# Supplementary material for: ZNF117 regulates glioblastoma stem cell differentiation towards oligodendroglial lineage
Source: Nat Commun. 2022 Apr 22;13:2196. doi: 10.1038/s41467-022-29884-3 (PMC9033827; doi:10.1038/s41467-022-29884-3)
Supplement: Supplementary file 3 — Supplementary Data 1. Genome-wide screen. [file 41467_2022_29884_MOESM3_ESM.xlsx]

## Sheet: Genome wide screen
Table S1. Genome wide screen
PlateID: plate barcode
Cell Count: number of cells
CytoIntMean: average cell cytoplasmic intensity in the well
% PosCells: percentage of cells considered Nestin positive in the well
RZ MeanCytoInt: robust z-score of the average cell cytoplasmic intensity (normalization)
RZ % PosCells: robust z-score of the percentage of Nesting positive cells (normalization)
Compound ID	Gene Symbol	Well	PlateID 1	Cell Count 1	CytoIntMean 1	% PosCells 1	RZ MeanCytoInt 1	RZ % PosCells 1	PlateID 2	Well 2	Cell Count 2	Cell Width:Length Ratio 2	CytoIntMean 2	% PosCells 2	RZ MeanCytoInt 2	RZ % PosCells 2	PlateID 3	Well 3	Cell Count 3	CytoIntMean 3	% PosCells 3	RZ MeanCytoInt 3	RZ % PosCells 3
M-014237-02	24432	O009	AY00000492	594	529.103	75.93	-0.186134	-0.454545	AY00000493	O009	464	0.256174	592.627	3.62694	0.897373	0.993842	AY00000494	O009	402	980.332	96.77	3.39259	2.88793
M-012706-01	13CDNA73	C004	AY00000489	822	599.951	81.75	0.458327	0.0575035	AY00000490	C004	790	0.242552	638.189	5.89147	0.346389	0.258667	AY00000491	C004	602	681.763	85.71	0.346051	-0.294849
M-032534-01	15E1.2	B018	AY00001120	243	502.152	72.84	0.723448	0.506958	AY00001121	B018	293	0.255821	593.705	5.07812	1.10105	0.801115	AY00001122	B018	311	829.134	88.42	1.87065	1.2132
M-021280-01	182-FIP	M009	AY00000495	186	522.965	72.58	0.0197161	-0.626719	AY00000496	M009	275	0.253177	433.398	5.70175	-1.14588	-1.13377	AY00000497	M009	356	621.453	76.69	-1.15832	-2.76013
M-016186-01	384D8-2	G012	AY00000492	575	503.011	77.39	-0.69955	-0.156282	AY00000493	G012	568	0.258835	566.94	4.158	0.219556	1.76478	AY00000494	G012	451	832.766	96.23	0.928137	2.57759
M-021497-01	3'HEXO	G014	AY00001156	265	454.354	71.32	-0.603358	-0.0954315	AY00001157	G014	363	0.244464	469.836	7.46753	-1.21865	-0.940816	AY00001158	G014	336	635.693	81.25	-0.0605947	-0.142857
M-020264-00	76P	L010	AY00001138	469	346.261	47.55	-1.8346	-2.10776	AY00001139	L010	186	0.262645	607.37	3.9604	-1.17939	-2.02536	AY00001140	L010	181	820.536	88.95	1.07228	1.78665
M-019389-01	7A5	B018	AY00001193	239	459.513	67.36	-0.0306129	-0.404032	AY00001194	B018	436	0.247237	477.807	6.06936	-1.34585	-1.92644	AY00001195	B018	728	686.171	83.79	-0.482491	-0.690049
M-015856-00	7H3	F014	AY00000492	680	597.769	80	1.16502	0.376915	AY00000493	F014	616	0.239969	592.637	10.0952	0.89765	-0.222906	AY00000494	F014	429	793.154	87.18	0.266585	-2.62356
M-021162-01	8D6A	L010	AY00000498	324	506.931	75.62	-0.851474	-0.357942	AY00000499	L010	320	0.267778	612.993	4.93274	1.31481	0.415385	AY00000500	L010	440	654.058	79.32	-0.428957	-1.16402
M-011191-01	A1BG	C019	AY00001186	273	885.741	87.91	0.855095	0.845754	AY00001187	C019	339	0.276362	373.376	0.738007	1.75869	1.52108	AY00001188	C019	177	1083.38	93.22	1.88078	2.04907
M-013377-00	A2BP1	O017	AY00001126	313	455.911	65.5	-0.724201	-1.00288	AY00001127	O017	381	0.235055	533.136	8.46395	0.089943	0.245026	AY00001128	O017	444	585.002	78.6	-1.11568	-1.28338
M-005293-01	A2M	C021	AY00001165	342	458.332	70.18	-0.442965	-0.0178891	AY00001166	C021	373	0.255958	601.053	2.83912	1.54456	1.43779	AY00001167	C021	225	709.915	86.22	-0.217716	0.176471
M-016315-01	A4GALT	D022	AY00001211	280	421.902	63.57	1.60234	1.51823	AY00001212	D022	125	0.294175	923.19	3.80952	2.2862	1.34232	AY00001213	D022	207	756.618	82.61	-1.0244	-1.39608
M-017636-01	AAAS	A010	AY00001199	309	571.124	81.55	2.77959	2.12941	AY00001200	A010	200	0.264551	737.807	4.43038	1.49451	1.34122	AY00001201	A010	223	843.668	85.65	0.986022	0.781768
M-009458-01	AACS	L008	AY00001162	678	452.743	66.08	-0.571209	-0.7298	AY00001163	L008	404	0.251174	565.143	3.86905	-0.519727	-0.542182	AY00001164	L008	239	755.417	91.63	0.0661149	2.21569
M-009830-01	AADAC	D016	AY00001162	726	460.617	68.32	-0.366494	-0.340573	AY00001163	D016	241	0.253367	682.184	1.37615	1.56723	1.77728	AY00001164	D016	467	625.533	84.15	-2.55124	-1.45098
M-013159-01	AADAT	O013	AY00001208	390	365.534	52.56	0.965848	1.02952	AY00001209	O013	271	0.265507	837.781	2.22222	-0.507233	0.0667838	AY00001210	O013	196	841.411	86.22	1.06543	1.45553
M-005300-01	AAK1	A003	AY00001035	312	344.529	47.12	-1.46255	-1.6697	AY00001036	A003	166	0.25847	297.159	4.3956	-3.93625	-5.02913	AY00001037	A003	142	834.673	85.21	-0.0987842	-0.452899
M-011192-01	AAMP	P004	AY00000304	242	496.11	69.42	-2.83825	-4.04748	AY00000510	P004	207	0.254602	472.148	7.60234	-1.24184	-1.17396	AY00000511	P004	379	414.45	58.58	-2.39745	-3.4995
M-010380-00	AANAT	A022	AY00001171	162	629.268	74.07	2.62871	-0.364486	AY00001172	A022	214	0.26992	562.071	3.97727	0.316295	0.62201	AY00001173	A022	270	733.5	85.93	0.249113	0.00990099
M-011565-01	AARS	D004	AY00001165	280	383.152	56.79	-2.63044	-2.41324	AY00001166	D004	263	0.266508	523.869	2.31481	0.0369641	0.814747	AY00001167	D004	288	741.626	84.72	0.355358	-0.411765
M-025106-01	AARSL	C015	AY00000492	626	583.175	77.64	0.877856	-0.105209	AY00000493	C015	645	0.252916	526.194	3.78072	-0.855677	-0.907635	AY00000494	C015	454	912.877	94.05	2.26604	1.32471
M-018650-01	AASDH	P020	AY00001168	300	497.422	75.67	-0.825572	-0.193464	AY00001169	P020	349	0.246265	540.15	6.47249	-0.0478321	0.68985	AY00001170	P020	402	560.276	74.38	-3.33226	-5.51802
M-008477-00	AASDHPPT	D006	AY00001162	584	388.136	56.16	-2.25087	-2.45352	AY00001163	D006	323	0.253755	518.766	6.92308	-1.34667	-1.75703	AY00001164	D006	275	675.707	82.55	-1.54016	-2.23529
M-009247-00	AASS	D005	AY00001159	232	583.241	81.9	2.8281	1.62833	AY00001160	D005	257	0.254058	553.168	4.42478	-0.477975	-0.966216	AY00001161	D005	395	616.259	78.73	-0.906493	-1.29611
M-023578-01	AAT1	J010	AY00000498	275	507.134	77.45	-0.846673	0.0514541	AY00000499	J010	297	0.251938	593.448	3.54331	0.970543	1.70085	AY00000500	J010	343	754.663	86.88	1.33451	0.835979
M-004373-02	AATF	F021	AY00001165	332	493.564	76.51	0.582187	1.11449	AY00001166	F021	351	0.246876	528.714	7.19178	0.131613	0.294931	AY00001167	F021	337	673.777	81.9	-0.870773	-1.51765
M-005301-03	AATK	I019	AY00001035	280	461.888	68.93	1.49825	1.16645	AY00001036	I019	207	0.29162	552.381	0.555556	0.251633	0.211827	AY00001037	I019	285	798.372	87.02	-0.642273	0.202899
M-004893-00	AB026190	P021	AY00001116	158	784.769	74.68	-0.0713738	-3.4669	AY00001117	P021	205	0.257864	425.813	5.94595	-1.06128	-1.95021	AY00001118	P021	340	394.846	58.53	-0.340167	-0.267391
M-004060-01	ABAT	H003	AY00001174	273	442.776	67.4	-0.895504	-0.459623	AY00001175	H003	258	0.249215	524.909	6.22222	-0.645987	-0.36141	AY00001176	H003	275	702.263	83.64	1.88633	1.11983
M-015921-01	ABC1	F016	AY00000492	650	576.252	78.46	0.74163	0.0623085	AY00000493	F016	747	0.254393	533.937	4.98442	-0.65134	-0.993842	AY00000494	F016	500	686.85	91.4	-1.50877	-0.198276
M-004128-03	ABCA1	N013	AY00001165	342	474.432	70.76	0.0254949	0.0858676	AY00001166	N013	365	0.255169	498.229	4.73186	-0.463843	-0.213825	AY00001167	N013	421	597.602	75.06	-2.24739	-4.2
M-008536-01	ABCA10	G016	AY00001168	271	527.348	77.12	-0.0441317	0.185621	AY00001169	G016	329	0.246295	442.78	6.20438	-1.94864	-2.37782	AY00001170	G016	377	597.848	76.92	-2.56564	-4.37387
M-008407-01	ABCA12	N018	AY00001162	708	469.366	70.06	-0.139044	-0.0382276	AY00001163	N018	397	0.242371	586.364	6.66667	-0.141335	-0.301462	AY00001164	N018	355	732.184	93.24	-0.402072	3.0049
M-009032-01	ABCA13	C019	AY00001211	360	418.181	58.89	1.48934	0.908854	AY00001212	C019	244	0.259527	806.578	4.32692	0.765253	-0.304582	AY00001213	C019	267	824.846	87.64	0.0796897	0.576471
M-009699-00	ABCA2	C017	AY00001105	364	434.238	65.66	-0.839868	-0.587814	AY00001106	C017	364	0.259712	582.112	2.48227	0.360514	1.27821	AY00001107	C017	251	673.869	82.87	0.954269	0.633705
M-008795-01	ABCA3	J011	AY00001211	316	341.545	48.1	-0.83789	-0.496094	AY00001212	J011	187	0.273779	755.932	4.375	0.104678	-0.614555	AY00001213	J011	271	954.431	90.77	2.17666	1.80392
M-009533-02	ABCA4	C020	AY00001105	308	498.707	70.13	0.977676	0.213262	AY00001106	C020	284	0.251679	609.117	4.80349	0.834459	1.47276	AY00001107	C020	319	591.34	77.74	-0.601569	-0.795265
M-004345-00	ABCA5	N014	AY00001168	304	546.073	75.33	0.444838	-0.282353	AY00001169	N014	405	0.253993	482.686	5.95238	-1.16961	-1.06579	AY00001170	N014	392	694.867	85.97	-0.586007	-0.297297
M-008535-00	ABCA6	K010	AY00001208	356	291.132	31.18	-1.22206	-1.49469	AY00001209	K010	339	0.260709	750.777	3.95683	-1.70301	-1.50791	AY00001210	K010	247	664.249	80.57	-0.976058	0.229935
M-009343-01	ABCA7	P005	AY00001211	347	413.816	60.81	1.35678	1.15885	AY00001212	P005	203	0.264423	763.403	4.02299	0.202117	0.525606	AY00001213	P005	256	818.628	88.67	-0.0209303	0.980392
M-008347-00	ABCA8	O004	AY00001168	319	469.943	69.91	-1.54311	-1.69935	AY00001169	O004	502	0.235341	397.767	10.4762	-2.82735	-3.50564	AY00001170	O004	339	736.46	84.66	0.26269	-0.887387
M-008534-01	ABCA9	P012	AY00001208	310	322.187	40.97	-0.30885	-0.338843	AY00001209	P012	248	0.265772	710.793	2.72727	-2.25255	-3.46924	AY00001210	P012	170	785.304	84.12	0.418887	1
M-003868-02	ABCB1	G005	AY00001211	405	316.156	36.54	-1.60887	-2.0013	AY00001212	G005	159	0.27733	892.858	2.0979	1.89059	1.53908	AY00001213	G005	200	814.466	85.5	-0.0882948	-0.262745
M-007300-00	ABCB10	C007	AY00001165	369	444.334	64.77	-0.850259	-0.985689	AY00001166	C007	352	0.254736	614.797	5.28053	1.81301	1.46175	AY00001167	C007	346	789.084	87.28	1.21301	0.592157
M-007301-00	ABCB11	B015	AY00001174	273	531.979	75.46	1.111	0.756981	AY00001175	B015	305	0.246381	562.586	8.23045	0.0248898	0.584721	AY00001176	B015	408	590.784	77.21	-0.423659	-0.714693
M-007302-01	ABCB4	C021	AY00001104	316	662.783	77.22	0.0236741	-0.0733198	AY00001180	C021	219	0.248428	388.372	8.28402	-0.887838	-0.634107	AY00001181	C021	271	769.945	87.45	0.458456	2.28954
M-007303-01	ABCB5	N004	AY00001202	253	344.111	49.01	-0.248325	0.0382572	AY00001203	N004	206	0.262753	785.487	4.02299	-0.0307739	0.242991	AY00001204	N004	294	475.703	59.86	-3.5226	-5.91678
M-007304-00	ABCB6	D013	AY00001156	252	418.891	57.54	-1.56635	-2.8934	AY00001157	D013	292	0.258172	477.259	6.17284	-1.07609	-1.42245	AY00001158	D013	289	609.57	77.85	-0.56949	-1.19876
M-007305-00	ABCB7	D007	AY00001208	176	271.266	21.59	-1.80625	-2.62692	AY00001209	D007	207	0.27528	826.274	1.78571	-0.66538	-0.485062	AY00001210	D007	246	629.664	78.05	-1.37459	-0.316703
M-007306-01	ABCB8	D006	AY00001171	298	388.615	51.68	-3.17929	-4.54953	AY00001172	D006	279	0.260932	507.357	4.91071	-0.654026	-1.40287	AY00001173	D006	412	712.457	86.41	-0.121865	0.2
M-007307-00	ABCB9	D011	AY00001211	377	337.059	44.56	-0.974111	-0.957031	AY00001212	D011	213	0.273683	840.728	3.80435	1.21066	1.6442	AY00001213	D011	299	817.221	84.62	-0.0437054	-0.607843
M-007308-01	ABCC1	L006	AY00001177	354	392.058	57.06	-1.4973	-1.49146	AY00001178	L006	314	0.261432	454.602	2.98508	-1.13259	-1.46446	AY00001179	L006	370	651.166	83.24	0.895949	0.716146
M-007309-00	ABCC10	H004	AY00001174	282	419.943	62.41	-1.40909	-1.21283	AY00001175	H004	276	0.233633	466.271	10.1266	-1.69012	-1.64838	AY00001176	H004	340	367.897	45.88	-5.04213	-9.65335
M-004344-02	ABCC11	J006	AY00001174	231	457.26	69.26	-0.569709	-0.178868	AY00001175	J006	279	0.233917	469.1	12.5	-1.63974	-1.78746	AY00001176	J006	286	636.94	86.01	0.532753	1.79601
M-007310-02	ABCC12	I020	AY00001105	289	472.216	65.05	0.230837	-0.697133	AY00001106	I020	334	0.259589	577.527	3.62319	0.280046	-0.507782	AY00001107	I020	288	650.277	80.56	0.509506	-0.0097493
M-004225-01	ABCC2	M022	AY00001177	290	372.9	46.9	-2.05518	-3.14483	AY00001178	M022	280	0.25351	498.612	3.86266	-0.170093	0.361361	AY00001179	M022	375	656.546	82.13	1.01914	0.427083
M-007312-00	ABCC3	P007	AY00001202	257	327.184	43.58	-0.707505	-0.538789	AY00001203	P007	187	0.267659	970.45	2.53165	2.85535	2.02492	AY00001204	P007	243	664.45	74.49	-0.92435	-1.98926
M-007313-01	ABCC4	M004	AY00001165	266	499.45	75.94	0.753448	1.01252	AY00001166	M004	390	0.242179	442.212	7.29483	-1.55798	-1.17604	AY00001167	M004	458	599.14	80.57	-2.21959	-2.03922
M-007314-02	ABCC5	H019	AY00001159	241	517.852	75.1	0.996352	0.460944	AY00001160	H019	407	0.253918	451.517	6	-2.42272	-5.72838	AY00001161	H019	448	594.322	76.34	-1.39891	-2.10491
M-007315-01	ABCC6	N019	AY00001108	351	370.252	55.84	-0.52645	-0.237598	AY00001109	N019	208	0.258034	870.035	5.02793	1.42916	1.6759	AY00001110	N019	227	844.606	84.14	1.21076	0.456376
M-006622-02	ABCC8	L015	AY00001052	369	387.546	54.2	0.91341	0.603869	AY00001053	L015	212	0.277327	781.42	1.70454	0.509046	-0.707814	AY00001054	L015	255	743.325	80	-0.339282	-0.9
M-007316-01	ABCC9	E021	AY00001055	376	419.205	63.03	1.86878	1.60858	AY00001096	E021	265	0.268283	640.642	1.86916	1.04606	1.38417	AY00001097	E021	256	873.443	93.36	1.82517	3.36426
M-009605-01	ABCD1	N021	AY00001205	376	327.509	40.16	0.0657915	-0.0679262	AY00001206	N021	164	0.271924	677.393	3.80435	-1.74382	-0.909742	AY00001207	N021	247	841.011	83	1.05096	0.237419
M-008941-00	ABCD2	D004	AY00001104	227	575.866	74.01	-1.02816	-0.727088	AY00001180	D004	406	0.24606	388.234	6.00601	-0.89209	-1.05044	AY00001181	D004	227	757.943	82.82	0.282701	1.04826
M-009909-01	ABCD3	D004	AY00001168	347	482.396	68.59	-1.21792	-2.04444	AY00001169	D004	449	0.239714	461.404	6.97674	-1.58507	-1.54887	AY00001170	D004	405	644.607	83.46	-1.61153	-1.42793
M-009940-01	ABCD4	C009	AY00001205	312	387.898	55.13	1.47737	1.2789	AY00001206	C009	214	0.274241	799.738	2.73224	-0.315698	-0.0988539	AY00001207	C009	251	636.229	74.5	-1.58579	-1.95613
M-008702-01	ABCE1	H019	AY00001105	306	456.759	70.59	-0.204943	0.295699	AY00001106	H019	328	0.25089	467.899	4.86891	-1.64399	-3.15953	AY00001107	H019	354	543.106	76.84	-1.51088	-1.04596
M-008263-01	ABCF1	L020	AY00001202	473	255.728	20.72	-2.64584	-2.96812	AY00001203	L020	190	0.286011	671.041	0.675676	-1.81655	-3.16511	AY00001204	L020	239	600.842	61.51	-1.79997	-5.47383
M-009286-00	ABCF2	B011	AY00001211	323	372.806	54.8	0.11143	0.376302	AY00001212	B011	190	0.282549	588.692	1.19761	-2.07661	-2.22102	AY00001213	B011	240	744.116	85	-1.22672	-0.458824
M-008641-01	ABCF3	M013	AY00001174	319	433.365	61.44	-1.10718	-1.35925	AY00001175	M013	348	0.248198	590.447	5.40541	0.520991	0.956905	AY00001176	M013	333	600.558	79.88	-0.22113	0.0470756
M-008615-01	ABCG1	H016	AY00001171	208	575.892	77.4	1.34051	0.257944	AY00001172	H016	374	0.252631	543.746	6.77419	-0.00868789	0.373206	AY00001173	H016	365	543.789	75.89	-3.09532	-3.96634
M-009924-01	ABCG2	O005	AY00001205	414	340.572	47.83	0.37115	0.622132	AY00001206	O005	209	0.252811	793.162	7.18232	-0.392453	0.468481	AY00001207	O005	290	670.356	75.52	-1.14638	-1.6929
M-008919-00	ABCG4	D017	AY00001211	351	324.126	40.46	-1.36684	-1.49089	AY00001212	D017	200	0.251032	679.438	10.7143	-0.893025	-1.43396	AY00001213	D017	331	855.963	89.73	0.583235	1.39608
M-008284-00	ABCG5	N012	AY00001108	213	367.742	44.13	-0.600379	-1.76632	AY00001109	N012	139	0.268101	818.925	6.89655	0.69843	-2.16898	AY00001110	N012	208	1068.12	89.42	4.87429	2.22819
M-008397-02	ABCG8	O016	AY00001208	391	316.769	41.43	-0.468161	-0.284534	AY00001209	O016	302	0.260594	710.494	2.69231	-2.25667	-1.44464	AY00001210	O016	225	687.657	77.78	-0.706323	-0.375271
M-013589-00	ABHD1	I013	AY00001156	335	428.817	64.78	-1.29681	-1.42335	AY00001157	I013	311	0.24509	557.556	6.95971	0.466031	0.453061	AY00001158	I013	262	668.309	87.4	0.574798	1.76708
M-009682-01	ABHD11	H016	AY00001105	295	480.841	66.44	0.473992	-0.448029	AY00001106	H016	306	0.256766	633.788	6.20155	1.26745	1.47082	AY00001107	H016	320	653.71	85.31	0.574224	1.31337
M-008331-02	ABHD2	C007	AY00001162	364	626.595	83.52	3.94863	2.30061	AY00001163	C007	297	0.257869	629.352	5.22088	0.625185	-0.0134983	AY00001164	C007	264	802.683	92.8	1.01859	2.78922
M-008587-00	ABHD3	B020	AY00001171	243	593.927	85.6	1.77578	1.79065	AY00001172	B020	345	0.255601	588.024	4.62046	0.776565	0.0229665	AY00001173	B020	341	835.853	89.15	2.05349	1.28515
M-009567-01	ABHD4	M007	AY00001104	285	607.186	68.42	-0.649137	-1.86558	AY00001180	M007	327	0.261893	490.053	4.33213	2.26366	1.51481	AY00001181	M007	230	841.775	82.61	1.51029	0.991957
M-009257-01	ABHD5	E005	AY00001052	326	286.09	31.9	-1.39949	-1.45048	AY00001053	E005	167	0.266944	466.972	4.02685	-3.34746	-4.45413	AY00001054	E005	182	657.192	76.92	-1.49505	-1.73243
M-008683-00	ABHD6	K011	AY00001211	357	404.414	61.34	1.07128	1.22786	AY00001212	K011	226	0.258772	788.265	5.85106	0.526391	0.549865	AY00001213	K011	224	851.205	89.73	0.506227	1.39608
M-005242-01	ABHD7	C006	AY00001165	412	396.112	52.43	-2.25336	-3.1932	AY00001166	C006	416	0.244374	534.645	5.9322	0.247447	1.45438	AY00001167	C006	382	741.783	83.25	0.358197	-0.988235
M-008028-01	ABHD8	M004	AY00001174	295	489.258	69.83	0.150052	-0.0928302	AY00001175	M004	286	0.245298	485.724	7.33945	-1.34372	-1.62292	AY00001176	M004	362	608.234	82.6	-0.0620708	0.82311
M-009657-02	ABHD9	A006	AY00001104	192	864.999	82.29	2.4708	0.959267	AY00001180	A006	157	0.265032	388.265	5.46218	-0.891152	-1.17694	AY00001181	A006	162	682.993	75.31	-0.814826	-0.965147
M-007290-02	ABI1	N009	AY00001138	348	404.858	60.34	-0.141886	-0.180106	AY00001139	N009	249	0.261685	724.866	3.90244	0.713477	1.43599	AY00001140	N009	296	804.174	86.82	0.842727	1.22906
M-010561-01	ABI2	L012	AY00001196	321	417.434	66.67	1.33802	1.66688	AY00001197	L012	204	0.273888	359.087	0.653595	-1.86641	-2.31712	AY00001198	L012	285	816.981	85.26	-0.680016	-0.502183
M-013175-00	ABI3	B021	AY00001119	232	902.039	88.36	1.16943	0.894464	AY00001184	B021	153	0.247291	340.184	7.6087	-0.785934	-0.71481	AY00001185	B021	218	316.98	39.91	-2.11835	-2.77386
M-019470-01	ABI3BP	M016	AY00001144	389	471.931	70.69	-0.688085	-0.742002	AY00001145	M016	321	0.257144	563.004	2.94118	0.494395	0.184322	AY00001146	M016	360	699.906	85.28	0.656769	0.5097
M-003100-02	ABL1	N017	AY00001032	289	431.203	65.05	0.999865	0.818589	AY00001033	N017	651	0.266859	736.145	4	0.705944	-0.430093	AY00001034	N017	214	569.394	77.57	-2.85093	-1.79529
M-003101-02	ABL2	J005	AY00001032	350	366.132	50.29	-0.517376	-0.834267	AY00001033	J005	864	0.263638	522.372	2.88066	-2.56599	-3.29561	AY00001034	J005	297	782.089	86.2	0.3464	0.746686
M-011320-01	ABLIM1	D010	AY00001138	312	426.398	67.63	0.480354	0.918613	AY00001139	D010	159	0.262063	721.403	6.81818	0.657686	1.03502	AY00001140	D010	298	815.633	92.28	1.0035	2.65838
M-014892-01	ABLIM2	A013	AY00001189	289	751.5	83.39	0.555691	0.352332	AY00001190	A013	346	0.25381	281.894	4.64286	-0.588312	-0.804598	AY00001191	A013	174	463.856	55.75	-0.987093	-1.86867
M-020382-01	ABLIM3	L010	AY00001141	265	467.345	68.68	-0.537951	-0.893107	AY00001142	L010	311	0.250497	482.18	6.45161	-1.47087	-2.42396	AY00001143	L010	350	572.009	75.71	-0.269423	-0.683432
M-012565-01	ABO	N019	AY00001171	220	532.83	79.09	0.301228	0.573832	AY00001172	N019	377	0.259359	603.699	3.14465	1.05455	1.3244	AY00001173	N019	399	723.529	80.95	0.0733267	-1.96238
M-009218-02	ABP1	P009	AY00001055	330	380.759	55.76	0.877608	0.838453	AY00001096	P009	239	0.270686	390.08	2.13904	-2.63613	-2.98083	AY00001097	P009	233	577.926	71.67	-3.35176	-4.08935
M-008611-00	ABR	K016	AY00001123	232	503.306	73.28	0.387212	0.156496	AY00001124	K016	216	0.268163	545.318	4.25532	0.243904	0.624008	AY00001125	K016	376	672.409	80.85	-0.99736	-1.95059
M-013683-00	ABT1	C018	AY00001205	265	401.577	59.62	1.79711	1.68286	AY00001206	C018	167	0.277763	1011.26	3.90625	2.15343	1.76648	AY00001207	C018	291	749.567	81.79	-0.126471	-0.0748387
M-013586-01	ABTB1	A017	AY00001108	420	359.098	48.57	-0.855029	-1.18668	AY00001109	A017	119	0.266162	840.817	2.0202	1.01143	0.216066	AY00001110	A017	217	664.45	72.35	-1.74205	-3.5
M-016671-00	ABTB2	F013	AY00001120	250	487.24	68.8	0.239996	-0.296223	AY00001121	F013	402	0.2512	564.203	5.02959	0.536012	1.05948	AY00001122	F013	339	731.726	83.48	-0.00221265	-1.29442
M-009329-01	ACAA1	M020	AY00001165	324	454.096	65.12	-0.566211	-0.923077	AY00001166	M020	322	0.24868	418.269	6.61765	-2.02566	-2.63041	AY00001167	M020	310	762.008	89.35	0.723697	1.40392
M-008773-00	ACAA2	B012	AY00001104	271	492.204	68.63	-2.0406	-1.82281	AY00001180	B012	365	0.253215	462.302	7.02341	1.40355	1.77902	AY00001181	B012	208	775.576	82.21	0.540908	0.884718
M-004551-02	ACACA	I019	AY00001202	303	389.121	57.43	0.972637	0.93305	AY00001203	I019	227	0.256615	601.97	5.52486	-2.89432	-5.15265	AY00001204	I019	278	658.941	75.54	-1.00018	-1.70738
M-004759-02	ACACB	J003	AY00001205	326	348.11	49.39	0.547344	0.762483	AY00001206	J003	169	0.283227	996.93	2.27273	1.98612	1.63467	AY00001207	J003	276	635.84	71.38	-1.5908	-2.76129
M-008501-01	ACAD8	O016	AY00001177	354	351.544	47.74	-2.67707	-3.00814	AY00001178	O016	255	0.259244	591.995	5.40541	1.8722	1.07808	AY00001179	O016	299	530.072	57.86	-1.87636	-5.89323
M-009002-00	ACAD9	C018	AY00001159	280	515.598	76.79	0.933214	0.751073	AY00001160	C018	515	0.2482	430.523	5.41872	-2.82436	-5.83108	AY00001161	C018	355	730.862	86.76	1.6661	1.42132
M-009851-00	ACADL	E017	AY00001162	422	529.617	78.2	1.42737	1.37619	AY00001163	E017	277	0.25368	659.181	5.12821	1.15707	0.427447	AY00001164	E017	338	649.424	84.62	-2.0698	-1.22059
M-008111-00	ACADM	F018	AY00001105	270	464.184	67.78	0.00439564	-0.207885	AY00001106	F018	268	0.261663	473.331	2.73973	-1.54866	-1.13035	AY00001107	F018	342	705.777	84.21	1.5558	1.00696
M-010041-02	ACADS	H010	AY00001156	273	416.986	64.1	-1.61808	-1.56142	AY00001157	H010	263	0.252702	554.377	6.28019	0.404963	1.13673	AY00001158	H010	275	687.814	84.73	0.954768	0.937888
M-003855-02	ACADSB	H021	AY00001174	291	536.911	77.32	1.22195	1.03774	AY00001175	H021	460	0.251046	598.443	5.60976	0.663377	-0.285015	AY00001176	H021	395	610.313	77.72	-0.0189938	-0.569187
M-009392-02	ACADVL	E009	AY00001156	244	473.57	66.8	-0.0815544	-1.0132	AY00001157	E009	252	0.250224	514.735	5.09259	-0.356367	0.0489796	AY00001158	E009	507	487.052	68.44	-2.95626	-4.12112
M-010396-00	ACAS2	H004	AY00001156	328	435.577	63.41	-1.11324	-1.70152	AY00001157	H004	316	0.241736	651.86	8.88031	2.27715	1.9551	AY00001158	H004	334	596.608	79.34	-0.821998	-0.736025
M-008549-00	ACAS2L	K016	AY00001211	446	285.747	30.49	-2.53232	-2.78906	AY00001212	K016	221	0.268585	800.761	3.50877	0.689381	0.19407	AY00001213	K016	229	987.005	88.21	2.70379	0.8
M-009408-00	ACAT1	B013	AY00001174	348	531.7	78.16	1.10474	1.16453	AY00001175	B013	326	0.247608	712.394	5.42636	2.69241	1.70911	AY00001176	B013	338	568.043	73.96	-0.894872	-1.64194
M-010001-01	ACAT2	D017	AY00001104	234	819.815	88.03	1.924	2.12831	AY00001180	D017	376	0.251611	414.904	7.30159	-0.0655044	0.204964	AY00001181	D017	212	836.138	80.66	1.42774	0.469169
M-010044-02	ACATE2	P007	AY00001156	285	428.419	61.4	-1.30761	-2.10964	AY00001157	P007	221	0.257985	624.305	8.24742	1.74795	0.742857	AY00001158	P007	302	607.094	80.13	-0.617722	-0.490683
M-010799-00	ACBD3	O006	AY00001135	179	430.418	58.1	-2.58694	-4.275	AY00001136	O006	319	0.253361	484.716	4.49438	-0.195012	-0.841832	AY00001137	O006	471	577.189	79.83	-2.42527	-2.37403
M-014424-00	ACBD4	K013	AY00000304	336	681.581	86.01	0.396048	0.875371	AY00000510	K013	288	0.258403	538.747	2.5974	0.207785	0.344023	AY00000511	K013	313	645.451	83.71	1.02239	1.48167
M-016183-01	ACBD5	J003	AY00001147	343	424.872	64.14	-0.575191	-0.277966	AY00001148	J003	152	0.28038	831.301	3.1746	0.23516	-0.680241	AY00001149	J003	242	819.901	84.3	1.51724	0.800574
M-008231-00	ACBD6	K007	AY00001119	288	681.288	86.46	-1.77976	0.237024	AY00001184	K007	307	0.25968	431.648	3.27869	1.68467	1.89718	AY00001185	K007	255	502.542	67.84	0.1938	0.307226
M-035127-00	ACBD7	H008	AY00001147	487	316.349	37.58	-3.58866	-4.77966	AY00001148	H008	233	0.265004	765.145	3.80435	-0.778056	-1.77828	AY00001149	H008	279	697.486	79.57	-0.602262	-0.556671
M-006105-01	ACCN1	K003	AY00001055	460	311.146	35.65	-0.917088	-1.29184	AY00001096	K003	272	0.258766	457.939	2.8169	-1.63889	-1.46417	AY00001097	K003	207	641.569	71.01	-2.23685	-4.31615
M-006106-01	ACCN2	L009	AY00001055	344	419.353	63.37	1.8726	1.6446	AY00001096	L009	209	0.269583	613.392	2.92398	0.645613	0.184167	AY00001097	L009	262	526.118	66.79	-4.25934	-5.76632
M-006107-00	ACCN3	F013	AY00001055	334	380.399	56.29	0.86831	0.894597	AY00001096	F013	219	0.255914	564.001	5.05618	-0.0802355	-0.2825	AY00001097	F013	313	864.718	84.66	1.67233	0.37457
M-006108-00	ACCN4	I021	AY00001052	265	348.637	46.79	0.0263989	-0.0787655	AY00001053	I021	150	0.266899	646.244	1.50376	-1.1488	-0.651189	AY00001054	I021	278	787.488	81.29	0.2533	-0.551351
M-009278-01	ACCN5	G004	AY00001055	359	307.218	35.93	-1.01835	-1.26218	AY00001096	G004	250	0.252804	538.928	5.88235	-0.448701	-0.230833	AY00001097	G004	282	672.295	78.37	-1.69859	-1.78694
M-011938-00	ACDC	H019	AY00000489	641	566.014	81.12	-0.322782	-0.119215	AY00000490	H019	701	0.244421	606.144	7.55396	-0.310468	-0.117333	AY00000491	H019	545	599.298	83.67	-1.16255	-1.01954
M-005754-00	ACE	H008	AY00001049	344	303.2	37.5	-1.40824	-1.25342	AY00001050	H008	169	0.263863	314.789	4.13793	-1.67203	-2.10384	AY00001051	H008	271	746.846	82.29	-0.902662	-0.911491
M-005755-00	ACE2	H017	AY00001049	353	420.366	62.89	1.45967	1.22607	AY00001050	H017	209	0.278647	443.582	2.18579	-0.0361948	-1.16511	AY00001051	H017	262	828.239	86.26	0.0975669	0.321429
M-013576-02	ACF	F015	AY00001192	272	882.366	90.07	-0.300551	0.695385	AY00001214	F015	344	0.25123	300.393	7.97101	-0.920511	-0.635283	AY00001215	F015	227	503.803	65.2	0.43819	0.317134
M-009482-01	ACHE	J015	AY00001162	750	451.046	67.2	-0.615312	-0.535187	AY00001163	J015	445	0.249028	567.653	6.79348	-0.47497	-1.07987	AY00001164	J015	267	798.346	85.77	0.931201	-0.656863
M-014157-01	ACIN1	N003	AY00001208	392	261.303	26.02	-2.09923	-2.1039	AY00001209	N003	287	0.254043	681.708	3.26531	-2.65229	-4.33392	AY00001210	N003	255	700.225	76.86	-0.561503	-0.574837
M-004915-00	ACLY	P015	AY00001168	244	597.418	81.15	1.78557	1.23922	AY00001169	P015	430	0.253291	577.62	6.56168	0.683639	0.866541	AY00001170	P015	353	815.64	89.24	1.87832	1.17568
M-008523-01	ACMSD	B004	AY00001205	431	281.42	27.61	-1.01151	-1.19703	AY00001206	B004	170	0.26038	831.699	9.09091	0.0573883	0.305158	AY00001207	B004	292	693.903	81.51	-0.843196	-0.147097
M-021398-00	ACN9	A011	AY00001189	272	787.968	83.09	1.07586	0.274611	AY00001190	A011	432	0.253627	280.235	5.30726	-0.638528	-0.767816	AY00001191	A011	183	466.624	60.66	-0.948203	-1.19699
M-010037-00	ACO1	M009	AY00001104	235	681.988	79.15	0.256087	0.319756	AY00001180	M009	317	0.253524	463.862	5.6391	1.45192	1.21697	AY00001181	M009	202	886.075	86.63	2.15899	2.06971
M-009566-00	ACO2	C014	AY00001202	404	414.034	57.43	1.64841	0.93305	AY00001203	C014	198	0.267682	953.037	6.09756	2.58365	0.495327	AY00001204	C014	226	875.748	84.51	1.98435	0.700671
M-034967-00	ACOT1	J011	AY00001105	300	470.392	71	0.179409	0.369176	AY00001106	J011	371	0.247817	589.795	4.72973	0.495349	0.457198	AY00001107	J011	449	531.821	77.73	-1.72363	-0.79805
M-034968-01	ACOT6	G012	AY00001202	361	322.81	37.95	-0.826139	-1.13709	AY00001203	G012	167	0.271156	675.627	2.73973	-1.745	0.277259	AY00001204	G012	227	744.641	84.58	0.179542	0.719463
M-005074-02	ACOX1	L003	AY00001165	271	516.07	80.07	1.23701	1.75134	AY00001166	L003	396	0.244516	425.763	5.88235	-1.87929	-3.8212	AY00001167	L003	404	665.709	86.14	-1.01659	0.145098
M-005073-01	ACOX2	B008	AY00001208	280	366.72	52.14	1.0007	0.979929	AY00001209	B008	281	0.265649	873.669	4.95868	-0.0139847	0.604569	AY00001210	B008	160	996.913	84.38	2.85731	1.0564
M-004053-01	ACOX3	E018	AY00001202	406	388.505	54.43	0.955926	0.61424	AY00001203	E018	276	0.266759	959.864	5	2.69017	2.41433	AY00001204	E018	287	788.909	83.28	0.788927	0.37047
M-008524-01	ACOXL	F021	AY00001177	226	551.402	75.22	3.14288	1.46379	AY00001178	F021	222	0.261739	715.073	6.04396	4.56393	1.44845	AY00001179	F021	313	670.264	82.11	1.3332	0.421875
M-019058-01	ACP1	A003	AY00001049	345	249.549	22.32	-2.72146	-2.73584	AY00001050	A003	101	0.2701	450.298	0.943396	0.0491064	0.0924195	AY00001051	A003	235	761.291	82.98	-0.725153	-0.697205
M-008205-00	ACP2	D016	AY00001038	334	386.489	58.68	0.715398	0.783695	AY00001039	D016	153	0.280399	939.424	2.41935	2.69832	2.88413	AY00001048	D016	263	812.896	90.11	0.674925	1.81978
M-009615-02	ACP5	I018	AY00001038	322	422.814	63.35	1.99077	1.39776	AY00001039	I018	226	0.266055	819.624	3.125	1.11042	0.672544	AY00001048	I018	223	533.109	63.68	-2.95859	-5.34282
M-008665-01	ACP6	F019	AY00001038	341	360.522	52.49	-0.196326	-0.0302433	AY00001039	F019	227	0.26083	918.601	4.21053	2.42232	1.35768	AY00001048	F019	258	630.09	75.97	-1.69912	-2.0122
M-009262-01	ACPP	L017	AY00001038	303	362.963	46.2	-0.110603	-0.857331	AY00001039	L017	265	0.259543	760.129	3.9823	0.321852	0.599496	AY00001048	L017	209	867.453	93.78	1.38345	2.81436
M-008366-01	ACPT	B005	AY00001049	301	337.766	41.86	-0.562143	-0.827637	AY00001050	B005	191	0.269202	462.534	3.0303	0.204525	0.404984	AY00001051	B005	260	582.878	70	-2.91765	-4.72826
M-005756-02	ACR	F016	AY00001049	270	322.232	40	-0.942389	-1.00928	AY00001050	F016	188	0.288161	580.169	4.60526	1.69864	1.17445	AY00001051	F016	214	886.538	89.72	0.813997	1.39596
M-013575-00	ACRBP	B020	AY00000305	200	546.774	76	1.87301	0.913531	AY00000306	B020	293	0.259144	573.019	4.8583	0.377821	0.359375	AY00000307	B020	262	895.625	88.93	2.93217	0.574236
M-007110-01	ACRC	H008	AY00000504	356	453.164	66.29	-1.36495	-1.54233	AY00000505	H008	208	0.256893	543.864	3.76344	-0.765952	-1.12935	AY00000506	H008	298	720.552	87.58	1.11579	1.18119
M-011566-00	ACRV1	L007	AY00001150	352	437.369	70.74	1.91543	2.16273	AY00001151	L007	290	0.251817	568.477	4.38247	-0.0468192	0.404782	AY00001152	L007	277	801.335	88.09	1.24087	2.42508
M-011654-00	ACSL1	A021	AY00001156	244	515.724	76.23	1.06314	0.901523	AY00001157	A021	336	0.244307	595.829	7.14286	1.20106	1.26327	AY00001158	A021	273	679.081	85.71	0.784656	1.24224
M-010061-00	ACSL3	L019	AY00001156	302	483.421	73.51	0.185959	0.349239	AY00001157	L019	382	0.246279	461.05	5.46624	-1.3874	-1.94898	AY00001158	L019	322	654.423	84.16	0.304282	0.76087
M-009364-00	ACSL4	B003	AY00001177	263	461.361	72.62	0.520848	1.04068	AY00001178	B003	365	0.24725	461.385	5.66667	-0.98426	-0.87988	AY00001179	B003	341	588.67	80.65	-0.534827	0.0416667
M-006327-00	ACSL5	E005	AY00001108	406	281.96	33.99	-3.12746	-3.09008	AY00001109	E005	218	0.246566	726.549	8.64865	-0.622299	0.975069	AY00001110	E005	144	651.484	77.78	-1.95457	-1.67785
M-007748-01	ACSL6	I009	AY00001171	210	566.346	79.52	1.11012	0.654206	AY00001172	I009	266	0.263128	570.511	3.07017	0.46597	0.794258	AY00001173	I009	332	737.949	87.65	0.327544	0.691089
M-020035-03	ACSM3	K016	AY00001105	421	434.842	66.75	-0.822838	-0.392473	AY00001106	K016	312	0.253729	595.71	3.93701	0.599158	0.414397	AY00001107	K016	340	549.424	75.29	-1.39177	-1.47772
M-011194-00	ACTA1	J020	AY00001132	289	439.439	62.63	-1.91364	-2.62834	AY00001133	J020	405	0.250535	491.605	5.47112	-0.520009	-0.301661	AY00001134	J020	404	586.327	82.43	-0.612462	0.634615
M-003450-00	ACTA2	N014	AY00001150	249	372.034	53.41	-0.12733	-0.111549	AY00001151	N014	205	0.255096	595.347	3.20513	0.284828	0.416323	AY00001152	N014	223	651.626	78.92	-1.05712	-0.379205
M-003451-03	ACTB	D017	AY00001129	272	520.983	70.96	0.634795	-0.480383	AY00001130	D017	352	0.254039	423.227	3.7415	-0.583932	-0.716771	AY00001131	D017	295	937.587	92.54	5.27199	2.68817
M-032372-01	ACTBL1	F007	AY00001147	259	533.899	76.45	2.45232	1.80847	AY00001148	F007	120	0.274354	909.455	6.12245	1.43214	-1.06637	AY00001149	F007	227	743.492	80.18	0.194296	-0.381636
M-012015-01	ACTC	O009	AY00000495	248	540.479	78.63	0.409362	0.561886	AY00000496	O009	297	0.251367	443.098	5.85774	-0.946619	-0.980424	AY00000497	O009	411	651.612	82	-0.655603	-1.0389
M-005265-01	ACTG1	H017	AY00001153	347	401.481	59.94	0.913306	0.845633	AY00001154	H017	237	0.26027	376.972	3.1746	-0.334138	-0.591179	AY00001155	H017	226	872.885	80.09	2.19956	-0.305556
M-011567-01	ACTG2	N011	AY00000305	287	453.326	67.25	-0.399494	-0.48759	AY00000306	N011	266	0.254339	614.335	9.66387	1.12084	1.8418	AY00000307	N011	313	757.118	86.9	0.153309	-0.312227
M-009422-01	ACTL6	N021	AY00000480	671	511.759	73.17	-1.46351	-1.81218	AY00000481	N021	553	0.244076	585.288	6.32911	0.612868	-0.172082	AY00000482	N021	414	795.43	89.37	0.108373	-0.438776
M-012273-00	ACTL7A	L022	AY00001147	400	365.763	50.5	-2.21654	-2.58983	AY00001148	L022	243	0.246544	688.392	6.15385	-1.95358	-1.73002	AY00001149	L022	237	690.314	83.97	-0.726429	0.705882
M-012274-00	ACTL7B	E022	AY00001150	380	336.925	47.63	-1.22504	-0.870079	AY00001151	E022	159	0.267259	451.284	2.32558	-1.49328	-2.00412	AY00001152	E022	242	800.493	81.4	1.22794	0.379205
M-011195-01	ACTN1	D003	AY00001202	357	312.524	37.82	-1.10517	-1.1509	AY00001203	D003	267	0.278215	858.928	1.2766	1.11518	1.72274	AY00001204	D003	267	813.115	88.76	1.12214	1.84161
M-011196-02	ACTN2	A020	AY00001202	255	402.257	59.22	1.32895	1.12327	AY00001203	A020	196	0.261962	925.59	5.03145	2.15537	1.07788	AY00001204	A020	236	569.016	66.1	-2.23807	-4.24161
M-011197-01	ACTN3	K015	AY00001126	383	462.986	64.75	-0.537277	-1.14669	AY00001127	K015	430	0.249488	399.688	4.05797	-2.75176	-3.2377	AY00001128	K015	328	678.609	87.5	0.834534	1.35757
M-011988-02	ACTN4	O014	AY00001186	309	598.008	67.64	-3.17668	-6.18024	AY00001187	O014	279	0.263276	272.42	3.19635	-1.05078	-0.995937	AY00001188	O014	196	725.12	75	-2.37541	-4.11675
M-020824-01	ACTR10	A020	AY00000504	441	520.888	73.24	0.0870552	-0.316578	AY00000505	A020	277	0.255602	677.989	3.57143	1.47898	1.69055	AY00000506	A020	353	734.481	89.8	1.37903	1.7953
M-012074-00	ACTR1A	G005	AY00001123	318	431.936	66.67	-1.65794	-1.14469	AY00001124	G005	295	0.26122	603.637	4.64135	1.30249	0.264881	AY00001125	G005	325	690.598	87.69	-0.625124	0.752964
M-012075-00	ACTR1B	D022	AY00001199	344	424.592	64.83	-1.29965	-1.14902	AY00001200	D022	186	0.25081	587	4.54545	-0.971223	0.0386052	AY00001201	D022	257	707.169	82.1	-0.994279	-0.198895
M-012076-01	ACTR2	P021	AY00001189	199	820.608	80.4	1.54141	-0.42228	AY00001190	P021	287	0.263027	303.654	2.21239	0.0703394	0.444828	AY00001191	P021	224	627.046	77.23	1.30609	1.06977
M-012077-01	ACTR3	M007	AY00001186	277	852.06	84.12	0.383153	-0.467938	AY00001187	M007	336	0.268646	315.261	2.33463	0.141421	0.239208	AY00001188	M007	252	965.856	87.3	0.484554	0.0456853
M-018395-01	ACTR5	C015	AY00001199	384	479.096	68.75	0.217669	-0.380392	AY00001200	C015	168	0.275309	755.494	3.44828	1.78368	2.49191	AY00001201	C015	309	777.46	89.64	0.0254908	1.88398
M-018058-01	ACTR6	O003	AY00001150	361	347.024	51.25	-0.909282	-0.395013	AY00001151	O003	237	0.252215	377.346	6.40394	-2.40588	-3.30008	AY00001152	O003	272	778.823	83.09	0.895314	0.896024
M-015326-01	ACTRT1	I021	AY00000504	189	464.388	68.25	-1.12431	-1.19665	AY00000505	I021	198	0.260981	630.635	4.93827	0.686387	0.18408	AY00000506	I021	272	626.435	76.1	-0.662888	-1.99447
M-004924-02	ACVR1	F008	AY00001035	360	411.19	60.56	0.2192	0.0780234	AY00001036	F008	198	0.267888	440.871	4.26829	-1.57811	-1.54457	AY00001037	F008	246	791.349	86.59	-0.747427	0.0471014
M-004925-01	ACVR1B	A007	AY00001035	381	379.568	58.27	-0.578576	-0.219766	AY00001036	A007	238	0.262024	394.329	3.48259	-2.3418	-3.10503	AY00001037	A007	251	751.12	79.28	-1.34972	-2.60145
M-004929-02	ACVR1C	A006	AY00001035	409	296.707	36.43	-2.66905	-3.05982	AY00001036	A006	188	0.267117	520.215	4.22535	-0.276179	0.70962	AY00001037	A006	166	938.02	87.95	1.44851	0.539855
M-004926-02	ACVR2	C012	AY00001035	395	340.904	42.78	-1.554	-2.23407	AY00001036	C012	292	0.256787	493.847	5.85774	-0.708843	-1.39276	AY00001037	C012	210	810.397	84.29	-0.46224	-0.786232
M-004927-01	ACVR2B	H012	AY00001035	422	440.458	63.98	0.957597	0.522757	AY00001036	H012	221	0.268207	461.243	0.552486	-1.24383	-0.730803	AY00001037	H012	290	801.055	81.38	-0.602107	-1.84058
M-005302-03	ACVRL1	H012	AY00001032	388	344.492	46.91	-1.02195	-1.21277	AY00001033	H012	504	0.238501	655.651	11.3475	-0.526069	0.0865513	AY00001034	H012	258	655.459	79.07	-1.55716	-1.35346
M-009832-01	ACY1	D004	AY00001052	297	300.459	36.7	-1.07193	-1.00829	AY00001053	D004	126	0.284011	623.508	0.917431	-1.42764	-2.73726	AY00001054	D004	193	775.124	78.76	0.0873982	-1.23514
M-024889-02	ACY1L2	L005	AY00001126	261	516.64	75.86	0.880382	0.983701	AY00001127	L005	268	0.260252	575.302	4.4843	0.987841	1.17277	AY00001128	L005	302	676.951	82.45	0.79999	-0.14095
M-010400-00	ACY-3	O009	AY00001168	327	537.44	75.54	0.2194	-0.227451	AY00001169	O009	407	0.252081	584.705	5.15759	0.821962	0.951128	AY00001170	O009	289	742.464	87.54	0.385187	0.40991
M-009937-01	ACYP1	L017	AY00001171	175	618.508	89.71	2.36902	2.55888	AY00001172	L017	308	0.245784	555.21	7.25807	0.194623	0.149282	AY00001173	L017	412	684.428	82.04	-0.615978	-1.53069
M-008864-01	ACYP2	H007	AY00001211	311	437.83	66.56	2.08604	1.90755	AY00001212	H007	227	0.265072	796.871	7.2165	0.63864	0.45283	AY00001213	H007	258	909.391	89.53	1.44782	1.31765
M-008461-01	AD-003	G007	AY00000483	704	398.697	57.24	-2.65354	-3.68677	AY00000484	G007	691	0.236803	395.133	8.09352	-3.0531	-5.09495	AY00000485	G007	1022	537.284	75.15	-2.30201	-3.15548
M-013315-01	AD-017	B005	AY00001105	244	523.541	72.95	1.6778	0.718638	AY00001106	B005	383	0.253531	615.661	2.68657	0.949315	0.344358	AY00001107	B005	390	639.51	80.26	0.306532	-0.0933148
M-010928-01	AD-020	G012	AY00001116	287	795.37	80.84	0.0847689	-1.32056	AY00001117	G012	179	0.27109	706.175	2.63158	3.12292	1.33887	AY00001118	G012	366	426.879	67.76	0.620649	1.07029
M-017580-01	AD023	G022	AY00000495	236	605.45	84.75	1.85476	1.76424	AY00000496	G022	336	0.263184	537.837	2.7027	0.999585	0.924959	AY00000497	G022	343	765.097	86.88	1.2361	0.54295
M-013535-00	AD031	D020	AY00000501	264	494.647	78.79	0.569028	1.20377	AY00000502	D020	417	0.257799	506.358	4.06977	0.126559	0.176946	AY00000503	D020	401	642.615	82.54	-1.15484	-1.11424
M-017159-00	AD158	H013	AY00000495	248	408.619	56.85	-2.52412	-3.71709	AY00000496	H013	320	0.247297	441.938	6.40569	-0.970443	-0.725938	AY00000497	H013	303	749.45	87.79	0.975282	0.837925
M-009588-01	ADA	O008	AY00001174	406	388.991	55.17	-2.10532	-2.30566	AY00001175	O008	461	0.240137	399.631	7.47126	-2.87672	-4.43781	AY00001176	O008	190	573.822	76.32	-0.775128	-0.968616
M-004503-02	ADAM10	P006	AY00001049	349	316.088	41.26	-1.09278	-0.88623	AY00001050	P006	166	0.266053	397.537	3.78788	-0.621018	-0.965732	AY00001051	P006	193	571.844	76.68	-3.05324	-2.65373
M-009399-02	ADAM11	P010	AY00001052	235	317.559	38.72	-0.682094	-0.822202	AY00001053	P010	238	0.25842	792.272	5.20833	0.642129	1.20612	AY00001054	P010	264	661.695	79.17	-1.43463	-1.12432
M-005118-01	ADAM12	I005	AY00001052	410	281.338	28.54	-1.50783	-1.76002	AY00001053	I005	179	0.260901	755.219	6.25	0.187699	0.583239	AY00001054	I005	270	672.371	79.26	-1.29137	-1.1
M-004505-01	ADAM15	M003	AY00001052	368	436.318	66.03	2.02528	1.69369	AY00001053	M003	207	0.26304	865.106	2.74725	1.53539	1.78822	AY00001054	M003	346	663.327	80.64	-1.41273	-0.727027
M-003453-01	ADAM17	M010	AY00001049	383	502.715	73.89	3.47535	2.30029	AY00001050	M010	285	0.264517	532.011	3.40426	1.08698	0.967809	AY00001051	M010	248	511.353	68.15	-3.79661	-5.3028
M-010701-00	ADAM18	D018	AY00001049	288	331.447	42.36	-0.716816	-0.778809	AY00001050	D018	203	0.263708	479.091	4.06977	0.414821	0.367601	AY00001051	D018	226	760.04	85.84	-0.740525	0.190994
M-005757-01	ADAM19	D015	AY00001052	336	347.811	50.3	0.00757981	0.244588	AY00001053	D015	216	0.26247	842.995	4.30107	1.26421	1.59117	AY00001054	D015	193	646.012	76.17	-1.64506	-1.93514
M-010696-01	ADAM2	M005	AY00001049	362	318.466	39.78	-1.03456	-1.03076	AY00001050	M005	221	0.26944	446.046	3.60825	-0.00489544	-0.973001	AY00001051	M005	239	904.666	87.03	1.03677	0.560559
M-004523-01	ADAM20	J007	AY00001052	366	344.823	44.81	-0.0605387	-0.26117	AY00001053	J007	229	0.262574	668.522	2.18579	-0.875585	-0.608154	AY00001054	J007	307	748.644	76.87	-0.267915	-1.74595
M-004524-00	ADAM21	E015	AY00001049	338	369.927	52.07	0.225058	0.169434	AY00001050	E015	181	0.281386	516.757	1.24224	0.893232	0.086189	AY00001051	E015	221	834.358	85.97	0.172763	0.231366
M-009246-02	ADAM22	N012	AY00001049	407	384.462	52.09	0.580853	0.171387	AY00001050	N012	231	0.26364	319.541	3.7037	-1.61167	-1.96677	AY00001051	N012	314	748.276	80.57	-0.885088	-1.44565
M-010700-02	ADAM23	D017	AY00001049	271	355.674	47.97	-0.12381	-0.230957	AY00001050	D017	198	0.273854	636.289	2.7933	2.41145	1.21703	AY00001051	D017	241	793.129	78.84	-0.333903	-1.98292
M-005758-01	ADAM28	G016	AY00001049	411	360.797	53.28	0.00159722	0.287598	AY00001050	G016	134	0.264762	237.82	3.73134	-2.64965	-3.72482	AY00001051	G016	291	876.841	92.44	0.694835	2.24068
M-008808-01	ADAM29	L011	AY00001052	351	464.123	65.24	2.65916	1.62091	AY00001053	L011	193	0.271172	1002.02	1.21951	3.21461	1.11325	AY00001054	L011	232	1010.72	90.95	3.24869	2.05946
M-005759-00	ADAM30	G022	AY00001049	403	369.898	54.34	0.224358	0.391113	AY00001050	G022	211	0.272096	573.678	1.68539	1.6162	1.5919	AY00001051	G022	305	816.52	88.85	-0.0464486	1.12578
M-010756-02	ADAM32	J011	AY00001049	378	344.428	44.18	-0.399078	-0.601074	AY00001050	J011	203	0.271258	729.147	2.82486	3.59087	2.36241	AY00001051	J011	292	681.87	83.22	-1.70115	-0.622671
M-004525-00	ADAM33	P007	AY00001049	369	425.928	67.48	1.59583	1.67432	AY00001050	P007	176	0.264799	463.931	4.92611	0.222266	0.0311526	AY00001051	P007	173	687.901	85.55	-1.62703	0.100932
M-010702-01	ADAM7	I009	AY00001049	337	442.477	69.44	2.0009	1.86572	AY00001050	I009	238	0.254195	475.883	3.5533	0.374079	0.655244	AY00001051	I009	207	1014.47	86.96	2.38618	0.53882
M-004502-01	ADAM8	B013	AY00001052	371	393.197	56.6	1.04225	0.824965	AY00001053	B013	167	0.268161	804.306	3.00752	0.789718	0.834655	AY00001054	B013	238	740.191	84.03	-0.38134	0.189189
M-004504-03	ADAM9	L017	AY00001049	406	311.175	37.44	-1.21302	-1.25928	AY00001050	L017	260	0.270696	404.549	1.38889	-0.531961	-0.371755	AY00001051	L017	298	619.09	75.5	-2.47264	-3.02019
M-005760-01	ADAMDEC1	K007	AY00001049	322	370.048	55.59	0.228022	0.513184	AY00001050	K007	229	0.251785	390.874	7.53769	-0.705657	-0.74974	AY00001051	K007	220	876.702	88.64	0.693123	1.06056
M-005761-01	ADAMTS1	G012	AY00001052	183	379.147	58.47	0.721938	0.997236	AY00001053	G012	213	0.257276	561.54	5.14286	-2.18765	-1.96036	AY00001054	G012	222	840.839	85.14	0.969186	0.489189
M-005762-01	ADAMTS10	G004	AY00001052	238	303.918	35.71	-0.993053	-1.09949	AY00001053	G004	159	0.294542	781.654	1.40845	0.511909	0.787089	AY00001054	G004	207	844.807	86.96	1.02244	0.981081
M-005763-02	ADAMTS12	M021	AY00001049	336	360.667	48.81	-0.00159722	-0.148926	AY00001050	M021	251	0.264792	417.708	0.938967	-0.364831	-0.779855	AY00001051	M021	278	816.404	85.25	-0.0478719	0.00776398
M-005764-03	ADAMTS13	A017	AY00001049	290	426.564	67.59	1.61139	1.68506	AY00001050	A017	136	0.276455	770.835	1.69491	4.12036	1.7352	AY00001051	A017	216	984.563	90.74	2.01862	1.71273
M-005765-01	ADAMTS14	G013	AY00001049	345	388.752	59.71	0.685842	0.915527	AY00001050	G013	217	0.269979	643.332	1.71429	2.5009	1.85254	AY00001051	G013	335	836.749	89.25	0.202148	1.25
M-005766-01	ADAMTS15	F009	AY00001052	394	374.865	53.05	0.624322	0.497927	AY00001053	F009	254	0.274776	874.835	0.961538	1.65472	0.97735	AY00001054	F009	256	938.134	87.5	2.27472	1.12703
M-005767-02	ADAMTS16	M015	AY00001049	338	392.068	60.65	0.767006	1.00732	AY00001050	M015	249	0.266807	347.783	3.28639	-1.25297	-1.19418	AY00001051	M015	299	702.225	81.27	-1.45101	-1.22826
M-005768-02	ADAMTS17	O006	AY00001049	283	423.872	65.37	1.54548	1.46826	AY00001050	O006	183	0.286501	550.424	0	1.32085	0.753894	AY00001051	O006	199	1053.71	88.44	2.86831	0.998447
M-005769-02	ADAMTS18	E008	AY00001052	380	325.87	42.63	-0.492626	-0.461999	AY00001053	E008	194	0.264151	731.281	6.66667	-0.105887	1.24689	AY00001054	E008	284	730.915	86.62	-0.505806	0.889189
M-005770-02	ADAMTS19	B017	AY00001052	366	361.858	52.46	0.327806	0.443574	AY00001053	B017	179	0.277466	799.788	3.26797	0.734313	0.204983	AY00001054	B017	246	855.511	89.43	1.16607	1.64865
M-005771-02	ADAMTS2	J012	AY00001052	245	490.969	77.55	3.27117	2.75495	AY00001053	J012	189	0.266854	659.623	3.84615	-0.984717	-0.639864	AY00001054	J012	201	908.698	87.06	1.87974	1.00811
M-005772-02	ADAMTS20	M009	AY00001049	375	451.791	69.07	2.22888	1.82959	AY00001050	M009	260	0.264663	508.912	2.76498	0.793587	0.50675	AY00001051	M009	274	899.047	86.13	0.967719	0.281056
M-005773-00	ADAMTS3	P009	AY00001049	360	426.546	65.56	1.61094	1.48682	AY00001050	P009	274	0.254004	381.866	5.8296	-0.820061	-1.62098	AY00001051	P009	289	797.013	86.16	-0.286166	0.290373
M-003807-03	ADAMTS4	L015	AY00001049	329	406.059	55.93	1.10949	0.546387	AY00001050	L015	187	0.264023	503.973	2.66667	0.730852	0.326064	AY00001051	L015	309	684.652	82.85	-1.66696	-0.737578
M-005775-01	ADAMTS5	F008	AY00001052	374	344.966	47.33	-0.0572782	-0.0290189	AY00001053	F008	176	0.267535	768.52	3.5461	0.350832	1.02945	AY00001054	F008	212	735.397	83.02	-0.445664	-0.0837838
M-005776-01	ADAMTS6	F018	AY00001052	300	403.411	57.67	1.27509	0.923538	AY00001053	F018	191	0.276096	814.548	3.87097	0.915333	0.956965	AY00001054	F018	247	902.584	83.81	1.7977	0.12973
M-005777-02	ADAMTS7	A011	AY00001052	242	428.371	63.22	1.84411	1.43482	AY00001053	A011	122	0.270232	795.035	4	0.676022	-0.00792752	AY00001054	A011	203	664.528	73.89	-1.39662	-2.55135
M-005778-01	ADAMTS8	C019	AY00001049	287	274.936	28.92	-2.10006	-2.09131	AY00001050	C019	172	0.273563	395.698	2.66667	-0.644386	-0.727934	AY00001051	C019	228	787.747	85.53	-0.400033	0.0947205
M-005779-01	ADAMTS9	L019	AY00001049	390	296.261	32.31	-1.57808	-1.76025	AY00001050	L019	228	0.263913	385.583	4.06091	-0.772862	-0.498442	AY00001051	L019	258	823.333	81.01	0.037275	-1.30901
M-013437-01	ADAMTSL1	H004	AY00001049	374	369.862	52.41	0.223478	0.202637	AY00001050	H004	212	0.267843	423.143	2.18579	-0.295792	-0.698858	AY00001051	H004	178	721.869	84.27	-1.20961	-0.296584
M-022416-01	ADAMTSL3	A020	AY00001132	206	602.866	83.98	2.34333	1.75565	AY00001133	A020	329	0.261318	422.568	4.72441	-1.9112	-3.03967	AY00001134	A020	262	530.571	77.48	-1.56521	-0.555288
M-008630-01	ADAR	H019	AY00001104	189	821.108	82.01	1.93964	0.90224	AY00001180	H019	441	0.250115	346.464	6.54762	-2.18672	-2.36669	AY00001181	H019	178	765.357	76.97	0.391266	-0.520107
M-009263-01	ADARB1	I019	AY00001171	180	620.015	76.67	2.4054	0.121495	AY00001172	I019	258	0.249731	780.688	5.02283	4.19334	2.14163	AY00001173	I019	340	815.534	92.94	1.69528	2.78614
M-020743-01	ADARB2	E016	AY00001153	394	357.436	47.97	-0.559826	-0.957078	AY00001154	E016	220	0.253704	561.573	6.66667	2.02005	1.80426	AY00001155	E016	340	716.089	79.41	-0.524995	-0.515432
M-009346-00	ADAT1	O003	AY00001171	179	579.699	81.01	1.4324	0.93271	AY00001172	O003	363	0.238132	502.32	11.4286	-0.743355	-0.880383	AY00001173	O003	314	685.042	83.76	-0.60516	-0.849505
M-005303-03	ADCK1	L021	AY00001032	370	381.269	55.68	-0.164434	-0.230683	AY00001033	L021	648	0.268345	796.645	3.91061	1.63194	2.12916	AY00001034	L021	298	843.53	89.6	1.27001	1.74816
M-005304-01	ADCK2	K006	AY00001035	310	429.373	65.48	0.677928	0.717815	AY00001036	K006	197	0.285056	431.713	0	-1.72838	-1.31156	AY00001037	K006	301	736.898	84.39	-1.56266	-0.75
M-005305-01	ADCK4	H009	AY00001035	304	498.337	77.3	2.41781	2.25488	AY00001036	H009	223	0.267517	592.008	4.02299	0.901866	1.77758	AY00001037	H009	311	869.666	88.42	0.425129	0.710145
M-018919-00	ADCK5	O010	AY00001035	370	481.654	74.59	1.99692	1.90247	AY00001036	O010	272	0.274761	550.794	1.84332	0.225596	0.826125	AY00001037	O010	256	915.438	89.06	1.11042	0.942029
M-006819-00	ADCY1	F014	AY00001108	377	296.486	37.14	-2.69956	-2.67885	AY00001109	F014	210	0.252617	685.61	7.51445	-1.2076	-1.31856	AY00001110	F014	273	606.788	62.27	-2.68715	-6.88255
M-006798-02	ADCY2	C007	AY00001156	286	432.624	62.59	-1.19344	-1.86802	AY00001157	C007	335	0.252144	535.296	5.46075	0.0385223	-1.12449	AY00001158	C007	347	564.713	80.98	-1.44334	-0.226708
M-006799-01	ADCY3	O006	AY00001205	453	182.44	7.947	-3.32514	-2.96608	AY00001206	O006	199	0.259816	742.773	2.5974	-0.980641	-1.19341	AY00001207	O006	290	670.431	77.24	-1.14542	-1.24903
M-006800-01	ADCY4	F007	AY00001156	260	518.251	75.77	1.13176	0.808122	AY00001157	F007	290	0.255389	498.236	3.14961	-0.673236	-1.11837	AY00001158	F007	314	600.604	81.53	-0.744158	-0.0559006
M-006638-00	ADCY5	A006	AY00001159	266	513.281	73.31	0.86833	0.153648	AY00001160	A006	304	0.246512	645.82	7.6	1.2946	0.866216	AY00001161	A006	250	853.51	90	4.41928	2.51777
M-006636-01	ADCY6	J021	AY00001211	356	344.778	44.38	-0.73969	-0.980469	AY00001212	J021	199	0.265094	888.173	3.7037	1.82948	-0.113208	AY00001213	J021	241	1015.3	90.46	3.16171	1.68235
M-006801-00	ADCY7	O014	AY00001105	339	428.539	64.31	-1.00053	-0.829749	AY00001106	O014	406	0.236518	481.728	8.4375	-1.40129	-2.07782	AY00001107	O014	328	636.571	83.84	0.251122	0.9039
M-006637-00	ADCY8	E011	AY00001171	173	489.179	72.25	-0.75225	-0.704673	AY00001172	E011	190	0.257517	499.552	7.01754	-0.792445	-1.0622	AY00001173	E011	194	818.78	89.69	1.7525	1.49901
M-006802-01	ADCY9	D021	AY00001168	290	552.487	78.62	0.612328	0.577778	AY00001169	D021	346	0.245449	523.325	6.93642	-0.376277	-0.704887	AY00001170	D021	316	761.733	85.76	0.778379	-0.391892
M-011198-01	ADCYAP1	E019	AY00001138	330	489.009	72.73	2.28903	1.68726	AY00001139	E019	161	0.272394	858.875	3.81679	2.87235	1.69686	AY00001140	E019	260	786.352	83.08	0.592681	0.25
M-005413-01	ADCYAP1R1	L015	AY00001094	243	659.406	76.13	0.0614291	-0.288789	AY00001095	L015	237	0.258759	739.001	3.7234	0.281424	0.213811	AY00001115	L015	393	481.766	73.54	3.3829	2.40447
M-009487-00	ADD1	G021	AY00001205	184	228.513	14.13	-2.2482	-2.40981	AY00001206	G021	165	0.249348	520.922	5.7971	-3.5703	-6.43123	AY00001207	G021	280	717.375	80	-0.540966	-0.536774
M-009410-01	ADD2	I004	AY00001147	285	333.06	43.16	-3.12462	-3.8339	AY00001148	I004	166	0.260218	608.734	4.58015	-3.17358	-3.98039	AY00001149	I004	215	667.213	76.28	-1.12641	-1.50072
M-008468-02	ADD3	A016	AY00001189	249	678.086	77.11	-0.491457	-1.27461	AY00001190	A016	389	0.259647	302.551	4.31894	0.0369317	0.264368	AY00001191	A016	224	644.399	78.57	1.54995	1.25308
M-019204-00	ADFP	B010	AY00001141	179	481.811	74.3	-0.148047	0.22977	AY00001142	B010	254	0.252261	563.996	4.20561	0.174718	0.00104167	AY00001143	B010	358	549.868	74.3	-0.788764	-1.10059
M-006520-01	ADH1A	D010	AY00001174	275	452.238	69.82	-0.682668	-0.0943396	AY00001175	D010	393	0.247738	610.672	4.38872	0.881122	0.318315	AY00001176	D010	315	611.232	80	5.22e-05	0.0813124
M-008112-02	ADH1B	I013	AY00001162	462	419.755	53.25	-1.42883	-2.95917	AY00001163	I013	321	0.249543	596.686	3.95683	0.0427125	1.07312	AY00001164	I013	401	620.146	82.04	-2.6598	-2.48529
M-006521-02	ADH1C	M018	AY00001177	283	375.315	55.12	-1.98484	-1.80716	AY00001178	M018	262	0.253242	523.249	4.28571	0.368714	0.289289	AY00001179	M018	264	626.457	79.17	0.330265	-0.34375
M-008113-02	ADH4	F014	AY00001208	291	311.336	38.14	-0.627927	-0.672963	AY00001209	F014	241	0.266397	807.119	4.36893	-0.928646	-2.68541	AY00001210	F014	245	666.034	72.24	-0.955486	-1.57701
M-008114-02	ADH5	C017	AY00001171	229	601.048	89.08	1.94764	2.44112	AY00001172	C017	329	0.26181	606.239	4.98221	1.0996	1.34354	AY00001173	C017	332	750.419	86.75	0.547367	0.334653
M-008939-02	ADH6	D010	AY00001202	388	294.685	29.64	-1.58907	-2.02019	AY00001203	D010	225	0.264284	770.323	4.09357	-0.267383	0.70405	AY00001204	D010	207	633.497	75.85	-1.35045	-1.62416
M-008115-01	ADH7	P014	AY00001205	252	403.517	58.33	1.84245	1.5668	AY00001206	P014	204	0.27232	900.04	3.18471	0.855128	0.359599	AY00001207	P014	206	787.559	77.67	0.36272	-1.13806
M-008453-01	ADHFE1	E007	AY00001174	269	382.053	48.7	-2.26138	-3.28226	AY00001175	E007	333	0.253492	383.456	6.89655	-3.16474	-4.81195	AY00001176	E007	331	581.889	81.27	-0.607975	0.443652
M-007800-00	ADIPOR1	K015	AY00001129	368	435.711	61.14	-1.48923	-2.35981	AY00001130	K015	348	0.253885	507.217	2.73037	1.16408	1.45303	AY00001131	K015	343	686.447	82.22	-0.271169	-1.75054
M-007801-00	ADIPOR2	G005	AY00001132	271	498.443	73.43	-0.376704	-0.410678	AY00001133	G005	319	0.238536	522.754	7.25807	0.107689	-0.0101476	AY00001134	G005	384	590.574	79.17	-0.539893	-0.149038
M-004733-02	ADK	J004	AY00001032	381	273.003	27.82	-2.68886	-3.3505	AY00001033	J004	666	0.262821	515.837	5.02793	-2.66601	-3.28495	AY00001034	J004	245	744.475	81.63	-0.219038	-0.599411
M-011199-00	ADM	D012	AY00000504	250	482.663	71.6	-0.732484	-0.60582	AY00000505	D012	280	0.262649	592.265	3.38983	0.0441648	0.514428	AY00000506	D012	308	583.957	80.52	-1.46565	-0.771784
M-014490-01	ADM2	M009	AY00001199	481	449.205	68.4	-0.614453	-0.44902	AY00001200	M009	189	0.266507	733.655	3.20513	1.42661	1.58531	AY00001201	M009	237	825.347	85.23	0.72023	0.665746
M-005414-00	ADMR	F009	AY00001032	314	414.039	65.29	0.599644	0.845465	AY00001033	F009	555	0.271612	683.978	2.51572	-0.0925114	0.193076	AY00001034	F009	264	704.654	80.68	-0.817642	-0.879234
M-012857-00	ADNP	D015	AY00001199	349	519.653	75.36	1.34672	0.915686	AY00001200	D015	223	0.261881	727.785	3.68098	1.33065	1.95392	AY00001201	D015	265	840	88.3	0.932806	1.51381
M-005415-03	ADORA1	D013	AY00001094	283	589.994	69.26	-0.775018	-1.52108	AY00001095	D013	173	0.27435	593.506	2.05479	-1.84754	-3.00531	AY00001115	D013	303	369.606	54.79	0.0257886	0.0781638
M-005416-02	ADORA2A	F013	AY00001094	256	774.269	83.2	1.44559	0.979372	AY00001095	F013	253	0.272157	733.135	1.81818	0.195589	1.07703	AY00001115	F013	359	413.759	60.72	1.34737	0.813896
M-005417-01	ADORA2B	G012	AY00001094	303	712.633	84.49	0.702844	1.21076	AY00001095	G012	223	0.258733	727.404	5.38922	0.111721	-0.36255	AY00001115	G012	414	348.88	48.07	-0.59456	-0.755583
M-005418-01	ADORA3	G003	AY00001094	232	670.764	76.29	0.198302	-0.26009	AY00001095	G003	201	0.265617	789.477	4.34783	1.02001	0.439575	AY00001115	G003	348	421.326	64.94	1.57386	1.33747
M-006809-00	ADP-GK	F022	AY00001032	286	330.4	44.41	-1.35054	-1.49272	AY00001033	F022	648	0.265257	627.737	3.63636	-0.953318	-1.07723	AY00001034	F022	278	734.917	83.81	-0.362717	0.0427099
M-009564-01	ADPN	B005	AY00000480	635	560.264	74.33	-0.354981	-1.51777	AY00000481	B005	323	0.248462	600.962	6.39269	0.989818	0.282792	AY00000482	B005	368	911.207	91.3	2.02737	0.545918
M-008412-01	ADPRH	H013	AY00001168	308	562.912	80.84	0.884549	1.15817	AY00001169	H013	369	0.240649	662.842	11.5502	2.34732	1.54135	AY00001170	H013	355	712.703	85.63	-0.222058	-0.45045
M-008526-01	ADPRHL1	P013	AY00001208	218	314.304	40.83	-0.540644	-0.355372	AY00001209	P013	333	0.25875	827.927	4.72727	-0.642657	0.0702988	AY00001210	P013	146	641.981	79.45	-1.23265	-0.0130152
M-020822-01	ADPRHL2	H014	AY00001211	333	410.536	63.06	1.2572	1.45182	AY00001212	H014	231	0.273188	708.565	2.98508	-0.513125	0.188679	AY00001213	H014	228	888.331	85.09	1.10701	-0.423529
M-009297-02	ADPRTL3	L010	AY00001168	382	426.826	63.87	-2.669	-3.27843	AY00001169	L010	294	0.245686	535.311	8.94942	-0.142298	-0.263158	AY00001170	L010	285	740.064	85.61	0.336226	-0.459459
M-005419-01	ADRA1A	F022	AY00001094	261	874.887	85.82	2.65808	1.44933	AY00001095	F022	239	0.278761	995.624	2.53807	4.03645	2.47942	AY00001115	F022	345	433.902	64.93	1.95027	1.33623
M-005420-02	ADRA1B	N018	AY00001094	297	648.179	77.1	-0.0738595	-0.114798	AY00001095	N018	247	0.26321	662.77	3.22581	-0.834037	-2.36521	AY00001115	N018	361	349.216	49.58	-0.5845	-0.568238
M-005421-01	ADRA1D	A003	AY00001032	386	318.727	41.45	-1.62272	-1.82419	AY00001033	A003	552	0.262097	555.236	4.32099	-2.06298	-2.73369	AY00001034	A003	202	557.116	69.8	-3.0355	-4.08395
M-005422-01	ADRA2A	F004	AY00001032	388	352.912	49.48	-0.825632	-0.924972	AY00001033	F004	687	0.258431	684.556	3.76344	-0.083657	0.486019	AY00001034	F004	239	692.201	83.26	-1.00484	-0.119293
M-005423-02	ADRA2B	O014	AY00001094	254	400.15	55.12	-3.06273	-4.0574	AY00001095	O014	253	0.253356	749.947	7.72947	0.441581	0.237716	AY00001115	O014	399	408.77	64.66	1.19802	1.30273
M-005424-02	ADRA2C	N020	AY00001094	298	625.723	79.53	-0.344469	0.321076	AY00001095	N020	213	0.268829	600.799	3.68421	-1.74081	-0.891102	AY00001115	N020	370	357.665	51.08	-0.331635	-0.382134
M-005425-02	ADRB1	L019	AY00001094	212	793.061	81.13	1.67205	0.608072	AY00001095	L019	232	0.260112	769.177	5.2356	0.722972	0.89907	AY00001115	L019	368	359.125	55.98	-0.287919	0.225806
M-005426-02	ADRB2	A005	AY00001032	357	377.629	56.02	-0.249312	-0.192609	AY00001033	A005	561	0.257238	590.094	3.78378	-1.52947	-1.17044	AY00001034	A005	231	721.726	84.85	-0.561011	0.349043
M-005427-00	ADRB3	N014	AY00001094	311	700.1	84.24	0.55181	1.16592	AY00001095	N014	174	0.274117	789.137	2.7027	1.01504	0.40239	AY00001115	N014	230	525.295	78.26	4.68581	2.99007
M-004325-02	ADRBK1	D014	AY00001035	242	406.877	54.13	0.110384	-0.758127	AY00001036	D014	172	0.268501	494.289	6.25	-0.701584	-1.68579	AY00001037	D014	205	751.963	81.95	-1.3371	-1.63406
M-004326-02	ADRBK2	K004	AY00001035	429	358.562	52.45	-1.10852	-0.976593	AY00001036	K004	273	0.265923	475.896	5	-1.00339	-0.967343	AY00001037	K004	246	751.524	82.93	-1.34368	-1.27899
M-012340-01	ADRM1	O005	AY00001189	262	617.197	72.14	-1.35994	-2.56218	AY00001190	O005	381	0.271407	311.418	2.79503	0.305321	0.263218	AY00001191	O005	207	638.149	77.78	1.46211	1.14501
M-010986-01	ADSL	H019	AY00001168	281	586.121	80.78	1.49059	1.14248	AY00001169	H019	401	0.241252	557.487	6.50888	0.290618	-0.0018797	AY00001170	H019	407	602.373	81.82	-2.4733	-2.16667
M-009289-01	ADSS	H010	AY00001168	282	456.756	68.44	-1.88745	-2.08366	AY00001169	H010	299	0.248217	645.036	5.09091	1.99972	1.3985	AY00001170	H010	326	705.948	80.67	-0.359898	-2.68468
M-009105-01	ADSSL1	I008	AY00001211	374	353.314	48.13	-0.480481	-0.492188	AY00001212	I008	187	0.267364	638.569	5.12821	-1.42607	-0.757412	AY00001213	I008	203	956.324	88.67	2.2073	0.980392
M-014825-00	AE2	J021	AY00000480	706	473.145	68.84	-2.346	-2.91117	AY00000481	J021	689	0.245717	554.961	5.45775	-0.116487	0.684717	AY00000482	J021	469	669.394	81.66	-1.98067	-4.37245
M-009694-01	AEBP1	M010	AY00001052	215	429.44	66.05	1.86847	1.69553	AY00001053	M010	179	0.272137	761.018	0.621118	0.258827	0.710079	AY00001054	M010	134	793.103	85.07	0.328647	0.47027
M-016409-01	AEBP2	D011	AY00001126	252	506.786	74.21	0.62001	0.667306	AY00001127	D011	326	0.262571	547.009	2.84698	0.385352	1.19791	AY00001128	D011	342	536.914	71.64	-2.11754	-3.34866
M-026036-01	AEGP	H012	AY00000480	724	568.493	80.11	-0.166917	-0.0507614	AY00000481	H012	721	0.25231	490.442	4.71204	-1.66813	-0.523466	AY00000482	H012	537	699.349	89.2	-1.48417	-0.52551
M-012157-02	AES	P003	AY00001141	185	453.767	63.24	-0.903917	-1.98002	AY00001142	P003	252	0.254573	587.718	5.33981	0.65183	0.617708	AY00001143	P003	355	671.949	83.94	2.07488	1.75148
M-015673-01	AF15Q14	E003	AY00000489	707	613.853	80.62	0.778284	-0.259467	AY00000490	E003	534	0.257042	758.018	4.38799	2.80261	2.512	AY00000491	E003	447	828.294	90.16	3.02665	1.28597
M-010643-02	AF1Q	O005	AY00000501	168	511.258	77.38	0.928592	1.00698	AY00000502	O005	351	0.251968	484.499	5.66667	-0.331263	-1.07709	AY00000503	O005	399	724.99	87.22	0.354518	0.530756
M-020276-02	AF5Q31	A004	AY00001159	235	530.672	80.43	1.35548	1.37597	AY00001160	A004	303	0.256433	583.707	4.52675	0.106291	0.225676	AY00001161	A004	375	660.712	84.53	0.0913895	0.666667
M-013084-01	AFAP	A019	AY00000308	232	527.015	74.14	-0.261657	-0.567118	AY00000309	A019	337	0.248445	532.847	6.73759	-0.0570188	-0.240901	AY00000310	A019	310	512.749	66.13	-1.769	-3.29526
M-031750-01	AFAR3	H008	AY00001171	231	480.385	68.4	-0.964479	-1.4243	AY00001172	H008	316	0.251591	407.149	6.22568	-2.43116	-2.57033	AY00001173	H008	412	600.632	79.85	-2.09322	-2.39802
M-005781-00	AFG3L2	D021	AY00001052	441	289.435	31.29	-1.32324	-1.50668	AY00001053	D021	200	0.25885	832.544	3.59281	1.13604	0.329558	AY00001054	D021	296	798.556	82.43	0.401827	-0.243243
M-011201-01	AFM	B022	AY00000507	267	501.498	72.28	-0.27285	-0.408425	AY00000508	B022	343	0.252879	567.698	7.23684	0.321409	0.650135	AY00000509	B022	325	647.251	79.08	-1.63078	-2.53756
M-032645-01	AFMID	C009	AY00000304	316	674.691	84.18	0.275906	0.332344	AY00000510	C009	249	0.253259	521.279	4.28571	-0.172442	0.870748	AY00000511	C009	275	663.209	81.45	1.2853	1.0337
M-011202-00	AFP	N003	AY00001105	333	421.136	60.36	-1.20923	-1.53763	AY00001106	N003	419	0.259484	541.645	4.61956	-0.349717	0.184825	AY00001107	N003	302	635.476	83.77	0.230487	0.884401
M-017996-01	AFTIPHILIN	C014	AY00000480	668	586.549	80.99	0.245732	0.172589	AY00000481	C014	726	0.222237	513.711	13.1667	-1.10853	-0.949458	AY00000482	C014	402	687.189	84.33	-1.68572	-3.0102
M-004037-00	AGA	I009	AY00001165	265	497.287	70.94	0.690515	0.118068	AY00001166	I009	414	0.243345	511.216	7.22543	-0.210171	0.676498	AY00001167	I009	321	772.509	86.92	0.913476	0.45098
M-011203-02	AGC1	P007	AY00000501	355	369.583	53.52	-2.13801	-2.3231	AY00000502	P007	419	0.262293	444.52	2.93255	-1.16863	-1.02863	AY00000503	P007	330	797.412	90	1.68148	1.50791
M-003625-02	AGER	G003	AY00001104	252	696.789	74.6	0.435197	-0.606925	AY00001180	G003	378	0.24952	378.682	6.34921	-1.18817	-1.3739	AY00001181	G003	193	691.594	78.24	-0.688877	-0.179625
M-010987-01	AGL	M022	AY00001174	275	405.49	55.64	-1.7342	-2.23472	AY00001175	M022	334	0.265346	511.536	5.61404	-0.88411	-1.79138	AY00001176	M022	331	692.844	83.99	1.69115	1.21969
M-021341-00	AGMAT	O013	AY00001159	258	581.368	86.43	2.77563	2.40601	AY00001160	O013	389	0.253469	670.335	4.47761	1.76362	0.731081	AY00001161	O013	377	737.639	83.82	1.81822	0.426396
M-003810-01	AGPAT1	E011	AY00001177	251	486.401	74.1	1.25002	1.28153	AY00001178	E011	308	0.254872	440.42	4.07407	-1.44275	-1.86887	AY00001179	E011	311	697.76	86.17	1.96268	1.47917
M-003811-02	AGPAT2	L013	AY00001168	276	518.428	78.99	-0.277036	0.67451	AY00001169	L013	466	0.241194	515.365	7.39796	-0.531659	-0.419173	AY00001170	L013	353	734.47	88.67	0.22209	0.918919
M-008620-00	AGPAT3	M012	AY00001177	219	470.151	67.12	0.776812	0.145647	AY00001178	M012	308	0.239268	389.536	11.8774	-2.5556	-3.68869	AY00001179	M012	388	576.945	81.96	-0.803247	0.382812
M-009283-01	AGPAT4	A008	AY00001171	243	510.817	76.13	-0.23004	0.0205607	AY00001172	A008	347	0.247134	505.443	6.88406	-0.687963	-0.0574163	AY00001173	A008	318	769.295	85.22	0.88013	-0.271287
M-008554-02	AGPAT5	B003	AY00001168	360	527.329	77.78	-0.0446244	0.35817	AY00001169	B003	388	0.246616	562.128	4.92308	0.381226	0.214286	AY00001170	B003	217	751.477	88.48	0.569103	0.833333
M-009267-01	AGPS	I006	AY00001105	204	555.919	78.43	2.59061	1.70072	AY00001106	I006	275	0.258567	591.49	3.73444	0.525101	1.00584	AY00001107	I006	257	664.195	82.49	0.771881	0.527855
M-003626-00	AGR2	P004	AY00001126	235	536.265	77.45	1.3989	1.28859	AY00001127	P004	237	0.254277	625.22	4.78723	2.05081	0.804188	AY00001128	P004	293	644.798	82.59	0.130114	-0.0994065
M-031716-01	AGRN	N018	AY00001119	224	970.9	89.29	2.0894	1.21626	AY00001184	N018	279	0.264576	388.583	6.41026	0.521408	0.456548	AY00001185	N018	209	483.126	63.16	-0.0481367	-0.209046
M-011204-01	AGRP	A005	AY00001126	302	431.907	61.26	-1.35846	-1.81592	AY00001127	A005	361	0.246965	525.751	7.95848	-0.067309	-0.190576	AY00001128	A005	248	616.288	75.4	-0.463855	-2.23294
M-010988-01	AGT	M007	AY00001105	221	505.334	72.85	1.16451	0.700717	AY00001106	M007	253	0.263539	646.289	2.41546	1.48685	1.27626	AY00001107	M007	384	666.857	86.2	0.822067	1.56128
M-014059-00	AGTPBP1	N009	AY00001052	303	349.096	48.84	0.0368692	0.110088	AY00001053	N009	231	0.25392	883.496	6.89655	1.76094	1.29898	AY00001054	N009	375	836.505	89.07	0.911029	1.55135
M-005428-02	AGTR1	M011	AY00001094	265	491.564	66.79	-1.96115	-1.96413	AY00001095	M011	271	0.261449	745.427	4.34783	0.37544	1.37716	AY00001115	M011	365	437.822	65.21	2.0676	1.37097
M-005429-02	AGTR2	M018	AY00001094	240	471.542	55	-2.20243	-4.07892	AY00001095	M018	222	0.257424	664.537	2.12766	-0.80818	0.0889774	AY00001115	M018	403	334.898	42.68	-1.01306	-1.42432
M-015374-01	AGTRAP	A012	AY00001153	341	312.938	43.11	-2.04813	-1.68901	AY00001154	A012	141	0.257453	759.923	6.61157	4.54957	2.58424	AY00001155	A012	234	700.012	79.91	-0.804353	-0.361111
M-005430-02	AGTRL1	O005	AY00001094	329	400.024	53.19	-3.06424	-4.40359	AY00001095	O005	245	0.255626	656.447	4.45545	-0.926556	-1.67198	AY00001115	O005	360	365.681	53.61	-0.0916931	-0.0682382
M-008925-01	AGXT	J003	AY00001208	266	280.761	29.7	-1.52702	-1.66942	AY00001209	J003	244	0.270301	751.87	2.5	-1.68799	-0.720562	AY00001210	J003	147	687.397	74.83	-0.709318	-1.01518
M-009818-00	AGXT2	K018	AY00001177	164	361.145	42.68	-2.3975	-3.83157	AY00001178	K018	405	0.241952	410.103	7.66962	-2.10579	-3.62462	AY00001179	K018	247	560.512	67.21	-1.17946	-3.45833
M-008696-00	AGXT2L1	P011	AY00001211	394	342.523	48.22	-0.808189	-0.480469	AY00001212	P011	182	0.276954	783.868	1.89873	0.469045	0.552561	AY00001213	P011	154	785.349	84.42	-0.559465	-0.686275
M-009599-01	AHCY	I012	AY00001174	289	458.671	63.32	-0.537955	-1.07547	AY00001175	I012	409	0.242759	525.25	8.28402	-0.639917	-0.267385	AY00001176	I012	345	611.227	80.29	-5.22e-05	0.164051
M-008810-01	AHCYL1	P008	AY00001174	293	404.982	56.31	-1.74562	-2.13358	AY00001175	P008	337	0.240509	592.453	5	0.556714	0.476983	AY00001176	P008	233	499.239	69.96	-2.32056	-2.78317
M-018723-00	AHI1	J008	AY00001153	392	356.774	48.98	-0.581968	-0.80497	AY00001154	J008	218	0.255796	419.713	5.26316	0.210933	0.00644202	AY00001155	J008	343	558.991	70.26	-3.25482	-3.33951
M-004990-01	AHR	M006	AY00001211	360	312.843	39.72	-1.70949	-1.58724	AY00001212	M006	179	0.24681	742.321	8.1761	-0.0728425	0.619946	AY00001213	M006	259	819.271	89.19	-0.0105293	1.18431
M-009337-01	AHRR	C021	AY00001141	233	504.926	79.4	0.475003	1.24875	AY00001142	C021	413	0.250534	562.862	5.02793	0.15191	0.771875	AY00001143	C021	388	598.757	79.38	0.358012	0.402367
M-020014-01	AHSA1	A017	AY00001202	320	362.466	53.44	0.24958	0.509033	AY00001203	A017	103	0.256523	753.873	10.1266	-0.52407	-3.08411	AY00001204	A017	172	854.913	81.98	1.69753	0.0214765
M-008942-01	AHSA2	G020	AY00001153	416	386.447	52.16	0.410475	-0.326054	AY00001154	G020	181	0.248721	335.745	5.72687	-0.859896	-1.19673	AY00001155	G020	280	676.748	76.79	-1.20861	-1.32407
M-011568-01	AHSG	M011	AY00001135	260	545.761	73.46	0.145951	-0.93587	AY00001136	M011	103	0.250309	413.536	5.82524	-1.67004	-0.938634	AY00001137	M011	298	757.581	89.26	0.616517	1.28101
M-021409-01	AICDA	H020	AY00001202	292	352.112	49.32	-0.0312843	0.0712008	AY00001203	H020	206	0.269414	786.923	1.17647	-0.00836147	1	AY00001204	H020	225	697.323	82.67	-0.471824	0.206711
M-011952-00	AIF1	F016	AY00001123	349	476.371	67.91	-0.384613	-0.900591	AY00001124	F016	266	0.252211	591.797	7.79817	1.08758	0.758929	AY00001125	F016	300	710.619	85.33	-0.215387	-0.179842
M-021120-00	AIG1	M010	AY00001120	278	457.155	68.35	-0.735417	-0.385686	AY00001121	M010	315	0.254449	530.55	4.42804	-0.108532	1.0948	AY00001122	M010	378	802.412	91.27	1.35687	2.6599
M-024709-01	AIM1	D019	AY00000504	357	492.991	75.07	-0.51105	0.00617284	AY00000505	D019	292	0.248433	583.376	5.22088	-0.104621	-0.335323	AY00000506	D019	329	691.105	86.93	0.559289	1.00138
M-021468-02	AIM1L	K006	AY00001150	345	437.122	64.35	1.90771	1.32415	AY00001151	K006	185	0.251529	438.831	2	-1.64699	-1.84419	AY00001152	K006	198	728.012	83.33	0.115383	0.969419
M-011951-00	AIM2	G007	AY00001186	287	709.828	79.79	-1.60984	-1.9688	AY00001187	G007	445	0.260195	296.272	4.07609	-0.387003	-0.494159	AY00001188	G007	174	923.242	90.8	-0.0217143	1.23012
M-006325-00	AIP	J016	AY00001159	278	482.296	73.74	0.000340587	0.227468	AY00001160	J016	331	0.256839	554.808	6.59341	-0.446605	-0.404054	AY00001161	J016	394	527.132	72.08	-2.90718	-3.54653
M-012456-01	AIP1	N016	AY00001032	403	349.908	48.88	-0.895675	-0.992161	AY00001033	N016	657	0.258066	735.245	3.78378	0.692163	0.965379	AY00001034	N016	266	377.295	50	-5.73864	-9.91605
M-010126-01	AIPL1	B010	AY00001177	351	369.768	49	-2.14637	-2.80309	AY00001178	B010	280	0.246962	653.008	6.35593	3.20655	2.36336	AY00001179	B010	293	561.073	79.86	-1.16662	-0.164062
M-010993-01	AIRE	B008	AY00001101	351	351.009	45.01	-0.166687	-0.473992	AY00001102	B008	185	0.270796	586.554	2.48447	-0.829138	-1.59444	AY00001103	B008	232	713.937	81.47	0.227736	0.328804
M-006811-03	AK1	A018	AY00001032	278	478.851	67.27	2.11086	1.06719	AY00001033	A018	663	0.276155	771.936	3.91061	1.25375	-0.435419	AY00001034	A018	186	907.368	85.48	2.22965	0.53461
M-006812-00	AK2	M011	AY00001038	334	430.213	66.77	2.25053	1.84747	AY00001039	M011	230	0.264748	682.306	5.05051	-0.709665	-0.231738	AY00001048	M011	233	949.799	87.12	2.45284	1.00949
M-006700-02	AK3	I012	AY00001035	373	490.878	72.12	2.22961	1.58127	AY00001036	I012	226	0.261536	523.321	4.34783	-0.225198	0.187114	AY00001037	I012	271	892.114	87.45	0.761214	0.358696
M-006701-00	AK3L1	I011	AY00001038	304	378.919	56.25	0.449599	0.464168	AY00001039	I011	219	0.265295	828.012	3.24324	1.2216	0.866499	AY00001048	I011	265	892.232	87.92	1.70524	1.22629
M-032359-00	AK3L2	G005	AY00001147	318	455.126	68.24	0.264914	0.416949	AY00001148	G005	234	0.259612	774.275	3.19149	-0.63822	-2.13424	AY00001149	G005	385	626.57	76.1	-1.8301	-1.55237
M-004897-02	AK5	E015	AY00001035	399	411.034	58.9	0.21528	-0.137841	AY00001036	E015	285	0.264163	577.222	2.82258	0.659243	0.916152	AY00001037	E015	255	795.865	82.35	-0.679805	-1.48913
M-007257-01	AK7	D014	AY00001032	450	388.086	59.78	-0.00549195	0.228443	AY00001033	D014	771	0.265896	768.761	2.75229	1.20515	-0.267643	AY00001034	D014	312	758.51	81.73	-0.00805613	-0.569956
M-011426-02	AKAP1	H008	AY00001199	282	527.288	74.11	1.55926	0.670588	AY00001200	H008	198	0.264392	697.696	6.28931	0.838673	0.0336239	AY00001201	H008	251	929.456	86.85	2.23061	1.11326
M-017300-01	AKAP10	L009	AY00001105	312	494.718	70.19	0.865215	0.224014	AY00001106	L009	485	0.245672	454.103	6.25	-1.88612	-2.73541	AY00001107	L009	294	708.977	86.05	1.61611	1.5195
M-009277-01	AKAP11	N020	AY00001202	362	315.972	43.65	-1.01164	-0.53135	AY00001203	N020	211	0.259409	778.515	3.91061	-0.139562	0.669782	AY00001204	N020	206	682.116	78.16	-0.681167	-1.00403
M-010232-00	AKAP12	D004	AY00001147	372	404.049	60.75	-1.15339	-0.852542	AY00001148	D004	198	0.265731	808.578	3.63636	-0.112853	-0.776772	AY00001149	D004	254	716.041	83.46	-0.280994	0.559541
M-008868-01	AKAP13	F013	AY00001159	285	503.221	71.93	0.586501	-0.0832618	AY00001160	F013	311	0.256339	543.619	5.5336	-0.660669	-0.228378	AY00001161	F013	381	627.853	81.36	-0.646233	-0.406091
M-017351-01	AKAP2	P014	AY00001141	251	564.665	80.88	2.0852	1.54446	AY00001142	P014	313	0.252244	653.53	3.83142	1.97553	1.48646	AY00001143	P014	342	577.159	78.36	-0.148611	0.100592
M-017696-01	AKAP28	J014	AY00001205	228	339.832	45.61	0.353845	0.422402	AY00001206	J014	191	0.266709	883.224	3.18471	0.658835	0.803725	AY00001207	J014	209	914.022	90.43	1.99103	2.15484
M-009765-01	AKAP3	G022	AY00001105	331	480.988	71.9	0.478142	0.530466	AY00001106	G022	306	0.256429	683.88	3.44828	2.14659	1.53307	AY00001107	G022	336	560.717	72.02	-1.17887	-2.38858
M-008442-00	AKAP4	E004	AY00001171	203	604.268	82.27	2.02535	1.16822	AY00001172	E004	383	0.230299	507.157	13.1902	-0.657573	-0.614354	AY00001173	E004	372	698.455	87.37	-0.368705	0.580198
M-011954-02	AKAP5	M019	AY00001104	260	671.852	79.62	0.133414	0.415479	AY00001180	M019	234	0.258993	447.201	3.27869	0.935506	1.92314	AY00001181	M019	241	772.835	81.74	0.500777	0.758713
M-008497-02	AKAP6	B022	AY00001105	290	508.324	72.76	1.24881	0.684588	AY00001106	B022	283	0.260524	619.59	4.01786	1.01827	1.52918	AY00001107	B022	300	798.497	89	3.30376	2.34123
M-013371-00	AKAP7	M013	AY00001177	329	379.625	54.41	-1.85935	-1.9227	AY00001178	M013	362	0.230809	457.818	12.8125	-1.06227	-1.32232	AY00001179	M013	352	575.753	82.1	-0.830551	0.419271
M-009656-01	AKAP8	E015	AY00001108	365	373.754	50.41	-0.423283	-0.946475	AY00001109	E015	198	0.252319	788.07	7.92683	0.257295	0.066482	AY00001110	E015	258	833.572	87.21	1.02992	1.48658
M-009258-00	AKAP8L	O012	AY00001108	291	437.239	67.35	1.44697	1.26501	AY00001109	O012	146	0.248606	683.27	11.2	-1.24106	-1.59557	AY00001110	O012	216	769.527	85.19	-0.0197964	0.808725
M-017362-00	AKAP9	N007	AY00001174	376	450.977	69.15	-0.711031	-0.195472	AY00001175	N007	260	0.241731	641.774	8.10811	1.43493	0.80999	AY00001176	N007	334	580.206	76.05	-0.642844	-1.04565
M-006467-00	AKIP	G003	AY00001211	307	398.257	60.59	0.884318	1.13021	AY00001212	G003	218	0.276999	654.074	1.64835	-1.22384	-0.865229	AY00001213	G003	133	757.128	84.96	-1.01614	-0.47451
M-021423-01	AKNA	M012	AY00000504	170	672.443	85.88	3.33635	1.9127	AY00000505	M012	307	0.24257	590.302	6.69291	0.011308	0.040796	AY00000506	M012	298	715.068	89.26	1.01216	1.64592
M-005087-04	AKR1A1	C004	AY00001205	343	279.718	30.32	-1.05129	-0.953216	AY00001206	C004	147	0.272657	835.099	4.91803	0.0970774	-0.797994	AY00001207	C004	261	698.769	74.71	-0.780541	-1.90194
M-004036-02	AKR1B1	K012	AY00001108	411	397.556	58.88	0.277931	0.159269	AY00001109	K012	286	0.261936	753.258	2.26244	-0.240427	1.05817	AY00001110	K012	274	711.01	83.58	-0.978923	0.268456
M-009691-01	AKR1B10	G016	AY00001159	237	492.009	76.37	0.27243	0.67897	AY00001160	G016	309	0.253549	579.907	3.55731	0.0335931	0.517568	AY00001161	G016	317	689.929	86.44	0.747237	1.31303
M-009151-02	AKR1C1	O021	AY00001208	292	340.671	46.92	0.23471	0.363636	AY00001209	O021	180	0.265478	788.636	4.13793	-1.18268	-3.7891	AY00001210	O021	120	597.475	66.67	-1.74551	-2.78525
M-008503-01	AKR1C2	O022	AY00001162	460	458.684	68.7	-0.416749	-0.274544	AY00001163	O022	354	0.231798	536.108	11.6505	-1.03745	-1.08886	AY00001164	O022	291	780.063	89	0.562769	0.926471
M-008116-02	AKR1C3	F003	AY00001168	265	605.155	80.75	1.98762	1.13464	AY00001169	F003	351	0.25198	470.898	4.1958	-1.39972	-1.26504	AY00001170	F003	282	556.788	74.47	-3.40345	-5.47748
M-004041-02	AKR1C4	G004	AY00001171	159	592.113	81.13	1.73201	0.95514	AY00001172	G004	294	0.259955	483.751	1.63934	-1.07266	-1.19617	AY00001173	G004	292	785.027	88.36	1.15747	0.972277
M-029709-01	AKR1CL1	D014	AY00000504	253	549.208	83	0.694218	1.40476	AY00000505	D014	203	0.257568	617.155	4.90798	0.460762	0.395025	AY00000506	D014	288	726.641	88.54	1.23087	1.44675
M-008731-03	AKR1CL2	G018	AY00001108	331	377.7	53.17	-0.307027	-0.586162	AY00001109	G018	236	0.264535	805.472	4.85437	0.506086	-0.182825	AY00001110	G018	292	791.179	86.64	0.335077	1.2953
M-010038-01	AKR1D1	P006	AY00001108	404	320.312	39.11	-1.99763	-2.42167	AY00001109	P006	160	0.261283	606.901	7.69231	-2.33294	-1.29363	AY00001110	P006	242	618.791	78.1	-2.49042	-1.57047
M-008117-03	AKR7A2	C010	AY00001162	636	471.899	71.07	-0.0731777	0.137272	AY00001163	C010	347	0.258928	598.134	1.3245	0.0685262	-0.112486	AY00001164	C010	329	763.27	87.23	0.224352	0.0588235
M-008655-01	AKR7A3	H021	AY00001105	265	373.426	50.94	-2.55429	-3.22581	AY00001106	H021	316	0.259629	476.938	2.47934	-1.48535	-1.49805	AY00001107	H021	236	554.872	77.12	-1.28907	-0.967967
M-003000-03	AKT1	B019	AY00001032	265	284.383	30.19	-2.42351	-3.08511	AY00001033	B019	507	0.277158	528.287	1.42857	-2.47546	-3.34621	AY00001034	B019	185	673.407	78.92	-1.28735	-1.39764
M-014886-01	AKT1S1	P019	AY00001147	304	520.308	71.38	2.07492	0.949153	AY00001148	P019	167	0.274847	1006.8	3.84615	2.92306	1.49774	AY00001149	P019	192	801.863	80.21	1.20492	-0.373027
M-003001-02	AKT2	N020	AY00001032	309	343.722	41.75	-1.03991	-1.79059	AY00001033	N020	480	0.257495	564.569	7.29927	-1.92014	-0.87217	AY00001034	N020	232	671.402	74.57	-1.3175	-2.67894
M-003002-02	AKT3	O020	AY00001032	277	345.428	46.21	-1.00014	-1.29115	AY00001033	O020	576	0.264918	674.016	6.74847	-0.244977	-0.153129	AY00001034	O020	241	780.785	86.31	0.326786	0.779087
M-008768-03	AKTIP	N019	AY00001055	438	285.434	34.02	-1.57997	-1.46451	AY00001096	N019	277	0.259334	496.745	3.04348	-1.06861	-1.1675	AY00001097	N019	242	760.959	82.23	-0.145345	-0.460481
M-008458-01	ALAD	G005	AY00001159	257	500.368	76.65	0.506594	0.727039	AY00001160	G005	259	0.250984	552.537	6.57895	-0.490035	-0.804054	AY00001161	G005	317	605.285	80.44	-1.15283	-0.717428
M-009276-00	ALAS1	K019	AY00001156	395	454.079	66.08	-0.610817	-1.15939	AY00001157	K019	281	0.244993	598.178	6.11354	1.24618	0.62449	AY00001158	K019	345	572.967	79.13	-1.28255	-0.801242
M-008589-01	ALAS2	B016	AY00001202	309	316.355	43.04	-1.00126	-0.596174	AY00001203	B016	141	0.262202	788.616	6.66667	0.0180633	0.607477	AY00001204	B016	311	740.371	86.5	0.120766	1.2349
M-010989-01	ALB	M006	AY00001156	177	517.547	77.4	1.11265	1.13909	AY00001157	M006	309	0.249267	556.794	3.861	0.451381	0.155102	AY00001158	M006	351	511.27	68.66	-2.48448	-4.0528
M-004574-01	ALCAM	F020	AY00000507	302	516.051	75.83	0.086113	0.241758	AY00000508	F020	357	0.256449	540.538	2.8169	-0.125172	0.356177	AY00000509	F020	263	589.778	77.95	-2.62475	-2.91486
M-008722-01	ALDH1A1	K019	AY00001104	295	589.165	74.58	-0.867218	-0.610998	AY00001180	K019	478	0.250246	360.61	7.86517	-1.74828	-2.10729	AY00001181	K019	200	640.863	75	-1.43175	-1.04826
M-008118-00	ALDH1A2	F017	AY00001202	328	366.777	52.13	0.366503	0.369819	AY00001203	F017	238	0.263766	860.48	4.8913	1.1394	1.49844	AY00001204	F017	223	925.5	87	2.66922	1.36913
M-009082-01	ALDH1A3	L020	AY00001168	259	442.236	62.93	-2.2666	-3.52418	AY00001169	L020	357	0.245706	477.637	6.12903	-1.26817	-1.21053	AY00001170	L020	360	586.036	82.5	-2.80666	-1.86036
M-008254-00	ALDH1B1	I011	AY00001105	241	557.345	84.23	2.63082	2.74014	AY00001106	I011	265	0.26139	741.938	3.86473	3.16555	2.03113	AY00001107	I011	375	599.997	82.93	-0.438377	0.650418
M-008414-01	ALDH1L1	E021	AY00001211	197	428.964	64.47	1.8168	1.63542	AY00001212	E021	195	0.276992	806.624	2.36686	0.765853	1.01617	AY00001213	E021	274	886.166	90.51	1.07198	1.70196
M-009766-00	ALDH2	B022	AY00001108	330	401.385	57.58	0.390731	-0.0104439	AY00001109	B022	210	0.268415	955.583	4.46927	2.65227	2.1108	AY00001110	B022	273	888.131	86.08	1.92416	1.10738
M-004038-03	ALDH3A1	N014	AY00001211	420	311.507	34.52	-1.75007	-2.26432	AY00001212	N014	180	0.28635	658.522	1.2987	-1.16583	-0.849057	AY00001213	N014	230	800.339	88.26	-0.316903	0.819608
M-009386-03	ALDH3A2	E021	AY00001108	362	473.964	64.92	2.52885	0.947781	AY00001109	E021	207	0.262065	948.521	5.32544	2.55129	1.38781	AY00001110	E021	252	717.599	75	-0.870911	-2.61074
M-009236-02	ALDH3B1	J010	AY00001177	285	434.446	67.37	-0.262921	0.18633	AY00001178	J010	297	0.249373	565.191	5.55556	1.28599	2.02503	AY00001179	J010	434	504.45	71.89	-2.46296	-2.23958
M-008119-02	ALDH3B2	G011	AY00001108	374	421.05	63.37	0.97003	0.745431	AY00001109	G011	216	0.252794	807.01	5.29101	0.528082	-0.351801	AY00001110	G011	265	778.001	80.75	0.119089	-0.681208
M-008120-01	ALDH4A1	L019	AY00001177	566	297.926	33.75	-4.23846	-5.28478	AY00001178	L019	338	0.250467	454.322	4.85075	-1.13873	-1.47848	AY00001179	L019	420	556.254	76.43	-1.27696	-1.05729
M-009793-01	ALDH5A1	O004	AY00001202	300	322.943	39.33	-0.822549	-0.990436	AY00001203	O004	173	0.275979	854.564	4.08163	1.0471	0.825545	AY00001204	O004	296	683.265	83.45	-0.66535	0.416107
M-004044-00	ALDH6A1	K006	AY00001159	327	505.635	74.31	0.654137	0.325322	AY00001160	K006	325	0.244638	560.558	5.86081	-0.336581	-1.77703	AY00001161	K006	410	706.389	84.15	1.11673	0.538071
M-008715-01	ALDH7A1	B015	AY00001108	303	442.68	66.67	1.60724	1.17624	AY00001109	B015	175	0.267632	816.978	3.40136	0.670589	1.52909	AY00001110	B015	287	612.199	72.47	-2.59846	-3.45973
M-009921-01	ALDH8A1	F017	AY00001168	261	579.141	79.31	1.30833	0.75817	AY00001169	F017	381	0.258394	504.898	4.80769	-0.735997	-1.30639	AY00001170	F017	271	786.539	86.35	1.28453	-0.126126
M-008379-02	ALDH9A1	I008	AY00001174	301	536.978	78.07	1.22345	1.15094	AY00001175	I008	454	0.245976	479.816	5.91398	-1.44893	-2.46915	AY00001176	I008	307	647.326	82.74	0.747964	0.863053
M-010376-01	ALDOA	A014	AY00001211	187	380.373	55.61	0.341227	0.481771	AY00001212	A014	96	0.282882	702.547	1.33333	-0.591615	-1.85984	AY00001213	A014	172	672.263	65.12	-2.38946	-8.2549
M-010990-01	ALDOB	L012	AY00001156	422	411.471	58.29	-1.76783	-2.74112	AY00001157	L012	308	0.246602	686.489	9.02256	2.9422	1.72653	AY00001158	L012	315	590.665	75.56	-0.93777	-1.90994
M-012697-01	ALDOC	I009	AY00001208	268	356.469	51.49	0.699257	0.903188	AY00001209	I009	210	0.267701	951.015	3.31492	1.04906	0.59051	AY00001210	I009	245	741.326	86.12	-0.0878808	1.43384
M-019473-01	ALDRL6	M021	AY00001205	294	377.707	50	1.23916	0.817364	AY00001206	M021	179	0.281345	790.414	2.68456	-0.424534	-1.86676	AY00001207	M021	229	586.137	74.67	-2.23077	-1.91226
M-012305-00	ALF	L009	AY00001168	253	579.143	83.79	1.30838	1.92941	AY00001169	L009	348	0.240362	523.934	7.02341	-0.364395	-0.456767	AY00001170	L009	280	711.603	81.79	-0.244513	-2.18018
M-027147-00	ALG1	N017	AY00001156	334	427.629	61.68	-1.32908	-2.05279	AY00001157	N017	290	0.241019	655.82	8.73016	2.3532	1.5551	AY00001158	N017	394	627.522	83.76	-0.219767	0.636646
M-027138-01	ALG10	L015	AY00001211	340	384.983	57.94	0.481213	0.785156	AY00001212	L015	197	0.268643	787.058	2.42424	0.510647	0.239892	AY00001213	L015	329	776.184	82.98	-0.707779	-1.25098
M-027141-01	ALG12	J005	AY00001168	269	504.465	75.46	-0.641641	-0.248366	AY00001169	J005	309	0.247509	614.969	6.18182	1.41277	1.76128	AY00001170	J005	311	789.402	89.71	1.34295	1.38739
M-027140-01	ALG2	H018	AY00001174	364	521.452	75.55	0.874225	0.770566	AY00001175	H018	299	0.252111	693.661	5.95238	2.35884	0.0401567	AY00001176	H018	308	601.19	78.9	-0.208031	-0.232525
M-027144-01	ALG3	G010	AY00001171	221	630.624	85.97	2.66143	1.85981	AY00001172	G010	293	0.245322	555.991	8.3682	0.208479	0.545455	AY00001173	G010	307	817.882	88.93	1.73667	1.19802
M-013393-00	ALG5	N005	AY00001208	329	385.077	56.23	1.54054	1.46281	AY00001209	N005	219	0.269475	761.247	3.76344	-1.55911	-2.77329	AY00001210	N005	237	775.725	84.81	0.308507	1.14967
M-013662-00	ALG6	F012	AY00001205	369	248.436	18.97	-1.78249	-1.97436	AY00001206	F012	214	0.280726	827.383	2.28571	0.00700519	-0.5	AY00001207	F012	266	735.956	83.83	-0.30172	0.451613
M-027136-01	ALG8	D005	AY00001205	353	314.78	37.68	-0.231731	-0.291048	AY00001206	D005	225	0.25451	926.469	4.78723	1.16363	0.780802	AY00001207	D005	310	836.956	85.81	0.998738	0.962581
M-003103-02	ALK	H017	AY00001035	322	402.413	60.87	-0.00221607	0.118336	AY00001036	H017	211	0.274426	504.871	2.94118	-0.52795	0.312445	AY00001037	H017	259	893.597	84.56	0.783418	-0.688406
M-004283-01	ALKBH	O008	AY00001168	334	502.558	73.65	-0.691448	-0.721569	AY00001169	O008	257	0.251801	552.131	4.7619	0.186072	0.426692	AY00001170	O008	429	704.481	86.25	-0.389822	-0.171171
M-032261-01	ALKBH2	M008	AY00001208	284	359.659	51.41	0.793076	0.893743	AY00001209	M008	248	0.267194	880.656	3.27103	0.0820449	0.780316	AY00001210	M008	216	816.44	80.09	0.777683	0.125813
M-020523-01	ALLC	O017	AY00001177	276	474.067	70.29	0.890858	0.661513	AY00001178	O017	264	0.256608	572.104	5.33333	1.43718	0.633634	AY00001179	O017	268	691.771	83.21	1.82558	0.708333
M-012889-02	ALMS1	K013	AY00001199	316	476.462	75.95	0.144332	1.03137	AY00001200	K013	167	0.265089	675.753	1.29032	0.479898	1.57534	AY00001201	K013	232	737.225	80.17	-0.558235	-0.732044
M-004558-01	ALOX12	M005	AY00001104	288	463.732	61.11	-2.38516	-3.35438	AY00001180	M005	415	0.256509	424.962	4.02477	0.246257	0.803843	AY00001181	M005	325	707.891	80.62	-0.450227	0.458445
M-009025-01	ALOX12B	E012	AY00001202	328	310.838	35.67	-1.15091	-1.37938	AY00001203	E012	169	0.267227	774.364	1.5748	-0.204329	-0.76324	AY00001204	E012	298	726.057	78.19	-0.076271	-0.995973
M-003808-01	ALOX15	N011	AY00001208	205	351.563	43.9	0.555008	0.00708383	AY00001209	N011	345	0.258277	801.186	4.54545	-1.01019	-0.281195	AY00001210	N011	260	445.821	58.46	-3.49306	-4.56616
M-009026-01	ALOX15B	L012	AY00001211	312	395.718	55.77	0.807196	0.502604	AY00001212	L012	191	0.278554	780.461	1.24224	0.424604	0.641509	AY00001213	L012	233	854.498	86.27	0.559516	0.0392157
M-004530-02	ALOX5	D005	AY00001202	303	351.461	47.19	-0.0489595	-0.155154	AY00001203	D005	215	0.265102	944.744	1.66667	2.45424	1.92212	AY00001204	D005	314	729.622	81.85	-0.0271978	-0.0134228
M-010166-01	ALOX5AP	E016	AY00001205	399	405.934	59.65	1.89894	1.68556	AY00001206	E016	210	0.273943	960.234	1.81818	1.55777	1.58023	AY00001207	E016	284	900.614	90.49	1.8184	2.17032
M-009022-01	ALOXE3	D010	AY00001205	369	300.814	37.4	-0.558189	-0.316239	AY00001206	D010	205	0.261007	847.81	3.61446	0.245453	1.22206	AY00001207	D010	222	800.242	81.53	0.526017	-0.141935
M-021057-00	ALPHA4GNT	F013	AY00001168	295	523.419	76.61	-0.146714	0.0522876	AY00001169	F013	362	0.246999	568.329	7.6412	0.502266	-0.449248	AY00001170	F013	279	802.369	89.25	1.60753	1.18018
M-008673-01	ALPI	I016	AY00001038	308	422.18	68.83	1.9685	2.11834	AY00001039	I016	214	0.257814	757.493	5.38922	0.286906	0.763224	AY00001048	I016	264	760.09	88.26	-0.0108455	1.31843
M-008658-01	ALPL	P011	AY00001038	359	381.088	52.37	0.525769	-0.0460224	AY00001039	P011	178	0.262257	848.29	1.2987	1.49038	-0.166247	AY00001048	P011	252	681.112	76.98	-1.03651	-1.73848
M-003454-02	ALPP	N014	AY00001038	293	473.671	71.33	3.77636	2.44707	AY00001039	N014	198	0.273786	886.799	1.28205	2.0008	1.91688	AY00001048	N014	292	932.412	92.81	2.22705	2.55149
M-003455-02	ALPPL2	O010	AY00001038	309	387.144	58.25	0.738393	0.727153	AY00001039	O010	249	0.257206	668.735	3.34928	-0.889537	-1.42569	AY00001048	O010	168	613.291	79.76	-1.91729	-0.985095
M-014168-01	ALS2	B009	AY00000308	350	523.482	74.57	-0.343043	-0.477627	AY00000309	B009	252	0.26142	504.531	2.8169	-0.571049	-0.512998	AY00000310	B009	392	564.641	72.19	-0.716864	-1.8226
M-016868-02	ALS2CR12	P006	AY00001153	441	407.058	61.68	1.09982	1.10768	AY00001154	P006	245	0.249963	405.81	5.18135	0.0336272	-0.26115	AY00001155	P006	257	747.913	78.6	0.0279845	-0.765432
M-018538-01	ALS2CR13	D005	AY00001199	261	537.432	79.31	1.84166	1.6902	AY00001200	D005	203	0.267387	685.485	3.44828	0.639031	0.0635118	AY00001201	D005	256	715.58	82.81	-0.872256	-0.00276243
M-016849-02	ALS2CR15	B011	AY00001112	166	1057.09	86.14	1.50852	0.326241	AY00001113	B011	344	0.261688	386.863	3.23887	0.802016	0.944844	AY00001114	B011	297	854.145	89.23	1.69465	1.93697
M-017697-01	ALS2CR19	J005	AY00000498	324	439.215	65.12	-2.45733	-2.70694	AY00000499	J005	478	0.256059	498.294	4.25	-0.705447	-1.22906	AY00000500	J005	416	703.908	87.5	0.44484	1
M-005306-02	ALS2CR2	I012	AY00001032	340	379.311	55.59	-0.210097	-0.240761	AY00001033	I012	585	0.262239	615.923	6.32911	-1.13413	-1.28762	AY00001034	I012	309	644.282	77.02	-1.72517	-1.95729
M-014141-00	ALS2CR3	H011	AY00001104	243	778.887	77.37	1.42871	-0.0427699	AY00001180	H011	311	0.263652	417.064	3.05677	0.00146664	-0.733387	AY00001181	H011	194	728.98	76.8	-0.141415	-0.565684
M-016582-01	ALS2CR4	N022	AY00001199	315	513.671	78.41	1.18018	1.51373	AY00001200	N022	195	0.256431	722.739	6.25	1.24813	0.195517	AY00001201	N022	214	840.799	84.11	0.944404	0.356354
M-004685-01	ALS2CR7	F014	AY00001032	366	413.097	65.03	0.57769	0.816349	AY00001033	F014	519	0.27798	922.531	0.662252	3.5587	2.25699	AY00001034	F014	289	623.422	77.16	-2.03875	-1.91605
M-015280-01	ALS2CR8	B022	AY00001159	389	455.419	66.32	-0.752571	-1.04635	AY00001160	B022	310	0.247143	756.295	5.83658	3.40817	1.75811	AY00001161	B022	305	701.598	84.26	1.0092	0.575296
M-020156-01	ALX3	D005	AY00001177	243	516.752	77.78	2.13388	1.88039	AY00001178	D005	299	0.267091	465.659	3.57143	-0.890783	-1.76677	AY00001179	D005	341	599.229	81.52	-0.29309	0.268229
M-013992-01	ALX4	L007	AY00001208	341	355.811	46.92	0.679932	0.363636	AY00001209	L007	232	0.267195	957.114	3.06122	1.13288	2.33392	AY00001210	L007	238	762.712	83.19	0.158561	0.798265
M-012899-01	AMAC1L2	N016	AY00001147	323	381.673	56.35	-1.77475	-1.59831	AY00001148	N016	143	0.279329	885.187	3.66973	1.06045	1.03922	AY00001149	N016	284	659.537	78.87	-1.25931	-0.757532
M-031756-00	AMACO	H018	AY00000501	180	379.859	51.11	-1.91558	-2.65946	AY00000502	H018	141	0.254442	500.56	3.09278	0.00513607	-1.221	AY00000503	H018	281	666.672	77.22	-0.714044	-2.98418
M-009460-03	AMACR	K020	AY00001205	440	295.55	34.55	-0.681223	-0.57265	AY00001206	K020	200	0.270045	780.958	3.79747	-0.53491	-0.732092	AY00001207	K020	280	828.32	78.93	0.887552	-0.812903
M-031441-00	AMBN	O012	AY00001141	257	487.586	73.93	0.00763474	0.155844	AY00001142	O012	402	0.248167	517.815	7.35294	-0.75414	-0.390625	AY00001143	O012	364	620.193	81.04	0.860834	0.893491
M-009696-01	AMBP	L017	AY00001202	343	386.661	52.19	0.905907	0.376196	AY00001203	L017	218	0.278705	897.96	2.85714	1.72423	0.82866	AY00001204	L017	311	731.238	79.42	-0.00496318	-0.665772
M-010053-01	AMD1	F021	AY00001211	312	328.974	45.83	-1.21964	-0.791667	AY00001212	F021	185	0.27383	926.48	1.25786	2.32911	1.9434	AY00001213	F021	270	951.597	88.15	2.13081	0.776471
M-012489-00	AMELX	E016	AY00001193	240	536.512	77.5	2.23019	1.37336	AY00001194	E016	210	0.273771	574.813	2.94118	0.607008	0.685885	AY00001195	E016	526	859.489	89.73	2.35216	1.24796
M-011205-00	AMELY	K014	AY00001119	352	788.66	86.65	-0.345292	0.302768	AY00001184	K014	256	0.253453	422.408	4.77816	1.43508	1.50918	AY00001185	K014	251	597.957	70.52	1.38269	0.602868
M-006522-01	AMFR	L020	AY00001098	413	348.798	47.7	-0.736769	-0.694539	AY00001099	L020	307	0.2663	652.859	3.44828	-0.846208	0.310235	AY00001100	L020	136	693.654	84.56	-0.823894	0.409712
M-005307-01	AMHR2	J012	AY00001038	231	451.51	71.43	2.99827	2.46022	AY00001039	J012	177	0.263984	937.211	3.3557	2.66898	1.36776	AY00001048	J012	201	797.014	85.07	0.468674	0.45393
M-016407-01	AMICA	H018	AY00000486	684	488.54	76.32	-1.67618	-1.15183	AY00000487	H018	629	0.240631	499.508	8.70445	-2.11158	-4.63537	AY00000488	H018	532	608.223	83.27	-0.997025	-1.2566
M-004443-01	AMID	L018	AY00001211	347	331.396	44.96	-1.14608	-0.904948	AY00001212	L018	198	0.265274	659.663	4.21687	-1.15094	-0.959569	AY00001213	L018	170	795.099	85.88	-0.401695	-0.113725
M-018701-01	AMIGO2	P016	AY00001189	236	675.305	85.17	-0.531121	0.813472	AY00001190	P016	245	0.259348	354.096	3.80952	1.59713	2.41954	AY00001191	P016	171	663.228	76.02	1.81453	0.904241
M-031727-00	AMIGO3	F013	AY00001189	299	825.565	89.97	1.61212	2.05699	AY00001190	F013	441	0.258957	325.407	3.2967	0.728768	0.912644	AY00001191	F013	218	478.03	68.35	-0.787926	-0.145007
M-020296-01	AMMECR1	M015	AY00001135	231	399.91	50.65	-3.30976	-5.89457	AY00001136	M015	298	0.246004	530.157	6.06061	0.746623	0.501296	AY00001137	M015	304	721.225	83.88	0.00348853	-0.804264
M-013455-01	AMN	J014	AY00001153	404	401.919	61.14	0.927971	1.02636	AY00001154	J014	229	0.257689	375.388	4.06091	-0.354342	-0.294846	AY00001155	J014	285	837.554	90.53	1.58563	2.91667
M-015417-01	AMOT	L006	AY00001135	262	490.429	71.37	-1.16505	-1.39022	AY00001136	L006	359	0.25376	451.528	7.53425	-0.882742	-1.32757	AY00001137	L006	359	688.435	87.74	-0.549417	0.69186
M-017595-01	AMOTL1	K021	AY00001189	267	554.138	70.41	-2.25939	-3.01036	AY00001190	K021	322	0.261832	280.662	4.49438	-0.625624	-0.926437	AY00001191	K021	214	466.803	67.29	-0.945688	-0.290014
M-013232-00	AMOTL2	D021	AY00001120	231	532.61	77.92	1.71097	1.5169	AY00001121	D021	257	0.256761	660.103	3.79147	2.37273	1.7342	AY00001122	D021	297	814.299	88.89	1.58543	1.45178
M-009888-01	AMPD1	N019	AY00001165	241	493.734	74.27	0.587116	0.713775	AY00001166	N019	359	0.247145	490.063	5.78778	-0.623335	0.564055	AY00001167	N019	335	807.267	87.16	1.54161	0.545098
M-009880-01	AMPD2	A003	AY00001174	219	479.533	73.06	-0.0687027	0.394717	AY00001175	A003	405	0.249072	488.835	5.26316	-1.28834	-1.19001	AY00001176	A003	339	408.218	45.43	-4.20664	-9.78174
M-010174-01	AMPD3	B005	AY00001108	373	319.239	41.55	-2.02925	-2.10313	AY00001109	B005	188	0.260163	797.965	6.16438	0.398753	0.0581717	AY00001110	B005	232	851.275	85.78	1.32007	1.00671
M-011569-00	AMPH	O015	AY00001123	486	404.421	54.32	-2.44642	-3.57579	AY00001124	O015	352	0.256833	504.098	5	-0.504308	0.516865	AY00001125	O015	378	583.71	74.87	-2.8126	-4.31423
M-012534-00	AMT	D005	AY00001171	289	453.012	69.9	-1.62512	-1.14393	AY00001172	D005	329	0.252317	388.817	5.6391	-2.75626	-3.89282	AY00001173	D005	300	686.814	85.67	-0.573924	-0.0930693
M-012691-01	AMY1A	D021	AY00001208	298	371.026	49.66	1.12733	0.687131	AY00001209	D021	376	0.2488	755.737	7.64331	-1.63485	-2.21441	AY00001210	D021	236	658.303	85.17	-1.04457	1.22777
M-032663-00	AMY1B	M016	AY00000504	389	466.367	66.58	-1.08187	-1.49118	AY00000505	M016	330	0.255306	528.526	3.27273	-1.02267	0.305473	AY00000506	M016	328	734.349	89.02	1.37654	1.57953
M-032664-00	AMY1C	E016	AY00001147	388	441.241	69.07	-0.120629	0.557627	AY00001148	E016	257	0.262866	803.633	1.86916	-0.188584	1.1267	AY00001149	E016	290	809.109	86.21	1.33037	1.34864
M-016978-01	AMY2A	D008	AY00001211	310	338.724	41.94	-0.923557	-1.29818	AY00001212	D008	219	0.274289	582.943	2.74725	-2.15159	-0.959569	AY00001213	D008	246	718.747	83.74	-1.63724	-0.952941
M-015880-02	AMY2B	J008	AY00001211	354	346.06	49.15	-0.700771	-0.359375	AY00001212	J008	188	0.262258	635.048	5.12821	-1.47199	-2.15903	AY00001213	J008	252	755.51	85.32	-1.04233	-0.333333
M-013843-02	ANAPC1	H015	AY00001119	251	886.943	88.05	0.967756	0.787197	AY00001184	H015	341	0.252443	334.946	6.69291	-0.927406	-0.767442	AY00001185	H015	242	418.149	61.98	-0.857759	-0.339217
M-008701-01	ANAPC10	C020	AY00001202	338	481.059	71.6	3.46656	2.43889	AY00001203	C020	201	0.266053	1058.98	1.875	4.2367	3.05296	AY00001204	C020	291	848.95	85.91	1.61544	1.07651
M-006992-02	ANAPC11	F012	AY00001101	452	342.39	42.92	-0.403172	-0.69586	AY00001102	F012	305	0.252595	635.331	5.5336	-0.0203983	1.41599	AY00001103	F012	288	708.823	77.78	0.137509	-0.673913
M-021271-01	ANAPC13	A015	AY00001135	264	534.438	73.86	-0.122321	-0.848913	AY00001136	A015	294	0.248725	552.638	7.6	1.21248	0.373379	AY00001137	A015	250	828.151	88	1.80649	0.792636
M-003200-04	ANAPC2	G015	AY00001108	485	336.299	44.12	-1.52668	-1.76762	AY00001109	G015	210	0.258472	849.13	4.4586	1.13027	0.789474	AY00001110	G015	222	834.822	86.04	1.05041	1.09396
M-013642-00	ANAPC4	G015	AY00001208	339	377.668	57.52	1.32267	1.61511	AY00001209	G015	296	0.27492	968.831	2.08333	1.29392	1.99649	AY00001210	G015	222	975.689	90.09	2.61275	2.29501
M-016095-00	ANAPC5	N019	AY00001104	329	707.943	84.19	0.570172	1.34623	AY00001180	N019	394	0.24333	430.291	9.1195	0.411414	0.680544	AY00001181	N019	220	716.485	75.45	-0.324388	-0.927614
M-021035-01	ANAPC7	H004	AY00001138	397	308.094	35.01	-2.93714	-3.99774	AY00001139	H004	255	0.240225	636.359	9.70874	-0.712372	0.119565	AY00001140	H004	259	703.819	78.76	-0.565292	-0.88089
M-011206-01	ANG	D003	AY00001165	345	471.008	67.83	-0.0741309	-0.438283	AY00001166	D003	245	0.259273	572.776	5.6872	0.992251	1.45438	AY00001167	D003	266	834.506	89.1	2.03386	1.30588
M-007802-01	ANGPT1	K010	AY00001162	594	457.844	62.63	-0.438584	-1.32928	AY00001163	K010	352	0.248402	410.305	6.50685	-3.28066	-6.4297	AY00001164	K010	266	742.66	86.09	-0.190969	-0.5
M-006315-01	ANGPT2	M016	AY00001104	290	602.17	76.55	-0.709841	-0.209776	AY00001180	M016	336	0.270006	479.833	2.65151	1.94693	1.40112	AY00001181	M016	191	768.224	82.2	0.433253	0.882038
M-007803-01	ANGPT4	E010	AY00001138	350	405.89	61.71	-0.112079	0.0263753	AY00001139	E010	212	0.258631	675.135	6.81818	-0.0876971	-0.254831	AY00001140	E010	290	802.631	82.76	0.821077	0.16623
M-007804-01	ANGPTL1	G011	AY00001174	285	460.239	67.02	-0.502698	-0.516981	AY00001175	G011	388	0.244099	498.662	7.21003	-1.11335	-1.762	AY00001176	G011	375	538.046	73.87	-1.51645	-1.66762
M-007805-01	ANGPTL2	I006	AY00001168	312	533.666	79.17	0.120873	0.721569	AY00001169	I006	362	0.248339	557.627	8.03858	0.293358	0.590226	AY00001170	I006	298	732.004	87.92	0.171771	0.581081
M-007806-00	ANGPTL3	P017	AY00001162	930	437.353	61.51	-0.971327	-1.52389	AY00001163	P017	290	0.250979	604.63	6	0.18436	-0.213723	AY00001164	P017	417	716.754	83.69	-0.713011	-1.67647
M-007807-02	ANGPTL4	K011	AY00001147	319	544.296	78.06	2.741	2.08136	AY00001148	K011	168	0.26353	805.48	4.28571	-0.160307	-1.35294	AY00001149	K011	261	618.924	74.33	-1.96247	-2.06026
M-007808-02	ANGPTL5	O012	AY00001120	146	568.024	80.14	2.85911	1.95825	AY00001121	O012	379	0.241357	520.483	7.54717	-0.30134	-0.111524	AY00001122	O012	354	762.493	87.85	0.589343	0.923858
M-007809-00	ANGPTL6	G012	AY00001150	333	407.177	63.66	0.971438	1.2336	AY00001151	G012	176	0.251819	458.649	8.16327	-1.40238	-1.99918	AY00001152	G012	206	719.043	80.1	-0.0222846	-0.0183486
M-010992-01	ANK1	I014	AY00001153	389	402.36	60.41	0.942697	0.916416	AY00001154	I014	219	0.275727	780.384	0.537634	4.8105	2.96878	AY00001155	I014	241	869.245	85.06	2.13631	1.2284
M-008417-02	ANK2	P018	AY00001165	272	561.299	81.25	2.55304	1.96243	AY00001166	P018	386	0.251009	579.989	3.42679	1.13314	1.09493	AY00001167	P018	320	704.511	84.38	-0.315359	-0.545098
M-011207-00	ANK3	E020	AY00001208	358	294.853	36.87	-1.11264	-0.822904	AY00001209	E020	250	0.256947	989.217	5.47264	1.5741	1.79613	AY00001210	E020	220	687.614	79.09	-0.706817	-0.0911063
M-013161-01	ANKFY1	N010	AY00001135	315	513.088	75.87	-0.628188	-0.411957	AY00001136	N010	288	0.258239	534.057	6.27615	0.827432	1.22385	AY00001137	N010	425	722.34	88.71	0.0222897	1.06783
M-012898-00	ANKH	K017	AY00001177	248	439.651	65.32	-0.111367	-0.147274	AY00001178	K017	449	0.250567	519.361	5.96206	0.283681	-0.197197	AY00001179	K017	324	541.473	73.46	-1.61536	-1.83073
M-014405-00	ANKHD1	F003	AY00001147	376	503.412	70.74	1.60574	0.840678	AY00001148	F003	162	0.259327	844.443	5.07246	0.436439	-1.04525	AY00001149	F003	213	835.4	85.45	1.78559	1.13056
M-028950-01	ANKIB1	C022	AY00001098	450	292.163	33.33	-2.32736	-2.32935	AY00001099	C022	207	0.272539	599.619	1.66667	-1.49674	-2.07996	AY00001100	C022	211	733.637	85.31	-0.220254	0.637329
M-004930-01	ANKK1	P006	AY00001032	427	283.095	30.21	-2.45354	-3.08287	AY00001033	P006	666	0.258201	559.384	2.77778	-1.9995	-1.60719	AY00001034	P006	254	381.238	42.52	-5.67936	-12.1193
M-020835-01	ANKMY1	O013	AY00001193	319	433.698	62.7	-0.788561	-1.22086	AY00001194	O013	351	0.261624	493.28	4.40252	-1.03435	-0.793241	AY00001195	O013	642	772.523	89.1	0.929813	1.04241
M-013766-00	ANKMY2	D009	AY00001196	425	333.958	41.88	-0.999515	-1.44354	AY00001197	D009	222	0.264932	454.318	4.44444	-0.691989	-0.223423	AY00001198	D009	330	781.615	88.79	-1.27512	1.0393
M-016344-01	ANKRA2	O020	AY00000304	311	716.083	82.64	0.99771	-0.124629	AY00000510	O020	324	0.262391	497.737	2.9304	-0.684876	-0.81827	AY00000511	O020	379	639.019	80.47	0.927171	0.839445
M-012515-00	ANKRD1	P018	AY00001171	191	643.288	88.48	2.96708	2.32897	AY00001172	P018	333	0.251516	681.564	4.60993	2.43544	2.25072	AY00001173	P018	299	772.889	85.95	0.943502	0.0178218
M-021058-01	ANKRD10	B009	AY00000504	345	514.193	70.43	-0.0564956	-0.812169	AY00000505	B009	281	0.268201	574.96	2.06612	-0.245478	-0.391045	AY00000506	B009	319	756.038	86.52	1.78642	0.887967
M-027299-01	ANKRD11	N017	AY00001199	310	548.86	78.06	2.15979	1.4451	AY00001200	N017	169	0.272389	897.704	2.66667	4.10885	2.80822	AY00001201	N017	268	951.789	87.69	2.55462	1.3453
M-014066-01	ANKRD12	P003	AY00001150	379	448.836	74.14	2.27393	2.60892	AY00001151	P003	210	0.263119	397.318	6.93642	-2.15936	-3.09068	AY00001152	P003	197	863.672	89.85	2.19771	2.9633
M-027120-00	ANKRD13	C006	AY00000492	654	485.657	73.7	-1.04104	-0.910112	AY00000493	C006	667	0.247289	552.34	5.67766	-0.165718	-0.0110837	AY00000494	C006	634	769.647	93.06	-0.126005	0.755747
M-012879-01	ANKRD15	N009	AY00000504	283	465.661	69.61	-1.097	-0.95679	AY00000505	N009	296	0.256292	536.411	3.14961	-0.890701	-1.00796	AY00000506	N009	334	714.489	89.82	1.00122	1.80083
M-026394-01	ANKRD16	P014	AY00001193	279	546.388	79.21	2.52014	1.67309	AY00001194	P014	241	0.273855	615.744	2.75229	1.43101	1.36382	AY00001195	P014	690	787.635	88.99	1.17698	1.00653
M-013554-01	ANKRD17	E012	AY00001199	344	394.818	55.81	-2.1285	-2.91765	AY00001200	E012	185	0.254484	626.731	5.1948	-0.321624	-1.07223	AY00001201	E012	231	819.255	85.28	0.63184	0.679558
M-013755-00	ANKRD2	E021	AY00000305	207	464.102	71.5	-0.137436	0.192954	AY00000306	E021	344	0.248847	488.461	6.40569	-1.14285	-0.839844	AY00000307	E021	436	670.13	84.4	-1.59193	-1.40393
M-014816-01	ANKRD20A	D021	AY00000480	727	520.565	75.79	-1.26227	-1.14721	AY00000481	D021	720	0.240632	489.877	5.38194	-1.68172	-1.73406	AY00000482	D021	520	638.525	87.88	-2.49232	-1.19898
M-034206-00	ANKRD20A2	A012	AY00001192	184	142.821	3.261	-8.73561	-26.0151	AY00001214	A012	224	0.258281	276.986	4.5977	-1.54757	-1.56919	AY00001215	A012	194	587.558	71.65	1.58625	1.12087
M-017911-01	ANKRD21	J020	AY00001120	274	407.326	56.57	-2.35092	-2.72763	AY00001121	J020	403	0.253748	553.469	2.5641	0.330411	0.284387	AY00001122	J020	324	787.382	86.42	1.06788	0.19797
M-016293-01	ANKRD22	P016	AY00000507	304	480.028	73.03	-0.802431	-0.271062	AY00000508	P016	370	0.258832	607.313	5.39682	0.972784	0.754734	AY00000509	P016	328	739.947	86.28	-0.0276258	-0.133556
M-017802-01	ANKRD23	O009	AY00001186	302	866.617	89.4	0.58712	1.36222	AY00001187	O009	305	0.263705	398.426	3.67647	2.45578	1.9223	AY00001188	O009	230	1037.76	90.87	1.33882	1.25381
M-023904-01	ANKRD24	B019	AY00001147	399	440.231	67.42	-0.148687	0.277966	AY00001148	B019	186	0.256487	903.938	5.80645	1.34765	0.441931	AY00001149	B019	209	941.726	90.43	3.6265	2.55954
M-027345-01	ANKRD25	A018	AY00001120	371	473.65	73.05	-0.200602	0.548708	AY00001121	A018	464	0.248801	535.714	5.14139	-0.00963853	-0.5	AY00001122	A018	509	619.72	73.28	-2.15577	-6.47208
M-020450-01	ANKRD26	D017	AY00000507	326	570.934	80.06	1.43981	1.01648	AY00000508	D017	361	0.255414	636.002	5.36913	1.44451	0.554554	AY00000509	D017	344	725.348	86.63	-0.280124	-0.0166945
M-014788-01	ANKRD27	J014	AY00001199	363	459.769	66.67	-0.320371	-0.788235	AY00001200	J014	229	0.266448	740.59	3.64583	1.54	2.39228	AY00001201	J014	283	830.578	83.39	0.796111	0.157459
M-023451-01	ANKRD28	B016	AY00001192	235	271.825	34.47	-7.26423	-16.4123	AY00001214	B016	313	0.274774	384.007	3.10078	1.31945	1.32858	AY00001215	B016	199	485.528	68.84	0.18768	0.770717
M-018512-01	ANKRD29	J005	AY00001138	282	414.027	63.83	0.122998	0.345893	AY00001139	J005	240	0.255438	655.348	7.56757	-0.406463	-0.443237	AY00001140	J005	249	775.122	86.75	0.435109	1.21073
M-005308-03	ANKRD3	J016	AY00001032	444	421.883	62.39	0.782551	0.520717	AY00001033	J016	546	0.261263	696.796	6.49351	0.103677	-0.778961	AY00001034	J016	294	507.661	67.35	-3.77892	-4.8056
M-008466-01	ANKRD30A	D005	AY00001193	197	494.233	72.08	0.988808	0.423313	AY00001194	D005	173	0.260353	666.635	5.26316	2.45553	1.99205	AY00001195	D005	562	841.216	86.48	2.05329	0.187602
M-014837-01	ANKRD32	F005	AY00001147	303	438	63.7	-0.210636	-0.352542	AY00001148	F005	160	0.241877	857.156	9.92366	0.631147	0.0015083	AY00001149	F005	253	799.936	84.19	1.17155	0.76901
M-035063-00	ANKRD34	L018	AY00001135	180	596.483	80.56	1.34773	0.607609	AY00001136	L018	369	0.251503	500.6	5.31562	0.134134	-0.0622299	AY00001137	L018	381	705.074	88.45	-0.26886	0.967054
M-027905-01	ANKRD36	B008	AY00001141	248	530.494	74.6	1.16416	0.28971	AY00001142	B008	298	0.263979	683.239	2.08333	2.57306	1.35938	AY00001143	B008	428	505.541	64.25	-1.82855	-4.07396
M-016466-00	ANKRD5	I007	AY00001104	308	403.775	55.19	-3.11073	-4.56008	AY00001180	I007	334	0.24633	445.572	7.72059	0.885034	1.66053	AY00001181	I007	201	575.331	69.65	-2.39135	-2.48257
M-028250-01	ANKRD50	J009	AY00000304	400	558.874	76.5	-1.74376	-1.94659	AY00000510	J009	158	0.274618	592.076	0.793651	1.36856	1.50826	AY00000511	J009	323	589.34	78.95	0.191697	0.538157
M-020396-01	ANKRD6	N011	AY00001120	385	488.477	72.73	0.280103	0.485089	AY00001121	N011	318	0.250452	496.073	5.92593	-0.768855	-1.2658	AY00001122	N011	286	605.321	79.02	-2.43262	-3.55838
M-020957-01	ANKRD7	E017	AY00001211	391	366.52	48.08	-0.0794476	-0.498698	AY00001212	E017	209	0.263961	715.22	3.1746	-0.426319	-1.13747	AY00001213	E017	257	869.375	90.27	0.800272	1.60784
M-015551-01	ANKRD9	N005	AY00001199	352	481.908	71.02	0.295947	0.0647059	AY00001200	N005	180	0.265574	723.812	2.61438	1.26568	1.90909	AY00001201	N005	288	881.532	90.28	1.53535	2.06077
M-025085-01	ANKS1	P014	AY00000480	574	710.639	88.5	3.08167	2.07868	AY00000481	P014	537	0.246033	671.126	9.49227	2.67724	1.95788	AY00000482	P014	394	829.919	89.59	0.680018	-0.326531
M-006838-03	ANLN	K004	AY00001132	206	500.23	74.76	-0.330149	-0.137577	AY00001133	K004	240	0.254335	566.841	6.63265	0.996085	1.33303	AY00001134	K004	306	692.716	83.33	1.2055	0.850962
M-016060-00	ANP32A	G019	AY00000507	333	506.825	75.38	-0.141463	0.159341	AY00000508	G019	370	0.260664	611.133	3.91459	1.0356	0.900812	AY00000509	G019	310	782.736	87.1	0.712383	0.140234
M-020148-01	ANP32B	K017	AY00001126	379	428.73	62.27	-1.4424	-1.62224	AY00001127	K017	389	0.259242	520.807	2.96736	-0.172592	0.686911	AY00001128	K017	397	621.032	85.89	-0.365017	0.879822
M-010985-00	ANP32C	N016	AY00001120	341	428.078	61.88	-1.67811	-1.67197	AY00001121	N016	354	0.25278	552.897	5.26316	0.319469	0.578067	AY00001122	N016	431	624.543	80.51	-2.06304	-2.80203
M-012472-00	ANP32D	D013	AY00001141	271	432.347	60.89	-1.48127	-2.44955	AY00001142	D013	323	0.248113	460.697	8.77863	-1.90297	-2.19687	AY00001143	D013	284	676.263	84.51	2.17606	1.92012
M-015844-00	ANP32E	B004	AY00001199	296	492.075	71.62	0.578992	0.182353	AY00001200	B004	195	0.263464	571.334	2.45399	-1.22737	-3.50809	AY00001201	B004	250	777.595	81.2	0.0274421	-0.447514
M-005784-02	ANPEP	K013	AY00001049	433	338.59	44.57	-0.541991	-0.562988	AY00001050	K013	197	0.269367	444.425	0.60241	-0.0254868	0.412253	AY00001051	K013	235	854.207	91.49	0.416687	1.94565
M-010679-00	ANTXR1	K019	AY00001132	275	478.347	74.55	-0.90017	-0.180698	AY00001133	K019	281	0.257371	528.481	5.43933	0.223094	0.29797	AY00001134	K019	399	549.507	73.93	-1.24164	-1.40865
M-015215-01	ANTXR2	M014	AY00000305	261	461.632	66.67	-0.197503	-0.580464	AY00000306	M014	381	0.2585	503.272	4.18006	-0.876505	-0.601562	AY00000307	M014	220	747.793	90.45	-0.0337908	1.23799
M-017760-00	ANUBL1	E020	AY00001147	432	317.52	36.34	-3.55615	-4.98983	AY00001148	E020	190	0.263807	793.66	3.125	-0.341327	-1.6727	AY00001149	E020	252	848.437	89.68	2.01131	2.34433
M-011161-01	ANXA1	P016	AY00001135	250	570.222	79.6	0.725512	0.398913	AY00001136	P016	369	0.242607	476.398	7.86163	-0.367389	-0.530683	AY00001137	P016	382	692.397	86.91	-0.482622	0.370155
M-012363-00	ANXA10	E017	AY00001120	349	437.031	63.04	-1.38784	-1.44135	AY00001121	E017	258	0.244916	532.008	6.57277	-0.0806099	-0.126394	AY00001122	E017	344	646.01	80.81	-1.65029	-2.64975
M-011212-00	ANXA11	A019	AY00001119	288	790.591	85.76	-0.319497	-0.00519031	AY00001184	A019	304	0.255972	356.38	6.93878	-0.34845	-0.636475	AY00001185	A019	123	560.738	71.54	0.91893	0.715389
M-011811-01	ANXA13	P015	AY00000504	222	693.534	91.44	3.78854	2.8933	AY00000505	P015	295	0.260311	686.602	2.34375	1.62313	1.13134	AY00000506	P015	356	635.596	80.9	-0.489753	-0.666667
M-010741-02	ANXA2	B017	AY00001186	300	905.448	87	1.13123	0.530329	AY00001187	B017	371	0.26191	337.348	5.21173	0.756064	0.86389	AY00001188	B017	271	1097.69	88.93	2.05076	0.597293
M-011804-01	ANXA3	P004	AY00001171	196	528.925	75	0.206982	-0.190654	AY00001172	P004	429	0.251715	489.866	5.53936	-0.964211	-1.19617	AY00001173	P004	381	722.433	88.45	0.0540111	1.00792
M-010742-01	ANXA4	O005	AY00001147	208	467.135	68.75	0.598384	0.50339	AY00001148	O005	158	0.265357	878.748	3.87597	0.961842	1.07843	AY00001149	O005	199	656.077	73.87	-1.3192	-2.19225
M-011209-01	ANXA5	K003	AY00001126	312	486.098	71.47	0.0733941	0.141898	AY00001127	K003	275	0.254125	638.546	5.51181	2.33459	2.3623	AY00001128	K003	368	613.459	74.46	-0.522793	-2.51187
M-011210-01	ANXA6	A010	AY00000507	242	603.916	84.3	2.25333	1.79304	AY00000508	A010	318	0.265655	673.406	3.48432	2.05952	1.17854	AY00000509	A010	441	667.754	82.77	-1.27618	-1.30551
M-010760-01	ANXA7	A005	AY00001055	289	261.346	25.95	-2.20097	-2.31939	AY00001096	A005	138	0.281189	770.574	3.63636	2.95552	1.94917	AY00001097	A005	158	782.703	85.44	0.235575	0.642612
M-011570-01	ANXA8	N004	AY00001104	328	442.041	59.76	-2.64765	-3.62933	AY00001180	N004	431	0.255697	419.316	3.66973	0.071238	0.630905	AY00001181	N004	249	543.053	71.08	-2.86402	-2.0992
M-183964-00	ANXA8L1	H010	AY00001132	231	514.564	71.86	0.0432175	-0.73306	AY00001133	H010	249	0.259606	529.678	3.28639	0.247213	0.74262	AY00001134	H010	321	486.649	67.6	-2.31574	-2.93029
M-011470-01	ANXA9	O018	AY00001211	306	335.259	43.14	-1.02877	-1.14193	AY00001212	O018	191	0.264203	601.314	5.52147	-1.91198	-4.15633	AY00001213	O018	258	737.855	77.91	-1.32803	-3.23922
M-008240-00	AOAH	N022	AY00001108	367	380.259	53.13	-0.231637	-0.591384	AY00001109	N022	240	0.258277	670.2	7.80488	-1.42793	-1.12188	AY00001110	N022	209	731.213	82.78	-0.647782	0
M-010381-01	AOC2	O017	AY00001168	284	538.338	79.93	0.242853	0.920261	AY00001169	O017	353	0.252216	672.771	5.43131	2.54114	2.92481	AY00001170	O017	422	712.282	82.23	-0.230657	-1.98198
M-010143-00	AOC3	C007	AY00001104	218	656.89	76.15	-0.0476474	-0.291242	AY00001180	C007	365	0.249314	392.528	6.90909	-0.759007	-0.326661	AY00001181	C007	250	562.527	67.6	-2.57885	-3.03217
M-008121-01	AOF1	O011	AY00001101	432	260.901	25.23	-2.63896	-2.57378	AY00001102	O011	225	0.26055	625.175	1.81818	-0.188792	-0.405562	AY00001103	O011	347	528.076	66.57	-3.0517	-3.72011
M-009223-01	AOF2	G021	AY00001108	358	307.685	39.66	-2.36962	-2.34987	AY00001109	G021	271	0.242569	609.005	8.63636	-2.30285	-1.55679	AY00001110	G021	252	855.257	86.51	1.38534	1.25168
M-008291-02	AOX1	C007	AY00001174	185	542.605	78.92	1.35002	1.27925	AY00001175	C007	332	0.238135	563.066	9.3633	0.033441	-0.888345	AY00001176	C007	359	541.86	74.65	-1.43741	-1.44508
M-011200-00	AP1B1	L011	AY00001186	270	886.979	86.67	0.872449	0.415945	AY00001187	L011	303	0.273751	382.326	2.23048	2.00775	1.86034	AY00001188	L011	223	1032.49	91.48	1.27621	1.46024
M-019183-01	AP1G1	O013	AY00001147	381	473.717	73.49	0.781173	1.30678	AY00001148	O013	239	0.256	851.749	6.15385	0.54834	0.800905	AY00001149	O013	275	711.623	82.18	-0.357497	0.192253
M-011552-00	AP1G2	C010	AY00001150	397	419	67	1.34111	1.67192	AY00001151	C010	209	0.259288	494.529	1.80723	-0.959524	-1.94477	AY00001152	C010	219	810.627	83.11	1.38349	0.902141
M-012375-00	AP1GBP1	E016	AY00001126	290	531.303	68.28	1.26779	-0.469799	AY00001127	E016	312	0.25216	616.935	4.65116	1.8744	1.38429	AY00001128	E016	251	698.654	80.88	1.25215	-0.606825
M-013196-02	AP1M1	P005	AY00001153	245	340.021	45.31	-1.1423	-1.35768	AY00001154	P005	177	0.25544	354.665	5.10949	-0.618619	-0.878593	AY00001155	P005	260	663.537	76.54	-1.43817	-1.40123
M-012056-00	AP1M2	D016	AY00001129	253	533.748	82.61	0.952754	1.74928	AY00001130	D016	304	0.256803	544.976	4.88722	1.94993	1.44746	AY00001131	D016	330	694.808	85.76	-0.0866236	-0.227957
M-011241-01	AP1S1	O022	AY00001199	389	372.612	52.7	-2.7467	-3.52745	AY00001200	O022	214	0.261674	752.26	3.97727	1.7308	0.494396	AY00001201	O022	243	797.778	87.65	0.320259	1.33425
M-017445-00	AP1S2	G018	AY00001144	259	508.184	75.29	0.232804	0.20743	AY00001145	G018	366	0.244694	418.72	6.80272	-2.48266	-3.12076	AY00001146	G018	297	739.918	88.89	1.54473	1.78307
M-018537-01	AP1S3	J018	AY00001153	382	340.442	45.55	-1.12821	-1.32154	AY00001154	J018	253	0.249949	251.117	4.36893	-1.93915	-3.16501	AY00001155	J018	270	706.383	75.56	-0.693659	-1.7037
M-012492-00	AP2A1	M015	AY00001120	292	407.372	56.85	-2.34945	-2.67197	AY00001121	M015	303	0.240533	560.79	10.5469	0.470645	0.265799	AY00001122	M015	438	635.36	86.07	-1.85506	0.0203046
M-012812-01	AP2A2	G018	AY00000507	220	624.117	81.82	2.7516	1.33883	AY00000508	G018	201	0.286102	649.655	3.44828	1.669	-0.453562	AY00000509	G018	224	776.54	87.05	0.605239	0.123539
M-003627-02	AP2B1	C022	AY00001202	324	210.237	9.568	-3.87986	-4.15324	AY00001203	C022	163	0.272117	691.225	3.1746	-1.50161	-1.76636	AY00001204	C022	211	554.414	67.77	-2.43909	-3.79329
M-018021-00	AP2E	L012	AY00000498	213	584.847	81.22	0.996273	0.894855	AY00000499	L012	317	0.258756	514.895	2.96296	-0.41305	-0.324786	AY00000500	L012	345	710.795	83.77	0.56556	0.0132275
M-008170-01	AP2M1	A013	AY00001186	270	666.198	71.48	-2.22119	-4.84922	AY00001187	A013	304	0.264854	362.251	2.11864	1.4491	1.10564	AY00001188	A013	142	893.294	87.32	-0.377495	0.0524535
M-011833-01	AP2S1	M019	AY00001135	329	469.667	70.82	-1.65698	-1.50978	AY00001136	M019	368	0.253592	393.737	3.53357	-2.08032	-3.3656	AY00001137	M019	330	679.984	86.97	-0.69193	0.393411
M-017533-00	AP3B1	M004	AY00001162	538	387.778	57.99	-2.26017	-2.13553	AY00001163	M004	303	0.256333	542.528	6.09756	-0.922975	-0.8009	AY00001164	M004	374	635.369	81.82	-2.35303	-2.59314
M-021444-01	AP3B2	A009	AY00001141	237	531.21	78.06	1.18346	0.981019	AY00001142	A009	377	0.255412	586.632	3.22581	0.629997	0.384375	AY00001143	A009	334	513.305	67.37	-1.64642	-3.15089
M-016014-02	AP3D1	C005	AY00001153	395	341.364	45.06	-1.09737	-1.39533	AY00001154	C005	218	0.246913	279.782	10	-1.57358	-2.31269	AY00001155	C005	309	674.277	79.94	-1.25155	-0.351852
M-013645-01	AP3M1	P005	AY00001150	337	347.088	50.45	-0.907276	-0.5	AY00001151	P005	257	0.249862	693.169	6.04651	1.49221	0.925804	AY00001152	P005	257	729.139	81.71	0.13268	0.474006
M-012309-01	AP3M2	L013	AY00001193	259	449.826	69.11	-0.315039	-0.0972831	AY00001194	L013	225	0.264641	544.552	2.47525	-0.00217241	0.640159	AY00001195	L013	720	683.999	83.06	-0.518015	-0.928222
M-012569-01	AP3S1	L010	AY00001129	335	411.036	57.01	-2.10384	-3.15024	AY00001130	L010	337	0.240469	345.998	7.24638	-2.19123	-2.84342	AY00001131	L010	370	648.098	83.24	-1.1176	-1.31183
M-017162-02	AP3S2	K005	AY00000507	300	495.256	76.67	-0.426814	0.395604	AY00000508	K005	337	0.250852	579.409	2.75862	0.513969	0.790803	AY00000509	K005	386	610.885	83.16	-2.25971	-1.17529
M-020158-00	AP4B1	K016	AY00001186	216	955.767	91.2	1.83632	1.98614	AY00001187	K016	374	0.260332	372.889	5.50162	1.74513	1.58608	AY00001188	K016	221	761.183	77.83	-1.94699	-3.15905
M-021474-01	AP4E1	I010	AY00001192	270	1002.9	89.63	1.07418	0.56	AY00001214	I010	341	0.248803	366.787	7.39437	0.858141	0.90252	AY00001215	I010	257	379.217	48.64	-1.26957	-1.74642
M-011918-01	AP4M1	E008	AY00000305	248	487.559	68.95	0.433006	-0.215372	AY00000306	E008	316	0.243236	510.299	4.18251	-0.750128	-0.455078	AY00000307	E008	413	715.137	86.2	-0.688968	-0.617904
M-016178-00	AP4S1	L004	AY00001129	324	484.208	72.53	-0.281242	-0.179904	AY00001130	L004	271	0.251552	568.682	6.86695	2.4433	1.74948	AY00001131	L004	337	733.107	88.13	0.758719	0.791398
M-003456-03	APAF1	L006	AY00001049	314	348.113	45.22	-0.308872	-0.499512	AY00001050	L006	170	0.264989	367.433	0.699301	-1.00338	-1.15161	AY00001051	L006	286	427.319	58.39	-4.8293	-8.33385
M-017412-00	APBA1	H015	AY00001192	235	1105.52	91.06	2.24469	1	AY00001214	H015	293	0.273701	281.627	2.58621	-1.42324	-1.15074	AY00001215	H015	156	466.693	58.97	-0.0705013	-0.45919
M-017413-01	APBA2	H016	AY00001119	253	787.351	84.58	-0.362777	-0.413495	AY00001184	H016	197	0.253469	444.87	3.96825	2.04181	1.41616	AY00001185	H016	233	496.083	65.67	0.113316	0.0678434
M-013479-01	APBA2BP	M003	AY00000504	288	411.726	60.76	-2.25336	-2.51764	AY00000505	M003	326	0.251659	513.417	6.20155	-1.27555	-1.39602	AY00000506	M003	442	484.283	68.33	-3.34936	-4.14385
M-011962-01	APBA3	P003	AY00001171	244	607.996	84.02	2.11532	1.49533	AY00001172	P003	348	0.265274	572.093	1.91571	0.494029	0.453589	AY00001173	P003	351	753.717	86.04	0.605516	0.0534653
M-011213-03	APBB1	G016	AY00001119	288	792.185	83.33	-0.298199	-0.846021	AY00001184	G016	369	0.26043	403.43	2.9316	0.92246	0.623011	AY00001185	G016	219	565.157	69.41	0.973997	0.480419
M-015662-01	APBB1IP	C013	AY00001189	222	847.266	86.04	1.92166	1.03886	AY00001190	C013	325	0.265716	341.483	4.05904	1.21535	1.3092	AY00001191	C013	175	768.023	81.71	3.28714	1.68263
M-017423-01	APBB2	M013	AY00001135	241	474.564	75.93	-1.54095	-0.398913	AY00001136	M013	324	0.254627	488.936	5.14706	-0.107568	-0.423509	AY00001137	M013	543	496.06	65.75	-3.79328	-7.8314
M-017611-01	APBB3	N011	AY00001186	325	821.57	88	-0.044085	0.87695	AY00001187	N011	434	0.27598	282.536	1.36612	-0.769278	-1.04063	AY00001188	N011	258	910.72	92.25	-0.170466	1.72081
M-003869-01	APC	B010	AY00001208	325	306.817	37.54	-0.760827	-0.743802	AY00001209	B010	197	0.269119	898.794	2.90698	0.331331	-1.81371	AY00001210	B010	168	533.06	65.48	-2.48778	-3.04338
M-009847-01	APC2	J010	AY00001162	768	423.04	60.94	-1.34344	-1.62294	AY00001163	J010	390	0.244332	588.745	6.62651	-0.0988744	0.407199	AY00001164	J010	307	762.443	88.93	0.207685	0.892157
M-016399-00	APCDD1	N022	AY00001123	339	486.874	70.8	-0.0836387	-0.331693	AY00001124	N022	349	0.25679	471.684	4.16667	-1.09269	-0.717262	AY00001125	N022	302	743.114	87.75	0.449637	0.77668
M-011571-01	APCS	O022	AY00001138	357	443.736	70.87	0.981193	1.40693	AY00001139	O022	205	0.266658	701.285	2.92398	0.333584	-0.464976	AY00001140	O022	291	672.095	78.69	-1.01038	-0.899215
M-005785-00	APEH	F017	AY00001052	316	383.574	53.16	0.822873	0.508061	AY00001053	F017	225	0.273585	698.793	3.78378	-0.504332	-1.10419	AY00001054	F017	277	866.05	88.09	1.30748	1.28649
M-010237-01	APEX1	N014	AY00001174	269	479.163	71.38	-0.0770255	0.141132	AY00001175	N014	333	0.245185	494.633	6.76157	-1.18509	-1.7522	AY00001176	N014	355	691.564	83.38	1.66463	1.04565
M-013730-00	APEX2	A016	AY00001177	284	456.882	71.83	0.390416	0.912124	AY00001178	A016	361	0.258405	519.792	5.28053	0.293109	0.431431	AY00001179	A016	249	640.254	83.13	0.646132	0.6875
M-017633-01	APG-1	L012	AY00001108	470	347.429	50	-1.19879	-1	AY00001109	L012	200	0.255779	758.112	3.75	-0.171032	0.124654	AY00001110	L012	221	701.83	80.09	-1.12937	-0.902685
M-005789-01	APG4A	P003	AY00001049	434	352.195	48.39	-0.208963	-0.189941	AY00001050	P003	158	0.265936	539.131	3.07692	1.17741	0.68432	AY00001051	P003	317	586.487	70.98	-2.8733	-4.42391
M-007810-01	APH-1A	I018	AY00000483	581	460.216	70.4	-1.26803	-1.12646	AY00000484	I018	612	0.257672	489.724	4.97018	-1.15267	-2.18788
M-004375-00	API5	B016	AY00001189	267	689.023	79.78	-0.335455	-0.582902	AY00001190	B016	470	0.257866	288.153	5.33333	-0.39887	-0.463218	AY00001191	B016	164	539.348	70.73	0.0737383	0.180575
M-016965-01	APIN	B022	AY00000486	618	367.453	56.31	-4.28694	-6.39005	AY00000487	B022	678	0.248802	562.583	6.18182	-0.603321	-1.2989	AY00000488	B022	440	715.271	87.5	1.01635	0.339623
M-032895-01	APITD1	J006	AY00001123	245	534.678	79.59	1.2862	1.39862	AY00001124	J006	263	0.254608	531.481	3.63636	-0.00725823	-0.727183	AY00001125	J006	255	714.76	87.84	-0.130637	0.812253
M-017023-00	APLN	L012	AY00001153	275	401.917	61.09	0.927893	1.01883	AY00001154	L012	177	0.266513	653.184	3.67647	3.18834	1.80922	AY00001155	L012	255	732.929	76.08	-0.232384	-1.54321
M-004178-01	APLP1	E005	AY00001138	346	402.959	63.01	-0.196751	0.222306	AY00001139	E005	235	0.25069	552.65	6.25	-2.06093	-1.60507	AY00001140	E005	294	723.715	82.99	-0.286145	0.22644
M-004179-01	APLP2	L007	AY00001168	329	464.461	66.87	-1.68625	-2.49412	AY00001169	L007	354	0.254219	493.586	4.02685	-0.956831	-1.10526	AY00001170	L007	363	688.539	86.78	-0.715122	0.0675676
M-023430-01	APM-1	P007	AY00000483	540	596.788	83.33	1.8078	1.38911	AY00000484	P007	488	0.258377	637.412	3.9312	1.81451	1.28485
M-010994-00	APOA1	I016	AY00001165	311	467.24	71.38	-0.183775	0.19678	AY00001166	I016	446	0.256864	458.609	3.44828	-1.23771	-1.2129	AY00001167	I016	340	794.174	87.06	1.30499	0.505882
M-016460-02	APOA1BP	M005	AY00001186	253	758.632	82.21	-0.925988	-1.12998	AY00001187	M005	372	0.259943	268.542	4.88599	-1.1587	-1.44286	AY00001188	M005	183	850.949	90.16	-0.880554	1.01354
M-011572-00	APOA2	H004	AY00001159	159	704.726	85.53	6.23127	2.2515	AY00001160	H004	188	0.276939	745.101	0.588235	3.19401	0.971622	AY00001161	H004	236	864.835	86.02	4.67349	1.1709
M-010995-01	APOA4	N004	AY00001205	231	372.5	48.48	1.11744	0.680612	AY00001206	N004	189	0.280249	795.134	3.125	-0.369435	0.760745	AY00001207	N004	228	794.592	84.21	0.453273	0.549677
M-012970-01	APOA5	J005	AY00001132	351	510.998	75.5	-0.0496628	0.0143737	AY00001133	J005	357	0.24422	530.948	6.64336	0.272792	0.574723	AY00001134	J005	418	587.72	79.43	-0.588651	-0.0865385
M-009467-04	APOB	M013	AY00001162	694	435.874	65.42	-1.00976	-0.844483	AY00001163	M013	310	0.235862	569.419	6.34328	-0.443487	0.276715	AY00001164	M013	355	764.325	88.73	0.245628	0.794118
M-013308-01	APOB48R	G003	AY00001199	268	517.654	71.64	1.29107	0.186275	AY00001200	G003	195	0.263805	761.284	5	1.87835	1.47323	AY00001201	G003	220	754.377	82.27	-0.309403	-0.151934
M-011573-01	APOBEC1	B006	AY00001159	296	409.426	54.73	-2.04097	-3.03605	AY00001160	B006	333	0.256522	624.36	5.6338	0.88405	1.01486	AY00001161	B006	311	630.103	80.06	-0.595713	-0.846024
M-019944-01	APOBEC2	L003	AY00001168	325	495.364	75.69	-0.879289	-0.188235	AY00001169	L003	355	0.243161	577.765	5.74324	0.686475	0.234962	AY00001170	L003	369	739.855	86.45	0.331961	-0.0810811
M-017432-00	APOBEC3A	E016	AY00001165	279	505.072	75.27	0.917012	0.892665	AY00001166	E016	341	0.257249	620.763	3.14685	1.92955	1.22581	AY00001167	E016	358	772.745	87.15	0.917735	0.541176
M-017322-01	APOBEC3B	J007	AY00001108	381	402.115	58.01	0.412227	0.0456919	AY00001109	J007	188	0.264115	811.256	3.22581	0.588787	-0.828255	AY00001110	J007	248	795.715	85.48	0.409427	0.90604
M-013711-00	APOBEC3C	D013	AY00001171	191	533.76	81.15	0.32369	0.958879	AY00001172	D013	250	0.227617	461.094	15.6682	-1.47446	-1.47751	AY00001173	D013	343	673.89	84.26	-0.801758	-0.651485
M-032279-02	APOBEC3D	K013	AY00001174	258	494.175	74.03	0.260664	0.541132	AY00001175	K013	308	0.248887	591.031	4.66926	0.531387	0.819785	AY00001176	K013	278	583.457	73.74	-0.575472	-1.70471
M-013072-00	APOBEC3G	O005	AY00001171	213	433.945	64.79	-2.08529	-2.09907	AY00001172	O005	378	0.23947	456.392	11.8012	-1.55786	-1.34928	AY00001173	O005	396	667.897	83.84	-0.907413	-0.817822
M-011574-02	APOC1	G021	AY00001162	536	531.405	79.1	1.47385	1.53258	AY00001163	G021	365	0.25151	492.738	7.64331	-1.81078	-2.3802	AY00001164	G021	326	795.073	88.96	0.865237	0.906863
M-010972-00	APOC2	A014	AY00001208	357	294.281	35.01	-1.12945	-1.0425	AY00001209	A014	257	0.2742	702.261	3.21101	-2.36981	-3.05097	AY00001210	A014	148	694.749	75.68	-0.624602	-0.830803
M-010996-02	APOC3	L012	AY00001162	572	445.28	65.73	-0.765225	-0.790617	AY00001163	L012	319	0.260817	588.44	4.2471	-0.104322	-0.362205	AY00001164	L012	356	749.057	87.64	-0.0620617	0.259804
M-011575-01	APOC4	P008	AY00001205	329	284.231	29.79	-0.945808	-1.0009	AY00001206	P008	172	0.274842	901.211	2.73973	0.868792	-1.14183	AY00001207	P008	174	745.14	74.71	-0.183467	-1.90194
M-007749-01	APOD	A019	AY00001171	219	487.745	67.12	-0.786851	-1.66355	AY00001172	A019	297	0.251106	610.967	6.77291	1.18343	-0.166507	AY00001173	A019	366	823.754	89.89	1.8402	1.57822
M-006470-00	APOE	I005	AY00001105	261	389.284	56.32	-2.10721	-2.26165	AY00001106	I005	270	0.256421	480.868	3.63636	-1.41638	-1.80545	AY00001107	I005	335	504.172	62.69	-2.24486	-4.98747
M-011576-01	APOF	H018	AY00001208	287	356.128	49.83	0.689239	0.707202	AY00001209	H018	200	0.270816	1123.65	3.9548	3.4217	2.85062	AY00001210	H018	188	920.441	88.83	1.97611	2.02169
M-007811-01	APOH	K003	AY00001171	227	445.699	64.32	-1.80161	-2.18692	AY00001172	K003	314	0.253855	517.995	5.76923	-0.465373	-0.729187	AY00001173	K003	361	742.155	85.6	0.401689	-0.120792
M-017402-02	APOL1	D005	AY00001208	314	282.152	31.85	-1.48611	-1.41558	AY00001209	D005	298	0.246923	810.308	8.29875	-0.884821	-1.52548	AY00001210	D005	165	628.15	75.15	-1.39203	-0.94577
M-017407-01	APOL2	C015	AY00001132	212	672.353	87.26	4.15333	2.42916	AY00001133	C015	287	0.266525	683.328	2.7027	3.34346	1.88469	AY00001134	C015	293	708.289	84.98	1.47162	1.2476
M-013434-02	APOL3	A019	AY00001104	260	576.951	68.46	-1.01503	-1.85743	AY00001180	A019	394	0.24274	406.723	9.96785	-0.319044	-0.0928743	AY00001181	A019	231	847.638	86.15	1.59614	1.94102
M-017310-01	APOL4	N012	AY00001120	240	480.294	69.58	0.0147933	-0.141153	AY00001121	N012	305	0.259726	503.862	3.4749	-0.61969	-0.130112	AY00001122	N012	336	795.189	91.07	1.21798	2.55838
M-013433-00	APOL5	E011	AY00001135	246	463.797	66.67	-1.79606	-2.41196	AY00001136	E011	320	0.252328	497.176	4.25532	0.0631717	0.473639	AY00001137	E011	342	656.486	82.16	-1.08815	-1.47093
M-013432-01	APOL6	I013	AY00000305	276	527.958	75.36	1.41542	0.811049	AY00000306	I013	285	0.255681	585.078	5.5336	0.594685	0.359375	AY00000307	I013	420	746.5	89.29	-0.059728	0.731441
M-010984-00	APOM	B018	AY00001168	392	461.79	64.54	-1.75599	-3.10327	AY00001169	B018	260	0.253215	526.635	4.6729	-0.311657	-1.1109	AY00001170	B018	333	740.436	87.69	0.343821	0.477477
M-003731-00	APP	N010	AY00001052	340	476.036	72.35	2.93075	2.27591	AY00001053	N010	229	0.270654	969.595	1.74419	2.81688	1.56625	AY00001054	N010	234	826.132	90.17	0.77185	1.84865
M-006401-02	APPBP1	J008	AY00001205	346	343.628	45.66	0.442569	0.426901	AY00001206	J008	176	0.258651	913.318	1.92308	1.01012	1.60029	AY00001207	J008	216	595.679	75	-2.10791	-1.8271
M-013316-01	APPBP2	J021	AY00001150	308	375.757	57.47	-0.0109338	0.42126	AY00001151	J021	187	0.245423	472.967	9.45946	-1.22565	-1.15499	AY00001152	J021	272	813.219	85.66	1.42328	1.68196
M-005138-01	APPL	B014	AY00001116	291	804.473	84.88	0.218865	0.087108	AY00001117	B014	215	0.253479	548.113	9.09091	0.763953	-0.356846	AY00001118	B014	411	351.756	50.85	-1.63265	-1.38043
M-017640-02	APRG1	L010	AY00000492	707	511.016	78.93	-0.542047	0.158325	AY00000493	L010	799	0.251635	533.696	3.91566	-0.65769	0.0110837	AY00000494	L010	531	849.174	92.28	1.20215	0.307471
M-010362-00	APRIN	K007	AY00001196	345	367.658	52.17	-0.055846	-0.152447	AY00001197	K007	227	0.272677	504.892	2.1978	-0.0682839	-0.0204204	AY00001198	K007	225	853.978	83.56	-0.0574832	-1.24454
M-006328-02	APRT	O013	AY00001108	454	320.267	40.97	-1.99897	-2.17885	AY00001109	O013	249	0.257651	735.878	6.19048	-0.488917	-0.537396	AY00001110	O013	264	710.755	79.17	-0.983099	-1.21141
M-010566-02	APS	H022	AY00000495	270	461.518	68.15	-1.34729	-1.49705	AY00000496	H022	306	0.265286	468.478	2.64151	-0.425236	-1.00653	AY00000497	H022	347	680.271	85.3	-0.177873	0.0307942
M-013368-02	APTX	J004	AY00001208	360	349.186	46.39	0.485111	0.301063	AY00001209	J004	325	0.264158	772.683	6.15385	-1.40194	-2.63972	AY00001210	J004	200	472.327	61.5	-3.18762	-3.90672
M-011577-01	APXL	A012	AY00001055	359	317.946	37.88	-0.741782	-1.05561	AY00001096	A012	248	0.2425	537.76	7.30594	-0.465863	0.1975	AY00001097	A012	207	772.035	84.54	0.0486826	0.333333
M-015348-00	APXL2	P017	AY00000495	238	601.318	85.29	1.76284	1.87033	AY00000496	P017	280	0.259638	561.009	5.2	1.47561	0.905383	AY00000497	P017	298	731.322	84.9	0.673104	-0.0988655
M-021494-01	AQP1	K020	AY00001104	278	705.532	77.7	0.540997	0.0244399	AY00001180	K020	320	0.254903	382.462	5.90551	-1.071	-0.938351	AY00001181	K020	172	684.086	76.16	-0.798817	-0.737265
M-017487-00	AQP10	O014	AY00001171	242	551.312	80.17	0.747282	0.775701	AY00001172	O014	341	0.245802	500.041	5.43478	-0.783762	-0.822967	AY00001173	O014	376	720.562	86.97	0.0210291	0.421782
M-009008-00	AQP11	E011	AY00001119	231	830.538	85.28	0.214192	-0.17128	AY00001184	E011	324	0.267474	393.865	4.61538	0.664092	-0.0526316	AY00001185	E011	178	746.319	81.46	3.23131	1.80971
M-032245-00	AQP12	I020	AY00000308	224	626.735	85.71	2.03569	1.84079	AY00000309	I020	268	0.254246	645.646	5.62771	1.99068	1.35875	AY00000310	I020	365	580.323	78.08	-0.398905	-0.391252
M-019263-01	AQP2	N004	AY00001211	338	278.192	34.62	-2.76173	-2.2513	AY00001212	N004	189	0.263877	722.213	3.08642	-0.335115	-1.26415	AY00001213	N004	263	613.311	77.19	-3.34343	-3.52157
M-011812-00	AQP3	B005	AY00001177	363	470.112	64.46	0.775676	-0.287225	AY00001178	B005	252	0.25529	551.736	9.04762	0.991728	-0.171171	AY00001179	B005	351	668.003	83.48	1.28144	0.778646
M-011578-02	AQP4	P013	AY00001162	584	440.915	64.38	-0.878703	-1.0252	AY00001163	P013	306	0.245319	648.242	6.04839	0.962006	0.506187	AY00001164	P013	279	722.458	82.44	-0.59806	-2.28922
M-004520-01	AQP5	A015	AY00001156	371	417.091	60.11	-1.61524	-2.37157	AY00001157	A015	261	0.257014	582.641	4.78261	0.947776	0.789796	AY00001158	A015	316	623.689	80.38	-0.294431	-0.413043
M-011579-01	AQP6	E020	AY00001168	294	539.596	80.27	0.275707	1.00915	AY00001169	E020	453	0.250372	345.548	6.60919	-3.84676	-5.72368	AY00001170	E020	304	825.108	88.82	2.07151	0.986486
M-008726-00	AQP7	B020	AY00001055	346	427.199	65.32	2.07487	1.85117	AY00001096	B020	269	0.268656	682.713	4.16667	1.66433	1.1275	AY00001097	B020	246	816.559	85.37	0.828668	0.618557
M-011214-01	AQP8	B012	AY00001202	265	463.984	65.66	3.00339	1.80765	AY00001203	B012	269	0.270182	903.225	3.36135	1.80638	1.98131	AY00001204	B012	253	795.153	83	0.874886	0.295302
M-007768-02	AQP9	D020	AY00001105	302	434.797	64.9	-0.824085	-0.724014	AY00001106	D020	314	0.259344	535.342	4.26357	-0.460331	-0.0525292	AY00001107	D020	314	719.544	84.39	1.81534	1.0571
M-022214-01	AQR	B007	AY00000308	373	596.162	79.09	1.33135	0.463059	AY00000309	B007	260	0.255496	644.257	5.09259	1.96546	1.9844	AY00000310	B007	332	792.196	86.14	3.89694	1.56744
M-003400-02	AR	H005	AY00001104	222	795.249	84.68	1.62671	1.44603	AY00001180	H005	482	0.247434	340.254	5.11509	-2.37918	-2.33787	AY00001181	H005	179	698.597	74.86	-0.586328	-1.08579
M-003563-03	ARAF1	J006	AY00001035	411	380.343	51.58	-0.559027	-1.08973	AY00001036	J006	260	0.267889	485.975	3.36538	-0.83801	0.406002	AY00001037	J006	251	847.748	93.23	0.0969791	2.4529
M-015682-01	ARC	D006	AY00000308	244	545.438	74.59	0.162768	-0.473465	AY00000309	D006	314	0.261282	438.239	5.32319	-1.77449	-2.15945	AY00000310	D006	315	586.209	79.37	-0.279563	-0.0777643
M-014689-02	ARC92	H011	AY00000489	739	475.54	74.56	-2.40516	-1.95933	AY00000490	H011	621	0.24291	712.243	8.34915	1.86434	1.70667	AY00000491	H011	465	631.228	85.59	-0.578436	-0.337478
M-017915-00	ARCH	E014	AY00000501	390	356.135	46.67	-2.4291	-3.27913	AY00000502	E014	371	0.251096	402.561	4.48276	-2.04745	-2.84068	AY00000503	E014	314	666.657	85.35	-0.71431	-0.126538
M-013063-01	ARCN1	M017	AY00000504	208	616.077	83.65	2.12788	1.5194	AY00000505	M017	179	0.278579	901.733	4.54545	5.2239	1.81592	AY00000506	M017	269	606.218	77.32	-1.04497	-1.65698
M-009606-00	ARD1	I007	AY00001159	353	452.789	65.72	-0.82625	-1.14936	AY00001160	I007	332	0.24696	620.62	8.13954	0.812497	0.674324	AY00001161	I007	341	619.734	79.77	-0.828469	-0.944162
M-017435-00	AREG	C008	AY00001202	392	294.042	32.4	-1.60653	-1.72689	AY00001203	C008	207	0.266003	767.137	4.90798	-0.317098	-0.0311526	AY00001204	C008	267	671.67	78.28	-0.824958	-0.971812
M-011580-01	ARF1	G007	AY00001168	239	549.464	79.5	0.533386	0.807843	AY00001169	G007	295	0.259331	609.967	1.5625	1.31511	1.21992	AY00001170	G007	262	810.398	89.31	1.77136	1.20721
M-011581-00	ARF3	N004	AY00001171	403	415.788	57.07	-2.5235	-3.54206	AY00001172	N004	278	0.246486	584.469	7.3913	0.713518	0.570335	AY00001173	N004	372	628.979	83.33	-1.59349	-1.0198
M-011582-01	ARF4	D003	AY00001174	397	385.998	53.4	-2.17265	-2.57283	AY00001175	D003	396	0.249222	411.175	4.7619	-2.67116	-3.70323	AY00001176	D003	253	725.032	83.79	2.35812	1.16262
M-011584-01	ARF5	I004	AY00001159	284	499.73	74.3	0.488725	0.323605	AY00001160	I004	238	0.254402	696.144	3.94089	2.25739	1.17973	AY00001161	I004	322	719.189	86.34	1.40406	1.27919
M-004008-01	ARF6	K010	AY00001104	232	820.33	90.09	1.93024	2.54786	AY00001180	K010	359	0.254945	372.133	6.27178	-1.39114	-0.568455	AY00001181	K010	191	803.469	83.25	0.949353	1.16354
M-013321-00	ARFGAP1	B015	AY00001159	261	513.372	75.86	0.87087	0.591416	AY00001160	B015	228	0.259276	607.857	4.61538	0.568313	2.02297	AY00001161	B015	290	686.109	84.48	0.661483	0.649746
M-019207-01	ARFGAP3	B016	AY00001105	403	404.299	58.06	-1.68389	-1.94982	AY00001106	B016	458	0.245379	503.877	4.37158	-1.01256	-0.768482	AY00001107	B016	350	616.078	81.43	-0.135214	0.232591
M-012208-02	ARFGEF2	I021	AY00001147	285	454.538	62.81	0.248594	-0.50339	AY00001148	I021	211	0.262331	832.312	4.26829	0.250646	0.324284	AY00001149	I021	313	645.358	76.36	-1.5048	-1.47776
M-020256-01	ARFIP1	H008	AY00001192	222	1179.1	91.44	3.08397	1.11692	AY00001214	H008	302	0.260336	384.755	4.26357	1.3395	1.02615	AY00001215	H008	166	618.565	77.11	2.01128	1.80125
M-012820-00	ARFIP2	G006	AY00000304	370	621.959	83.51	-0.643656	0.133531	AY00000510	G006	221	0.268354	540.416	1.5625	0.244092	-0.287658	AY00000511	G006	394	471.489	64.47	-1.55302	-2.33201
M-019250-00	ARFRP1	L006	AY00001108	362	331.814	39.23	-1.65881	-2.40601	AY00001109	L006	173	0.257823	807.45	4.63576	0.534376	0.67867	AY00001110	L006	244	728.888	79.92	-0.685883	-0.959732
M-020355-00	ARFRP2	F013	AY00000486	872	484.509	75.23	-1.76308	-1.43717	AY00000487	F013	662	0.248442	534.11	5.57554	-1.28417	-0.710485	AY00000488	F013	554	600.538	85.38	-1.14157	-0.460377
M-009922-01	ARG1	A022	AY00001174	210	569.381	81.43	1.95231	1.65811	AY00001175	A022	389	0.251175	592.404	2.62295	0.555836	0.269344	AY00001176	A022	392	698.094	86.73	1.79993	2.00143
M-009454-01	ARG2	G009	AY00001171	184	560.829	74.46	0.976975	-0.291589	AY00001172	G009	234	0.254532	585.475	6.89655	0.731346	0.602871	AY00001173	G009	278	757.278	84.53	0.668285	-0.544554
M-016838-01	ARG99	M012	AY00000492	550	616.03	87.09	1.52435	1.82533	AY00000493	M012	659	0.246896	483.227	5.61798	-1.98949	-1.90271	AY00000494	M012	417	867.946	94.48	1.51566	1.57184
M-011479-01	ARGBP2	F006	AY00000483	595	641.644	85.04	2.81804	1.72179	AY00000484	F006	685	0.252298	560.462	5.55556	0.268516	0.955556	AY00000485	F006	892	676.477	83.63	0.36974	-0.159011
M-034918-01	ARGFX	D013	AY00001193	278	453.996	65.83	-0.192577	-0.672217	AY00001194	D013	279	0.255189	542.864	5.24017	-0.0361674	-0.234592	AY00001195	D013	480	800.952	90	1.39477	1.33605
M-013025-03	ARH	B019	AY00001162	612	531.548	75.16	1.47757	0.847958	AY00001163	B019	388	0.255996	645.595	5.24691	0.914821	0.152981	AY00001164	B019	383	720.994	87.73	-0.627565	0.303922
M-007794-02	ARHE	C022	AY00001105	397	466.436	67.76	0.0678881	-0.21147	AY00001106	C022	377	0.24029	679.871	7.60234	2.07623	1.04475	AY00001107	C022	320	749.872	87.81	2.38707	2.00975
M-008966-00	ARHGAP1	B004	AY00001171	316	460.602	68.99	-1.44194	-1.31402	AY00001172	B004	241	0.240563	488.574	10.6796	-0.987132	-1.88517	AY00001173	B004	327	800.643	87.77	1.43277	0.738614
M-009382-01	ARHGAP10	E005	AY00001129	288	494	70.49	-0.0373212	-0.570335	AY00001130	E005	404	0.248214	480.954	7.16253	0.617492	1.12457	AY00001131	E005	325	717.445	90.46	0.413023	1.79355
M-021122-00	ARHGAP11A	B003	AY00001123	252	597.969	80.56	3.09986	1.58957	AY00001124	B003	265	0.25888	702.021	3.73832	3.08833	2.01488	AY00001125	B003	337	848.552	88.43	2.60744	1.04545
M-008729-01	ARHGAP12	I010	AY00001135	206	487.346	71.84	-1.2381	-1.28804	AY00001136	I010	271	0.258172	490.969	4.93274	-0.065445	0.821089	AY00001137	I010	294	745.442	87.76	0.411831	0.699612
M-018019-00	ARHGAP15	G020	AY00001193	315	300.153	36.19	-4.70961	-5.86766	AY00001194	G020	214	0.246641	351.455	5.28455	-3.8895	-4.98807	AY00001195	G020	458	729.413	84.72	0.224738	-0.386623
M-008335-01	ARHGAP17	O005	AY00001144	244	579.048	79.51	2.03287	1.07843	AY00001145	O005	298	0.249887	589.747	7.31707	1.0462	1.45763	AY00001146	O005	360	704.551	88.33	0.759847	1.58554
M-015110-00	ARHGAP18	D009	AY00001123	274	479.407	66.06	-0.297614	-1.26476	AY00001124	D009	232	0.265312	597.14	5.21327	1.18455	0.518849	AY00001125	D009	272	756.174	87.5	0.716909	0.677866
M-018322-01	ARHGAP19	N022	AY00001186	213	879.04	85.45	0.761196	-0.00693241	AY00001187	N022	230	0.268474	336.078	2.07254	0.720723	0.367191	AY00001188	N022	166	727.998	80.12	-2.34123	-2.38409
M-026514-01	ARHGAP20	J020	AY00001189	276	755.356	86.23	0.610687	1.08808	AY00001190	J020	329	0.274232	336.236	0.389105	1.05655	1.55862	AY00001191	J020	192	549.447	70.83	0.215648	0.194254
M-004775-01	ARHGAP21	P020	AY00001189	268	748.418	86.57	0.511726	1.17617	AY00001190	P020	265	0.273851	238.178	2.87081	-1.91153	-1.79195	AY00001191	P020	205	520.439	68.29	-0.191973	-0.153215
M-019080-01	ARHGAP22	H009	AY00001199	273	577.096	78.39	2.94584	1.5098	AY00001200	H009	187	0.261937	823.762	2.5641	2.89989	2.60149	AY00001201	H009	266	757.254	81.58	-0.267656	-0.342541
M-014713-01	ARHGAP24	E014	AY00000507	283	473.526	66.78	-0.962787	-1.41575	AY00000508	E014	375	0.262274	486.087	4.47761	-1.02048	-0.826871	AY00000509	E014	403	611.414	78.41	-2.25057	-2.76127
M-021175-01	ARHGAP25	G005	AY00001199	292	393.863	54.11	-2.15509	-3.25098	AY00001200	G005	191	0.263051	687.899	3.01205	0.678485	0.200498	AY00001201	G005	247	824.758	84.21	0.711683	0.383978
M-008426-01	ARHGAP26	O004	AY00000305	312	493.575	73.72	0.579304	0.548439	AY00000306	O004	397	0.261375	485.251	2.85714	-1.20058	0.421875	AY00000307	O004	382	757.633	90.84	0.163636	1.4083
M-031016-02	ARHGAP28	E012	AY00001141	241	503.425	78.42	0.434533	1.05295	AY00001142	E012	344	0.256625	502.86	5	-1.05493	-0.823958	AY00001143	E012	409	551.048	74.33	-0.761104	-1.09172
M-003628-02	ARHGAP4	N006	AY00001123	348	493.501	74.43	0.106263	0.382874	AY00001124	N006	326	0.247745	433.303	5.03876	-1.78937	-2.17758	AY00001125	N006	369	576.675	76.96	-2.95657	-3.48814
M-009580-01	ARHGAP5	P016	AY00001205	328	291.864	31.71	-0.7674	-0.82816	AY00001206	P016	182	0.25625	878.179	5.09554	0.599948	0.603152	AY00001207	P016	254	633.237	76.38	-1.62432	-1.47097
M-009304-01	ARHGAP6	L019	AY00001135	323	448.987	63.16	-2.14696	-3.175	AY00001136	L019	322	0.24492	468.539	8.27338	-0.530244	-0.406223	AY00001137	L019	270	840.247	88.52	2.01045	0.994186
M-009427-01	ARHGAP8	G010	AY00001104	264	728.859	79.92	0.823297	0.476578	AY00001180	G010	384	0.246271	414.401	6.41026	-0.0810988	-0.171337	AY00001181	G010	166	627.437	72.29	-1.62834	-1.7748
M-010047-02	ARHGAP9	L004	AY00001189	226	795.076	86.73	1.17724	1.21762	AY00001190	L004	358	0.263401	281.359	1.74216	-0.604526	-0.847126	AY00001191	L004	225	419.877	57.78	-1.6051	-1.59097
M-016253-00	ARHGDIA	D022	AY00001162	512	462.889	70.31	-0.307427	0.00521286	AY00001163	D022	327	0.251658	630.503	4.24028	0.645704	0.116985	AY00001164	D022	248	862.716	89.92	2.22834	1.37745
M-010893-02	ARHGDIB	O018	AY00001202	401	298.131	30.92	-1.49562	-1.88417	AY00001203	O018	250	0.267557	815.508	3.80952	0.437679	0.0809969	AY00001204	O018	259	688.574	80.31	-0.592267	-0.426846
M-012566-02	ARHGDIG	F003	AY00001186	250	941.382	85.2	1.63474	-0.0935875	AY00001187	F003	257	0.274404	423.802	2.73973	3.16195	2.96546	AY00001188	F003	277	953.214	88.45	0.334365	0.434856
M-009421-00	ARHGEF1	A013	AY00001147	192	345.5	44.27	-2.77919	-3.64576	AY00001148	A013	194	0.273094	697.629	4.69799	-1.81211	-2.30317	AY00001149	A013	170	754.049	81.76	0.37708	0.071736
M-013460-01	ARHGEF10	M013	AY00001211	373	390.669	59.79	0.653888	1.02604	AY00001212	M013	210	0.254541	770.809	4.94505	0.298721	1.20485	AY00001213	M013	260	618.777	66.15	-3.25498	-7.85098
M-010360-00	ARHGEF11	O007	AY00000504	309	453.26	64.08	-1.36289	-1.9321	AY00000505	O007	343	0.242892	531.91	5.29801	-0.966033	-1.44179	AY00000506	O007	315	660.363	83.81	-0.0216946	0.138313
M-008480-00	ARHGEF12	C021	AY00001162	732	409.208	58.47	-1.70303	-2.05213	AY00001163	C021	284	0.243098	527.458	12.5	-1.19169	-1.91226	AY00001164	C021	276	781.81	90.22	0.59797	1.52451
M-009731-00	ARHGEF15	E021	AY00001192	227	419.969	63.44	-5.57454	-7.49846	AY00001214	E021	350	0.267683	395.185	4.10959	1.61891	1.15169	AY00001215	E021	189	521.391	68.25	0.679271	0.697196
M-010234-01	ARHGEF16	G011	AY00001193	312	464.836	69.55	0.125678	-0.0201578	AY00001194	G011	272	0.270328	660.86	2.95359	2.33927	2.10736	AY00001195	G011	416	770.596	94.71	0.898296	2.87276
M-009751-01	ARHGEF17	J013	AY00001211	377	326.466	42.18	-1.29579	-1.26693	AY00001212	J013	208	0.266805	769.428	1.875	0.280708	0.126685	AY00001213	J013	349	712.061	83.67	-1.74543	-0.980392
M-009654-00	ARHGEF18	K016	AY00001208	311	318.938	41.8	-0.404381	-0.24085	AY00001209	K016	281	0.254351	838.681	5.41667	-0.494858	-0.896309	AY00001210	K016	222	775.941	81.08	0.310994	0.340564
M-008370-02	ARHGEF19	O008	AY00001186	243	813.443	87.24	-0.157961	0.613518	AY00001187	O008	331	0.263167	315.349	3.35821	0.143882	-0.00558659	AY00001188	O008	191	1068.1	91.62	1.69925	1.50761
M-009883-01	ARHGEF2	F020	AY00001174	245	494.323	75.92	0.263993	0.826415	AY00001175	F020	340	0.258586	612.667	4.88599	0.916646	0.459354	AY00001176	F020	383	545.893	74.15	-1.35384	-1.58773
M-013243-00	ARHGEF3	L011	AY00000507	272	593.985	84.56	2.00839	1.84066	AY00000508	L011	393	0.252491	600.192	5.13595	0.855706	0.897205	AY00000509	L011	452	545.812	66.81	-3.38513	-6.63439
M-008235-01	ARHGEF4	H019	AY00001147	320	470.33	64.38	0.687121	-0.237288	AY00001148	H019	197	0.265562	950.96	4.51613	2.06781	1.03017	AY00001149	H019	318	758.549	82.39	0.454983	0.252511
M-005093-02	ARHGEF5	F003	AY00001199	333	459.122	66.37	-0.338366	-0.847059	AY00001200	F003	212	0.260519	746.838	3.78378	1.64216	1.85181	AY00001201	F003	235	826.592	88.09	0.738279	1.4558
M-010231-00	ARHGEF6	B010	AY00001168	303	505.748	72.94	-0.60814	-0.90719	AY00001169	B010	453	0.246485	527.703	5.49738	-0.290803	-0.0789474	AY00001170	B010	400	693.095	86.75	-0.622165	0.0540541
M-009616-00	ARHGEF7	I021	AY00001105	289	472.017	71.28	0.22521	0.419355	AY00001106	I021	279	0.267265	662.041	2.89256	1.76331	1.27043	AY00001107	I021	243	791.821	87.24	3.1779	1.85097
M-020314-01	ARHGEF9	P006	AY00001199	324	460.511	70.68	-0.299713	-0.00196078	AY00001200	P006	192	0.271021	575.556	3.84615	-1.15834	-0.676214	AY00001201	P006	219	709.473	74.89	-0.960852	-2.19061
M-008660-01	ARHI	K008	AY00001208	494	239.106	18.62	-2.75196	-2.97757	AY00001209	K008	291	0.259406	874.47	3.87931	-0.00297991	0.984183	AY00001210	K008	233	604.121	75.11	-1.66893	-0.954447
M-009727-01	ARHN	E020	AY00001211	310	388.101	51.61	0.575883	-0.0390625	AY00001212	E020	173	0.272646	818.266	2.73973	0.917695	-0.48248	AY00001213	E020	204	987.53	85.29	2.71228	-0.345098
M-017263-01	ARID1A	L006	AY00001171	250	538.078	79.2	0.427903	0.594393	AY00001172	L006	249	0.265036	668.742	3.77359	2.20804	0.49378	AY00001173	L006	304	812.819	86.84	1.64743	0.370297
M-013970-00	ARID1B	C019	AY00001132	271	619.85	75.28	2.78573	-0.0308008	AY00001133	C019	254	0.255284	796.295	4.54545	5.61989	2.28875	AY00001134	C019	275	897.127	88	4.69846	1.97356
M-026945-01	ARID2	K013	AY00001129	276	501.753	74.28	0.155802	0.155024	AY00001130	K013	396	0.245324	380.105	5.99369	-1.48138	-1.13848	AY00001131	K013	508	571.077	75.98	-2.8176	-4.43441
M-012032-01	ARID3A	J021	AY00001205	319	262.181	25.39	-1.46122	-1.39676	AY00001206	J021	139	0.266024	927.329	3.66973	1.17367	-0.505731	AY00001207	J021	222	870.233	81.98	1.42721	-0.0258065
M-012219-01	ARID3B	A016	AY00001147	340	287.458	28.24	-4.39092	-6.36271	AY00001148	A016	263	0.260486	854.009	7.109	0.58295	0.882353	AY00001149	A016	271	788.922	88.19	0.980865	1.91679
M-029567-01	ARID3C	H019	AY00000305	255	483.322	74.9	0.329956	0.73739	AY00000306	H019	254	0.252055	570.655	7.53769	0.335299	-0.474609	AY00000307	H019	298	669.322	83.56	-1.60815	-1.77074
M-003949-01	ARID4A	B013	AY00001162	414	492.521	71.5	0.462945	0.21199	AY00001163	B013	310	0.257498	564.723	6.11511	-0.527223	-0.449944	AY00001164	B013	244	736.077	86.48	-0.323616	-0.308824
M-012967-01	ARID4B	P020	AY00001141	272	452.99	68.01	-0.924859	-1.02697	AY00001142	P020	326	0.242388	586.404	8.33333	0.625403	0.109375	AY00001143	P020	329	700.014	82.67	2.73319	1.37574
M-022856-00	ARID5A	G017	AY00001135	235	532.361	73.62	-0.171532	-0.901087	AY00001136	G017	343	0.244779	436.649	10.566	-1.19108	-1.34831	AY00001137	G017	335	709.275	84.18	-0.198018	-0.687984
M-026427-01	ARID5B	E015	AY00001205	336	363.158	48.51	0.899088	0.683311	AY00001206	E015	186	0.275496	832.337	1.88679	0.0648292	-0.227794	AY00001207	E015	260	757.975	84.62	-0.0182041	0.655484
M-019984-00	ARIH1	A009	AY00001098	385	409.967	59.74	0.981169	0.675199	AY00001099	A009	145	0.282715	680.314	1.49254	-0.510743	-1.03305	AY00001100	A009	230	659.062	65.65	-1.34613	-5.32929
M-020104-01	ARIH2	A004	AY00001101	357	302.452	36.69	-1.49894	-1.35722	AY00001102	A004	202	0.273264	405.388	3.94737	-3.83295	-4.65353	AY00001103	A004	230	704.113	83.48	0.0544055	0.875
M-004931-00	ARK5	B022	AY00001035	391	425.796	62.66	0.587705	0.351105	AY00001036	B022	269	0.26806	644.727	3.68664	1.76692	1.36452	AY00001037	B022	305	850.356	86.89	0.136013	0.155797
M-019265-00	ARL1	N009	AY00001156	338	380.154	54.73	-2.61826	-3.46396	AY00001157	N009	396	0.24952	437.317	4.48718	-1.84318	-3.94898	AY00001158	N009	411	565.439	76.89	-1.4292	-1.49689
M-018112-01	ARL10A	M004	AY00000492	722	531.548	79.09	-0.138029	0.191011	AY00000493	M004	624	0.249872	539.294	3.85357	-0.509994	-0.434729	AY00000494	M004	541	701.527	91.87	-1.26365	0.0718391
M-016577-00	ARL10B	K018	AY00000489	726	538.011	77.69	-0.967316	-1.08135	AY00000490	K018	682	0.237071	617.603	9.35875	-0.0755748	-0.437333	AY00000491	K018	474	525.89	75.95	-2.50545	-3.76199
M-020294-00	ARL10C	E014	AY00001116	283	876.983	86.22	1.28689	0.554007	AY00001117	E014	226	0.261109	536.65	5.40541	0.592883	1.04979	AY00001118	E014	375	454.442	70.4	1.44742	1.4529
M-018083-01	ARL11	D007	AY00001193	338	451.738	67.75	-0.258879	-0.33567	AY00001194	D007	410	0.25791	451.594	4.16667	-1.87356	-2.77336	AY00001195	D007	764	647.322	80.37	-1.11788	-1.80587
M-011585-01	ARL2	B016	AY00001205	370	419.52	63.24	2.2165	2.00855	AY00001206	B016	196	0.268581	1162.36	3.63636	3.91719	1.34814	AY00001207	B016	298	899.614	91.95	1.80552	2.5471
M-013074-00	ARL2BP	L010	AY00001144	236	507.101	77.97	0.205286	0.760578	AY00001145	L010	306	0.251915	580.847	4.28016	0.862551	0.324153	AY00001146	L010	394	638.381	83.25	-0.708658	-0.206349
M-011813-00	ARL3	H019	AY00001189	242	706.832	79.75	-0.0814287	-0.590674	AY00001190	H019	367	0.261097	246.806	4.51389	-1.6504	-1.73678	AY00001191	H019	253	492.196	66.01	-0.588862	-0.465116
M-012083-01	ARL4A	L009	AY00001108	406	400.539	62.56	0.36579	0.639687	AY00001109	L009	272	0.261452	834.142	4.0724	0.915987	0.506925	AY00001110	L009	199	740.32	81.41	-0.498506	-0.459732
M-012398-01	ARL4C	B020	AY00001186	280	712.16	80.36	-1.57716	-1.77123	AY00001187	B020	367	0.250506	261.312	8.46906	-1.35989	-1.54749	AY00001188	B020	165	819.187	85.45	-1.25789	-0.580372
M-011583-01	ARL4D	P003	AY00001205	315	270.077	27.3	-1.27666	-1.22492	AY00001206	P003	127	0.273334	824.532	5.50459	-0.0262738	-1.01003	AY00001207	P003	308	341.882	45.45	-5.37578	-9.4529
M-012408-01	ARL5	I014	AY00001105	280	492.234	73.57	0.79519	0.829749	AY00001106	I014	304	0.2477	664.876	5.76923	1.81306	1	AY00001107	I014	444	530.978	74.77	-1.73953	-1.62256
M-017298-00	ARL6	M016	AY00001123	302	461.69	71.52	-0.805312	-0.189961	AY00001124	M016	328	0.250112	544.391	4.5614	0.227068	0.891865	AY00001125	M016	366	700.098	87.43	-0.430703	0.650198
M-004321-00	ARL6IP	K012	AY00000501	179	476.789	68.72	0.182499	-0.201675	AY00000502	K012	453	0.253529	424.346	4.74934	-1.59117	-2.04772	AY00000503	K012	362	714.441	83.7	0.161214	-0.706503
M-014047-00	ARL6IP2	F017	AY00001186	292	870.829	85.96	0.646147	0.169844	AY00001187	F017	333	0.253196	310.408	5.39568	0.00637146	-0.18131	AY00001188	F017	209	886.201	87.08	-0.461764	-0.0287648
M-020731-02	ARL6IP4	K005	AY00001147	331	510.453	76.44	1.80126	1.80678	AY00001148	K005	217	0.259201	930.607	3.44828	1.75609	1.02112	AY00001149	K005	233	695.043	73.39	-0.644563	-2.32999
M-012229-00	ARL6IP5	D020	AY00001132	268	554.828	76.49	1.09203	0.217659	AY00001133	D020	357	0.24785	562.808	6.1017	0.914829	0.729705	AY00001134	D020	349	400.988	50.72	-3.77952	-6.98798
M-017861-01	ARL8	D003	AY00000483	665	641.115	86.02	2.80612	1.91245	AY00000484	D003	596	0.250814	553.984	6.91057	0.138359	-0.193939	AY00000485	D003	864	710.585	84.72	1.02444	0.226148
M-032747-02	ARL9	E005	AY00001153	417	315.338	39.33	-1.96784	-2.25828	AY00001154	E005	156	0.261773	302.521	2.30769	-1.28359	-1.67344	AY00001155	E005	227	789.243	82.38	0.746167	0.401235
M-018191-01	ARMC2	C007	AY00001196	378	254.894	23.28	-3.21349	-3.77729	AY00001197	C007	214	0.276757	458.491	1.12994	-0.640524	-1.22883	AY00001198	C007	214	803.549	85.05	-0.906048	-0.593886
M-017744-01	ARMC3	D012	AY00000305	245	502.884	68.98	0.805676	-0.210568	AY00000306	D012	408	0.247092	573.45	5.05618	0.38557	1.27148	AY00000307	D012	356	758.553	86.24	0.182101	-0.600437
M-013357-02	ARMC4	G018	AY00001132	260	570.666	82.69	1.50457	1.49076	AY00001133	G018	317	0.251266	515.625	4.88722	-0.0359777	-0.102399	AY00001134	G018	278	724.25	84.53	1.74436	1.13942
M-013565-01	ARMC6	K013	AY00001126	339	464.979	71.39	-0.48462	0.126558	AY00001127	K013	274	0.25121	476.149	5.17241	-1.12357	-1.16859	AY00001128	K013	302	618.963	80.79	-0.408133	-0.633531
M-013198-00	ARMCX1	O007	AY00001153	406	437.54	64.29	2.11934	1.50075	AY00001154	O007	235	0.257576	393.333	1.5873	-0.125487	-0.170961	AY00001155	O007	269	675.926	78.44	-1.22289	-0.814815
M-010936-01	ARMCX2	J010	AY00001141	234	470.78	75.64	-0.445361	0.497502	AY00001142	J010	294	0.25814	541.594	4.25532	-0.275864	-0.255208	AY00001143	J010	316	604.075	77.22	0.482759	-0.236686
M-013326-00	ARMCX3	N011	AY00001126	300	415.254	61.67	-1.79846	-1.7373	AY00001127	N011	330	0.244449	445.86	6.66667	-1.76854	-1.66283	AY00001128	N011	311	564.408	81.67	-1.54472	-0.372404
M-012158-03	ARMET	L013	AY00001189	181	808.818	88.95	1.37326	1.79275	AY00001190	L013	370	0.271679	272.488	2.38908	-0.873035	-0.605747	AY00001191	L013	182	695.777	78.02	2.27192	1.17784
M-034281-01	ARMETL1	P021	AY00001120	349	485.799	72.21	0.193268	0.38171	AY00001121	P021	323	0.25446	583.778	5.47445	0.91092	0.5	AY00001122	P021	360	643.395	69.17	-1.70057	-8.55838
M-007207-01	ARNT	G015	AY00001205	166	281.652	35.54	-1.00608	-0.483581	AY00001206	G015	178	0.260116	902.033	6.47482	0.878396	-0.136103	AY00001207	G015	253	826.697	86.17	0.866648	1.05548
M-008920-00	ARNT2	H022	AY00001165	271	469.405	71.59	-0.120774	0.234347	AY00001166	H022	372	0.254508	550.958	6.12245	0.566081	1.03226	AY00001167	H022	360	638.963	78.06	-1.49994	-3.02353
M-010261-00	ARNTL	J010	AY00001165	214	510.956	71.5	1.08822	0.218247	AY00001166	J010	288	0.222629	480.021	20	-0.819481	-1.53548	AY00001167	J010	311	601.404	75.88	-2.17869	-3.87843
M-009284-01	ARNTL2	P010	AY00001159	244	515.208	72.95	0.922309	0.0918455	AY00001160	P010	368	0.243334	488.841	9.62199	-1.70864	-4.72568	AY00001161	P010	350	604.565	78.29	-1.16898	-1.44501
M-019144-00	ARP10	D013	AY00000498	347	566.758	79.54	0.567307	0.519016	AY00000499	D013	300	0.258485	646.936	5.55556	1.91266	1.16068	AY00000500	D013	301	783.031	88.04	1.83175	1.14286
M-020372-01	ARP3BETA	N006	AY00000492	651	536.912	78.96	-0.0324811	0.164454	AY00000493	N006	686	0.247201	538.087	6.15385	-0.54184	-0.698276	AY00000494	N006	540	715.767	88.7	-1.02584	-1.75
M-012263-02	ARPC1A	C019	AY00001147	415	463.758	69.88	0.504632	0.694915	AY00001148	C019	233	0.26001	771.173	7.48663	-0.685727	-0.354449	AY00001149	C019	160	801.753	86.25	1.20301	1.36011
M-012082-01	ARPC1B	G016	AY00000504	373	334.135	42.9	-3.91691	-5.66755	AY00000505	G016	273	0.263301	579.284	4.21941	-0.17311	0.333333	AY00000506	G016	268	736.122	87.31	1.41006	1.1065
M-012081-00	ARPC2	M011	AY00001186	319	750.41	82.45	-1.04119	-1.04679	AY00001187	M011	443	0.264928	360.623	3.06407	1.40379	1.21737	AY00001188	M011	206	1022.14	90.78	1.15322	1.22335
M-005284-00	ARPC3	D011	AY00001105	203	567.257	78.82	2.91026	1.77061	AY00001106	D011	245	0.271192	726.967	4.63917	2.90279	2.02918	AY00001107	D011	358	660.053	85.47	0.693807	1.35794
M-008571-01	ARPC4	K012	AY00001205	392	389.677	55.61	1.51894	1.32209	AY00001206	K012	214	0.270848	678.59	2.92398	-1.72985	-1.17049	AY00001207	K012	218	821.568	86.24	0.800609	1.07355
M-012080-00	ARPC5	J007	AY00001123	186	447.629	65.05	-1.20826	-1.46358	AY00001124	J007	245	0.251773	474.857	8.58586	-1.03509	-1.00893	AY00001125	J007	431	576.001	78.65	-2.97037	-2.82016
M-014690-00	ARPC5L	O021	AY00001199	301	471.167	70.1	-0.00306353	-0.115686	AY00001200	O021	233	0.271006	681.059	2.52525	0.56666	0.424658	AY00001201	O021	223	715.376	83.41	-0.875208	0.162983
M-015387-01	ARPM1	N011	AY00001138	390	388.231	56.92	-0.622196	-0.695554	AY00001139	N011	271	0.246745	500.742	6.27803	-2.89717	-2.21377	AY00001140	N011	270	841.593	84.81	1.36773	0.70288
M-019043-01	ARPM2	E003	AY00000483	638	752.546	87.93	5.31574	2.28405	AY00000484	E003	620	0.259512	522.322	3.33333	-0.497755	-1.74545	AY00000485	E003	860	753.471	89.3	1.8476	1.84452
M-015338-02	ARPP-19	L012	AY00001202	336	402.486	61.31	1.33516	1.34538	AY00001203	L012	197	0.260896	826.716	4.87805	0.612565	1.26168	AY00001204	L012	236	697.373	76.27	-0.471139	-1.51141
M-016091-01	ARPP-21	C007	AY00001193	219	423.95	65.75	-1.07479	-0.68624	AY00001194	C007	321	0.245076	387.213	10.2941	-3.16963	-4.33797	AY00001195	C007	724	548.058	73.76	-2.74136	-3.96248
M-019785-01	ARR3	A013	AY00001129	301	518.13	71.76	0.563729	-0.327273	AY00001130	A013	398	0.245868	555.297	5.57185	2.16472	1.62143	AY00001131	A013	250	763.662	88.4	1.43313	0.907527
M-011971-01	ARRB1	F007	AY00001120	289	425.497	65.05	-1.76179	-1.04175	AY00001121	F007	343	0.242812	406.812	9.09091	-2.47844	-3.95167	AY00001122	F007	258	745.31	87.98	0.258952	0.989848
M-007292-00	ARRB2	H022	AY00001132	232	566.039	83.62	1.38404	1.68172	AY00001133	H022	342	0.249141	563.905	5.82524	0.936931	0.467712	AY00001134	H022	390	642.872	78.97	0.353775	-0.197115
M-015918-01	ARRDC1	J022	AY00001132	260	412.15	64.62	-2.62447	-2.21971	AY00001133	J022	498	0.246234	461.34	5.1597	-1.1299	-1.48063	AY00001134	J022	358	618.431	79.89	-0.0638664	0.0240385
M-013874-01	ARRDC2	B004	AY00001120	320	466.042	66.87	-0.447276	-0.67992	AY00001121	B004	256	0.266566	599.997	1.44928	1.22155	1.21375	AY00001122	B004	435	789.017	87.36	1.09931	0.675127
M-014063-00	ARRDC3	J011	AY00001135	294	557.288	75.51	0.419062	-0.490217	AY00001136	J011	358	0.243475	465.281	5.92335	-0.597758	-0.573898	AY00001137	J011	389	643.131	85.6	-1.31334	-0.137597
M-019366-01	ARRDC4	F015	AY00001126	352	490.341	72.73	0.185486	0.383509	AY00001127	F015	297	0.254141	550.715	5.24193	0.464267	1.43246	AY00001128	F015	291	701.309	87.97	1.30746	1.49703
M-013188-00	ARS	F010	AY00000480	628	600.511	81.69	0.564799	0.350254	AY00000481	F010	677	0.251876	503.36	4.72727	-1.35746	-1.34898	AY00000482	F010	442	867.862	90.95	1.30893	0.367347
M-019234-02	ARS2	F009	AY00001126	281	473.903	66.55	-0.248815	-0.801534	AY00001127	F009	256	0.251395	416.319	4.77816	-2.39762	-3.71728	AY00001128	F009	294	685.848	84.69	0.985358	0.523739
M-009558-01	ARSA	P003	AY00001165	370	445.799	67.57	-0.807636	-0.484794	AY00001166	P003	372	0.251519	437.702	4.86322	-1.64609	-1.79355	AY00001167	P003	339	705.396	84.66	-0.299376	-0.435294
M-009814-02	ARSB	L016	AY00001205	260	509.127	77.31	4.31105	3.2744	AY00001206	L016	199	0.263142	969.815	1.18343	1.66961	1.83238	AY00001207	L016	248	792.12	81.05	0.421439	-0.265806
M-009239-01	ARSD	A012	AY00001174	220	461.16	64.55	-0.481975	-0.889811	AY00001175	A012	363	0.238557	553.755	9.09091	-0.132349	-0.0656219	AY00001176	A012	356	661.737	83.43	1.04658	1.05991
M-008578-02	ARSE	K014	AY00001105	330	434.497	63.33	-0.832551	-1.00538	AY00001106	K014	342	0.250803	484.655	4.49827	-1.34992	-0.607004	AY00001107	K014	304	623.062	80.92	-0.00354188	0.0905292
M-009332-00	ARSF	D012	AY00001202	356	389.935	59.83	0.9947	1.1881	AY00001203	D012	241	0.276547	862.973	2.5	1.17831	1.80997	AY00001204	D012	257	700.738	82.1	-0.424815	0.0536913
M-010387-03	ART1	O017	AY00001202	310	325.207	40.65	-0.761122	-0.850159	AY00001203	O017	228	0.270748	685.667	3.48837	-1.58834	-1.00623	AY00001204	O017	271	627.911	73.43	-1.42734	-2.27383
M-008564-02	ART3	M008	AY00001162	442	525.184	76.92	1.31211	1.15378	AY00001163	M008	316	0.255912	482.566	3.125	-1.99215	-0.913386	AY00001164	M008	373	761.036	88.2	0.179341	0.534314
M-008772-01	ART5	L004	AY00001165	234	529.89	76.07	1.63913	1.03578	AY00001166	L004	262	0.26055	562.204	5.52995	0.785752	1.22028	AY00001167	L004	261	809.257	86.21	1.57758	0.172549
M-009953-00	ARTN	O012	AY00001126	235	451.123	67.23	-0.850733	-0.671141	AY00001127	O012	373	0.24562	392.836	4.79233	-2.89768	-3.80942	AY00001128	O012	461	441.341	58.57	-4.10871	-7.227
M-005787-02	ARTS-1	F007	AY00001052	311	216.598	12.22	-2.98372	-3.26347	AY00001053	F007	257	0.253654	521.044	7.76699	-2.6843	-2.94564	AY00001054	F007	321	606.167	72.9	-2.17972	-2.81892
M-014217-00	ARV1	J015	AY00000304	348	694.867	87.07	0.627736	1.18991	AY00000510	J015	346	0.254697	533.636	6.14335	0.096519	0.528669	AY00000511	J015	397	422.126	53.65	-2.28382	-4.47671
M-011586-00	ARVCF	K019	AY00000507	219	589.124	84.93	1.8885	1.90842	AY00000508	K019	409	0.255171	545.621	3.92749	-0.0415802	0.165014	AY00000509	K019	303	680.577	87.79	-1.05441	0.370618
M-017255-00	ARX	A007	AY00001162	644	498.497	67.08	0.618317	-0.556038	AY00001163	A007	282	0.263889	777.74	4.64135	3.2711	1.86727	AY00001164	A007	218	874.364	87.16	2.46307	0.0245098
M-009525-02	AS3MT	J021	AY00001174	238	435.742	64.29	-1.05373	-0.929057	AY00001175	J021	353	0.240603	483.853	6.41026	-1.37704	-1.48384	AY00001176	J021	320	594.789	80.94	-0.340664	0.349501
M-005228-01	ASAH1	I010	AY00001202	434	363.186	53.69	0.269112	0.5356	AY00001203	I010	275	0.257725	710.264	6.81818	-1.20453	0.137072	AY00001204	I010	259	763.834	82.24	0.443749	0.0912752
M-005229-00	ASAH2	L013	AY00001205	360	389.903	56.94	1.52423	1.44175	AY00001206	L013	193	0.267398	820.728	3.14465	-0.0706756	0.253582	AY00001207	L013	239	862.735	87.03	1.33067	1.27742
M-010298-00	ASAH3	H006	AY00001165	213	681.999	85.45	6.06501	2.71377	AY00001166	H006	180	0.278248	810.228	4.66667	5.63027	1.75484	AY00001167	H006	173	1132.9	91.91	7.42629	2.40784
M-026152-01	ASAH3L	P013	AY00001192	264	950.476	92.05	0.476288	1.30462	AY00001214	P013	270	0.274516	362.492	3.79147	0.743077	0.79981	AY00001215	P013	128	576.835	68.75	1.43927	0.759502
M-008297-01	ASAHL	G004	AY00001211	218	336.046	46.33	-1.00488	-0.726562	AY00001212	G004	197	0.268601	734.164	1.77515	-0.179238	1.19677	AY00001213	G004	283	723.701	82.69	-1.55707	-1.36471
M-010734-00	ASAM	E011	AY00001120	333	503.687	76.58	0.773213	1.2505	AY00001121	E011	446	0.247882	525.973	6.77507	-0.196207	0.27881	AY00001122	E011	410	679.823	86.59	-1.00016	0.284264
M-017197-01	ASB1	K009	AY00001098	339	381.922	54.57	0.193532	0.0870307	AY00001099	K009	162	0.269832	664.407	6.45161	-0.705114	-0.856077	AY00001100	K009	297	688.15	78.79	-0.906983	-1.34143
M-007725-01	ASB10	L009	AY00001098	399	393.064	54.64	0.506466	0.0949943	AY00001099	L009	212	0.271117	852.967	2.28571	1.59886	0.88806	AY00001100	L009	268	938.919	89.18	2.87894	1.81184
M-013267-02	ASB11	F008	AY00001098	391	364.584	55.75	-0.293416	0.221274	AY00001099	F008	262	0.26529	493.587	5.20833	-2.79232	-2.9968	AY00001100	F008	306	714.076	81.05	-0.515575	-0.655539
M-013180-00	ASB12	F004	AY00001098	437	304.33	35.7	-1.98564	-2.05973	AY00001099	F004	218	0.253277	640.969	4.94505	-0.991498	-0.384861	AY00001100	F004	256	652.513	79.69	-1.445	-1.06829
M-012929-00	ASB13	B006	AY00001098	481	321.464	37.01	-1.50443	-1.91069	AY00001099	B006	291	0.267192	611.448	2.99145	-1.3522	-1.52772	AY00001100	B006	332	600.754	75.6	-2.22643	-2.30956
M-013205-01	ASB14	G006	AY00001098	285	271.693	28.07	-2.90228	-2.92776	AY00001099	G006	156	0.259522	574.83	5.71429	-1.79964	-2.15245	AY00001100	G006	188	580.002	73.4	-2.53971	-2.97724
M-031158-01	ASB15	K005	AY00001098	311	375.824	52.73	0.0222784	-0.122298	AY00001099	K005	192	0.271112	565.861	3.24675	-1.90923	-1.92217	AY00001100	K005	262	786.1	84.35	0.571793	0.345979
M-013061-00	ASB16	D007	AY00001098	371	302.519	36.93	-2.03651	-1.9198	AY00001099	D007	209	0.268518	682.736	2.7933	-0.481158	-0.386994	AY00001100	D007	244	605.39	74.18	-2.15643	-2.74052
M-015284-00	ASB17	J009	AY00001098	389	409.595	62.21	0.970722	0.9562	AY00001099	J009	274	0.263567	868.356	5.06912	1.7869	1.60661	AY00001100	J009	232	939.679	86.64	2.89042	1.04097
M-032545-01	ASB18	G012	AY00001098	337	407.293	59.35	0.906076	0.63083	AY00001099	G012	170	0.264744	317.917	5.11364	-4.93879	-9.13753	AY00001100	G012	240	809.867	87.5	0.930608	1.30197
M-009575-00	ASB2	K011	AY00001098	285	402.607	60	0.774471	0.704778	AY00001099	K011	223	0.270916	625.335	5.14286	-1.18252	-1.61514	AY00001100	K011	243	760.566	84.36	0.186298	0.349014
M-017457-00	ASB3	J010	AY00001098	374	428.407	64.97	1.49906	1.27019	AY00001099	J010	219	0.268269	639.105	0.588235	-1.01427	-0.265458	AY00001100	J010	360	563.376	69.44	-2.79073	-4.17906
M-013339-00	ASB4	L012	AY00001098	333	369.368	53.75	-0.159054	-0.00625711	AY00001099	L012	170	0.277025	613.912	2.29008	-1.3221	-2.48934	AY00001100	L012	223	735.996	78.48	-0.184642	-1.43551
M-017458-01	ASB5	G009	AY00001098	352	426.193	63.07	1.43689	1.05404	AY00001099	G009	192	0.261537	791.52	6.25	0.848058	-0.143923	AY00001100	G009	304	754.193	87.83	0.090085	1.40212
M-013355-00	ASB6	H006	AY00001098	349	358.531	50.14	-0.463415	-0.416951	AY00001099	H006	217	0.260028	697.37	0.578035	-0.302346	-0.308102	AY00001100	H006	337	683.125	78.93	-0.982849	-1.29894
M-012930-00	ASB7	J012	AY00001098	466	333.258	45.49	-1.1732	-0.945961	AY00001099	J012	220	0.275147	546.297	0.531915	-2.14827	-2.47228	AY00001100	J012	261	774.834	84.29	0.401709	0.327769
M-014301-00	ASB8	H009	AY00001098	351	342.37	47.29	-0.917284	-0.741183	AY00001099	H009	300	0.261871	451.48	3.26531	-3.30682	-4.97335	AY00001100	H009	234	784.167	82.48	0.542617	-0.221548
M-014295-00	ASB9	F005	AY00001098	327	394.976	59.94	0.560145	0.697952	AY00001099	F005	190	0.270516	769.496	2.51572	0.578951	0.593817	AY00001100	F005	299	627.564	70.9	-1.82167	-3.73596
M-004378-01	ASC	C012	AY00001208	407	297.943	35.14	-1.02177	-1.02715	AY00001209	C012	252	0.261657	904.153	6.82927	0.404986	1.39895	AY00001210	C012	178	973.201	85.96	2.58407	1.39913
M-016458-00	ASC1P100	E020	AY00000495	292	415.903	57.53	-2.36209	-3.5835	AY00000496	E020	261	0.254366	506.111	3.73832	0.34784	0.391517	AY00000497	E020	293	733.182	85.67	0.704104	0.150729
M-031954-01	ASCC1	P019	AY00001132	178	580.809	84.27	1.76878	1.8152	AY00001133	P019	290	0.261103	578.438	1.28755	1.22978	1.28506	AY00001134	P019	281	627.814	79.72	0.0964674	-0.0168269
M-008307-01	ASCL1	E021	AY00001104	315	473.576	63.81	-2.26603	-2.80448	AY00001180	E021	432	0.248731	383.076	5.55556	-1.05197	-0.802242	AY00001181	E021	229	925.068	93.01	2.72997	3.78016
M-009074-01	ASCL2	P013	AY00001196	379	399.766	57.52	0.84327	0.518821	AY00001197	P013	180	0.277378	701.511	1.97368	2.3565	1.42342	AY00001198	P013	313	751.015	83.07	-1.79003	-1.45852
M-008980-00	ASCL3	C011	AY00001141	327	382.994	52.29	-2.81154	-4.16783	AY00001142	C011	317	0.247508	533.521	9.4697	-0.438235	0.286458	AY00001143	C011	431	456.349	62.65	-2.98245	-4.54734
M-026940-01	ASCL4	K011	AY00001129	266	509.978	75.94	0.360658	0.472727	AY00001130	K011	320	0.25563	433.682	3.2967	-0.366332	-0.187891	AY00001131	K011	349	697.006	88.54	-0.0381024	0.967742
M-020021-00	ASE-1	E016	AY00000495	251	540.165	78.49	0.40238	0.534381	AY00000496	E016	188	0.273618	597.016	3.63636	2.21528	0.358891	AY00000497	E016	225	468.709	52.44	-3.70444	-10.6207
M-020222-01	ASF1A	N010	AY00001159	306	486.27	74.84	0.111647	0.416309	AY00001160	N010	423	0.245248	481.205	5.84795	-1.85474	-3.10135	AY00001161	N010	390	607.415	76.92	-1.10502	-1.90863
M-020553-01	ASF1B	P015	AY00001119	280	724.805	80.36	-1.19838	-1.8737	AY00001184	P015	301	0.264714	407.674	4.14938	1.03708	0.804162	AY00001185	P015	193	670.251	80.31	2.28349	1.68285
M-013268-01	ASGR1	C009	AY00001162	422	535.697	74.88	1.58546	0.799305	AY00001163	C009	288	0.25918	618.419	5.10638	0.430244	0.452193	AY00001164	C009	299	687.7	86.96	-1.29849	-0.0735294
M-011215-01	ASGR2	L019	AY00001165	286	504.615	72.03	0.903713	0.313059	AY00001166	L019	396	0.242082	478.283	6.75241	-0.853429	-0.75023	AY00001167	L019	313	737.047	86.9	0.272621	0.443137
M-020460-01	ASH1L	O013	AY00001165	328	411.93	59.45	-1.79311	-1.93739	AY00001166	O013	368	0.246004	501.021	5.44872	-0.4093	-0.519816	AY00001167	O013	304	733.168	84.87	0.202509	-0.352941
M-019831-01	ASH2L	L007	AY00001119	294	877.944	88.44	0.847521	0.922145	AY00001184	L007	292	0.258023	397.523	5.73771	0.762906	0.986536	AY00001185	L007	196	509.514	68.88	0.280665	0.421953
M-011587-02	ASIP	J022	AY00001144	267	524.609	80.52	0.650023	1.28689	AY00001145	J022	391	0.256715	504.965	3	-0.703143	-0.32839	AY00001146	J022	336	784.25	88.69	2.52859	1.71252
M-004165-02	ASK	L007	AY00001035	408	491.027	69.85	2.23337	1.28609	AY00001036	L007	228	0.265061	753.147	2.22222	3.54596	1.70521	AY00001037	L007	260	930.654	88.85	1.33823	0.865942
M-008840-02	ASL	O008	AY00001105	366	452.507	69.4	-0.324821	0.0824373	AY00001106	O008	247	0.254209	738.979	5.44555	3.11362	2.60311	AY00001107	O008	325	592.208	77.85	-0.585213	-0.764624
M-012664-01	ASMT	J017	AY00001205	356	388.564	56.74	1.49294	1.42375	AY00001206	J017	179	0.272296	995.503	3.40136	1.96946	0.373926	AY00001207	J017	257	894.605	87.94	1.74102	1.51226
M-012663-02	ASMTL	M005	AY00001108	353	438.531	67.42	1.48503	1.27415	AY00001109	M005	241	0.264972	632.929	7.38916	-1.96081	-3.96676	AY00001110	M005	256	810.055	87.11	0.64447	1.45302
M-009666-02	ASNA1	F012	AY00001105	364	426.457	68.41	-1.05923	-0.0949821	AY00001106	F012	341	0.256836	509.628	3.78788	-0.911626	0.116732	AY00001107	F012	299	571.373	72.24	-0.978001	-2.3273
M-009377-02	ASNS	K003	AY00001208	412	350.187	47.82	0.514543	0.469894	AY00001209	K003	258	0.26429	896.751	1.86047	0.303252	1.88401	AY00001210	K003	272	715.767	76.47	-0.382404	-0.659436
M-013023-01	ASP	J008	AY00001108	390	383.407	56.41	-0.138905	-0.163185	AY00001109	J008	187	0.257364	728.574	4.08163	-0.593334	0.617729	AY00001110	J008	269	693.148	78.44	-1.27168	-1.45638
M-009713-03	ASPA	C017	AY00001156	279	536.951	79.57	1.63955	1.5797	AY00001157	C017	433	0.239505	516.619	7.38786	-0.320181	-0.114286	AY00001158	C017	350	690.237	86.86	1.00197	1.59938
M-004294-00	ASPH	H017	AY00001156	301	486.009	71.1	0.256236	-0.140102	AY00001157	H017	436	0.246887	588.772	6.45161	1.06553	1.33061	AY00001158	H017	395	607.782	81.77	-0.604324	0.0186335
M-016255-01	ASPM	E006	AY00001138	313	383.218	57.19	-0.766988	-0.654861	AY00001139	E006	193	0.253901	660.388	5.55556	-0.325277	0.5157	AY00001140	E006	251	732.58	78.49	-0.16176	-0.951571
M-021479-00	ASPN	D022	AY00000507	268	638.187	85.45	3.09865	2.00366	AY00000508	D022	353	0.258791	664.03	2.34114	1.90536	0.918846	AY00000509	D022	324	780.98	89.2	0.682026	0.841402
M-016064-01	ASPRV1	O018	AY00001049	432	242.694	16.2	-2.88926	-3.3335	AY00001050	O018	153	0.26441	315.087	3.97351	-1.66825	-2.48183	AY00001051	O018	267	676.384	79.78	-1.76857	-1.69099
M-006489-00	ASPSCR1	F010	AY00001193	198	400.393	57.07	-1.76644	-2.20771	AY00001194	F010	208	0.284547	499.149	1.29032	-0.916215	-0.984095	AY00001195	F010	642	597.772	80.06	-1.92827	-1.90701
M-004909-02	ASRGL1	P003	AY00001168	345	508.984	72.17	-0.523637	-1.1085	AY00001169	P003	357	0.256249	608.354	3.58423	1.28363	0.421053	AY00001170	P003	383	723.594	85.9	0.000161714	-0.328829
M-010257-03	ASS	N003	AY00001171	230	548.874	80.87	0.688441	0.906542	AY00001172	N003	421	0.243603	524.773	5.29412	-0.345152	0.863158	AY00001173	N003	402	740.093	87.06	0.365341	0.457426
M-032349-01	ASTL	O021	AY00001104	247	439.537	55.87	-2.67795	-4.42159	AY00001180	O021	194	0.251591	432.122	4.61538	0.468152	0.140913	AY00001181	O021	218	574.678	67.43	-2.40092	-3.07775
M-021881-00	ASTN	J007	AY00000498	227	568	79.74	0.596764	0.563758	AY00000499	J007	380	0.258176	498.532	5.41401	-0.701249	-0.762393	AY00000500	J007	391	772.44	89.26	1.64611	1.46561
M-014072-01	ASTN2	C010	AY00001120	232	495.741	75.43	0.515614	1.02187	AY00001121	C010	337	0.239104	574.998	12.2034	0.742758	0.245353	AY00001122	C010	285	842.496	85.96	2.12757	-0.035533
M-012856-01	ASXL1	J015	AY00000504	230	584.725	85.65	1.4557	1.87213	AY00000505	J015	326	0.261675	586.398	4.37956	-0.0540411	0.19005	AY00000506	J015	329	663.337	84.5	0.0345126	0.329184
M-022638-01	ASXL2	H007	AY00001196	300	274.82	27	-2.65553	-3.31054	AY00001197	H007	192	0.264838	516.592	3.75	0.0760023	0.218619	AY00001198	H007	192	825.009	80.21	-0.544932	-2.70742
M-018184-00	ATAD1	M013	AY00001156	264	434.323	60.23	-1.14729	-2.34721	AY00001157	M013	345	0.254346	550.428	5.15464	0.32912	-0.457143	AY00001158	M013	387	553.225	78.04	-1.66714	-1.13975
M-017603-00	ATAD2	P008	AY00001108	440	344.082	48.41	-1.29738	-1.20757	AY00001109	P008	165	0.248802	679.635	6.25	-1.29304	-0.240997	AY00001110	P008	153	868.97	86.27	1.6101	1.17114
M-008191-01	ATAD3A	L017	AY00001144	240	553.049	77.08	1.37245	0.576883	AY00001145	L017	427	0.244004	535.652	5.38244	-0.069962	-0.059322	AY00001146	L017	272	722.638	88.24	1.16124	1.55379
M-019443-01	ATAD3B	F011	AY00001150	336	446.141	67.56	2.18967	1.74541	AY00001151	F011	294	0.246623	519.39	5.64516	-0.652678	-1.21599	AY00001152	F011	301	775.534	80.73	0.844836	0.174312
M-015412-01	ATBF1	A015	AY00001165	260	518.384	75	1.30436	0.844365	AY00001166	A015	405	0.25224	519.941	3.75723	-0.0397529	0.206452	AY00001167	A015	268	749.171	84.33	0.491722	-0.564706
M-027139-01	ATCAY	N022	AY00001153	352	396.227	53.41	0.737596	-0.137801	AY00001154	N022	218	0.255961	488.669	5.40541	1.09032	1.2334	AY00001155	N022	254	784.049	86.22	0.655917	1.58642
M-012761-01	ATE1	K006	AY00001108	417	389.048	59.71	0.0272883	0.267624	AY00001109	K006	267	0.258518	783.517	4.16667	0.192191	-0.00554017	AY00001110	K006	261	574.516	71.65	-3.21609	-3.7349
M-010045-02	ATF1	H012	AY00001108	376	327.227	38.56	-1.79392	-2.49347	AY00001109	H012	221	0.253212	717.257	2.68817	-0.755149	-0.33795	AY00001110	H012	214	817.442	79.44	0.765538	-1.12081
M-009871-00	ATF2	N009	AY00001162	448	446.198	61.16	-0.741366	-1.58471	AY00001163	N009	296	0.253911	699.931	3.76569	1.88368	1.1856	AY00001164	N009	295	965.88	90.17	4.30725	1.5
M-008663-01	ATF3	K014	AY00001156	343	408.543	59.48	-1.84735	-2.49949	AY00001157	K014	335	0.252292	463.097	6.29371	-1.34808	-0.942857	AY00001158	K014	315	646.698	83.17	0.153798	0.453416
M-005125-02	ATF4	G017	AY00001108	222	327.082	45.95	-1.79821	-1.52872	AY00001109	G017	202	0.26298	748.827	4.90798	-0.303783	0.867036	AY00001110	G017	261	808.234	83.91	0.614626	0.379195
M-008822-01	ATF5	C008	AY00001211	361	346.725	46.54	-0.680565	-0.699219	AY00001212	C008	246	0.271192	647.686	2.39234	-1.30716	-2.01078	AY00001213	C008	248	712.498	82.66	-1.73836	-1.37647
M-009917-01	ATF6	O012	AY00001104	338	670.557	79.88	0.117752	0.468432	AY00001180	O012	349	0.251073	437.535	4.5614	0.635939	0.385909	AY00001181	O012	212	773.939	79.25	0.516944	0.0911528
M-008865-00	ATF7	N020	AY00001205	319	307.222	34.17	-0.408395	-0.606838	AY00001206	N020	161	0.267235	721.543	4.72441	-1.22846	-1.01862	AY00001207	N020	268	742.296	84.33	-0.220082	0.580645
M-019289-00	ATF7IP	G018	AY00001171	231	564.675	82.25	1.06981	1.16449	AY00001172	G018	339	0.235735	534.719	10.1754	-0.168783	-0.914833	AY00001173	G018	310	654.181	78.71	-1.1492	-2.8495
M-014542-00	ATF7IP2	G021	AY00000504	322	437.185	65.22	-1.70753	-1.73104	AY00000505	G021	197	0.271188	732.704	3.01205	2.39477	1.9791	AY00000506	G021	265	579.928	65.66	-1.54179	-4.88243
M-019426-01	ATG10	M010	AY00001135	189	603.202	83.6	1.50693	1.26848	AY00001136	M010	278	0.25122	494.047	5.17241	-0.00166288	-0.860847	AY00001137	M010	378	704.488	84.92	-0.278728	-0.401163
M-010212-02	ATG12	E020	AY00001202	469	266.768	26.01	-2.34636	-2.40595	AY00001203	E020	276	0.271128	846.909	1.72414	0.927642	1.39875	AY00001204	E020	320	711.091	81.87	-0.282303	-0.00805369
M-021033-02	ATG16L1	F018	AY00001199	360	451.904	65.28	-0.53931	-1.06078	AY00001200	F018	233	0.262979	481.195	3.24324	-2.70117	-3.63512	AY00001201	F018	304	747.261	81.58	-0.412631	-0.342541
M-005786-01	ATG4B	B022	AY00001052	374	318.991	40.64	-0.649452	-0.645325	AY00001053	B022	184	0.26032	786.69	5.55556	0.57367	-0.660249	AY00001054	B022	318	810.658	87.11	0.564205	1.02162
M-005788-01	ATG4C	P012	AY00001049	338	382.356	63.02	0.529292	1.23877	AY00001050	P012	238	0.255194	505.265	4.73684	0.747261	0	AY00001051	P012	167	759.568	80.84	-0.746321	-1.3618
M-005790-01	ATG4D	B019	AY00001049	375	250.33	20.53	-2.70236	-2.91064	AY00001050	B019	110	0.244919	408.287	9.94764	-0.484479	-0.995846	AY00001051	B019	306	751.428	82.03	-0.84635	-0.992236
M-004374-04	ATG5	O016	AY00001104	326	548.186	68.1	-1.36313	-1.93075	AY00001180	O016	298	0.258982	439.831	4.83871	0.707088	0.954363	AY00001181	O016	183	732.908	78.69	-0.0838977	-0.0589812
M-020112-01	ATG7	I003	AY00001208	311	376.85	56.91	1.29861	1.54309	AY00001209	I003	316	0.261986	882.183	4.86891	0.103035	0.713533	AY00001210	I003	216	804.614	87.96	0.641404	1.83297
M-014294-02	ATG9A	M008	AY00001192	231	872.833	90.91	-0.409287	0.953846	AY00001214	M008	230	0.262263	434.683	3.19149	2.67703	2.04184	AY00001215	M008	173	376.049	49.13	-1.313	-1.68536
M-018082-02	ATG9B	A013	AY00001199	303	452.217	69.64	-0.530599	-0.205882	AY00001200	A013	193	0.250264	792.782	5.29412	2.39335	2.45455	AY00001201	A013	242	627.298	71.07	-2.15303	-3.24586
M-008292-01	ATIC	D017	AY00001165	272	519.553	80.15	1.33837	1.76565	AY00001166	D017	313	0.251362	583.797	7.16981	1.20751	1.90783	AY00001167	D017	408	717.53	87.75	-0.0800858	0.776471
M-003201-04	ATM	M012	AY00001032	324	517.932	73.77	3.0221	1.79507	AY00001033	M012	525	0.276967	939.11	4.66667	3.81246	2.90679	AY00001034	M012	224	763.599	83.93	0.0684513	0.078056
M-008915-00	ATOH1	G013	AY00001135	263	442.012	66.92	-2.31222	-2.35761	AY00001136	G013	332	0.248894	554.754	3.94265	1.25633	1.70095	AY00001137	G013	355	650.286	83.38	-1.1927	-0.998062
M-009030-00	ATOH7	O018	AY00001192	204	1062.78	89.71	1.75716	0.584615	AY00001214	O018	294	0.263398	247.17	3.39806	-2.34633	-2.06657	AY00001215	O018	203	518.051	66.01	0.633487	0.418069
M-008817-01	ATOH8	C015	AY00001135	300	503.115	75.33	-0.864475	-0.529348	AY00001136	C015	267	0.24748	525.733	6.61157	0.654937	0.94382	AY00001137	C015	514	653.238	83.66	-1.14292	-0.889535
M-019059-01	ATOX1	L004	AY00000305	272	485.321	77.94	0.378582	1.22418	AY00000306	L004	310	0.251641	478.734	5.88235	-1.31779	-1.51172	AY00000307	L004	389	775.204	89.72	0.516155	0.919214
M-015893-01	ATP10A	C012	AY00001104	279	778.895	82.44	1.42881	0.989817	AY00001180	C012	372	0.24913	427.127	6.41026	0.313353	0.526821	AY00001181	C012	237	710.583	79.32	-0.410807	0.10992
M-034986-01	ATP10B	F010	AY00001205	323	281.578	29.41	-1.00781	-1.03509	AY00001206	F010	233	0.258541	799.74	5.6701	-0.315672	0.0587393	AY00001207	F010	247	766.288	84.21	0.0888298	0.549677
M-018004-00	ATP10D	K022	AY00001156	269	536.706	78.07	1.63289	1.27513	AY00001157	K022	389	0.248475	390.662	6.17284	-2.7392	-3.7551	AY00001158	K022	282	784.252	89.36	2.83348	2.37578
M-021769-03	ATP11A	E010	AY00001171	259	557.279	79.54	0.891302	0.657944	AY00001172	E010	309	0.253859	534.011	6.94981	-0.181324	-0.0822967	AY00001173	E010	367	684.561	81.2	-0.613639	-1.86337
M-023660-01	ATP11B	F021	AY00001208	384	243.895	20.31	-2.61111	-2.77804	AY00001209	F021	268	0.273728	865.786	0.930233	-0.122333	0.0175747	AY00001210	F021	209	829.782	80.38	0.931423	0.18872
M-027287-01	ATP11C	K012	AY00001168	266	520.162	75.94	-0.231762	-0.122876	AY00001169	K012	369	0.236785	567.83	10.2564	0.492533	1.03195	AY00001170	K012	325	699.413	87.38	-0.493249	0.337838
M-006110-01	ATP12A	D021	AY00001105	360	457.745	65.28	-0.177134	-0.655914	AY00001106	D021	321	0.250551	729.007	6.13718	2.9386	2.17899	AY00001107	D021	346	543.106	74.57	-1.51088	-1.67827
M-020426-01	ATP13A	M014	AY00001177	486	345.753	44.65	-2.84573	-3.51098	AY00001178	M014	401	0.244203	451.241	4.43787	-1.20611	-1.17217	AY00001179	M014	285	689.72	84.56	1.77862	1.0599
M-008131-01	ATP13A3	I003	AY00001105	316	408.96	57.91	-1.5525	-1.9767	AY00001106	I003	287	0.251164	632.675	6.25	1.24792	1.03502	AY00001107	I003	311	659.532	83.28	0.683989	0.747911
M-023682-01	ATP13A4	H013	AY00001171	175	530.021	77.71	0.233457	0.315888	AY00001172	H013	265	0.269007	383.297	4.28571	-2.85416	-4.56651	AY00001173	H013	298	761.896	87.25	0.749708	0.532673
M-032653-00	ATP13A5	K007	AY00001205	349	361.007	51.29	0.848789	0.933423	AY00001206	K007	190	0.262878	922.606	3.22581	1.11854	-0.875358	AY00001207	K007	259	794.788	86.49	0.455792	1.13806
M-006111-02	ATP1A1	C020	AY00001174	502	398.873	50.2	-1.88305	-3.05585	AY00001175	C020	287	0.255537	661.896	4.1841	1.79323	-0.165524	AY00001176	C020	297	671.115	81.48	1.24091	0.503566
M-006112-00	ATP1A2	F005	AY00001211	446	367.236	53.59	-0.0577048	0.21875	AY00001212	F005	224	0.279605	730.808	1.6129	-0.223007	1.469	AY00001213	F005	278	773.374	85.61	-0.753247	-0.219608
M-004614-03	ATP1A3	F018	AY00001165	384	408.45	55.99	-1.89436	-2.55635	AY00001166	F018	274	0.257116	555.832	5.58139	0.661288	1.60737	AY00001167	F018	336	673.159	82.44	-0.881949	-1.30588
M-021377-02	ATP1A4	M010	AY00001168	230	499.295	73.04	-0.776653	-0.881046	AY00001169	M010	351	0.246694	462.932	5.80205	-1.55524	-1.21241	AY00001170	M010	336	733.395	89.29	0.200149	1.1982
M-008381-00	ATP1B1	A022	AY00001105	261	554.51	79.69	2.5509	1.92652	AY00001106	A022	238	0.272246	814.255	2	4.43475	2.59728	AY00001107	A022	316	739.67	90.19	2.19474	2.6727
M-010235-00	ATP1B2	G013	AY00001202	327	344.21	45.87	-0.24565	-0.29543	AY00001203	G013	187	0.274342	909.084	2.66667	1.8978	1.69159	AY00001204	G013	236	892.413	86.02	2.21376	1.10604
M-004569-00	ATP1B3	G012	AY00001177	182	470.421	70.88	0.784695	0.757526	AY00001178	G012	346	0.242206	462.172	6.86275	-0.96705	-0.497497	AY00001179	G012	335	577.197	79.7	-0.797495	-0.205729
M-009603-00	ATP1B4	J013	AY00001168	242	494.188	71.49	-0.909999	-1.28627	AY00001169	J013	318	0.246612	618.813	5.14706	1.4878	1.67857	AY00001170	J013	290	723.865	87.93	0.00569857	0.585586
M-006113-00	ATP2A1	L007	AY00001156	334	366.389	50.6	-2.99204	-4.30254	AY00001157	L007	311	0.233952	549.563	14.2336	0.312519	-0.334694	AY00001158	L007	264	517.088	65.53	-2.37114	-5.02484
M-004082-01	ATP2A2	O021	AY00001202	346	411.822	60.12	1.58842	1.21892	AY00001203	O021	247	0.268836	822.737	3.48259	0.550472	1.02181	AY00001204	O021	255	577.686	67.84	-2.11873	-3.7745
M-006114-01	ATP2A3	D019	AY00001168	332	546.34	78.01	0.451806	0.418301	AY00001169	D019	211	0.256054	465.739	4.84429	-1.50044	-0.505639	AY00001170	D019	302	722.102	85.76	-0.0302743	-0.391892
M-006115-00	ATP2B1	P012	AY00001168	304	526.369	78.62	-0.0696815	0.577778	AY00001169	P012	328	0.260793	584.573	4.947	0.819379	0.407895	AY00001170	P012	299	785.622	88.96	1.26581	1.04955
M-006116-00	ATP2B2	A008	AY00001205	322	293.837	35.4	-0.721283	-0.496176	AY00001206	A008	162	0.255109	809.926	2.89855	-0.196774	0.611748	AY00001207	A008	158	870.522	86.08	1.43094	1.03226
M-006117-01	ATP2B3	N016	AY00001105	407	387.959	52.83	-2.14456	-2.8871	AY00001106	N016	334	0.251076	536.363	5.43478	-0.442406	-0.0428016	AY00001107	N016	420	491.607	66.19	-2.48175	-4.01253
M-006118-00	ATP2B4	B012	AY00001105	406	417.912	58.87	-1.30012	-1.80466	AY00001106	B012	325	0.244121	588.122	7.7193	0.465987	1.13619	AY00001107	B012	417	771.387	88.49	2.79268	2.19916
M-006119-00	ATP2C1	M009	AY00001205	329	427.035	61.7	2.39217	1.87	AY00001206	M009	147	0.262946	978.929	4.65116	1.77599	1.54298	AY00001207	M009	244	840.366	84.43	1.04265	0.606452
M-006120-01	ATP4A	C020	AY00001208	372	377.593	53.49	1.32044	1.13932	AY00001209	C020	277	0.271584	1010.16	1.78571	1.86193	2.0703	AY00001210	C020	219	804.11	76.26	0.6356	-0.704989
M-009118-01	ATP4B	H006	AY00001171	333	483.848	71.77	-0.880909	-0.794393	AY00001172	H006	468	0.24972	552.905	5.89812	0.153736	-0.461244	AY00001173	H006	338	766.866	89.94	0.837325	1.59802
M-017064-01	ATP5A1	K022	AY00001162	546	492.497	78.75	0.462323	1.47176	AY00001163	K022	276	0.249837	660.45	4.89796	1.1797	1.30709	AY00001164	K022	328	742.313	90.24	-0.197957	1.53431
M-018615-01	ATP5B	O012	AY00001202	264	377.006	56.82	0.64399	0.868225	AY00001203	O012	200	0.272669	762.395	2.36686	-0.391096	-1.78816	AY00001204	O012	246	776.337	84.96	0.615872	0.821477
M-012705-01	ATP5C1	K013	AY00001156	296	475.808	74.32	-0.020778	0.513706	AY00001157	K013	315	0.247007	528.843	7.03704	-0.0854249	0.453061	AY00001158	K013	367	528.733	75.48	-2.14427	-1.93478
M-017852-01	ATP5D	M003	AY00001132	217	540.553	84.33	0.720174	1.82752	AY00001133	M003	316	0.260368	647.91	4.83871	2.62973	2.39022	AY00001134	M003	345	604.277	80.29	-0.305737	0.120192
M-012330-00	ATP5E	P007	AY00001171	204	586.782	81.37	1.60334	1	AY00001172	P007	287	0.261293	584.194	3.53982	0.708637	0.914833	AY00001173	P007	366	710.985	83.06	-0.147807	-1.12673
M-015956-01	ATP5F1	O019	AY00001123	230	616.593	83.91	3.63354	2.24902	AY00001124	O019	313	0.26006	618.417	5.77617	1.57077	0.364087	AY00001125	O019	296	735.313	85.81	0.289979	0.00988142
M-019935-01	ATP5G1	E022	AY00000304	332	692.962	83.43	0.594521	0.109792	AY00000510	E022	300	0.245898	572.589	7.98479	0.944394	0.379009	AY00000511	E022	357	617.578	76.75	0.609747	0.102081
M-019936-01	ATP5G2	E015	AY00001171	283	473.485	68.2	-1.13101	-1.46168	AY00001172	E015	311	0.242062	491.09	7.36434	-0.942506	-1.21722	AY00001173	E015	418	565.991	77.03	-2.7039	-3.51485
M-019494-01	ATP5G3	B004	AY00001177	275	491.308	72.36	1.39291	0.998373	AY00001178	B004	312	0.251054	501.732	5.28455	-0.10187	-1.32032	AY00001179	B004	308	736.012	86.04	2.83843	1.44531
M-012733-02	ATP5H	G014	AY00001211	444	319.242	39.64	-1.51517	-1.59766	AY00001212	G014	302	0.258137	735.338	2.97398	-0.163931	1.15633	AY00001213	G014	174	827.144	88.51	0.116878	0.917647
M-019688-01	ATP5I	C010	AY00000305	199	610.615	78.89	3.4255	1.3763	AY00000306	C010	257	0.264904	746.819	2.2831	3.5034	2.02539	AY00000307	C010	399	835.657	91.48	1.72903	1.68777
M-017536-01	ATP5J	M005	AY00001159	339	391.103	53.98	-2.55426	-3.16481	AY00001160	M005	298	0.25822	514.029	7.98319	-1.22676	-2.0527	AY00001161	M005	302	641.372	83.11	-0.342746	0.186125
M-012690-02	ATP5J2	F009	AY00001199	361	434.38	69.25	-1.02715	-0.282353	AY00001200	F009	250	0.263123	631.55	2.94118	-0.242827	0.220423	AY00001201	F009	327	860.397	84.4	1.22872	0.436464
M-017969-01	ATP5L	M018	AY00001129	312	486.383	74.68	-0.227056	0.231579	AY00001130	M018	282	0.243004	486.565	7.53968	0.734264	0.9492	AY00001131	M018	393	670.984	83.97	-0.612459	-0.997849
M-019495-00	ATP5O	C020	AY00001104	238	792.212	84.45	1.58997	1.39919	AY00001180	C020	327	0.262525	435.356	3.67647	0.568397	0.339472	AY00001181	C020	175	987.821	89.14	3.64889	2.74263
M-020544-02	ATP5S	B012	AY00001138	349	455.015	70.2	1.30702	1.30595	AY00001139	B012	231	0.257584	666.55	3.46821	-0.226005	0.25	AY00001140	B012	259	869.964	88.8	1.76578	1.74738
M-021378-01	ATP6AP1	A006	AY00001156	212	467.21	67.45	-0.254249	-0.881218	AY00001157	A006	266	0.252212	496.161	7.23982	-0.713077	-1.3449	AY00001158	A006	349	721.219	86.25	1.60553	1.40994
M-013647-00	ATP6AP2	O019	AY00001126	265	443.053	66.42	-1.06395	-0.826462	AY00001127	O019	364	0.250895	512.966	6.60066	-0.339571	-0.368586	AY00001128	O019	300	661.502	86.33	0.478125	1.01039
M-017618-01	ATP6V0A1	L019	AY00001162	728	417.405	62.36	-1.48993	-1.37619	AY00001163	L019	354	0.253866	528.092	6.01266	-1.18038	-0.96288	AY00001164	L019	335	720.828	85.67	-0.6309	-0.705882
M-019950-00	ATP6V0A2	C017	AY00001123	334	488.542	72.16	-0.0358543	-0.0639764	AY00001124	C017	332	0.252815	626.87	4.3956	1.72421	0.348214	AY00001125	C017	349	754.044	88.54	0.673315	1.08893
M-013185-01	ATP6V0A4	F018	AY00001168	359	497.919	73.54	-0.812572	-0.750327	AY00001169	F018	360	0.254734	626.274	4.08805	1.63345	1.71241	AY00001170	F018	265	856.698	91.32	2.71609	2.11261
M-010907-02	ATP6V0B	B008	AY00001186	258	684.137	84.5	-1.96982	-0.336222	AY00001187	B008	387	0.261766	350.205	3.52564	1.11385	0.74708	AY00001188	B008	177	831.555	87.57	-1.11096	0.137056
M-017620-02	ATP6V0C	E008	AY00001199	376	537.524	77.93	1.84421	1.41961	AY00001200	E008	234	0.263557	698.713	5.43478	0.855307	0.237858	AY00001201	E008	200	976.724	86.5	2.91637	1.01657
M-019238-01	ATP6V0D1	M009	AY00001174	386	364.008	48.45	-2.66729	-3.32	AY00001175	M009	288	0.261991	559.8	2.53165	-0.0247232	0.735553	AY00001176	M009	266	586.257	74.44	-0.517462	-1.50499
M-005105-00	ATP6V0D2	I015	AY00001177	220	494.265	75	1.47902	1.42799	AY00001178	I015	331	0.250832	492.851	4.37956	-0.296091	0.121121	AY00001179	I015	289	490.952	58.82	-2.77198	-5.64323
M-011559-01	ATP6V0E	I020	AY00001104	249	467.904	61.04	-2.33467	-3.36864	AY00001180	I020	350	0.256827	481.197	1.7301	1.9892	1.08887	AY00001181	I020	199	751.018	79.9	0.18129	0.265416
M-017590-00	ATP6V1A	I009	AY00001211	317	399.885	60.88	0.933751	1.16797	AY00001212	I009	225	0.275645	635.945	2.73224	-1.4603	-1.62803	AY00001213	I009	306	875.391	87.91	0.897623	0.682353
M-011588-01	ATP6V1B1	D012	AY00001165	239	534.27	78.24	1.76658	1.42397	AY00001166	D012	331	0.25311	565.579	6.58915	0.851661	0.763134	AY00001167	D012	298	700.012	84.56	-0.396665	-0.47451
M-011589-01	ATP6V1B2	J013	AY00001162	476	455.559	65.55	-0.497997	-0.821894	AY00001163	J013	345	0.24339	605.629	8.27815	0.202175	1.09561	AY00001164	J013	311	729.564	86.5	-0.454865	-0.29902
M-013139-01	ATP6V1C1	D008	AY00001105	312	348.042	46.15	-3.26992	-4.08423	AY00001106	D008	237	0.24182	584.787	13.8249	0.407464	1.27237	AY00001107	D008	296	523.496	75	-1.88058	-1.5585
M-016263-01	ATP6V1C2	C003	AY00001208	259	354.175	51.35	0.631823	0.886659	AY00001209	C003	297	0.261129	712.812	3.34728	-2.22479	-2.96661	AY00001210	C003	265	596.56	77.74	-1.75605	-0.383948
M-013221-01	ATP6V1D	K022	AY00001174	346	473.089	64.74	-0.213649	-0.861132	AY00001175	K022	326	0.252006	607.87	3.85965	0.831233	-0.635651	AY00001176	K022	334	725.981	83.53	2.37779	1.08845
M-011590-01	ATP6V1E1	E004	AY00001156	244	516.422	72.54	1.08209	0.152284	AY00001157	E004	255	0.246786	496.399	5.06912	-0.708501	-1.56531	AY00001158	E004	293	621.919	79.52	-0.328917	-0.680124
M-019427-00	ATP6V1E2	F016	AY00001196	352	371.488	54.26	0.0514146	0.109787	AY00001197	F016	221	0.271022	426.916	3.15789	-1.02991	-1.54715	AY00001198	F016	241	935.768	84.65	1.31879	-0.768559
M-011930-02	ATP6V1F	O012	AY00001105	259	490.137	69.88	0.736057	0.168459	AY00001106	O012	336	0.260944	585.86	2.51799	0.426295	-0.0136187	AY00001107	O012	344	621.196	79.94	-0.0387253	-0.182451
M-013608-01	ATP6V1G1	O009	AY00001162	590	498.915	70.17	0.629179	-0.0191138	AY00001163	O009	262	0.255888	771.37	4.88889	3.1575	2.56243	AY00001164	O009	323	722.171	81.73	-0.603856	-2.63725
M-012916-00	ATP6V1G2	P007	AY00001162	592	384.505	47.64	-2.34527	-3.93397	AY00001163	P007	272	0.253535	302.966	4.38596	-5.19462	-10.3285	AY00001164	P007	282	655.597	81.91	-1.9454	-2.54902
M-017569-00	ATP6V1G3	P006	AY00001205	416	312.905	36.54	-0.275558	-0.393612	AY00001206	P006	240	0.26092	940.596	4.16667	1.32854	0.557307	AY00001207	P006	304	595.481	75.33	-2.11047	-1.74194
M-010930-01	ATP6V1H	P021	AY00001208	216	329.375	42.13	-0.0974529	-0.201889	AY00001209	P021	258	0.267241	844.327	4.83092	-0.417259	-1.11424	AY00001210	P021	229	725.132	79.48	-0.274482	-0.00650759
M-019280-01	ATP7A	B019	AY00001104	301	682.075	79.73	0.257134	0.437882	AY00001180	B019	382	0.250111	409.171	7.6655	-0.243179	0.0464372	AY00001181	B019	227	707.677	78.41	-0.453358	-0.134048
M-019281-01	ATP7B	K019	AY00001202	331	371.026	55.29	0.481777	0.705632	AY00001203	K019	237	0.261027	650.063	5.15464	-2.14389	-2.72274	AY00001204	K019	291	524.296	60.82	-2.85369	-5.65906
M-008166-01	ATP8A1	M015	AY00001202	388	353.889	50.26	0.0169044	0.171095	AY00001203	M015	244	0.26141	811.862	4.32692	0.380785	0.838006	AY00001204	M015	232	790.185	82.76	0.806492	0.230872
M-010164-01	ATP8A2	K020	AY00001211	388	333.741	43.81	-1.07486	-1.05469	AY00001212	K020	184	0.262024	661.376	3.63636	-1.12861	-1.8841	AY00001213	K020	188	862.827	90.43	0.694306	1.67059
M-019995-02	ATP8B1	H010	AY00001174	366	409.283	62.84	-1.64888	-1.14792	AY00001175	H010	285	0.24266	582.174	6.8	0.373688	0.761019	AY00001176	H010	337	508.616	72.7	-2.12627	-2.00143
M-022341-02	ATP8B2	O012	AY00001177	230	416.849	62.61	-0.775351	-0.588283	AY00001178	O012	389	0.266442	402.678	3.32226	-2.26817	-3.86086	AY00001179	O012	424	603.229	83.25	-0.201518	0.71875
M-023898-01	ATP8B3	D006	AY00001105	297	479.491	70.03	0.435927	0.195341	AY00001106	D006	263	0.25509	582.823	4.42478	0.372986	1.19455	AY00001107	D006	332	657.443	87.05	0.644607	1.79805
M-030400-01	ATP8B4	P005	AY00001162	470	471.807	65.53	-0.0755888	-0.825369	AY00001163	P005	362	0.259178	450.355	2.84553	-2.56652	-2.56693	AY00001164	P005	268	813.141	88.81	1.22933	0.833333
M-024177-01	ATP9A	N017	AY00001171	257	509.399	76.26	-0.264252	0.0448598	AY00001172	N017	436	0.245529	578.215	5.08475	0.6026	1.36459	AY00001173	N017	326	653.938	80.98	-1.15349	-1.9505
M-032249-00	ATP9B	J020	AY00001105	317	453.108	70.35	-0.307854	0.252688	AY00001106	J020	376	0.257179	473.542	4.20712	-1.54495	-1.08755	AY00001107	J020	408	667.18	82.6	0.828154	0.558496
M-013738-01	ATPAF1	D016	AY00001192	274	1053.68	90.51	1.65337	0.830769	AY00001214	D016	349	0.263892	315.818	3.06513	-0.507275	-0.277699	AY00001215	D016	225	544.725	70.67	0.99912	0.998754
M-017426-01	ATPAF2	L020	AY00001132	254	537.964	77.95	0.65275	0.517454	AY00001133	L020	275	0.256208	518.449	4.69484	0.020937	-0.0839483	AY00001134	L020	255	559.16	75.29	-1.07668	-1.08173
M-017220-00	ATPIF1	I009	AY00001189	254	725.005	80.71	0.177783	-0.341969	AY00001190	I009	283	0.263428	346.49	1.28205	1.36692	1.68506	AY00001191	I009	160	345.571	42.5	-2.64928	-3.68126
M-003202-05	ATR	J017	AY00001035	326	446.079	69.02	1.0994	1.17815	AY00001036	J017	184	0.268666	501.281	3.77359	-0.586858	-2.55958	AY00001037	J017	280	886.437	86.43	0.676223	-0.0108696
M-012403-01	ATRN	L004	AY00001141	272	519.072	76.1	0.856278	0.589411	AY00001142	L004	285	0.260329	625.177	5.47945	1.40525	0.588542	AY00001143	L004	348	638.993	84.48	1.30184	1.91124
M-026316-02	ATRNL1	L006	AY00000504	350	413.809	57.43	-2.2087	-3.10494	AY00000505	L006	439	0.247991	541.371	9.31507	-0.807668	-0.414925	AY00000506	L006	333	584.664	79.58	-1.4523	-1.03181
M-006524-01	ATRX	P018	AY00001105	325	407.924	63.08	-1.5817	-1.05018	AY00001106	P018	326	0.256539	629.978	5.22388	1.20058	1.50584	AY00001107	P018	389	493.799	60.41	-2.44042	-5.62256
M-013395-01	ATXN2L	L009	AY00000304	363	489.956	57.02	-2.94556	-7.727	AY00000510	L009	345	0.256762	498.378	2.38908	-0.670911	-0.272109	AY00000511	L009	372	450.892	63.44	-1.85796	-2.53617
M-008457-00	AUH	D016	AY00001108	367	409.876	63.49	0.640854	0.761097	AY00001109	D016	150	0.267253	826.46	5.82011	0.806156	0.631579	AY00001110	D016	274	849.216	81.39	1.28632	-0.466443
M-012410-01	AUP1	A022	AY00000504	318	536.699	82.39	0.426024	1.29718	AY00000505	A022	255	0.249411	580.495	5.85366	-0.152838	-0.99005	AY00000506	A022	251	644.72	80.48	-0.317319	-0.782849
M-003545-10	AURKA	C006	AY00001035	231	471.499	71.86	1.74072	1.54746	AY00001036	C006	123	0.27534	571.999	5.26316	0.573536	-0.0988526	AY00001037	C006	159	1021.12	88.05	2.69264	0.576087
M-003326-08	AURKB	G009	AY00001035	297	457.265	67.34	1.38161	0.959688	AY00001036	G009	174	0.257059	514.237	7.63889	-0.37427	0.0211827	AY00001037	G009	269	829.767	85.13	-0.172241	-0.481884
M-019573-04	AURKC	A016	AY00001032	360	446.428	73.06	1.35485	1.71557	AY00001033	A016	621	0.270895	663.011	4.7619	-0.413422	-0.611185	AY00001034	A016	201	876.479	87.06	1.7653	1
M-013932-00	AUTS2	F022	AY00001138	352	359.373	50.28	-1.45583	-1.69631	AY00001139	F022	246	0.258822	654.663	6.63265	-0.417495	0.105072	AY00001140	F022	322	620.746	77.64	-1.73083	-1.17408
M-021098-01	AVEN	I011	AY00001055	367	354.308	45.78	0.195668	-0.21875	AY00001096	I011	205	0.26537	786.068	4.16667	3.1832	2.93583	AY00001097	I011	198	867.217	89.39	1.7161	2
M-012275-00	AVIL	M003	AY00001119	281	807.798	85.41	-0.0896139	-0.126298	AY00001184	M003	442	0.260457	396.037	3.45821	0.722753	0.586291	AY00001185	M003	225	400.562	55.11	-1.07689	-1.09708
M-010997-01	AVP	A011	AY00000305	191	618.401	81.15	3.61485	1.73819	AY00000306	A011	243	0.271924	674.589	3.82775	2.20442	1.35547	AY00000307	A011	236	966.941	89.83	4.36298	0.967249
M-013941-01	AVPI1	M008	AY00000507	219	612.335	80.82	2.46101	1.15568	AY00000508	M008	290	0.25881	747.559	6.55738	3.27879	1.20559	AY00000509	M008	330	792.038	87.27	0.873271	0.196995
M-003631-01	AVPR1A	D011	AY00001032	370	416.881	60.54	0.66591	0.31355	AY00001033	D011	639	0.269384	872.166	3.76344	2.78784	3.57523	AY00001034	D011	267	920.861	92.88	2.43248	2.71429
M-005431-01	AVPR1B	A006	AY00001094	119	530.048	68.07	-1.4974	-1.73453	AY00001095	A006	221	0.258018	631.343	7.73481	-1.29389	-0.657371	AY00001115	A006	381	313.713	37.8	-1.64719	-2.02978
M-005432-00	AVPR2	J004	AY00001094	291	645.108	78.69	-0.110864	0.170404	AY00001095	J004	151	0.263615	774.088	6.25	0.794833	1.01859	AY00001115	J004	264	385.986	60.98	0.516083	0.846154
M-009625-01	AXIN1	H011	AY00001129	220	544.55	80.45	1.2218	1.33589	AY00001130	H011	344	0.252389	438.277	5.15464	-0.270711	-0.00695894	AY00001131	H011	413	645.983	83.05	-1.16428	-1.39355
M-008809-01	AXIN2	D013	AY00001147	381	295.51	36.22	-4.16732	-5.01017	AY00001148	D013	237	0.258375	718.805	4.92611	-1.48778	-1.53092	AY00001149	D013	307	744.031	82.74	0.203616	0.352941
M-003104-03	AXL	J015	AY00001032	365	443.928	69.59	1.29657	1.32699	AY00001033	J015	573	0.279319	830.8	3.7037	2.1547	0.930759	AY00001034	J015	204	918.284	90.2	2.39374	1.92489
M-013653-00	AXUD1	K021	AY00000504	239	548.609	80.33	0.681377	0.933862	AY00000505	K021	234	0.26001	599.29	5.82524	0.161748	0.709453	AY00000506	K021	256	688.746	87.5	0.514706	1.15906
M-014801-01	AYP1	H004	AY00000480	644	545.009	76.24	-0.70362	-1.03299	AY00000481	H004	572	0.251078	544.967	5.25164	-0.356835	-1.17569	AY00000482	H004	229	873.233	87.34	1.39796	-1.47449
M-014092-00	AZ2	O014	AY00000483	734	510.378	78.61	-0.138295	0.470817	AY00000484	O014	666	0.249358	560.974	7.22022	0.278809	0.79798
M-012567-00	AZGP1	D004	AY00001141	246	547.752	77.24	1.62933	0.817183	AY00001142	D004	356	0.24524	524.778	6.16883	-0.614091	-2.01771	AY00001143	D004	320	641.953	79.69	1.37125	0.494083
M-023335-01	AZI1	H016	AY00000507	324	458.195	68.52	-1.34095	-1.09707	AY00000508	H016	277	0.267798	498.107	2.32558	-0.822839	-2.02074	AY00000509	H016	309	760.955	89.97	0.335691	1.0985
M-008914-00	AZU1	J013	AY00001049	259	401.101	58.69	0.988122	0.815918	AY00001050	J013	202	0.276114	694.599	3.97727	3.15207	2.19938	AY00001051	J013	258	868.166	86.05	0.588222	0.256211
M-010940-01	B1	G008	AY00000308	227	603.756	85.46	1.50629	1.78876	AY00000309	G008	209	0.249142	500.082	4.43038	-0.651821	-0.870017	AY00000310	G008	338	631.373	80.47	0.636155	0.18955
M-004366-00	B2M	I014	AY00001174	265	496.445	73.58	0.311707	0.473208	AY00001175	I014	339	0.247651	534.283	7.58621	-0.479072	0.0421156	AY00001176	I014	348	596.474	77.3	-0.305754	-0.689016
M-013691-00	B3GALT1	K003	AY00001202	367	244.194	23.16	-2.95872	-2.70882	AY00001203	K003	238	0.256239	674.85	3.7037	-1.75712	-1.38006	AY00001204	K003	249	709.768	77.91	-0.300509	-1.07114
M-013692-00	B3GALT2	P006	AY00001208	332	400.304	58.73	1.9883	1.75797	AY00001209	P006	224	0.259112	904.269	5.29101	0.406585	0.998243	AY00001210	P006	182	796.428	81.87	0.547074	0.511931
M-013696-01	B3GALT3	M014	AY00001174	358	444.574	69.27	-0.855056	-0.177358	AY00001175	M014	356	0.244042	556.173	6.27178	-0.0892941	0.330069	AY00001176	M014	420	593.19	76.9	-0.373791	-0.803138
M-013697-01	B3GALT4	E011	AY00001105	335	417.031	60.6	-1.32496	-1.49462	AY00001106	E011	216	0.248821	634.442	6.01093	1.27893	1.18482	AY00001107	E011	298	609.199	77.18	-0.264891	-0.951253
M-012159-00	B3GALT5	A019	AY00001174	235	504.451	76.6	0.491802	0.929057	AY00001175	A019	273	0.273682	517.702	2.08333	-0.774325	-1.07444	AY00001176	A019	263	713.235	86.69	2.11369	1.99001
M-021340-01	B3GALT6	C006	AY00001105	290	499.48	72.76	0.999466	0.684588	AY00001106	C006	380	0.253341	455.491	6.14335	-1.86177	-2.86576	AY00001107	C006	377	585.497	75.86	-0.711731	-1.31894
M-031757-00	B3GALT7	J020	AY00001208	348	268.804	33.33	-1.87865	-1.24085	AY00001209	J020	186	0.273811	866.97	3.94737	-0.106053	-0.3058	AY00001210	J020	166	724.497	78.92	-0.281809	-0.127983
M-012896-01	B3GAT1	K012	AY00001208	360	430.018	66.94	2.86209	2.72727	AY00001209	K012	236	0.265724	827.756	0.490196	-0.645012	-1.05097	AY00001210	K012	197	710.816	76.65	-0.439456	-0.62039
M-015266-01	B3GAT2	D013	AY00001211	470	322.761	41.7	-1.4083	-1.32943	AY00001212	D013	234	0.269342	690.867	2.68817	-0.743961	0.256065	AY00001213	D013	249	782.409	87.15	-0.607046	0.384314
M-012439-01	B3GAT3	J008	AY00001105	309	406.81	57.28	-1.61311	-2.08961	AY00001106	J008	358	0.257665	476.162	4.59364	-1.49897	-2.15175	AY00001107	J008	367	474.885	66.49	-2.79698	-3.92897
M-013717-01	B3GNT1	B004	AY00001208	488	269.872	25.41	-1.84724	-2.17591	AY00001209	B004	238	0.252543	816.565	8.61244	-0.798814	-0.857645	AY00001210	B004	124	523.631	68.55	-2.59644	-2.37744
M-009034-02	B3GNT3	D005	AY00001174	208	482.793	66.83	0.00464089	-0.54566	AY00001175	D005	311	0.250672	695.725	2.42915	2.39559	2.3712	AY00001176	D005	352	634.407	82.1	0.480267	0.680456
M-013441-00	B3GNT4	G016	AY00001105	322	456.101	63.98	-0.223487	-0.888889	AY00001106	G016	351	0.249992	577.242	6.44068	0.275036	0.533074	AY00001107	G016	289	680.19	86.51	1.07342	1.64763
M-008985-00	B3GNT5	E006	AY00001104	171	517.26	66.08	-1.73739	-2.34216	AY00001180	E006	443	0.259595	360.654	4.80226	-1.74691	-1.31625	AY00001181	E006	232	614.072	68.53	-1.82406	-2.78284
M-012307-01	B3GNT6	L006	AY00001205	331	312.959	35.65	-0.274305	-0.473684	AY00001206	L006	204	0.266703	789.205	5.68182	-0.438647	-0.0616046	AY00001207	L006	224	761.206	83.48	0.0234003	0.36129
M-015841-00	B3GNT7	B011	AY00001159	251	567.5	82.07	2.38714	1.65751	AY00001160	B011	297	0.263687	701.77	4.20168	2.36503	0.92027	AY00001161	B011	255	740.108	81.57	1.87366	-0.335025
M-019319-01	B3GTL	A006	AY00000501	297	401.586	57.24	-1.4453	-1.80391	AY00000502	A006	318	0.255513	412.853	5.72519	-1.83189	-1.2768	AY00000503	A006	358	738.344	84.64	0.599194	-0.376098
M-018273-01	B4GALNAC-T3	B021	AY00001156	327	469.212	69.11	-0.19989	-0.544162	AY00001157	B021	383	0.251432	519.814	5.77508	-0.25882	0.308163	AY00001158	B021	313	774.302	89.46	2.63964	2.40683
M-012965-00	B4GALT1	F005	AY00001105	366	357.841	45.63	-2.99366	-4.17742	AY00001106	F005	323	0.258865	526.593	3.43512	-0.613876	-0.332685	AY00001107	F005	298	663.822	85.91	0.764858	1.4805
M-011518-01	B4GALT2	A011	AY00001177	335	482.077	63.88	1.12412	-0.381611	AY00001178	A011	292	0.250567	587.7	7.22892	1.77827	-0.441441	AY00001179	A011	304	707.153	83.88	2.17773	0.882812
M-011517-00	B4GALT3	I022	AY00001159	257	502.477	70.04	0.565663	-0.407725	AY00001160	I022	292	0.252074	657.542	6.83761	1.51886	2.49595	AY00001161	I022	285	745.328	87.72	1.99082	1.74619
M-011516-00	B4GALT4	E006	AY00001165	279	479.734	69.18	0.179772	-0.19678	AY00001166	E006	309	0.255063	480.622	4.20168	-0.80775	-0.643318	AY00001167	E006	306	798.187	88.56	1.37752	1.09412
M-010389-01	B4GALT5	A006	AY00001205	320	228.702	15.94	-2.24378	-2.24696	AY00001206	A006	182	0.261472	738.025	2.51572	-1.03606	-0.812321	AY00001207	A006	221	797.12	87.33	0.485817	1.35484
M-011933-00	B4GALT6	J010	AY00001104	234	562.014	72.22	-1.19579	-1.09165	AY00001180	J010	398	0.258326	455.525	4.74777	1.19351	1.4988	AY00001181	J010	236	749.269	81.78	0.155691	0.769437
M-012387-00	B4GALT7	G020	AY00001205	377	262.547	24.4	-1.45266	-1.48583	AY00001206	G020	186	0.268881	678.071	2.72109	-1.73591	-3.30802	AY00001207	G020	340	770.74	82.35	0.146159	0.0696774
M-018891-00	B7	M021	AY00000483	697	478.359	71.02	-0.859419	-1.00584	AY00000484	M021	640	0.252537	526.374	6.94698	-0.416338	0.149495
M-034937-00	bA16L21.2.1	F006	AY00001153	341	412.879	62.76	1.29452	1.27033	AY00001154	F006	209	0.253814	442.34	6.09756	0.499496	0.7111	AY00001155	F006	258	799.031	86.43	0.916247	1.65123
M-026258-01	BA526D8.4	O022	AY00000308	248	692.492	88.71	3.55057	2.46514	AY00000309	O022	293	0.276472	722.388	2.35294	3.38383	2.18891	AY00000310	O022	339	703.772	80.83	2.10408	0.277035
M-032808-00	bA9F11.1	A014	AY00001193	310	402.473	57.42	-1.70536	-2.14636	AY00001194	A014	254	0.26409	485.106	3.80952	-1.1989	-1.7992	AY00001195	A014	650	629.934	79.69	-1.40226	-2.02773
M-014460-01	BAALC	M013	AY00001186	197	907.778	87.82	1.16389	0.814558	AY00001187	M013	350	0.270396	340.163	3.07167	0.834421	0.915693	AY00001188	M013	236	925.775	92.37	0.00838855	1.76142
M-008251-00	BAAT	F021	AY00001156	226	456.029	65.04	-0.557874	-1.37056	AY00001157	F021	253	0.25714	600.09	3.88349	1.28289	0.473469	AY00001158	F021	353	592.612	78.19	-0.899851	-1.09317
M-003747-02	BACE1	J009	AY00001049	324	338.391	44.44	-0.546858	-0.575684	AY00001050	J009	263	0.261925	360.118	5.21739	-1.09629	-1.42575	AY00001051	J009	283	525.229	76.33	-3.62609	-2.76242
M-003802-03	BACE2	O007	AY00001049	318	439.788	67.61	1.93507	1.68701	AY00001050	O007	197	0.268017	485.532	2.95858	0.49663	0.676012	AY00001051	O007	245	751.29	63.27	-0.848051	-6.81832
M-009532-01	BACH	K011	AY00001208	237	362.534	49.37	0.877626	0.652893	AY00001209	K011	260	0.267543	792.496	4	-1.12963	-0.393673	AY00001210	K011	235	670.514	79.15	-0.903859	-0.0780911
M-007750-01	BACH1	I004	AY00001174	268	521.903	75.75	0.884356	0.800755	AY00001175	I004	291	0.253062	607.888	6.72269	0.831556	0.645446	AY00001176	I004	316	666.482	83.86	1.1449	1.1826
M-009787-00	BACH2	A014	AY00001105	338	497.023	72.78	0.930209	0.688172	AY00001106	A014	363	0.25256	668.432	3.16456	1.87547	1.16148	AY00001107	A014	285	651.255	78.95	0.527951	-0.458217
M-003870-02	BAD	A015	AY00001208	391	286.31	29.41	-1.36386	-1.70366	AY00001209	A015	344	0.26893	809.502	3.76712	-0.89589	0.418278	AY00001210	A015	199	591.427	68.84	-1.8152	-2.31453
M-008243-02	BAF53A	B012	AY00001205	366	410.74	61.2	2.01128	1.82501	AY00001206	B012	119	0.278482	1111.49	4.08163	3.32343	1.96705	AY00001207	B012	239	713.17	82.01	-0.595109	-0.0180645
M-003871-02	BAG1	P015	AY00001159	313	564.129	82.11	2.29271	1.66438	AY00001160	P015	397	0.254321	594.479	4.15336	0.312365	-0.585135	AY00001161	P015	372	721.8	87.37	1.46268	1.62775
M-011961-01	BAG2	M005	AY00001174	299	453.32	67.89	-0.658314	-0.38566	AY00001175	M005	380	0.241045	580.634	6.70732	0.346263	0.93144	AY00001176	M005	380	553.484	74.74	-1.19655	-1.4194
M-011957-01	BAG3	M019	AY00001108	341	425.614	61.29	1.10451	0.47389	AY00001109	M019	227	0.257724	768.784	4.73934	-0.0184448	0.191136	AY00001110	M019	270	832.504	83.7	1.01242	0.308725
M-004379-02	BAG4	M014	AY00001159	221	490.018	72.85	0.216652	0.0746781	AY00001160	M014	380	0.250705	519.211	5.03145	-1.12763	-2.03108	AY00001161	M014	291	678.898	81.44	0.499615	-0.379019
M-011960-01	BAG5	B010	AY00001205	402	360.166	50.75	0.829149	0.88484	AY00001206	B010	205	0.263381	889.426	3.48837	0.731227	-0.594556	AY00001207	B010	259	915.904	86.87	2.01526	1.23613
M-021360-02	BAGE	B005	AY00001186	268	709.698	76.49	-1.61166	-3.11265	AY00001187	B005	380	0.258113	289.011	3.14465	-0.589082	-0.98578	AY00001188	B005	177	917.117	85.31	-0.0944764	-0.62775
M-018890-01	BAGE2	K013	AY00001186	269	841.804	90.33	0.239447	1.68458	AY00001187	K013	351	0.27069	310.654	3.34448	0.0132227	-0.168106	AY00001188	K013	323	720.174	79.57	-2.43418	-2.57022
M-018894-00	BAGE3	E014	AY00000504	476	390.82	50.63	-2.70158	-4.30423	AY00000505	E014	256	0.229134	531.73	15.8371	-0.96905	-1.43383	AY00000506	E014	287	669.197	83.62	0.145259	0.0857538
M-018599-02	BAGE4	H003	AY00001119	260	908.435	89.62	1.25488	1.33045	AY00001184	H003	422	0.274973	340.115	1.89702	-0.787797	-0.905753	AY00001185	H003	227	555.518	71.81	0.853891	0.745174
M-018608-01	BAGE5	C009	AY00001196	431	337.701	45.24	-0.894713	-1.02196	AY00001197	C009	211	0.287308	551.312	0.543478	0.50419	1.25646	AY00001198	C009	247	797.374	84.21	-1.00995	-0.960699
M-020357-01	BAHD1	C016	AY00001098	342	398.615	58.77	0.662341	0.564846	AY00001099	C016	204	0.268606	868.744	2.82486	1.79164	0.436034	AY00001100	C016	246	747.972	81.71	-0.00383257	-0.455235
M-005433-01	BAI1	B003	AY00001032	383	372.553	54.31	-0.367664	-0.384099	AY00001033	B003	558	0.274014	598.194	2.30769	-1.40549	-1.63648	AY00001034	B003	273	714.461	81.32	-0.670224	-0.690722
M-003632-02	BAI2	E012	AY00001094	210	758.205	75.71	1.252	-0.364126	AY00001095	E012	155	0.280457	978.367	4.09836	3.78394	2.67862	AY00001115	E012	313	427.339	65.81	1.75384	1.44541
M-005434-01	BAI3	C014	AY00001094	160	935.244	90	3.38542	2.1991	AY00001095	C014	110	0.275449	967.156	1.20482	3.61989	0.280212	AY00001115	C014	238	481.161	69.33	3.36481	1.88213
M-011922-01	BAIAP1	M014	AY00001035	392	433.186	60.46	0.77414	0.0650195	AY00001036	M014	259	0.268693	545.71	1.44231	0.142171	-0.0211827	AY00001037	M014	297	777.277	85.19	-0.958106	-0.460145
M-012206-01	BAIAP2	I006	AY00001174	209	501.872	76.08	0.43379	0.850566	AY00001175	I006	367	0.242973	430.393	5.39682	-2.32896	-3.21352	AY00001176	I006	401	633.038	83.54	0.451894	1.0913
M-013664-00	BAIAP3	K006	AY00001126	206	551.399	77.18	1.79876	1.23682	AY00001127	K006	337	0.260881	496.232	3.87597	-0.695909	-1.1288	AY00001128	K006	312	691.877	87.5	1.11096	1.35757
M-003305-02	BAK1	N011	AY00001205	371	363.897	47.17	0.916343	0.562753	AY00001206	N011	181	0.270285	862.514	2.06897	0.417091	-0.0530086	AY00001207	N011	313	768.894	81.79	0.12238	-0.0748387
M-014734-00	BAL	I022	AY00000492	541	629.969	85.95	1.79863	1.59244	AY00000493	I022	395	0.250099	578.578	5.31496	0.526659	1.10714	AY00000494	I022	330	760.557	89.7	-0.277819	-1.17529
M-019596-03	BAMBI	H012	AY00000305	310	436.762	63.55	-0.802295	-1.08006	AY00000306	H012	297	0.261201	507.683	3.43348	-0.797179	-1.15234	AY00000307	H012	280	811.144	86.79	1.23724	-0.360262
M-011536-00	BANF1	C003	AY00001141	153	516.19	72.55	0.778613	-0.11988	AY00001142	C003	324	0.24479	593.007	8.04598	0.758203	-0.0510417	AY00001143	C003	300	616.963	78.67	0.785074	0.192308
M-019168-01	BANK1	B012	AY00001123	315	468.043	69.52	-0.623259	-0.583661	AY00001124	B012	325	0.25682	656.365	5.97015	2.25958	2.50099	AY00001125	B012	398	720.728	86.93	-0.00849927	0.452569
M-013093-01	BANP	A019	AY00001135	236	542.515	77.54	0.0690384	-0.048913	AY00001136	A019	282	0.262767	589.769	3.27869	1.98191	1.4987	AY00001137	A019	284	689.493	82.39	-0.531578	-1.38178
M-005791-00	BAP1	N011	AY00001049	399	367.648	55.39	0.169285	0.493652	AY00001050	N011	243	0.2747	426.999	3.60825	-0.246823	-0.300104	AY00001051	N011	319	740.67	82.13	-0.978559	-0.96118
M-011216-01	BAPX1	B015	AY00001156	281	446.332	64.41	-0.821187	-1.49848	AY00001157	B015	372	0.249545	591.607	4.02477	1.11998	1.52245	AY00001158	B015	346	644.223	81.5	0.105576	-0.0652174
M-003873-02	BARD1	J014	AY00001098	349	339.655	44.41	-0.993535	-1.06883	AY00001099	J014	224	0.254842	671.964	5.68182	-0.612779	0.410448	AY00001100	J014	250	939.376	87.2	2.88584	1.21093
M-017899-00	BARHL1	D019	AY00001138	348	434.289	66.67	0.708302	0.773926	AY00001139	D019	169	0.271615	841.476	3.57143	2.59206	0.464976	AY00001140	D019	288	794.211	85.42	0.702938	0.862565
M-032002-01	BARHL2	M021	AY00000504	184	523.532	76.09	0.143739	0.186067	AY00000505	M021	344	0.258263	507.316	3.5461	-1.37768	-1.54129	AY00000506	M021	319	636.756	83.07	-0.467839	-0.06639
M-013087-01	BARX1	K008	AY00001174	374	383.116	56.15	-2.23748	-2.15774	AY00001175	K008	305	0.25321	486.149	7.72358	-1.33615	-0.954946	AY00001176	K008	380	614.829	79.74	0.0745863	0.00713267
M-012395-01	BARX2	O007	AY00001162	340	513.8	74.12	1.01615	0.667246	AY00001163	O007	301	0.239271	616.796	10.2941	0.401295	0.355456	AY00001164	O007	235	853.802	88.51	2.04872	0.686275
M-019008-03	BASP1	D004	AY00000305	245	412.244	54.69	-1.39854	-2.4988	AY00000306	D004	283	0.264945	507.696	3.84615	-0.796942	-0.642578	AY00000307	D004	366	733.847	87.16	-0.31358	-0.19869
M-003805-00	BAT1	N007	AY00001208	351	319.656	38.75	-0.383279	-0.600945	AY00001209	N007	266	0.270593	814.707	4	-0.824359	-0.0175747	AY00001210	N007	168	828.64	82.14	0.918258	0.570499
M-013299-01	BAT2	M007	AY00001129	365	432.858	64.66	-1.56028	-1.68612	AY00001130	M007	496	0.251246	479.264	4.60048	0.582325	0.551148	AY00001131	M007	376	699.002	87.23	0.00595283	0.404301
M-014078-02	BAT2D1	O004	AY00001119	243	607.723	70.78	-2.76256	-5.18858	AY00001184	O004	370	0.250843	392.894	5.35117	0.637851	0.538556	AY00001185	O004	170	282.11	34.12	-2.55284	-3.41258
M-005062-01	BAT3	D019	AY00001119	272	693.253	76.1	-1.6199	-3.34775	AY00001184	D019	844	0.255809	313.296	7.0028	-1.51222	-2.12362	AY00001185	D019	197	505.286	62.94	0.227991	-0.233315
M-013701-00	BAT4	B017	AY00001123	334	468.988	72.16	-0.596187	-0.0639764	AY00001124	B017	351	0.248299	527.838	7.54098	-0.073393	-0.625992	AY00001125	B017	339	721.153	87.02	0.000202104	0.488142
M-013106-02	BAT5	P011	AY00001196	202	401.431	57.92	0.889876	0.569009	AY00001197	P011	230	0.26775	337.723	2.40385	-2.12988	-2.83844	AY00001198	P011	225	840.55	85.78	-0.283428	-0.275109
M-008563-01	BATF	O020	AY00001211	301	349.629	47.84	-0.592387	-0.529948	AY00001212	O020	221	0.261753	617.655	6.31579	-1.69885	-1.26954	AY00001213	O020	240	899.233	84.17	1.28344	-0.784314
M-003308-03	BAX	M020	AY00001171	248	524.209	77.02	0.0931682	0.186916	AY00001172	M020	324	0.251135	512.172	6.41509	-0.568624	-0.0746411	AY00001173	M020	332	649.966	85.24	-1.22351	-0.263366
M-006941-00	BAZ1A	J016	AY00001196	271	422.075	65.31	1.46797	1.49624	AY00001197	J016	155	0.279528	771.296	0.746269	3.21712	2.76517	AY00001198	J016	226	757.707	82.3	-1.67742	-1.79476
M-006901-02	BAZ1B	O010	AY00001101	410	337.103	46.1	-0.548212	-0.35828	AY00001102	O010	263	0.263707	827.437	3.57143	3.1648	2.76246	AY00001103	O010	237	704.267	82.7	0.0571169	0.663043
M-020470-01	BAZ2A	A019	AY00001129	247	382.105	59.11	-2.82447	-2.74833	AY00001130	A019	353	0.241994	295.565	5.12821	-3.24084	-3.49896	AY00001131	A019	368	620.071	84.78	-1.7362	-0.649462
M-020487-01	BAZ2B	C006	AY00001101	367	367.172	50.95	0.276786	0.156582	AY00001102	C006	276	0.260886	411.118	4.59184	-3.73794	-5.07764	AY00001103	C006	309	592.708	74.76	-1.91129	-1.49457
M-004380-01	BBC3	N013	AY00000504	286	493.428	70.63	-0.501699	-0.776896	AY00000505	N013	385	0.250847	524.702	5.2459	-1.08668	-1.39204	AY00000506	N013	322	708.413	87.89	0.886388	1.26694
M-011472-01	BBOX1	L013	AY00001104	243	846.227	83.13	2.24363	1.13035	AY00001180	L013	378	0.255599	501.721	2.2293	2.62532	2.35388	AY00001181	L013	195	1032.91	86.67	4.30916	2.08043
M-013536-00	BBP	H015	AY00000489	706	546.118	81.16	-0.780711	-0.107994	AY00000490	H015	722	0.240436	595.519	11.4671	-0.52826	-0.944	AY00000491	H015	518	527.502	66.02	-2.47597	-7.28952
M-019180-02	BBS1	J003	AY00001186	286	866.144	89.51	0.580504	1.40035	AY00001187	J003	346	0.262781	242.65	1.70649	-1.87923	-2.11122	AY00001188	J003	216	914.805	88.43	-0.121941	0.428088
M-010080-01	BBS2	B016	AY00001193	286	385.096	55.59	-2.21558	-2.46713	AY00001194	B016	331	0.253716	646.575	3.663	2.05167	0.819085	AY00001195	B016	898	691.181	88.64	-0.400544	0.892333
M-013649-00	BBS4	J007	AY00001135	217	503.984	74.65	-0.843887	-0.677174	AY00001136	J007	341	0.239239	512.646	7.93103	0.383744	-0.0207433	AY00001137	J007	437	612.79	80.32	-1.82497	-2.18411
M-016478-01	BBS5	M010	AY00000507	328	486.944	71.04	-0.631834	-0.635531	AY00000508	M010	412	0.249146	422.835	6.10465	-2.0605	-2.60325	AY00000509	M010	383	750.892	85.64	0.161668	-0.347245
M-013346-00	BBS7	O013	AY00001141	309	442.159	64.4	-1.21681	-1.74825	AY00001142	O013	341	0.24961	577.878	6.44068	0.453911	1.07604	AY00001143	O013	294	517.738	62.59	-1.54245	-4.56509
M-015289-01	BBX	F022	AY00001199	479	375.853	53.65	-2.65647	-3.34118	AY00001200	F022	168	0.257216	673.16	4.25532	0.4375	1.30635	AY00001201	F022	244	625.36	71.31	-2.18115	-3.17956
M-015085-00	BC002942	D016	AY00000492	721	601.964	83.5	1.24758	1.09193	AY00000493	D016	652	0.264589	546.552	2.4	-0.318464	-0.580049	AY00000494	D016	544	797.243	91.91	0.334875	0.0948276
M-015078-00	BC008967	K004	AY00000308	392	500.822	71.68	-0.865094	-1.07908	AY00000309	K004	570	0.235133	415.164	9.96094	-2.19337	-3.23744	AY00000310	K004	393	525.898	72.26	-1.5024	-1.80559
M-020247-00	BC-2	I008	AY00000492	643	469.372	72.63	-1.36148	-1.1287	AY00000493	I008	619	0.238717	576.281	8.87246	0.466049	0.158867	AY00000494	I008	414	715.352	89.86	-1.03277	-1.08333
M-016130-01	BCAN	M013	AY00001150	433	349.35	44.8	-0.836577	-1.24147	AY00001151	M013	193	0.256359	436.184	5.4878	-1.67966	-1.48145	AY00001152	M013	236	881.513	86.44	2.47158	1.92049
M-013301-02	BCAP29	K018	AY00001208	379	350.813	48.02	0.532935	0.493506	AY00001209	K018	282	0.271811	922.8	3.50877	0.661276	1.24429	AY00001210	K018	192	568.696	69.79	-2.07714	-2.10846
M-018679-00	BCAP31	A014	AY00001120	304	497.191	73.68	0.562606	0.673956	AY00001121	A014	276	0.266596	595.797	2.58621	1.14112	0.54461	AY00001122	A014	329	776.978	87.23	0.867845	0.609137
M-020465-01	BCAR1	C012	AY00001123	190	670.294	91.05	5.1724	3.65453	AY00001124	C012	343	0.252614	633.842	2.77778	1.85077	1.43353	AY00001125	C012	320	814.384	89.38	1.90818	1.42095
M-011469-01	BCAR3	D007	AY00001144	278	500.656	75.9	0.0415759	0.333333	AY00001145	D007	370	0.251659	480.929	5.52147	-1.19909	-1.36229	AY00001146	D007	347	660.325	79.83	-0.221658	-1.4127
M-010341-02	BCAS1	P014	AY00001129	173	594.011	87.86	2.4538	2.75407	AY00001130	P014	316	0.259201	458.729	3.34572	0.154947	-0.256089	AY00001131	P014	303	766.749	88.12	1.50125	0.787097
M-012708-00	BCAS2	D012	AY00001211	326	362.99	59.2	-0.186667	0.949219	AY00001212	D012	212	0.263634	766.301	1.82927	0.239923	0.609164	AY00001213	D012	233	854.606	87.12	0.561269	0.372549
M-010577-02	BCAS3	A008	AY00001196	327	403.26	59.02	0.9411	0.707026	AY00001197	A008	113	0.256287	591.776	5.43478	1.00321	0.43964	AY00001198	A008	316	633.951	74.37	-3.75985	-5.25764
M-010578-02	BCAS4	N015	AY00000304	363	669.255	87.33	0.181105	1.26706	AY00000510	N015	307	0.260793	549.805	2.04082	0.448478	0.724976	AY00000511	N015	382	556.083	72.77	-0.30065	-0.686819
M-012084-01	BCAT1	B005	AY00001202	285	266.199	24.21	-2.3618	-2.59724	AY00001203	B005	220	0.272584	703.158	2.89017	-1.31541	-0.258567	AY00001204	B005	211	778.792	77.73	0.649666	-1.11946
M-020191-01	BCAT2	F022	AY00001156	255	549.438	80.39	1.97863	1.74619	AY00001157	F022	247	0.267184	616.29	4.22535	1.59401	1.17551	AY00001158	F022	310	728.049	86.77	1.7386	1.57143
M-013030-01	BCCIP	C008	AY00001192	259	871.855	87.64	-0.420443	-0.0523077	AY00001214	C008	322	0.265907	378.848	2.63158	1.18127	1.23252	AY00001215	C008	200	367.29	50.5	-1.43306	-1.51464
M-014757-01	BCDO2	N016	AY00001104	333	374.538	44.44	-3.46454	-6.74949	AY00001180	N016	388	0.262232	361.879	4.45205	-1.70895	-0.890312	AY00001181	N016	228	745.817	76.75	0.10514	-0.579088
M-009826-02	BCHE	H011	AY00001174	319	444.056	68.03	-0.866696	-0.364528	AY00001175	H011	333	0.244786	523.918	5.6338	-0.663633	-0.694417	AY00001176	H011	390	505.183	64.1	-2.1974	-4.45506
M-012563-00	BCKDHA	E019	AY00001205	224	289.446	32.14	-0.823901	-0.789474	AY00001206	E019	252	0.249948	940.331	5.11628	1.32544	0.419771	AY00001207	E019	271	714.003	80.07	-0.584383	-0.51871
M-009464-03	BCKDHB	D009	AY00001208	406	331.435	43.84	-0.0368863	0	AY00001209	D009	225	0.274307	935.224	2.76243	0.83203	-0.390158	AY00001210	D009	237	892.39	83.97	1.65287	0.967462
M-004932-01	BCKDK	H015	AY00001032	331	389.511	57.4	0.0277329	-0.0380739	AY00001033	H015	654	0.239253	816.065	13.089	1.92917	0.941411	AY00001034	H015	384	731.832	85.16	-0.409082	0.440353
M-004381-02	BCL10	H022	AY00001174	296	539.053	77.7	1.27013	1.09509	AY00001175	H022	309	0.260847	609.691	2.7027	0.863653	1.78355	AY00001176	H022	390	651.933	80.26	0.843437	0.155492
M-006996-01	BCL11A	I013	AY00001159	269	534.811	81.04	1.47145	1.48069	AY00001160	I013	332	0.241387	521.781	9.96564	-1.07847	-2.17703	AY00001161	I013	284	744.428	86.27	1.97062	1.2555
M-005082-01	BCL11B	M008	AY00001199	290	425.872	66.21	-1.26402	-0.878431	AY00001200	M008	213	0.262189	640.82	6.06061	-0.091264	0.235367	AY00001201	M008	201	770.579	81.59	-0.0743447	-0.339779
M-003307-06	BCL2	D021	AY00001174	266	500.045	78.2	0.392701	1.17057	AY00001175	D021	356	0.245389	519.511	4.77707	-0.742111	-0.549461	AY00001176	D021	394	598.939	80.46	-0.254664	0.212553
M-003306-01	BCL2A1	J012	AY00001105	237	473.585	77.22	0.269417	1.48387	AY00001106	J012	391	0.241556	503.641	7.59878	-1.0167	-0.256809	AY00001107	J012	327	373.176	48.62	-4.71441	-8.90669
M-003458-06	BCL2L1	P005	AY00001168	281	461.629	63.35	-1.7602	-3.41438	AY00001169	P005	429	0.24417	557.812	6.74157	0.296971	-0.545113	AY00001170	P005	347	737.4	83.86	0.281867	-1.24775
M-004382-01	BCL2L10	L016	AY00001156	301	461.939	71.76	-0.397395	-0.00609137	AY00001157	L016	305	0.243947	535.789	6.89655	0.0479764	0.283673	AY00001158	L016	403	666.24	78.41	0.534503	-1.02484
M-004383-02	BCL2L11	E008	AY00001211	261	411.004	57.47	1.2714	0.723958	AY00001212	E008	173	0.274791	905.306	2.11268	2.05295	2.16712	AY00001213	E008	240	862.463	86.67	0.688417	0.196078
M-017207-01	BCL2L12	L017	AY00001153	351	380.768	53.85	0.22052	-0.0715361	AY00001154	L017	206	0.274132	415.411	3.57143	0.156066	0.46333	AY00001155	L017	248	771.152	80.24	0.431799	-0.259259
M-020290-00	BCL2L13	N012	AY00001205	435	309.884	39.54	-0.346189	-0.123707	AY00001206	N012	217	0.261963	722.332	2.90698	-1.21925	0.233524	AY00001207	N012	260	613.81	70.77	-1.87446	-2.91871
M-004385-03	BCL2L14	L022	AY00001171	302	473.606	66.56	-1.1281	-1.76822	AY00001172	L022	324	0.240196	620.616	5.07812	1.35455	0.692823	AY00001173	L022	382	781.038	88.74	1.08715	1.12277
M-004384-02	BCL2L2	O016	AY00001159	252	546.267	78.17	1.79236	0.987983	AY00001160	O016	261	0.25113	727.913	2.94118	2.86517	1.52838	AY00001161	O016	315	821.255	85.71	3.69521	1.06599
M-003874-02	BCL3	C022	AY00001162	618	542.848	80.26	1.77136	1.73414	AY00001163	C022	184	0.262907	713.167	3.87597	2.11968	1.47132	AY00001164	C022	299	864.772	92.64	2.26977	2.71078
M-011591-01	BCL6	O010	AY00001168	282	537.572	79.79	0.22285	0.88366	AY00001169	O010	464	0.2445	495.149	8.10811	-0.926309	-1.37406	AY00001170	O010	322	670.377	83.85	-1.0857	-1.25225
M-018874-01	BCL6B	H006	AY00001156	309	427.339	65.37	-1.33695	-1.30355	AY00001157	H006	312	0.235872	564.565	10	0.600622	0.142857	AY00001158	H006	301	600.476	82.06	-0.746645	0.108696
M-013141-01	BCL7A	C005	AY00000504	338	483.074	73.37	-0.723678	-0.293651	AY00000505	C005	279	0.246421	639.493	6.55022	0.834646	0.713433	AY00000506	C005	213	595.173	81.22	-1.25368	-0.578147
M-017228-00	BCL7B	P012	AY00001138	406	366.751	50	-1.24269	-1.73851	AY00001139	P012	216	0.254844	507.22	8.28729	-2.79282	-4.95048	AY00001140	P012	308	790.729	82.14	0.654082	0.0039267
M-017230-00	BCL7C	E006	AY00001147	367	385.759	52.04	-1.66128	-2.32881	AY00001148	E006	169	0.263308	737.657	4.79452	-1.19906	-0.0618401	AY00001149	E006	200	790.109	85.5	1.00141	1.14491
M-007268-01	BCL9	P004	AY00001186	295	670.36	78.64	-2.16287	-2.36742	AY00001187	P004	402	0.252987	215.534	4.5584	-2.63382	-1.87659	AY00001188	P004	224	915.414	83.93	-0.114703	-1.09475
M-010858-01	BCL9L	H006	AY00001189	249	774.115	83.53	0.878258	0.388601	AY00001190	H006	319	0.259078	337.849	4.36508	1.10537	1.15517	AY00001191	H006	216	552.55	74.54	0.25926	0.701778
M-020734-01	BCLAF1	C007	AY00001202	187	361.716	50.8	0.229231	0.22848	AY00001203	C007	241	0.27183	661.776	3.48259	-1.96113	-1.80997	AY00001204	C007	225	627.279	73.78	-1.43605	-2.17987
M-015127-02	BCLP	N022	AY00001116	253	669.283	79.84	-1.77242	-1.66899	AY00001117	N022	302	0.246808	484.695	7.80669	-0.182506	-0.560166	AY00001118	N022	399	363.613	51.88	-1.27699	-1.23116
M-013403-01	BCMO1	H010	AY00001162	692	424.36	60.4	-1.3091	-1.71677	AY00001163	H010	294	0.25119	675.079	5.85938	1.44054	1.15861	AY00001164	H010	359	628.427	80.22	-2.49294	-3.37745
M-010689-00	BCMP11	H010	AY00000498	272	500.306	70.59	-1.0086	-1.48322	AY00000499	H010	318	0.257635	460.171	6.42857	-1.37693	-1.5453	AY00000500	H010	318	664.075	85.22	-0.253358	0.396825
M-010692-01	BCNP1	O009	AY00000486	619	628.066	84.49	1.33218	0.986911	AY00000487	O009	576	0.252148	635.175	4.73251	1.13249	0.766823	AY00000488	O009	413	674.382	87.17	0.247308	0.215094
M-004584-01	BCOR	H003	AY00001135	216	433.439	62.5	-2.51534	-3.31848	AY00001136	H003	365	0.252606	333.923	5.01672	-3.31978	-4.43388	AY00001137	H003	338	630.769	79.88	-1.5218	-2.35465
M-019215-01	BCORL1	L007	AY00001153	428	422.694	64.25	1.62279	1.49473	AY00001154	L007	254	0.247568	405.443	5.94059	0.0289497	0.338454	AY00001155	L007	264	543.265	56.82	-3.52807	-7.48765
M-003875-05	BCR	J007	AY00001035	374	452.873	70.05	1.27081	1.31209	AY00001036	J007	146	0.28304	548.531	0	0.188453	1.26743	AY00001037	J007	237	868.05	91.98	0.400925	2
M-009404-01	BCS1L	B009	AY00001165	275	447.322	68	-0.763323	-0.407871	AY00001166	B009	221	0.259679	573.292	6.87831	1.00232	-0.647005	AY00001167	B009	289	792.607	88.93	1.27668	1.23922
M-014086-01	BDG29	B005	AY00001116	294	711.245	78.23	-1.15434	-2.22997	AY00001117	B005	149	0.249928	295.37	3.04569	-3.00805	-5.36376	AY00001118	B005	375	349.659	47.73	-1.69555	-1.83261
M-008643-02	BDH	N007	AY00001202	334	364.364	51.8	0.301053	0.33475	AY00001203	N007	156	0.259786	892.484	4.09836	1.63879	1.09657	AY00001204	N007	201	336.8	44.78	-5.43472	-9.9651
M-005435-01	BDKRB1	L013	AY00001094	267	743.249	82.4	1.07178	0.835874	AY00001095	L013	228	0.261913	719.599	5.46448	-0.00248491	0.466135	AY00001115	L013	477	399.799	63.52	0.929521	1.16129
M-005436-00	BDKRB2	E005	AY00001032	326	355.229	48.16	-0.771614	-1.07279	AY00001033	E005	603	0.274092	619.067	3.68098	-1.08602	-0.541944	AY00001034	E005	295	705.783	78.64	-0.80067	-1.48012
M-017626-00	BDNF	E010	AY00001108	195	451.952	71.28	1.88039	1.77807	AY00001109	E010	186	0.259636	810.041	4.54545	0.571412	1.03878	AY00001110	E010	185	812.776	87.57	0.689064	1.60738
M-020228-01	BDP1	C005	AY00001205	370	266.337	24.59	-1.36406	-1.46874	AY00001206	C005	228	0.269073	694.512	4.63917	-1.54399	-1.55444	AY00001207	C005	267	739.066	83.52	-0.261681	0.371613
M-010552-01	BECN1	F012	AY00001177	313	408.439	64.86	-1.02026	-0.222132	AY00001178	F012	387	0.250881	394.072	5.03145	-2.45639	-4.94595	AY00001179	F012	441	505.604	70.52	-2.43654	-2.59635
M-019160-01	BENE	O013	AY00001116	284	623.943	74.3	-2.44026	-3.5993	AY00001117	O013	213	0.260209	480.93	3.50877	-0.2387	0.181189	AY00001118	O013	351	457.996	69.8	1.55402	1.36594
M-012085-01	BET1	O011	AY00001119	272	758.094	86.03	-0.75364	0.0882353	AY00001184	O011	349	0.256733	349.606	6.42857	-0.531426	-0.862913	AY00001185	O011	185	379.349	56.22	-1.34122	-0.974628
M-018850-02	BET1L	D003	AY00000308	284	382.693	51.06	-3.58653	-5.37045	AY00000309	D003	247	0.266383	344.527	2.8169	-3.47568	-4.97227	AY00000310	D003	291	342.323	45.02	-5.22449	-8.42527
M-017753-00	BETA4GALNAC-T4	K018	AY00001162	522	503.093	78.93	0.737797	1.50304	AY00001163	K018	510	0.242558	446.942	5.44662	-2.62737	-3.81552	AY00001164	K018	380	710.675	85.79	-0.835503	-0.647059
M-015096-01	BEX1	O010	AY00001138	414	440.366	65.46	0.883844	0.59156	AY00001139	O010	195	0.260037	799.637	4.96894	1.91804	0.943237	AY00001140	O010	232	872.409	90.95	1.80008	2.31021
M-014939-01	BEX2	C010	AY00000304	194	760.644	85.57	1.77477	0.744807	AY00000510	C010	223	0.25266	552.148	7.25389	0.499466	-0.507289	AY00000511	C010	286	487.814	66.08	-1.31134	-2.01288
M-024780-02	BEXL1	K015	AY00001123	306	494.678	74.84	0.139981	0.463583	AY00001124	K015	304	0.246612	585.087	7.11611	0.965768	0.87004	AY00001125	K015	350	696.661	84.29	-0.501044	-0.590909
M-005792-02	BF	D003	AY00001052	293	233.336	19.11	-2.60214	-2.62874	AY00001053	D003	161	0.272772	506.65	4.44444	-2.86083	-3.66818	AY00001054	D003	139	701.635	79.86	-0.898693	-0.937838
M-004386-01	BFAR	L007	AY00001101	355	423.11	63.94	1.81155	1.53556	AY00001102	L007	222	0.272264	925.8	2.97619	4.79569	1.80765	AY00001103	L007	238	815.781	84.45	2.02474	1.13859
M-011218-01	BFSP1	J004	AY00001147	373	401.935	59.79	-1.21209	-1.01525	AY00001148	J004	189	0.270245	705.592	2.51572	-1.69015	-0.912519	AY00001149	J004	236	508.771	63.14	-3.86966	-5.27116
M-011471-00	BFSP2	K014	AY00000305	244	555.151	80.33	2.07672	1.60689	AY00000306	K014	297	0.242178	681.643	8.03213	2.33128	1.80664	AY00000307	K014	247	794.092	86.64	0.895114	-0.425764
M-017221-02	BG1	M005	AY00001168	461	426.151	58.13	-2.68664	-4.77908	AY00001169	M005	437	0.247125	508.325	5.61497	-0.669099	-0.227444	AY00001170	M005	405	454.174	63.21	-5.49724	-10.5495
M-008633-01	BGLAP	C016	AY00000305	194	513.16	75.26	1.05556	0.795036	AY00000306	C016	239	0.271705	485.231	4.7619	-1.20095	-1.4082	AY00000307	C016	238	819.593	90.34	1.40674	1.18996
M-021493-00	BGN	D008	AY00001186	295	822.747	83.05	-0.027587	-0.838821	AY00001187	D008	353	0.266293	308.128	3.09278	-0.0570802	-0.160995	AY00001188	D008	193	1069.01	87.56	1.71005	0.133672
M-015674-02	BGR	F016	AY00001104	278	756.695	86.69	1.16015	1.8554	AY00001180	F016	407	0.252269	367.18	4.79233	-1.54466	-1.34828	AY00001181	F016	180	640.712	81.11	-1.43395	0.589812
M-009998-01	BHD	I021	AY00000498	231	667.884	87.45	2.96548	2.28859	AY00000499	I021	383	0.257734	577.051	5.29595	0.681745	0.217094	AY00000500	I021	365	642.929	80.55	-0.624025	-0.838624
M-010318-00	BHLHB2	P011	AY00001168	262	534.185	77.1	0.134408	0.180392	AY00001169	P011	227	0.245702	646.778	5.20833	2.03371	1.87782	AY00001170	P011	387	724.228	90.7	0.0131052	1.83333
M-010043-00	BHLHB3	F011	AY00001123	283	482	61.84	-0.223313	-2.09547	AY00001124	F011	304	0.249942	697.559	7.84314	3.00734	1.65377	AY00001125	F011	341	809.459	88.56	1.80739	1.09684
M-009049-00	BHLHB5	J013	AY00001120	259	502.271	76.06	0.727307	1.14712	AY00001121	J013	289	0.240986	626.405	8.26446	1.72733	1.19331	AY00001122	J013	372	705.569	87.37	-0.505145	0.680203
M-008422-02	BHMT	C018	AY00001211	403	345.106	46.9	-0.729728	-0.652344	AY00001212	C018	197	0.261164	692.01	2.87356	-0.72905	-0.716981	AY00001213	C018	214	939.258	92.06	1.93113	2.3098
M-010395-01	BHMT2	J007	AY00001171	210	517.851	76.67	-0.0602759	0.121495	AY00001172	J007	375	0.253623	474.943	3.31126	-1.22887	-0.941627	AY00001173	J007	328	597.78	78.05	-2.1435	-3.11089
M-012946-01	BICC1	L019	AY00001193	225	524.812	80	1.88667	1.81157	AY00001194	L019	218	0.273758	584.553	2.1978	0.803093	0.673956	AY00001195	L019	714	630.101	82.91	-1.39953	-0.977162
M-019496-01	BICD1	N005	AY00001186	300	691.47	81.67	-1.86707	-1.31716	AY00001187	N005	402	0.270877	372.218	1.57233	1.72644	1.45912	AY00001188	N005	227	974.857	83.26	0.591482	-1.32149
M-014060-02	BICD2	B006	AY00001196	287	270.925	30.31	-2.76458	-2.89523	AY00001197	B006	154	0.269283	497.98	5.14706	-0.153524	-0.363964	AY00001198	B006	263	646.991	78.71	-3.54043	-3.36245
M-004387-02	BID	M018	AY00001108	403	403.996	62.53	0.467651	0.63577	AY00001109	M018	248	0.259635	635.308	3.41463	-1.92679	-1.01108	AY00001110	M018	250	523.21	65.2	-4.05702	-5.89933
M-012207-01	BIG1	K005	AY00000495	252	564.164	78.57	0.936283	0.550098	AY00000496	K005	309	0.259575	492.366	4	0.065493	-1.31321	AY00000497	K005	218	612.887	77.52	-1.30112	-2.49109
M-004388-02	BIK	E004	AY00001135	261	510.203	72.8	-0.696544	-1.07935	AY00001136	E004	326	0.250993	530.528	8.51852	0.754304	0.143475	AY00001137	E004	354	767.15	84.46	0.777887	-0.579457
M-008246-00	BIN1	M012	AY00001189	318	663.723	83.96	-0.69632	0.5	AY00001190	M012	321	0.265089	286.776	3.30882	-0.440559	-0.737931	AY00001191	M012	242	549.626	76.03	0.218167	0.905609
M-020919-01	BIN2	J013	AY00000304	324	795.763	88.58	2.38719	1.63798	AY00000510	J013	183	0.274484	637.325	1.26582	2.35347	2.33625	AY00000511	J013	389	535.907	70.44	-0.599348	-1.14866
M-016113-01	BIN3	L016	AY00001189	222	691.829	77.93	-0.295426	-1.06218	AY00001190	L016	347	0.271887	419.659	1.47059	3.58165	3.35977	AY00001191	L016	239	517.957	67.78	-0.22685	-0.222982
M-004389-02	BIRC1	E004	AY00001105	283	419.059	59.01	-1.2678	-1.77957	AY00001106	E004	239	0.250142	514.141	5.31401	-0.832417	-1.38327	AY00001107	E004	227	681.182	80.62	1.09213	0.00696379
M-004390-02	BIRC2	C005	AY00001101	367	380.8	55.59	0.650681	0.649151	AY00001102	C005	241	0.260655	687.676	4.9505	0.847495	-0.0996524	AY00001103	C005	240	707.327	77.92	0.111114	-0.63587
M-004099-02	BIRC3	P005	AY00001098	400	368.723	54.5	-0.177157	0.0790671	AY00001099	P005	194	0.253541	965.83	3.18471	2.97791	2.54051	AY00001100	P005	261	808.139	81.23	0.904525	-0.60091
M-004098-01	BIRC4	A015	AY00001101	333	306.653	38.74	-1.38366	-1.1396	AY00001102	A015	285	0.26181	486.901	2.65487	-2.48143	-2.38007	AY00001103	A015	178	676.032	74.16	-0.441073	-1.65761
M-003459-03	BIRC5	D009	AY00001177	211	463.189	64.93	0.574093	-0.21074	AY00001178	D009	234	0.256457	495.306	5.2356	-0.242393	-1.06406
M-013857-01	BIRC6	K018	AY00001055	351	362.455	52.14	0.405719	0.454979	AY00001096	K018	201	0.261986	474.891	1.89873	-1.38977	-1.00083	AY00001097	K018	242	691.889	74.38	-1.35533	-3.15808
M-004391-03	BIRC7	K014	AY00001098	311	424.397	60.77	1.38644	0.792378	AY00001099	K014	185	0.286148	694.061	3.04878	-0.342778	-0.43177	AY00001100	K014	243	645.59	75.72	-1.54952	-2.27314
M-004392-00	BIRC8	A019	AY00001101	376	364.497	52.66	0.203372	0.33811	AY00001102	A019	213	0.254288	572.707	4.57143	-1.05874	-1.29316	AY00001103	A019	305	685.123	81.64	-0.280662	0.375
M-014608-01	BITE	G003	AY00000480	654	531.76	76.45	-1.00641	-0.979695	AY00000481	G003	641	0.237006	426.932	9.05512	-3.19551	-4.44886	AY00000482	G003	397	729.503	87.15	-0.984361	-1.57143
M-016581-00	BIVM	B007	AY00001196	292	292.691	34.59	-2.15509	-2.35822	AY00001197	B007	244	0.261486	477.711	5.58376	-0.403494	-0.0744745	AY00001198	B007	256	868.317	88.28	0.183797	0.816594
M-015040-00	BJ-TSA-9	J020	AY00000486	483	629.584	84.68	1.3649	1.03665	AY00000487	J020	456	0.263873	659.062	4.58221	1.70368	0.892019	AY00000488	J020	376	719.195	89.1	1.09016	0.943396
M-012276-01	BLCAP	E014	AY00001126	290	468.268	70	-0.397711	-0.139981	AY00001127	E014	252	0.256556	477.381	8.21918	-1.09734	-1.79476	AY00001128	E014	391	599.788	79.03	-0.807628	-1.15579
M-003105-03	BLK	H018	AY00001032	319	473.855	68.65	1.99436	1.22172	AY00001033	H018	606	0.260022	846.11	5.09554	2.38902	1.46871	AY00001034	H018	196	761.586	84.69	0.0381843	0.301915
M-007287-02	BLM	H003	AY00001156	246	578.049	80.49	2.75557	1.7665	AY00001157	H003	283	0.238379	601.792	9.34959	1.31558	0.732653	AY00001158	H003	142	765.195	84.51	2.46223	0.869565
M-005793-00	BLMH	C021	AY00001049	354	361.666	51.41	0.0228709	0.10498	AY00001050	C021	150	0.269499	482.781	0	0.461682	0.363448	AY00001051	C021	237	934.619	91.56	1.40486	1.96739
M-020353-01	BLNK	F017	AY00001123	294	577.44	80.61	2.51159	1.59941	AY00001124	F017	333	0.262655	662.064	2	2.36304	1.31647	AY00001125	F017	371	704.032	83.02	-0.350197	-1.09289
M-012580-00	BLOC1S1	J007	AY00000305	367	297.56	32.15	-4.18744	-6.10809	AY00000306	J007	418	0.244103	233.858	9.83146	-5.72157	-10.5938	AY00000307	J007	331	512.532	65.86	-4.75383	-9.5
M-018342-00	BLOC1S2	J005	AY00001120	302	448.612	67.55	-1.01239	-0.544732	AY00001121	J005	355	0.242714	468.808	9.60265	-1.29106	-1.24164	AY00001122	J005	331	666.713	84.29	-1.25223	-0.883249
M-032540-01	BLOC1S3	H020	AY00001141	124	505.871	75.81	0.500472	0.531469	AY00001142	H020	289	0.252982	601.082	5.43933	0.920618	0.584375	AY00001143	H020	341	659.721	84.46	1.78804	1.90533
M-012953-01	BLP2	P005	AY00000489	672	742.591	91.22	3.74135	2.71388	AY00000490	P005	555	0.249134	598.764	4.80349	-0.461753	-0.298667	AY00000491	P005	500	524.111	70.2	-2.538	-5.80462
M-005437-02	BLR1	L020	AY00001094	246	729.461	88.21	0.905629	1.87803	AY00001095	L020	193	0.266906	853.31	2.48447	1.95404	0.36255	AY00001115	L020	339	413.627	59.59	1.3434	0.673697
M-003862-00	BLVRA	L018	AY00001104	308	692.713	81.82	0.385876	0.863544	AY00001180	L018	266	0.25792	468.908	7.07547	1.6083	0.688551	AY00001181	L018	226	776.544	80.09	0.555077	0.316354
M-004040-00	BLVRB	O009	AY00001174	270	428.595	59.26	-1.21448	-1.6883	AY00001175	O009	298	0.25283	623.611	5.07812	1.11152	0.680705	AY00001176	O009	297	450.312	60.94	-3.33439	-5.35663
M-021436-01	BLZF1	N007	AY00001105	330	406.076	60.91	-1.6338	-1.43907	AY00001106	N007	318	0.245745	549.535	5.09804	-0.211241	0.684825	AY00001107	N007	368	653.328	86.96	0.567025	1.77298
M-015872-01	BM039	J007	AY00001116	219	816.25	86.76	0.39233	0.74216	AY00001117	J007	242	0.263714	469.447	4.56853	-0.410069	0.0885201	AY00001118	J007	380	439.223	66.05	0.990928	0.822464
M-019006-01	BM88	O016	AY00000483	611	604.569	83.63	1.98303	1.44747	AY00000484	O016	654	0.252041	569.56	5.50285	0.4513	0.640404
M-004393-04	BMF	C014	AY00001138	375	377.726	53.07	-0.925643	-1.27581	AY00001139	C014	227	0.255355	757.573	4.25532	1.24039	1.21618	AY00001140	C014	261	867.655	89.27	1.73338	1.87042
M-005230-00	BMI1	P009	AY00001098	312	298.005	38.46	-2.16329	-1.74573	AY00001099	P009	230	0.268152	779.74	2.13904	0.704118	1.16311	AY00001100	P009	215	761.066	80	0.193853	-0.974203
M-005794-00	BMP1	E022	AY00001052	437	243.898	21.05	-2.36134	-2.45002	AY00001053	E022	200	0.28481	632.85	4.08163	-1.31308	-1.5957	AY00001054	E022	238	832.331	90.34	0.855023	1.89459
M-013731-00	BMP10	H021	AY00001138	369	418.149	61.25	0.242071	-0.042954	AY00001139	H021	171	0.258073	805.27	8.51064	2.00878	1.37802	AY00001140	H021	346	677.635	81.21	-0.932664	-0.239529
M-012018-02	BMP15	O004	AY00001104	264	384.558	50.38	-3.34329	-5.53971	AY00001180	O004	232	0.261969	361.886	7.9602	-1.70872	-2.39231	AY00001181	O004	226	701.895	81.42	-0.538025	0.672922
M-011219-01	BMP2	F012	AY00001202	274	369.037	54.01	0.427822	0.569607	AY00001203	F012	242	0.268305	714.185	2.48756	-1.14335	-1.26168	AY00001204	F012	198	769.992	83.84	0.528523	0.520805
M-005071-01	BMP2K	F017	AY00001032	362	433.579	63.26	1.05526	0.618141	AY00001033	F017	645	0.252442	792.515	2.82486	1.56873	1.49268	AY00001034	F017	296	788.525	80.07	0.443151	-1.05891
M-011220-02	BMP3	G017	AY00001177	404	364.769	48.27	-2.29195	-2.92189	AY00001178	G017	398	0.247648	490.768	6.0423	-0.341634	-1.27628	AY00001179	G017	312	635.775	84.94	0.543592	1.15885
M-011221-01	BMP4	A007	AY00001202	289	275.126	26.64	-2.11963	-2.339	AY00001203	A007	120	0.260424	676.18	5.15464	-1.73637	-0.800623	AY00001204	A007	219	599.209	74.89	-1.82245	-1.88188
M-017549-02	BMP5	G004	AY00001108	359	387.536	59.89	-0.017269	0.291123	AY00001109	G004	177	0.262981	691.426	2.85714	-1.12446	-0.144044	AY00001110	G004	345	578.358	74.49	-3.15312	-2.78188
M-021475-03	BMP6	M017	AY00001168	433	421.959	56.81	-2.7961	-5.12418	AY00001169	M017	352	0.244308	546.566	7.43243	0.077435	-0.018797	AY00001170	M017	328	712.664	85.37	-0.222859	-0.567568
M-011592-00	BMP7	J005	AY00001177	245	468.067	66.53	0.716145	0.0496338	AY00001178	J005	294	0.234286	529.348	9.05512	0.502105	0.351351	AY00001179	J005	330	539.03	76.36	-1.67128	-1.07552
M-018645-02	BMP8A	A011	AY00001144	242	561.91	83.06	1.59753	1.81115	AY00001145	A011	354	0.253695	565.294	5.24475	0.541641	0.228814	AY00001146	A011	287	759.095	88.15	1.97034	1.52205
M-011593-02	BMP8B	M022	AY00001208	317	340.118	45.11	0.21844	0.149941	AY00001209	M022	219	0.268135	1085.21	3.7037	2.89341	2.52021	AY00001210	M022	203	929.559	85.71	2.08118	1.3449
M-021489-01	BMPER	M011	AY00001119	252	764.506	86.11	-0.667976	0.115917	AY00001184	M011	386	0.245998	357.657	6.8323	-0.313962	-0.133415	AY00001185	M011	210	577.127	74.29	1.12315	1.01875
M-004933-04	BMPR1A	O020	AY00001035	421	315.83	37.53	-2.1866	-2.91678	AY00001036	O020	228	0.259491	436.948	5.39216	-1.64248	-1.23742	AY00001037	O020	128	923.38	88.28	1.22932	0.65942
M-004934-01	BMPR1B	N006	AY00001032	439	329.947	41.46	-1.3611	-1.82307	AY00001033	N006	621	0.255293	614.688	3.50877	-1.15303	-0.611185	AY00001034	N006	303	680.309	80.86	-1.1836	-0.826215
M-005309-03	BMPR2	O004	AY00001035	326	425.11	64.42	0.570398	0.579974	AY00001036	O004	124	0.269503	573.931	2.17391	0.605247	1.2286	AY00001037	O004	294	841.545	87.76	0.00410282	0.471014
M-020913-00	BMS1L	H013	AY00000308	302	438.135	61.92	-2.30925	-3.1103	AY00000309	H013	302	0.236918	395.347	6.69456	-2.55312	-3.41248	AY00000310	H013	337	463.881	63.2	-2.75983	-4.00729
M-015044-00	BMSC-UBP	H009	AY00000480	532	568.193	80.08	-0.173792	-0.0583756	AY00000481	H009	608	0.247401	521.177	7.30223	-0.928976	-1.284	AY00000482	H009	415	653.769	83.37	-2.23966	-3.5
M-003106-04	BMX	P019	AY00001035	377	308.53	38.99	-2.37075	-2.72692	AY00001036	P019	217	0.275479	580.25	3.48837	0.708933	0.617829	AY00001037	P019	185	1094.79	87.03	3.79564	0.206522
M-011595-01	BNC1	P018	AY00001168	300	486.471	66	-1.11151	-2.72157	AY00001169	P018	340	0.240686	479.718	8.01394	-1.22754	-2.68797	AY00001170	P018	392	781.956	87.76	1.19101	0.509009
M-032217-01	BNC2	H018	AY00000305	311	458.995	66.24	-0.261626	-0.649319	AY00000306	H018	263	0.263149	568.626	4.54545	0.298817	-0.871094	AY00000307	H018	350	994.69	93.43	4.91972	2.5393
M-011222-01	BNIP1	F020	AY00001177	222	451.198	67.12	0.224911	0.145647	AY00001178	F020	302	0.252974	525.599	6.61479	0.420119	0.299299	AY00001179	F020	247	458.797	59.92	-3.50813	-5.35677
M-011814-00	BNIP2	P008	AY00001105	248	521.769	75.4	1.62783	1.15771	AY00001106	P008	318	0.249757	626.598	6.56371	1.14127	0.684825	AY00001107	P008	382	538.136	74.61	-1.60458	-1.66713
M-004636-01	BNIP3	N022	AY00001211	352	349.286	48.3	-0.6028	-0.470052	AY00001212	N022	205	0.259681	655.309	3.93258	-1.20774	-0.609164	AY00001213	N022	306	899.49	91.18	1.28759	1.96471
M-011815-01	BNIP3L	J014	AY00001193	315	447.82	70.48	-0.373924	0.142857	AY00001194	J014	364	0.255132	564.2	4.31894	0.39336	0.572565	AY00001195	J014	888	635.729	81.08	-1.30748	-1.57423
M-015353-01	BNIPL	E009	AY00000504	237	459.727	64.98	-1.22424	-1.77337	AY00000505	E009	298	0.260151	567.777	4.08163	-0.365709	-0.902488	AY00000506	E009	313	686.886	85.62	0.479561	0.639004
M-008413-00	BOC	G006	AY00001193	232	508.885	78.02	1.41904	1.4645	AY00001194	G006	317	0.2649	655.703	2.14592	2.23544	0.809145	AY00001195	G006	546	865.374	89.01	2.44841	1.01305
M-004394-00	BOK	P008	AY00001150	415	339.63	48.67	-1.14045	-0.733596	AY00001151	P008	256	0.256039	645.853	7.53769	0.9082	0.653751	AY00001152	P008	231	850.005	84.85	1.98793	1.43425
M-034940-01	BOLA2	K022	AY00000304	289	676.094	80.97	0.300368	-0.620178	AY00000510	K022	277	0.263371	591.348	1.85185	1.35271	1.86395	AY00000511	K022	296	578.759	80.74	0.0350533	0.892963
M-180356-01	BOLA2B	L013	AY00001119	254	814.533	86.61	0.000365014	0.288927	AY00001184	L013	248	0.265291	396.432	2.34742	0.733428	0.779682	AY00001185	L013	241	345.844	42.74	-1.7587	-2.46167
M-021362-01	BOLL	A010	AY00001108	263	392.146	58.56	0.118532	0.117493	AY00001109	A010	122	0.269258	688.277	2.12766	-1.16948	-1.4626	AY00001110	A010	244	652.38	78.28	-1.93988	-1.51007
M-016585-01	BOMB	G010	AY00000486	586	560.722	81.91	-0.119839	0.311518	AY00000487	G010	502	0.254692	601.743	4.21836	0.333062	0.0907668	AY00000488	G010	522	579.357	80.27	-1.53996	-2.38868
M-014065-01	BOP1	H011	AY00001123	276	565.296	85.14	2.1636	2.49114	AY00001124	H011	293	0.259498	556.587	5.42636	0.448457	0.296627	AY00001125	H011	348	747.915	88.22	0.547882	0.962451
M-008917-02	BPGM	E012	AY00001049	313	391.01	57.83	0.741126	0.731934	AY00001050	E012	220	0.283319	485.077	0.574713	0.490852	0.183801	AY00001051	E012	189	930.563	88.89	1.35502	1.1382
M-008262-00	BPHL	A018	AY00001171	184	579.327	77.17	1.42342	0.214953	AY00001172	A018	276	0.247657	535.155	7.69231	-0.161038	0.744498	AY00001173	A018	424	679.938	85.38	-0.695142	-0.207921
M-009597-01	BPI	L007	AY00001165	200	454.211	62	-0.562867	-1.48122	AY00001166	L007	336	0.24711	546.808	5.35714	0.485025	0.997235	AY00001167	L007	409	748.944	87.04	0.487616	0.498039
M-009407-01	BPIL1	E015	AY00001189	275	696.374	77.82	-0.230603	-1.09067	AY00001190	E015	378	0.258587	313.107	4.51613	0.356466	0.570115	AY00001191	E015	203	575.519	66.5	0.582022	-0.398085
M-009088-01	BPIL2	A017	AY00001144	225	440.575	64.89	-1.48458	-1.93911	AY00001145	A017	358	0.260424	723.026	3.71622	3.79618	3.07203	AY00001146	A017	332	636.221	83.13	-0.756577	-0.248677
M-008771-01	BPIL3	K017	AY00001196	273	392.644	58.24	0.643832	0.609159	AY00001197	K017	241	0.258627	533.411	2.5641	0.283424	0.321922	AY00001198	K017	246	830.602	83.74	-0.450824	-1.16594
M-008664-02	BPNT1	I017	AY00001038	273	354.695	49.08	-0.400904	-0.478632	AY00001039	I017	248	0.260625	704.719	2.47525	-0.412591	-0.0302267	AY00001048	I017	246	839.302	85.77	1.01785	0.643631
M-011907-01	BPY2	N008	AY00001123	294	470.214	68.03	-0.561073	-0.876969	AY00001124	N008	367	0.243474	559.195	7.91139	0.495782	0.766865	AY00001125	N008	378	690.86	85.45	-0.619767	-0.132411
M-032352-01	BPY2B	P020	AY00001192	215	932.174	88.84	0.267546	0.316923	AY00001214	P020	376	0.257799	248.279	2.8754	-2.31663	-2.38041	AY00001215	P020	210	309.315	38.1	-2.22774	-3.05981
M-032353-01	BPY2C	I019	AY00001144	211	580.173	86.26	2.06144	2.47162	AY00001145	I019	316	0.245875	497.927	6.71937	-0.848358	-0.307203	AY00001146	I019	351	670.096	84.62	-0.00481114	0.276896
M-016881-01	BPY2IP1	P012	AY00001177	264	404.82	54.17	-1.12565	-1.96176	AY00001178	P012	423	0.247479	518.914	5.37634	0.27391	-0.521522	AY00001179	P012	329	629.65	82.98	0.403377	0.648438
M-003460-03	BRAF	K011	AY00001038	311	292.397	40.51	-2.5882	-1.60552	AY00001039	K011	216	0.263777	658.983	2.24719	-1.0188	-1.64484	AY00001048	K011	263	756.234	82.13	-0.0609245	-0.342818
M-006597-01	BRAP	P019	AY00001098	307	265.133	23.78	-3.08651	-3.41581	AY00001099	P019	195	0.268482	784.351	1.22699	0.76046	0.909382	AY00001100	P019	233	677.54	74.25	-1.06716	-2.71927
M-003461-02	BRCA1	D022	AY00001098	457	364.623	53.83	-0.29233	0.00284414	AY00001099	D022	236	0.257928	845.857	3.7234	1.51199	2.23987	AY00001100	D022	305	742.882	85.25	-0.0806774	0.61912
M-003462-01	BRCA2	P014	AY00001165	312	459.942	68.91	-0.396107	-0.245081	AY00001166	P014	409	0.251227	378.194	5.19878	-2.80843	-3.43779	AY00001167	P014	339	717.513	85.84	-0.0804029	0.027451
M-032329-00	BRCC2	F014	AY00001150	349	384.344	55.87	0.25754	0.211286	AY00001151	F014	272	0.247475	533.346	6.01852	-0.480429	-0.190437	AY00001152	F014	255	637.886	75.29	-1.26802	-1.4893
M-006963-00	BRD1	G005	AY00000507	302	481.719	65.89	-0.760721	-1.57875	AY00000508	G005	301	0.244656	542.935	5.78512	-0.0857496	-0.22092	AY00000509	G005	327	644.106	83.18	-1.68516	-1.16861
M-004935-02	BRD2	P018	AY00001032	374	375.812	55.08	-0.291667	-0.297872	AY00001033	P018	816	0.250975	734.168	3.63636	0.675679	1.4474	AY00001034	P018	302	807.763	84.77	0.732339	0.325479
M-004936-01	BRD3	I008	AY00001032	334	395.134	61.98	0.158853	0.474804	AY00001033	I008	495	0.275399	808.558	2.14286	1.81426	2.0759	AY00001034	I008	246	785.203	84.15	0.393214	0.142857
M-004937-02	BRD4	D021	AY00001035	304	496.425	76.32	2.36957	2.12744	AY00001036	D021	227	0.265498	545.277	3.84615	0.135061	-0.799647	AY00001037	D021	252	1003.21	92.86	2.42458	2.31884
M-020297-01	BRD7	C015	AY00000304	313	681.631	81.79	0.396917	-0.376855	AY00000510	C015	282	0.269605	516.937	1.69491	-0.266947	0.0485909	AY00000511	C015	342	581.678	74.85	0.0782779	-0.274529
M-006377-00	BRD8	J017	AY00001156	259	516.313	74.9	1.07912	0.631472	AY00001157	J017	265	0.254225	588.713	7.45614	1.0644	0.553061	AY00001158	J017	318	605.282	79.25	-0.653028	-0.763975
M-014250-01	BRD9	F004	AY00001126	295	491.316	74.58	0.211258	0.738255	AY00001127	F004	345	0.251796	464.126	6.41509	-1.37959	-1.63141	AY00001128	F004	276	697.253	84.78	1.22295	0.550445
M-012411-01	BRDG1	G014	AY00001189	282	790.129	87.59	1.10668	1.44041	AY00001190	G014	334	0.263876	391.057	2.25564	2.7159	3.12874	AY00001191	G014	212	587.336	70.28	0.748079	0.119015
M-004938-02	BRDT	A008	AY00001038	384	278.879	28.91	-3.06279	-3.13083	AY00001039	A008	201	0.270219	736.27	3.61446	0.0056074	-0.662469	AY00001048	A008	264	691.432	82.2	-0.902487	-0.323848
M-010210-02	BRE	N004	AY00000305	404	428.141	64.6	-1.01193	-0.91193	AY00000306	N004	360	0.254873	555.685	3.66667	0.0660828	0.03125	AY00000307	N004	366	723.713	90.44	-0.516895	1.23362
M-017422-01	BRF1	B003	AY00001156	314	517.221	78.98	1.10377	1.4599	AY00001157	B003	436	0.246901	476.009	6.59341	-1.1001	-0.728571	AY00001158	B003	394	577.268	77.16	-1.19876	-1.41304
M-013340-00	BRF2	G003	AY00001171	209	511.519	77.51	-0.213098	0.278505	AY00001172	G003	299	0.249235	602.053	3.16206	1.02536	0.830622	AY00001173	G003	320	772.805	87.81	0.942014	0.754455
M-020217-01	BRI3	P018	AY00001189	249	644.607	77.51	-0.968987	-1.17098	AY00001190	P018	421	0.254885	260.381	4.02299	-1.23948	-1.61264	AY00001191	P018	266	569.907	76.69	0.503164	0.995896
M-017153-00	BRI3BP	C008	AY00001150	447	305.092	36.02	-2.22032	-2.3937	AY00001151	C008	246	0.250784	627.845	7.76256	0.685937	0.818631	AY00001152	C008	263	631.346	80.23	-1.3684	0.0214067
M-010587-00	BRIP1	H017	AY00001159	307	464.731	68.73	-0.491717	-0.632618	AY00001160	H017	350	0.250521	527.055	4.26229	-0.977555	-1.12297	AY00001161	H017	344	683.68	85.47	0.606964	0.984772
M-010497-01	BRMS1	N012	AY00001129	265	450.226	66.79	-1.12768	-1.27847	AY00001130	N012	328	0.247444	372.182	6.36704	-1.64628	-1.45442	AY00001131	N012	296	743.941	86.15	0.997847	-0.0602151
M-014874-01	BRMS1L	H020	AY00001192	245	476.92	54.69	-4.92497	-10.1908	AY00001214	H020	288	0.254544	255.926	6.45161	-2.11175	-1.82406	AY00001215	H020	190	488.216	64.74	0.224527	0.259813
M-016759-01	BRODL	E015	AY00000483	630	444.046	69.68	-1.63221	-1.26654	AY00000484	E015	636	0.250521	596.458	5.79151	0.991705	1.10707	AY00000485	E015	944	629.888	84.75	-0.524524	0.236749
M-020459-00	BRP44L	M008	AY00001141	249	496.899	70.68	0.258655	-0.493506	AY00001142	M008	341	0.25627	520.985	3.02013	-0.69037	-0.0239583	AY00001143	M008	368	540.433	71.2	-1.01008	-2.01775
M-011900-01	BRPF1	L009	AY00001101	250	373.992	51.6	0.463897	0.225584	AY00001102	L009	168	0.286285	750.41	0.775194	1.88765	1.39513	AY00001103	L009	300	787.533	83.33	1.52632	0.834239
M-025088-01	BRPF3	K020	AY00001098	423	360.939	51.77	-0.395782	-0.231513	AY00001099	K020	248	0.269038	672.323	3.82775	-0.608392	-1.43817	AY00001100	K020	258	680.223	78.68	-1.02667	-1.37481
M-012853-01	BRRN1	B015	AY00000483	732	469.691	66.94	-1.05464	-1.79961	AY00000484	B015	730	0.264828	509.801	3.2646	-0.74932	-2.10101	AY00000485	B015	564	588.421	80.14	-1.32046	-1.39223
M-005438-02	BRS3	C008	AY00001032	394	308.057	34.77	-1.8715	-2.57223	AY00001033	C008	600	0.267125	615.929	2.19298	-1.13404	0.0918775	AY00001034	C008	332	647.025	81.02	-1.68395	-0.779087
M-013824-01	BRUNOL4	P010	AY00001205	321	343.49	46.73	0.439348	0.523167	AY00001206	P010	167	0.250514	774.371	5.97015	-0.611798	-0.462751	AY00001207	P010	281	740.88	80.43	-0.238325	-0.425806
M-016648-01	BRUNOL5	J016	AY00001186	214	785.447	83.18	-0.55024	-0.793761	AY00001187	J016	267	0.270938	345.044	2.55319	0.97025	0.76841	AY00001188	J016	148	938.286	77.03	0.157021	-3.42978
M-015854-01	BRUNOL6	L020	AY00001138	431	346.764	48.26	-1.82007	-2.00075	AY00001139	L020	286	0.249024	608.638	7.84314	-1.15896	-1.11232	AY00001140	L020	273	726.731	75.46	-0.24383	-1.74476
M-016749-00	BSCL2	B005	AY00000507	246	613.29	82.11	2.48455	1.39194	AY00000508	B005	321	0.263902	733.691	3.04182	3.05078	2.055	AY00000509	B005	293	859.149	87.71	2.03393	0.343907
M-010737-01	BSG	F014	AY00001192	230	1059.37	87.39	1.71829	-0.129231	AY00001214	F014	328	0.264791	395.211	6.34328	1.6196	1.24964	AY00001215	F014	202	391.148	52.48	-1.10602	-1.26791
M-008695-01	BSN	N017	AY00001192	270	886.531	87.78	-0.253057	-0.00923077	AY00001214	N017	379	0.2511	280.725	4.51613	-1.4474	-1.34094	AY00001215	N017	199	485.698	59.8	0.190009	-0.355763
M-012848-00	BSND	O003	AY00001055	386	307.852	38.6	-1.00202	-0.979343	AY00001096	O003	218	0.249884	379.342	5.91716	-2.79394	-2.9825	AY00001097	O003	268	700.492	83.96	-1.20462	0.134021
M-020655-01	BSPRY	P003	AY00001186	243	950.932	88.48	1.76856	1.04333	AY00001187	P003	364	0.262803	238.854	4.23453	-1.98488	-2.19858	AY00001188	P003	222	882.748	90.54	-0.502777	1.14213
M-005101-00	BST1	F012	AY00001159	289	480.794	73.01	-0.0417364	0.102146	AY00001160	F012	332	0.240778	526.87	10.7914	-0.9811	-1.11757	AY00001161	F012	341	700.176	84.46	0.977266	0.642978
M-011817-00	BST2	H010	AY00001193	255	320.448	37.65	-4.11372	-5.61174	AY00001194	H010	335	0.257914	392.132	4.86111	-3.07061	-2.92445	AY00001195	H010	778	694.665	87.15	-0.343573	0.406199
M-012628-01	BTAF1	D018	AY00001171	220	390.31	46.82	-3.13839	-5.45794	AY00001172	D018	254	0.248117	566.824	7.47664	0.400595	0.511005	AY00001173	D018	314	543.113	71.02	-3.10722	-5.89505
M-014617-01	BTBD1	I021	AY00001119	235	827.028	85.96	0.167306	0.0640138	AY00001184	I021	166	0.265246	461.482	4.41176	2.49054	1.41493	AY00001185	I021	241	637.033	74.27	1.86959	1.01655
M-015774-01	BTBD11	C013	AY00001138	354	441.786	67.23	0.924886	0.858327	AY00001139	C013	191	0.256614	781.413	5.51724	1.62444	1.97705	AY00001140	C013	244	584.116	79.51	-2.24477	-0.684555
M-014895-01	BTBD12	J015	AY00001119	179	941.092	86.59	1.69117	0.282007	AY00001184	J015	191	0.272426	353.696	4.19162	-0.420949	0.126071	AY00001185	J015	157	452.088	57.96	-0.434873	-0.782681
M-015957-00	BTBD14A	A006	AY00001153	308	311.036	38.64	-2.11175	-2.3622	AY00001154	A006	149	0.26801	419.321	3.2	0.20593	0.229435	AY00001155	A006	181	862.558	88.4	2.02012	2.25926
M-015153-00	BTBD14B	H016	AY00001147	380	426	65	-0.543865	-0.132203	AY00001148	H016	194	0.262246	742.304	5.06329	-1.12789	-0.128205	AY00001149	H016	228	804.601	82.89	1.25233	0.395983
M-016110-01	BTBD2	H012	AY00001186	277	753.122	85.56	-1.00319	0.0311958	AY00001187	H012	386	0.255875	242.605	2.22222	-1.88047	-2.39868	AY00001188	H012	229	815.937	86.9	-1.2965	-0.0896785
M-012943-02	BTBD3	B007	AY00001186	277	819.974	79.78	-0.0664388	-1.97227	AY00001187	B007	332	0.254253	334.035	3.97112	0.663882	0.869985	AY00001188	B007	215	997.294	90.23	0.858035	1.03723
M-032520-00	BTBD4	M018	AY00000492	760	427.065	67.11	-2.19396	-2.25638	AY00000493	M018	639	0.245616	566.936	3.9548	0.21943	0.348522	AY00000494	M018	504	767.997	93.25	-0.153562	0.864943
M-020611-01	BTBD5	J013	AY00000492	653	618.9	82.39	1.58082	0.865169	AY00000493	J013	638	0.253263	496.007	4.17457	-1.65224	-1.47414	AY00000494	J013	628	638.303	87.26	-2.31954	-2.57759
M-015097-00	BTBD6	D005	AY00001126	294	505.333	73.47	0.581618	0.525407	AY00001127	D005	372	0.248866	525.622	5.72391	-0.0700706	-0.513089	AY00001128	D005	391	669.063	86.96	0.635645	1.19733
M-027198-01	BTBD7	I015	AY00001119	316	555.438	72.47	-3.46108	-4.60381	AY00001184	I015	330	0.258309	307.45	3.22581	-1.67012	-1.87515	AY00001185	I015	210	544.572	73.33	0.717496	0.912852
M-019409-01	BTBD8	H021	AY00001150	376	426.021	63.3	1.56062	1.18635	AY00001151	H021	257	0.260098	533.936	7.07547	-0.473145	-0.356966	AY00001152	H021	279	803.61	81.72	1.27579	0.477064
M-016128-01	BTBD9	J019	AY00001192	234	956.272	88.89	0.542396	0.332308	AY00001214	J019	332	0.257626	304.643	3.94265	-0.806666	-0.649548	AY00001215	J019	213	528.5	64.32	0.776721	0.207477
M-011597-02	BTC	O008	AY00000305	286	469.283	68.88	-0.0114416	-0.226581	AY00000306	O008	397	0.259363	610.497	2.36686	1.05182	0.175781	AY00000307	O008	321	788.127	91.59	0.77544	1.73581
M-010998-01	BTD	P018	AY00001156	304	446.988	69.41	-0.803381	-0.483249	AY00001157	P018	280	0.248639	614.37	9.00901	1.55715	1.62857	AY00001158	P018	333	699.21	83.48	1.17679	0.549689
M-011223-01	BTEB1	M010	AY00001108	332	485.78	78.01	2.87695	2.65666	AY00001109	M010	199	0.258772	932.049	3.16456	2.3158	1.90582	AY00001110	M010	215	363.305	42.79	-6.67792	-13.4195
M-016634-01	BTF3	L011	AY00001174	283	514.436	80.21	0.716411	1.47396	AY00001175	L011	284	0.254825	586.862	5.13834	0.45716	1.09011	AY00001176	L011	351	680.246	84.9	1.4301	1.47932
M-011598-00	BTG1	F003	AY00001165	263	547.81	74.9	2.16056	0.826476	AY00001166	F003	236	0.265288	673.143	3.7037	2.95266	1.22396	AY00001167	F003	507	683.262	82.64	-0.699378	-1.22745
M-012308-00	BTG2	M003	AY00001105	303	429.591	66.34	-0.970869	-0.46595	AY00001106	M003	272	0.254915	564.699	3.4632	0.0549099	-0.326848	AY00001107	M003	363	536.728	74.38	-1.63113	-1.7312
M-019135-00	BTG3	J011	AY00001153	398	391.286	58.54	0.572332	0.634789	AY00001154	J011	247	0.248319	318.776	12.6214	-1.0763	-1.38603	AY00001155	J011	271	786.045	80.44	0.690585	-0.197531
M-013364-01	BTG4	I019	AY00001126	288	472.1	69.1	-0.296471	-0.31256	AY00001127	I019	292	0.255231	673.632	3.14961	3.08172	2.21571	AY00001128	I019	282	740.215	84.75	2.11804	0.541543
M-003107-01	BTK	I016	AY00001032	345	508.984	74.78	2.81347	1.90817	AY00001033	I016	573	0.26983	846.398	4.4586	2.39343	1.49001	AY00001034	I016	238	825.694	89.08	1.00188	1.59499
M-018893-01	BTLA	N003	AY00001138	366	358.637	50.27	-1.47708	-1.69781	AY00001139	N003	202	0.251415	732.371	5.4878	0.834375	0.5157	AY00001140	N003	222	728.851	81.53	-0.214084	-0.155759
M-011599-00	BTN1A1	D022	AY00001156	251	566.182	81.27	2.4333	1.92487	AY00001157	D022	308	0.244898	719.414	6.15385	3.57453	2.32449	AY00001158	D022	264	746.432	86.36	2.09671	1.4441
M-012331-00	BTN2A1	L009	AY00001199	327	475.203	68.81	0.109305	-0.368627	AY00001200	L009	201	0.257061	730.836	4.26829	1.38052	1.11706	AY00001201	L009	290	877.48	85.17	1.47656	0.649171
M-010071-02	BTN2A2	I021	AY00001153	361	382.822	54.02	0.28923	-0.0459337	AY00001154	I021	192	0.271315	417.758	2.01342	0.186004	0.113479	AY00001155	I021	271	697.418	79.34	-0.849434	-0.537037
M-021361-01	BTN2A3	E008	AY00001192	205	1033.91	92.2	1.42791	1.35077	AY00001214	E008	339	0.26898	354.431	1.1194	0.527131	0.427009	AY00001215	E008	194	368.228	50.52	-1.4202	-1.51215
M-019108-01	BTN3A1	G014	AY00001141	198	515.955	77.27	0.772262	0.823177	AY00001142	G014	301	0.250036	622.18	6.25	1.34498	1.39896	AY00001143	G014	402	558.046	75.87	-0.596942	-0.636095
M-019161-01	BTN3A2	E019	AY00001141	204	449.49	70.1	-1.0192	-0.609391	AY00001142	E019	303	0.255694	549.647	7.17131	-0.113888	0.257292	AY00001143	E019	317	509.378	69.72	-1.73854	-2.45562
M-021359-00	BTN3A3	J013	AY00001135	260	601.641	82.69	1.46995	1.07065	AY00001136	J013	335	0.256276	499.819	2.75862	0.117958	0.497839	AY00001137	J013	329	813.343	89.36	1.55679	1.31977
M-021358-00	BTNL2	N015	AY00001193	267	453.59	64.79	-0.20451	-0.854514	AY00001194	N015	309	0.256646	518.798	3.85965	-0.52065	1.07753	AY00001195	N015	608	718.281	88.82	0.042679	0.95106
M-021357-01	BTNL3	N018	AY00001199	410	491.798	77.07	0.57126	1.25098	AY00001200	N018	219	0.259069	602.611	5.17241	-0.715993	-0.17061	AY00001201	N018	284	711.505	79.93	-0.931374	-0.798343
M-014483-00	BTNL8	M018	AY00000507	266	477.317	70.68	-0.869286	-0.701465	AY00000508	M018	343	0.253403	467.383	5.35117	-1.32803	-1.24346	AY00000509	M018	252	798.035	91.67	0.976987	1.66611
M-015446-01	BTNL9	B019	AY00001144	302	513.556	76.82	0.369245	0.52322	AY00001145	B019	372	0.253929	530.637	4.30769	-0.17345	0.497881	AY00001146	B019	374	644.797	82.09	-0.566251	-0.61552
M-003463-01	BTRC	G011	AY00001098	351	432.111	66.67	1.6031	1.46359	AY00001099	G011	196	0.271106	686.54	4.29448	-0.434666	0.273987	AY00001100	G011	288	676.755	77.08	-1.07902	-1.86039
M-004102-01	BUB1	H021	AY00001032	337	322.767	39.76	-1.52851	-2.01344	AY00001033	H021	657	0.261578	729.997	4.54545	0.611842	-0.129161	AY00001034	H021	240	552.95	66.25	-3.09812	-5.1296
M-004101-02	BUB1B	P003	AY00001035	381	389.463	59.58	-0.328926	-0.0494148	AY00001036	P003	212	0.254541	357.814	2.97619	-2.94097	-4.4925	AY00001037	P003	210	726.041	80	-1.7252	-2.34058
M-006826-01	BUB3	I004	AY00001171	240	397.267	48.75	-2.97049	-5.0972	AY00001172	I004	305	0.257057	497.967	4.41767	-0.82055	-1.09282	AY00001173	I004	280	711.395	84.64	-0.140582	-0.50099
M-004896-01	BUCS1	B013	AY00001205	355	375.256	53.8	1.18187	1.15924	AY00001206	B013	215	0.268235	904.546	3.88889	0.907724	2.45702	AY00001207	B013	206	843.78	86.41	1.08661	1.11742
M-012332-01	BVES	G021	AY00001189	233	769.975	87.55	0.819215	1.43005	AY00001190	G021	362	0.262513	242.155	3.13589	-1.79118	-1.7069	AY00001191	G021	142	555.578	67.61	0.301802	-0.246238
M-024715-00	BXDC1	J003	AY00000507	191	554.796	82.2	1.04176	1.40842	AY00000508	J003	313	0.257715	622.386	5.13834	1.22063	1.00541	AY00000509	J003	386	763.962	86.79	0.387698	0.0367279
M-015372-02	BXDC2	N017	AY00001123	313	442.119	64.54	-1.36613	-1.56398	AY00001124	N017	448	0.248716	387.903	6.36605	-2.61345	-5.40972	AY00001125	N017	293	679.476	81.91	-0.852742	-1.53162
M-010306-01	BXMAS2-10	I005	AY00001162	584	531.013	78.42	1.46366	1.41442	AY00001163	I005	433	0.247351	482.029	4.41176	-2.00174	-4.36895	AY00001164	I005	319	753.957	88.09	0.0366812	0.480392
M-011818-01	BYSL	D016	AY00001150	190	400.884	62.11	0.774675	1.03018	AY00001151	D016	206	0.263045	689.861	5.23256	1.45138	0.998351	AY00001152	D016	254	714.09	80.71	-0.0983134	0.168196
M-019846-01	BZRAP1	B022	AY00001123	302	580.243	81.79	2.59191	1.83169	AY00001124	B022	371	0.249003	588.204	5.92105	1.02234	-0.0922619	AY00001125	B022	380	744.443	87.37	0.476824	0.626482
M-028712-01	BZRPL1	O009	AY00000507	302	402.723	58.28	-2.70918	-2.97253	AY00000508	O009	391	0.25784	609.518	2.8481	1.00905	0.969342	AY00000509	O009	344	738.169	88.37	-0.0583877	0.564274
M-020787-00	BZW1	O006	AY00001177	269	454.021	69.14	0.307092	0.474369	AY00001178	O006	285	0.249252	555.962	7.11463	1.08416	0.597598	AY00001179	O006	309	711.674	86.41	2.28122	1.54167
M-020573-00	BZW2	E022	AY00001108	374	310.942	37.43	-2.27368	-2.64099	AY00001109	E022	187	0.269096	1026.82	3.24675	3.6708	2.09972	AY00001110	E022	206	1005.51	89.81	3.84801	2.35906
M-012337-01	C10ORF10	E003	AY00000507	357	389.36	54.34	-3.03879	-3.69414	AY00000508	E003	298	0.26444	439.149	3.10078	-1.79227	-2.99459	AY00000509	E003	308	481.241	65.91	-4.50186	-6.93489
M-018378-01	C10ORF104	L003	AY00001144	288	440.984	69.44	-1.47419	-1	AY00001145	L003	320	0.254222	460.619	4.27046	-1.61814	-0.826271	AY00001146	L003	338	699.07	87.28	0.638219	1.21517
M-018457-00	C10ORF107	F013	AY00001141	353	397.727	58.64	-2.41442	-2.8991	AY00001142	F013	319	0.243882	468.153	6.47773	-1.75299	-2.22812	AY00001143	F013	287	594.192	79.09	0.250938	0.316568
M-014765-02	C10ORF11	M015	AY00001141	238	442.863	70.59	-1.19783	-0.511489	AY00001142	M015	275	0.261415	598.882	3.53982	0.876383	0.034375	AY00001143	M015	306	619.207	80.07	0.837704	0.606509
M-016615-00	C10ORF111	D012	AY00001135	207	494.709	73.91	-1.06366	-0.838043	AY00001136	D012	305	0.24754	573.283	5.88235	1.64028	2.2057	AY00001137	D012	338	664.575	83.43	-0.951754	-0.978682
M-012306-00	C10ORF116	E004	AY00001153	404	267.46	28.96	-3.5692	-3.82003	AY00001154	E004	260	0.245668	310.848	6.66667	-1.1774	-1.39395	AY00001155	E004	265	740.219	81.51	-0.1057	0.132716
M-018198-00	C10ORF117	L003	AY00001116	221	802.504	83.71	0.189861	-0.320557	AY00001117	L003	183	0.267539	355.94	3.7037	-2.10409	-3.19917	AY00001118	L003	318	413.329	62.26	0.214221	0.273188
M-019131-00	C10ORF118	C013	AY00001132	289	444.716	64.36	-1.77618	-2.2731	AY00001133	C013	348	0.259878	524.313	2.38095	0.139102	0.554428	AY00001134	C013	312	577.018	75	-0.771525	-1.15144
M-014474-01	C10ORF119	D016	AY00001126	311	493.1	68.49	0.258397	-0.42953	AY00001127	D016	282	0.254146	684.281	5.71429	3.3085	1.41152	AY00001128	D016	291	667.337	82.82	0.59969	-0.0311573
M-015742-00	C10ORF12	A015	AY00001120	384	418.335	59.9	-1.99401	-2.06561	AY00001121	A015	342	0.25155	575.15	5.30035	0.74567	0.423792	AY00001122	A015	486	746.68	85.19	0.285303	-0.426396
M-027226-01	C10ORF125	M005	AY00001120	222	443.47	64.86	-1.1791	-1.07952	AY00001121	M005	289	0.253206	489.983	7.6	-0.885492	-1.12082	AY00001122	M005	471	664.661	83.86	-1.29168	-1.10152
M-029647-00	C10ORF129	D019	AY00001150	274	353.441	47.45	-0.708651	-0.893701	AY00001151	D019	241	0.256211	508.288	3.62694	-0.789703	-1.52267	AY00001152	D019	224	900.329	88.84	2.76039	2.65443
M-018330-01	C10ORF13	J021	AY00000495	288	533.635	69.1	0.257087	-1.31041	AY00000496	J021	382	0.261057	521.383	3.28947	0.66157	0.779772	AY00000497	J021	327	757.555	87.46	1.11039	0.730956
M-032910-01	C10orf130	I010	AY00001144	276	497.803	73.55	-0.0308853	-0.151703	AY00001145	I010	316	0.246652	529.002	5.34351	-0.207181	-1.04449	AY00001146	I010	253	826.881	90.91	3.4747	2.49559
M-013017-01	C10ORF137	I012	AY00001199	406	414.687	62.81	-1.57537	-1.5451	AY00001200	I012	222	0.249979	578.432	7.8534	-1.11132	-0.982565	AY00001201	I012	298	719.026	85.57	-0.822259	0.759669
M-015855-01	C10ORF22	J006	AY00001141	203	486.394	76.35	-0.0245173	0.639361	AY00001142	J006	252	0.259711	465.77	6.5	-1.80093	-1.28229	AY00001143	J006	281	574.456	79	-0.212022	0.289941
M-017070-01	C10ORF24	E008	AY00000308	298	509.656	73.83	-0.661567	-0.631634	AY00000309	E008	356	0.252225	478.904	3.71622	-1.03627	-0.358752	AY00000310	E008	373	587.189	80.7	-0.25969	0.245443
M-016622-01	C10ORF25	C017	AY00001144	196	568.387	80.61	1.76205	1.30547	AY00001145	C017	317	0.249034	590.914	5.7971	1.07026	-0.154661	AY00001146	C017	313	802.388	88.82	2.93111	1.75838
M-019421-01	C10ORF26	D017	AY00001119	236	999.717	92.37	2.47439	2.28201	AY00001184	D017	143	0.264054	579.901	1.7094	5.68924	4.05263	AY00001185	D017	299	474.709	58.19	-0.153011	-0.757308
M-017071-01	C10ORF27	M011	AY00001199	260	477.687	70	0.178441	-0.135294	AY00001200	M011	239	0.26053	556.785	4.97512	-1.46525	-1.40847	AY00001201	M011	222	869.206	83.78	1.35652	0.265193
M-018936-01	C10ORF28	M011	AY00001141	206	530.22	77.18	1.15677	0.805195	AY00001142	M011	278	0.252857	593.569	6.55022	0.76952	0.467708	AY00001143	M011	392	541.457	77.55	-0.986058	-0.139053
M-006893-01	C10ORF3	F017	AY00000495	269	519.425	74.35	-0.0590385	-0.278978	AY00000496	F017	321	0.250818	554.401	5.46075	1.33985	0.615008	AY00000497	F017	280	722.308	81.79	0.522845	-1.10697
M-016981-01	C10ORF30	K010	AY00001138	319	439.256	64.58	0.851803	0.45893	AY00001139	K010	204	0.261174	650.976	3.16456	-0.476901	-3.10024	AY00001140	K010	207	779.236	88.41	0.492833	1.64529
M-016288-01	C10ORF32	A022	AY00001138	322	411.23	66.15	0.0421819	0.695554	AY00001139	A022	162	0.273818	700.87	3.07692	0.326893	0.380435	AY00001140	A022	355	565.6	71.55	-2.50455	-2.76832
M-010185-00	C10ORF33	A004	AY00001196	311	296.802	35.05	-2.03996	-2.3005	AY00001197	A004	152	0.256434	536.303	3.38983	0.31909	-0.344745	AY00001198	A004	226	726.285	79.2	-2.20615	-3.14847
M-016289-01	C10ORF35	N007	AY00001192	271	866.359	80.07	-0.483133	-2.38154	AY00001214	N007	390	0.264296	398.474	3.97553	1.70702	1.7242	AY00001215	N007	229	549.962	67.25	1.07091	0.572586
M-026397-01	C10ORF38	E005	AY00001120	200	575.592	79.5	3.10449	1.83101	AY00001121	E005	303	0.254836	518.716	4.4	-0.335185	0.0204461	AY00001122	E005	430	754.426	86.51	0.43424	0.243655
M-016002-01	C10ORF4	O012	AY00001129	188	530.99	78.72	0.884044	1.00478	AY00001130	O012	251	0.255468	442.787	3.68664	-0.176842	-0.52888	AY00001131	O012	320	604.116	77.19	-2.08837	-3.91398
M-015519-00	C10ORF42	I004	AY00000308	236	544.919	77.12	0.150808	0.0530697	AY00000309	I004	433	0.24686	426.299	6.12813	-1.99124	-2.11265	AY00000310	I004	356	533.662	75	-1.34499	-1.13973
M-014732-00	C10ORF45	P004	AY00000486	486	647.412	82.1	1.74929	0.361257	AY00000487	P004	495	0.24081	559.664	10.9557	-0.673134	-2.70736	AY00000488	P004	375	626.554	83.73	-0.652266	-1.08302
M-016305-01	C10ORF46	A012	AY00001098	362	405.698	63.26	0.861292	1.07565	AY00001099	A012	196	0.256278	614.446	5.59006	-1.31558	-1.57463	AY00001100	A012	260	709.09	80.77	-0.590844	-0.740516
M-018375-00	C10ORF47	M005	AY00001123	353	505.725	70.54	0.456553	-0.382874	AY00001124	M005	276	0.266818	554.405	2.52101	0.408843	-0.227183	AY00001125	M005	399	760.814	85.46	0.811864	-0.128458
M-018344-00	C10ORF48	M014	AY00001116	316	711.538	76.9	-1.15002	-2.69338	AY00001117	M014	234	0.266727	400.162	4	-1.4441	-1.78147	AY00001118	M014	472	392.616	58.9	-0.407052	-0.213768
M-016194-01	C10ORF49	H015	AY00000305	299	510.955	71.24	1.00196	0.151321	AY00000306	H015	309	0.250675	542.642	4.54545	-0.168475	-0.015625	AY00000307	H015	334	797.738	89.82	0.968268	0.962882
M-018851-02	C10ORF53	L008	AY00001135	213	533.856	78.87	-0.136118	0.240217	AY00001136	L008	382	0.258622	422.249	3.3033	-1.48947	-1.00086	AY00001137	L008	350	721.038	85.43	0.000328356	-0.203488
M-032651-02	C10orf54	O003	AY00001126	297	462.017	74.75	-0.562876	0.770853	AY00001127	O003	284	0.258853	500.588	1.72414	-0.603146	-0.397906	AY00001128	O003	263	623.735	82.51	-0.308708	-0.123145
M-032331-00	C10ORF55	I016	AY00001135	259	530.544	80.69	-0.214595	0.63587	AY00001136	I016	304	0.249829	494.393	6.52174	0.00550937	0.772688	AY00001137	I016	462	683.042	84.2	-0.640365	-0.680233
M-015827-01	C10ORF56	L003	AY00001147	431	286.816	29.7	-4.40874	-6.11525	AY00001148	L003	240	0.268822	751.093	2.6455	-0.993267	-0.312217	AY00001149	L003	241	738.593	76.76	0.109468	-1.36298
M-018946-00	C10ORF57	D013	AY00000304	204	773.802	84.8	2.00422	0.51632	AY00000510	D013	220	0.256626	548.047	4.94505	0.410212	-0.221574	AY00000511	D013	260	672.285	81.54	1.41966	1.05154
M-010680-01	C10ORF58	P022	AY00001153	384	382.822	54.95	0.28925	0.0941265	AY00001154	P022	143	0.257689	453.884	8.54701	0.646703	-0.0213082	AY00001155	P022	260	853.225	86.92	1.85795	1.80247
M-021211-01	C10ORF59	A019	AY00001144	340	523.111	75.88	0.611972	0.329205	AY00001145	A019	424	0.255708	578.089	4.34783	0.805655	-0.201271	AY00001146	A019	346	744.115	82.95	1.63789	-0.312169
M-016268-01	C10ORF6	E013	AY00001147	416	486.932	72.12	1.14812	1.07458	AY00001148	E013	165	0.253364	897.878	4.22535	1.25483	-0.378582	AY00001149	E013	292	793.804	89.04	1.06538	2.16069
M-013900-02	C10ORF61	J015	AY00001150	325	391.073	58.77	0.467948	0.591864	AY00001151	J015	231	0.257708	490.877	5.2356	-1.0046	-0.727947	AY00001152	J015	285	694.634	79.3	-0.39696	-0.262997
M-033171-01	C10orf62	D020	AY00000504	364	396.405	54.67	-2.58184	-3.59171	AY00000505	D020	284	0.262364	503.516	1.66667	-1.44127	-1.03781	AY00000506	D020	418	545.657	76.56	-2.18947	-1.86722
M-015999-01	C10ORF63	E008	AY00001186	224	753.432	83.48	-0.99884	-0.689775	AY00001187	E008	404	0.254569	319.944	3.65854	0.271738	0.175216	AY00001188	E008	132	1031.14	84.09	1.26013	-1.04061
M-018686-00	C10ORF65	H021	AY00001135	213	537.882	77	-0.0407159	-0.166304	AY00001136	H021	266	0.258344	508.078	2.1645	0.289093	1.3172	AY00001137	H021	321	806.445	87.23	1.44048	0.494186
M-015724-00	C10ORF67	G011	AY00001126	367	379.693	51.77	-2.73805	-3.63567	AY00001127	G011	361	0.247853	463.016	5.21173	-1.40322	-2.10471	AY00001128	G011	368	598.037	76.63	-0.844094	-1.86795
M-014413-01	C10ORF68	I005	AY00001138	228	484.031	71.49	2.14522	1.50038	AY00001139	I005	199	0.257043	773.013	2.94118	1.48913	1.28382	AY00001140	I005	245	737.466	84.08	-0.0932061	0.51178
M-020058-01	C10ORF7	L022	AY00000492	661	528.26	74.58	-0.202718	-0.730337	AY00000493	L022	605	0.248294	567.639	5.15873	0.237994	-1.05049	AY00000494	L022	482	769.994	88.59	-0.120208	-1.81322
M-020954-01	C10ORF70	M021	AY00001116	243	818.702	85.6	0.428442	0.337979	AY00001117	M021	231	0.257439	393.049	4.08163	-1.55025	-2.40387	AY00001118	M021	265	386.055	54.72	-0.603861	-0.819565
M-026273-00	C10ORF71	B009	AY00001192	273	367.921	54.21	-6.16818	-10.3385	AY00001214	B009	231	0.266672	332.118	3.86473	-0.0706084	0.286258	AY00001215	B009	115	405.914	62.61	-0.903617	-0.00560748
M-016150-01	C10ORF72	F012	AY00001141	413	441.087	67.31	-1.24569	-1.16683	AY00001142	F012	282	0.264919	627.682	3.44828	1.45564	1.79271	AY00001143	F012	357	563.579	76.47	-0.467156	-0.45858
M-032301-01	C10ORF74	I021	AY00000495	245	475.629	61.22	-1.03336	-2.85855	AY00000496	I021	274	0.264732	635.439	3.30579	3.00461	1.34258	AY00000497	I021	377	605.46	81.7	-1.42491	-1.13614
M-014363-01	C10ORF76	B019	AY00001150	373	318.148	39.41	-1.81212	-1.94882	AY00001151	B019	162	0.262746	699.558	4.51128	1.57107	0.666941	AY00001152	B019	188	858.032	91.49	2.11115	3.46483
M-026283-01	C10ORF77	O015	AY00000483	616	576.57	81.17	1.35246	0.968872	AY00000484	O015	694	0.256715	607.284	4.4905	1.20921	1.05859
M-015697-01	C10ORF78	J010	AY00001126	300	477.53	71	-0.153006	0.0517737	AY00001127	J010	301	0.24809	513.203	5.28634	-0.334517	-0.59267	AY00001128	J010	346	611.575	83.24	-0.56205	0.0934718
M-016621-01	C10ORF79	C013	AY00000507	217	575.921	73.73	1.56282	-0.142857	AY00000508	C013	378	0.248514	689.173	4.93827	2.31878	1.45987	AY00000509	C013	343	793.887	87.76	0.905242	0.360601
M-026312-01	C10ORF80	H014	AY00001150	235	454.988	67.23	2.46628	1.7021	AY00001151	H014	241	0.260309	702.877	4.7619	1.61203	0.666941	AY00001152	H014	180	745.33	82.22	0.381208	0.629969
M-019417-00	C10ORF81	N013	AY00001186	224	909.535	91.52	1.1885	2.09705	AY00001187	N013	264	0.283367	381.676	3.65297	1.98964	1.55256	AY00001188	N013	154	834.604	89.61	-1.07473	0.827411
M-015704-00	C10ORF82	L016	AY00001192	259	1046.11	89.19	1.56711	0.424615	AY00001214	L016	306	0.265548	347.421	4.58015	0.339332	0.460295	AY00001215	L016	245	513.289	68.16	0.56821	0.685981
M-018541-01	C10ORF83	J004	AY00000504	223	555.506	82.96	0.829259	1.39771	AY00000505	J004	276	0.257935	527.57	4.329	-1.03867	-3.0796	AY00000506	J004	275	679.108	84.36	0.332569	0.290456
M-013924-00	C10ORF84	B007	AY00001120	285	454.577	65.96	-0.818986	-0.860835	AY00001121	B007	243	0.233908	476.97	9.5	-1.13474	-1.28253	AY00001122	B007	386	588.964	73.58	-2.74711	-6.3198
M-020566-00	C10ORF86	E006	AY00000489	736	586.168	83.02	0.141096	0.413745	AY00000490	E006	387	0.258047	679.308	5.85938	1.18923	0.621333	AY00000491	E006	568	679.917	87.68	0.312278	0.404973
M-016301-01	C10ORF87	D016	AY00000495	303	448.504	58.42	-1.63681	-3.40864	AY00000496	D016	244	0.247776	441.613	7.76256	-0.977122	0.243067	AY00000497	D016	468	445.818	61.54	-4.08601	-7.67099
M-014525-01	C10ORF88	N006	AY00001196	313	365.322	49.52	-0.121254	-0.484944	AY00001197	N006	182	0.260837	525.116	2.06897	0.181119	0.0012012	AY00001198	N006	207	888.366	85.02	0.521161	-0.606987
M-016512-00	C10ORF89	L011	AY00001038	311	445.814	70.74	2.79828	2.36949	AY00001039	L011	243	0.269422	1044.06	4.39024	4.08529	3.2796	AY00001048	L011	229	804.686	91.7	0.568311	2.25068
M-018682-01	C10ORF9	I019	AY00000486	731	436.033	64.43	-2.80827	-4.2644	AY00000487	I019	640	0.250862	444.274	6.33663	-3.43235	-5.7277	AY00000488	I019	531	543.034	79.1	-2.22313	-2.83019
M-026375-01	C10ORF90	J005	AY00001129	229	334.999	39.3	-3.99783	-6.53971	AY00001130	J005	364	0.255009	325.114	5.24475	-2.62586	-3.34864	AY00001131	J005	318	670.124	83.65	-0.631452	-1.13548
M-018497-02	C10ORF91	H004	AY00001193	346	397.764	58.38	-1.84364	-1.97809	AY00001194	H004	457	0.257193	480.66	4.15584	-1.28842	-1.81113	AY00001195	H004	738	709.154	86.18	-0.106598	0.0897227
M-018404-00	C10ORF92	B004	AY00001138	132	427.291	67.42	0.506144	0.886963	AY00001139	B004	185	0.251229	549.676	8.22785	-2.10884	-2.45773	AY00001140	B004	255	704.858	76.47	-0.550716	-1.48037
M-018355-01	C10ORF93	B010	AY00001120	271	442.456	67.53	-1.21196	-0.548708	AY00001121	B010	312	0.253816	633.455	3.81944	1.86236	0.579926	AY00001122	B010	389	729.691	84.06	-0.0413557	-1
M-015298-02	C10ORF94	M009	AY00000480	613	629.208	85.32	1.22065	1.27157	AY00000481	M009	552	0.252736	599.779	3.81166	0.961368	-0.0950662	AY00000482	M009	526	728.445	86.5	-1.0019	-1.90306
M-014500-00	C10ORF95	P005	AY00000304	321	634.801	78.5	-0.419719	-1.35312	AY00000510	P005	247	0.256965	501.298	1.42857	-0.607368	-1.51992	AY00000511	P005	316	530.088	61.08	-0.6855	-3.00396
M-032891-01	C10orf96	B012	AY00001120	224	603.805	83.48	4.0192	2.62227	AY00001121	B012	280	0.261008	564.521	3.93013	0.542099	-0.254647	AY00001122	B012	426	744.523	86.85	0.243819	0.416244
M-008465-01	C10ORF97	O009	AY00001141	257	546.959	79.77	1.60796	1.32268	AY00001142	O009	274	0.248191	643.843	5.5794	1.78068	1.08021	AY00001143	O009	335	633.805	78.51	1.18013	0.14497
M-032051-01	C10ORF99	H006	AY00001147	376	443.386	64.36	-0.0610795	-0.240678	AY00001148	H006	259	0.264296	835.381	3.82775	0.297657	1.04525	AY00001149	H006	232	691.791	78.45	-0.700856	-0.878049
M-013744-01	C11ORF1	F007	AY00001141	235	528.888	80	1.12086	1.36863	AY00001142	F007	316	0.256319	524.714	4.58015	-0.615371	-0.915625	AY00001143	F007	395	481.634	66.84	-2.38934	-3.30769
M-012822-01	C11ORF10	A015	AY00001196	218	349.934	49.08	-0.552155	-0.540151	AY00001197	A015	95	0.262733	666.896	4.5977	1.92962	0.872072	AY00001198	A015	227	1015.96	87.67	2.66819	0.550218
M-012209-00	C11ORF11	H009	AY00000483	646	468.535	67.34	-1.08067	-1.72179	AY00000484	H009	716	0.255449	514.799	3.4662	-0.648897	-0.0828283
M-019554-00	C11ORF13	N005	AY00000486	682	463.796	67.74	-2.20968	-3.39791	AY00000487	N005	622	0.244575	552.262	4.85075	-0.850127	-0.222222	AY00000488	N005	437	566.306	83.3	-1.78541	-1.24528
M-020706-00	C11ORF15	G011	AY00000489	678	534.99	81.12	-1.03685	-0.119215	AY00000490	G011	691	0.246564	600.602	5.52486	-0.424059	0.861333	AY00000491	G011	475	580.069	82.32	-1.51431	-1.49911
M-020701-01	C11ORF16	N017	AY00001126	180	483.334	75	0.000358772	0.818792	AY00001127	N017	291	0.231627	513.159	8.82353	-0.335459	0.404188	AY00001128	N017	325	521.888	76.62	-2.43059	-1.87092
M-015631-01	C11ORF17	G004	AY00001147	365	451.351	65.48	0.1601	-0.0508475	AY00001148	G004	223	0.263335	680.56	3.1746	-2.07353	-1.8356	AY00001149	G004	247	705.631	80.16	-0.461231	-0.387374
M-020697-00	C11ORF2	K018	AY00001196	328	378.315	53.35	0.242577	-0.00439147	AY00001197	K018	230	0.264849	474.383	3.1746	-0.444536	-0.436036	AY00001198	K018	256	835.202	82.03	-0.373419	-1.91266
M-014646-01	C11ORF23	B014	AY00000501	362	382.975	53.31	-1.84814	-2.35241	AY00000502	B014	398	0.250066	473.703	5.15151	-0.557399	-0.356094	AY00000503	B014	354	675.97	82.77	-0.543672	-1.03339
M-014035-01	C11ORF24	F020	AY00001135	246	525.205	78.05	-0.341097	0.0619565	AY00001136	F020	345	0.246625	530.939	4.7138	0.76283	0.594641	AY00001137	F020	319	650.236	85.89	-1.19355	-0.0251938
M-004081-01	C11ORF30	A012	AY00000308	337	596.395	83.68	1.33672	1.41831	AY00000309	A012	325	0.258867	646.106	2.73037	1.99904	1.33102	AY00000310	A012	320	700.886	83.13	2.04558	0.835966
M-016555-00	C11ORF31	A012	AY00001186	306	882.404	88.89	0.808338	1.18544	AY00001187	A012	435	0.264286	274.18	2.13415	-1.0018	-0.650584	AY00001188	A012	161	1117.46	85.71	2.28558	-0.492386
M-021311-01	C11ORF33	H011	AY00000492	638	565.597	79.31	0.531959	0.235955	AY00000493	H011	628	0.246177	620.983	6.74157	1.64564	1.5234	AY00000494	H011	382	787.431	92.41	0.171001	0.382184
M-005439-00	C11ORF4	C009	AY00000483	502	491.411	71.31	-0.565481	-0.949416	AY00000484	C009	745	0.259166	512.238	4.14673	-0.700359	-1.69899	AY00000485	C009	1022	709.408	87.48	1.00185	1.20141
M-008955-00	C11ORF5	G020	AY00000498	325	490.564	69.54	-1.23962	-1.71812	AY00000499	G020	365	0.260195	550.838	2.64901	0.220029	0.280342	AY00000500	G020	321	688.746	86.6	0.17908	0.761905
M-009356-00	C11ORF8	C015	AY00001174	295	487.694	67.8	0.114885	-0.399245	AY00001175	C015	334	0.256859	742.84	2.57353	3.23453	2.02057	AY00001176	C015	398	685.844	83.42	1.54611	1.05706
M-020692-02	C11ORF9	A007	AY00001138	142	372.537	45.77	-1.07554	-2.37604	AY00001139	A007	126	0.247693	461.116	6.18557	-3.53554	-5.60507	AY00001140	A007	217	586.245	68.2	-2.2149	-3.64529
M-013747-01	C12ORF10	A017	AY00001150	345	277.108	29.28	-3.09525	-3.27822	AY00001151	A017	162	0.25097	515.25	6.15385	-0.70378	-1.87716	AY00001152	A017	144	501.636	70.83	-3.35941	-2.85321
M-027166-01	C12ORF14	L012	AY00000495	216	558.103	80.09	0.801428	0.848723	AY00000496	L012	302	0.252634	548.348	5.66802	1.21552	1.01631	AY00000497	L012	358	611.212	83.8	-1.32902	-0.455429
M-016509-01	C12ORF2	A020	AY00000498	278	560.342	76.26	0.415147	-0.214765	AY00000499	A020	324	0.253484	475.032	9.55882	-1.11516	-1.43077	AY00000500	A020	235	673.895	80.85	-0.0812403	-0.759259
M-014659-00	C12ORF22	M010	AY00000492	732	509.234	74.18	-0.577096	-0.812053	AY00000493	M010	684	0.248517	556.454	4.05644	-0.0571593	0.400246	AY00000494	M010	511	803.044	90.22	0.431758	-0.876437
M-016596-00	C12ORF4	H018	AY00001138	212	368.947	54.25	-1.17925	-1.09797	AY00001139	H018	162	0.261199	734.533	8.52713	0.869207	0.0833333	AY00001140	H018	225	904.152	90.22	2.24545	2.11911
M-020597-01	C12ORF5	H008	AY00001156	296	423.09	60.81	-1.45232	-2.22944	AY00001157	H008	306	0.239719	355.061	8.58209	-3.42292	-5.63469	AY00001158	H008	303	627.734	84.82	-0.215634	0.965839
M-012312-01	C12ORF8	A003	AY00000501	375	333.849	44	-2.91148	-3.65178	AY00000502	A003	351	0.251109	499.425	5.2459	-0.0186365	0.13583	AY00000503	A003	313	760.807	86.26	1.01077	0.193322
M-013852-00	C13ORF1	P019	AY00001189	219	786.316	76.26	1.05229	-1.49482	AY00001190	P019	295	0.262571	203.965	3.04348	-2.94713	-2.90885	AY00001191	P019	205	563.673	69.27	0.415558	-0.0191518
M-019088-00	C13ORF10	B003	AY00001116	324	728.334	86.73	-0.902634	0.731707	AY00001117	B003	203	0.27148	411.211	3.61446	-1.27921	-2.35685	AY00001118	B003	262	363.659	44.66	-1.2756	-2.27754
M-020908-01	C13ORF11	O009	AY00000480	711	525.101	76.37	-1.15861	-1	AY00000481	O009	601	0.228962	612.709	12.8713	1.27234	2.12635	AY00000482	O009	469	799.042	93.82	0.168241	1.83163
M-016844-01	C13ORF12	P007	AY00001177	288	452.791	64.58	0.271295	-0.267697	AY00001178	P007	231	0.265406	558.914	3.68421	1.14871	0.493493	AY00001179	P007	265	619.209	79.25	0.164332	-0.322917
M-014589-01	C13ORF18	J004	AY00001192	261	881.428	90.04	-0.311253	0.686154	AY00001214	J004	215	0.275974	364.909	2.20994	0.807825	0.885402	AY00001215	J004	222	475.595	65.77	0.0515298	0.388162
M-017741-00	C13ORF22	F008	AY00001108	447	333.833	45.19	-1.59931	-1.62794	AY00001109	F008	189	0.266027	514.488	4.79042	-3.65418	-4.01662	AY00001110	F008	248	697.203	78.23	-1.20522	-1.52685
M-012952-01	C13ORF23	M022	AY00001189	234	733.789	87.18	0.303071	1.3342	AY00001190	M022	301	0.272207	283.582	1.9305	-0.537222	-0.6	AY00001191	M022	176	386.459	43.75	-2.0747	-3.51026
M-020125-01	C13ORF24	B005	AY00001189	283	620.332	75.62	-1.31523	-1.66062	AY00001190	B005	331	0.253095	217.982	4.28016	-2.52285	-2.43333	AY00001191	B005	212	608.611	78.3	1.04704	1.21614
M-015700-01	C13ORF3	A016	AY00001129	214	614.156	80.37	2.95561	1.32057	AY00001130	A016	336	0.243261	545.763	7.62712	1.9663	0.860125	AY00001131	A016	273	886.674	90.48	4.14824	1.80215
M-005874-00	C13ORF6	E007	AY00001165	353	464.984	67.42	-0.249393	-0.511628	AY00001166	E007	320	0.244046	567.928	7.22433	0.897554	0.890323	AY00001167	E007	369	527.827	74.8	-3.50834	-4.30196
M-016380-01	C13ORF7	P020	AY00001098	479	279.882	32.15	-2.67227	-2.46359	AY00001099	P020	213	0.257304	858.597	7.22222	1.66765	1.10554	AY00001100	P020	299	752.734	84.95	0.0680582	0.528073
M-021601-00	C13ORF8	L018	AY00000304	314	696.564	86.62	0.657334	1.05638	AY00000510	L018	271	0.25893	536.849	3.0837	0.166464	0.301263	AY00000511	L018	355	661.241	86.2	1.25616	1.97522
M-004701-02	C13ORF9	K011	AY00000486	778	541.026	81.23	-0.544507	0.133508	AY00000487	K011	739	0.246939	546.276	6.23946	-0.993264	-1.17997	AY00000488	K011	536	532.786	77.8	-2.41587	-3.32075
M-019683-00	C14ORF1	D022	AY00001120	249	477.409	70.28	-0.0787421	-0.00198807	AY00001121	D022	353	0.242056	435.18	7.54098	-1.93513	-2.48885	AY00001122	D022	364	664.339	81.87	-1.29787	-2.11168
M-018203-00	C14ORF10	K011	AY00000489	820	495.753	75.12	-1.93992	-1.80224	AY00000490	K011	759	0.240911	575.404	7.30897	-0.940573	-1.456	AY00000491	K011	477	647.782	85.53	-0.275598	-0.358792
M-016876-01	C14ORF100	G016	AY00001193	283	511.282	77.39	1.4894	1.35408	AY00001194	G016	252	0.257224	577.012	4.28571	0.651285	0.510934	AY00001195	G016	488	775.23	87.3	0.974084	0.455139
M-020793-01	C14ORF101	H008	AY00001144	247	478.662	73.68	-0.517122	-0.124871	AY00001145	H008	336	0.251251	438.524	6.64207	-2.07403	-2.08686	AY00001146	H008	314	683.839	85.67	0.300189	0.647266
M-013794-00	C14ORF102	M003	AY00001123	303	468.75	69.64	-0.602999	-0.560039	AY00001124	M003	329	0.248672	564.631	5.7971	0.59447	1.20734	AY00001125	M003	324	676.459	87.35	-0.914488	0.618577
M-016822-01	C14ORF103	K011	AY00001126	341	404.738	55.72	-2.07631	-2.87824	AY00001127	K011	402	0.244502	500.005	5.04732	-0.615554	0.182199	AY00001128	K011	380	571.264	82.11	-1.40189	-0.24184
M-020906-01	C14ORF104	E022	AY00001153	296	346.831	42.91	-0.914531	-1.71913	AY00001154	E022	265	0.252495	299.831	8.55615	-1.31791	-1.84291	AY00001155	E022	302	768.563	81.13	0.386818	0.0154321
M-020507-00	C14ORF105	B008	AY00001123	200	586.006	80	2.75707	1.47933	AY00001124	B008	306	0.251922	586.111	6	0.98437	0.316468	AY00001125	B008	298	735.616	85.91	0.296188	0.0494071
M-017100-00	C14ORF106	G008	AY00001123	341	472.709	70.09	-0.489573	-0.471457	AY00001124	G008	307	0.257043	496.828	6.07287	-0.636278	-0.766865	AY00001125	G008	293	744.652	90.1	0.481106	1.70553
M-015523-00	C14ORF108	J015	AY00001153	351	399.786	60.4	0.856612	0.91491	AY00001154	J015	232	0.25042	363.823	7.6087	-0.501821	-0.659564	AY00001155	J015	238	811.324	82.35	1.12985	0.391975
M-017926-01	C14ORF11	B015	AY00000486	632	618.831	85.44	1.13307	1.2356	AY00000487	B015	731	0.244884	568.971	6.16438	-0.450566	-0.0156495	AY00000488	B015	555	661.811	85.23	0.0108582	-0.516981
M-020976-01	C14ORF111	M007	AY00000308	241	528.498	77.59	-0.227494	0.150884	AY00000309	M007	262	0.268074	712.804	3.07017	3.20984	2.27036	AY00000310	M007	330	574.864	80	-0.509587	0.0753341
M-021166-01	C14ORF112	O019	AY00001119	284	740.544	84.15	-0.988107	-0.562284	AY00001184	O019	343	0.256317	348.051	6.56934	-0.573424	-0.658507	AY00001185	O019	264	366.031	48.11	-1.50716	-1.86928
M-020899-01	C14ORF114	K014	AY00000486	704	511.094	76.7	-1.18987	-1.05236	AY00000487	K014	697	0.251068	629.524	4.83592	0.997363	1.09546	AY00000488	K014	501	601.944	84.23	-1.11513	-0.89434
M-021159-01	C14ORF115	N003	AY00000507	152	574.94	76.32	1.53863	0.331502	AY00000508	N003	225	0.265671	754.859	4.19162	3.39883	1.78629	AY00000509	N003	257	850.01	83.27	1.87587	-1.13856
M-020798-00	C14ORF118	D018	AY00001138	266	376.385	49.25	-0.964381	-1.85154	AY00001139	D018	184	0.25492	540.347	11.1111	-2.25914	-1.84903	AY00001140	D018	213	836.486	89.67	1.29607	1.97513
M-021301-00	C14ORF119	P005	AY00000504	198	621.239	85.86	2.23854	1.90917	AY00000505	P005	265	0.252476	573.83	7.07547	-0.264391	-2.05075	AY00000506	P005	233	825.163	87.12	3.09279	1.05394
M-021915-01	C14ORF120	N009	AY00000480	710	604.707	85.63	0.66071	1.35025	AY00000481	N009	709	0.238858	583.924	8.58586	0.580058	0.0950662	AY00000482	N009	411	778.322	88.81	-0.175201	-0.72449
M-017638-00	C14ORF122	G012	AY00001192	229	1018.91	89.96	1.25685	0.661538	AY00001214	G012	361	0.274978	287.918	1.75439	-1.25472	-1.38279	AY00001215	G012	194	420.06	54.64	-0.709721	-0.998754
M-020698-00	C14ORF123	M017	AY00001116	271	756.764	81.55	-0.483875	-1.07317	AY00001117	M017	266	0.258299	530.632	7.29614	0.503065	0.55325	AY00001118	M017	431	380.41	55.68	-0.773171	-0.680435
M-020322-01	C14ORF124	B009	AY00001144	267	547.111	75.66	1.22161	0.283798	AY00001145	B009	335	0.262443	592.302	3.91459	1.09891	0.862288	AY00001146	B009	327	702.056	84.1	0.70448	0.0934744
M-021299-01	C14ORF126	A005	AY00001138	259	413.44	67.57	0.106025	0.90957	AY00001139	A005	114	0.229973	502.392	15.534	-2.87059	-2.78865	AY00001140	A005	188	843.702	88.3	1.39732	1.61649
M-021287-01	C14ORF127	I004	AY00000489	614	597.235	82.25	0.395807	0.197756	AY00000490	I004	662	0.242083	635.243	8.74317	0.285995	0.341333	AY00000491	I004	488	665.859	82.58	0.0551072	-1.40675
M-020252-01	C14ORF129	H010	AY00001135	139	497.623	72.66	-0.994615	-1.10978	AY00001136	H010	301	0.254848	475.569	6.4	-0.384556	-0.0224719	AY00001137	H010	346	584.738	78.9	-2.29798	-2.7345
M-016489-02	C14ORF130	E020	AY00001138	332	416.51	62.65	0.194731	0.168048	AY00001139	E020	223	0.255675	805.878	7.14286	2.01857	1.45531	AY00001140	E020	333	716.314	80.48	-0.389989	-0.430628
M-020540-01	C14ORF131	G010	AY00001135	159	631.504	79.25	2.17749	0.322826	AY00001136	G010	281	0.255273	631.391	4.70588	2.84441	2.16076	AY00001137	G010	269	733.216	86.62	0.205676	0.257752
M-016131-00	C14ORF133	F022	AY00001189	248	799.553	87.5	1.2411	1.4171	AY00001190	F022	389	0.25982	293.732	1.91693	-0.229992	-0.296552	AY00001191	F022	238	510.823	68.91	-0.327111	-0.0683995
M-016752-01	C14ORF135	M007	AY00001120	502	345.435	45.22	-4.35751	-4.9841	AY00001121	M007	355	0.244739	644.57	4.02685	2.07525	1.63755	AY00001122	M007	451	656.412	88.03	-1.45029	1.01523
M-014366-01	C14ORF138	F005	AY00001189	191	725.156	89.53	0.179926	1.94301	AY00001190	F005	397	0.258161	229.066	2.94985	-2.18735	-2.33908	AY00001191	F005	171	361.613	43.27	-2.42385	-3.57592
M-031970-01	C14ORF140	H009	AY00001119	346	764.159	85.84	-0.67261	0.0224913	AY00001184	H009	402	0.266876	335.163	3.48101	-0.921558	-1.29865	AY00001185	H009	241	411.425	55.6	-0.941542	-1.04302
M-016688-01	C14ORF142	M017	AY00001193	358	351.475	48.32	-3.20273	-3.74145	AY00001194	M017	312	0.246762	570.523	5.77617	0.520644	0.481113	AY00001195	M017	984	535.927	75.2	-2.93976	-3.49266
M-015819-02	C14ORF143	N013	AY00001123	290	490.1	70.69	0.00877728	-0.353346	AY00001124	N013	334	0.247545	448.937	7.30897	-1.50559	-1.28472	AY00001125	N013	288	737.755	88.54	0.339952	1.08893
M-032761-01	C14orf145	H013	AY00001132	234	519.009	78.21	0.15901	0.570842	AY00001133	H013	355	0.251277	482.199	5.96026	-0.709548	-0.803506	AY00001134	H013	379	596.032	77.84	-0.446626	-0.46875
M-017156-01	C14ORF147	B013	AY00001119	277	906.827	92.06	1.23339	2.17474	AY00001184	B013	384	0.263034	401.155	1.67785	0.860996	1.20685	AY00001185	B013	268	389.697	53.73	-1.21228	-1.24931
M-016576-00	C14ORF148	C005	AY00001193	365	412.671	59.73	-1.40594	-1.74145	AY00001194	C005	412	0.248566	478.967	4.88506	-1.32249	-1.23857	AY00001195	C005	692	686.742	85.55	-0.473145	-0.115824
M-010373-00	C14ORF149	H022	AY00001162	398	500.299	74.37	0.665157	0.710686	AY00001163	H022	338	0.258321	650.347	5.72391	0.999545	1.21035	AY00001164	H022	259	825.855	93.44	1.48553	3.10294
M-015254-01	C14ORF150	I020	AY00000498	256	593.177	83.2	1.19383	1.33781	AY00000499	I020	403	0.241183	535.575	7.29483	-0.0487944	0.223932	AY00000500	I020	299	606.795	83.28	-1.2574	-0.116402
M-018683-01	C14ORF152	I013	AY00001119	254	615.719	70.87	-2.65574	-5.15744	AY00001184	I013	276	0.246132	246.178	8.03571	-3.32518	-3.459	AY00001185	I013	201	410.178	44.78	-0.957081	-2.23662
M-014885-01	C14ORF153	E008	AY00001126	232	506.655	76.72	0.616551	1.14861	AY00001127	E008	266	0.250364	467.936	5.08475	-1.29845	-0.439791	AY00001128	E008	278	624.283	83.45	-0.297283	0.155786
M-014808-00	C14ORF154	O004	AY00000501	191	517.137	76.44	1.05584	0.875785	AY00000502	O004	271	0.262545	524.277	2.23214	0.501874	0.718796	AY00000503	O004	251	963.265	91.63	4.72037	2.08084
M-018597-00	C14ORF155	B003	AY00000308	288	547.473	77.43	0.209664	0.117586	AY00000309	B003	425	0.252329	443.801	4.43213	-1.67352	-1.2253	AY00000310	B003	316	670.191	83.54	1.42322	0.935601
M-014696-01	C14ORF156	P019	AY00001196	331	294.138	35.05	-2.11458	-2.3005	AY00001197	P019	224	0.265929	431.671	3.27869	-0.971285	-0.773574	AY00001198	P019	218	958.541	89.91	1.70199	1.52838
M-017134-01	C14ORF159	P013	AY00001135	314	546.851	80.89	0.171791	0.679348	AY00001136	P013	350	0.249096	364.469	4.0293	-2.68681	-4.36992	AY00001137	P013	374	803.22	91.71	1.3861	2.23062
M-008130-01	C14ORF160	C010	AY00001211	373	346.457	47.45	-0.688711	-0.580729	AY00001212	C010	204	0.262346	667.989	5.68182	-1.04236	-0.770889	AY00001213	C010	223	682.361	71.75	-2.22605	-5.6549
M-021281-01	C14ORF161	K014	AY00001123	160	633.551	85.62	4.11951	2.58563	AY00001124	K014	274	0.266825	618.587	5.26316	1.57386	1.90575	AY00001125	K014	316	855.297	90.82	2.74548	1.99012
M-020723-00	C14ORF166	C020	AY00001123	234	610.005	82.05	3.44478	1.88287	AY00001124	C020	380	0.254902	705.048	2.60586	3.14328	1.60218	AY00001125	C020	300	893.413	90.33	3.52552	1.79644
M-014722-01	C14ORF168	J005	AY00000486	661	638.729	86.84	1.56208	1.60209	AY00000487	J005	724	0.243599	533.288	5.50162	-1.30382	-0.804382	AY00000488	J005	552	586.602	81.88	-1.40368	-1.78113
M-014397-01	C14ORF169	C022	AY00001186	262	902.385	85.88	1.08832	0.142114	AY00001187	C022	156	0.261181	283.145	3.49345	-0.752312	-0.877095	AY00001188	C022	165	991.693	89.7	0.7915	0.857868
M-021981-01	C14ORF171	J017	AY00000308	190	581.426	76.84	0.991867	-0.00520291	AY00000309	J017	310	0.249646	449.548	5.62249	-1.56919	-2.47314	AY00000310	J017	256	586.568	80.86	-0.272284	0.284326
M-030311-01	C14orf174	F003	AY00001153	372	297.804	31.99	-2.55432	-3.3637	AY00001154	F003	224	0.252952	349.712	6.25	-0.681778	-0.75669	AY00001155	F003	222	721.881	76.13	-0.424348	-1.52778
M-019882-01	C14ORF2	I021	AY00001189	293	667.069	79.18	-0.648602	-0.738342	AY00001190	I021	407	0.258332	296.799	4.58716	-0.137177	-0.374713	AY00001191	I021	272	434.283	56.62	-1.40266	-1.74966
M-005310-00	C14ORF20	C012	AY00001038	375	339.335	47.47	-0.940195	-0.690335	AY00001039	C012	246	0.262838	691.568	2.41546	-0.586896	-0.279597	AY00001048	C012	284	555.277	59.86	-2.67071	-6.37805
M-017798-00	C14ORF21	O019	AY00001147	317	472.999	68.45	0.761219	0.452542	AY00001148	O019	136	0.250585	832.963	10.7143	0.260614	-1.62745	AY00001149	O019	257	745.714	80.93	0.232765	-0.166428
M-018433-01	C14ORF24	B018	AY00001150	410	350.695	48.29	-0.794505	-0.783465	AY00001151	B018	186	0.246434	676.255	12.5	1.28344	0.938994	AY00001152	B018	285	695.71	83.86	-0.380447	1.1315
M-021950-01	C14ORF28	I004	AY00001196	271	368.656	55.35	-0.027887	0.24655	AY00001197	I004	175	0.275982	500.607	3.92157	-0.121125	-0.301502	AY00001198	I004	221	784.273	84.16	-1.23039	-0.982533
M-019149-00	C14ORF29	M016	AY00001165	272	531.844	83.09	1.696	2.29159	AY00001166	M016	415	0.239432	532.837	4.23729	0.212137	0.289401	AY00001167	M016	331	792.029	88.82	1.26624	1.19608
M-016437-02	C14ORF31	D019	AY00000501	251	541.392	84.46	1.58085	1.99512	AY00000502	D019	351	0.256718	537.599	4.15225	0.780913	0.0947137	AY00000503	D019	379	637.789	83.11	-1.24326	-0.913884
M-016369-01	C14ORF32	O007	AY00001132	249	594.1	79.92	2.11499	0.921971	AY00001133	O007	366	0.245865	578.258	4.26229	1.22615	0.141144	AY00001134	O007	336	696.532	83.63	1.27071	0.923077
M-009961-02	C14ORF35	J014	AY00000483	660	564.169	82.88	1.07315	1.30156	AY00000484	J014	688	0.250292	548.479	4.6595	0.0277621	0.412121
M-032335-00	C14ORF37	P019	AY00000304	309	740.982	89	1.4319	1.76261	AY00000510	P019	215	0.277822	679.603	1.79641	3.27371	2.4723	AY00000511	P019	396	619.168	79.04	0.63329	0.555996
M-017933-00	C14ORF39	P020	AY00001144	268	448.979	65.67	-1.27112	-1.77812	AY00001145	P020	98	0.258134	578.764	4.72441	0.819568	1.03814	AY00001146	P020	349	748.752	85.96	1.74079	0.749559
M-007044-00	C14ORF4	B008	AY00001138	528	329.077	39.2	-2.33098	-3.36624	AY00001139	B008	157	0.262339	640.933	5.51181	-0.638685	-0.873188	AY00001140	B008	274	727.055	83.21	-0.239284	0.284031
M-031938-01	C14ORF43	H010	AY00001126	261	503.162	72.03	0.524245	0.249281	AY00001127	H010	267	0.264317	552.629	2.95359	0.505043	0.919372	AY00001128	H010	241	736.898	89.63	2.04894	1.98961
M-016298-00	C14ORF44	K011	AY00001120	288	503.444	75.69	0.765364	1.07356	AY00001121	K011	433	0.249663	498.424	6.44258	-0.723835	-1.10595	AY00001122	K011	282	725.418	85.11	-0.123499	-0.467005
M-014567-00	C14ORF45	K021	AY00001192	297	883.74	87.21	-0.284889	-0.184615	AY00001214	K021	396	0.254231	311.96	5.21472	-0.610643	-0.599144	AY00001215	K021	262	512.481	70.99	0.557137	1.03863
M-030308-01	C14ORF46	H019	AY00000492	680	545.205	83.09	0.13071	1.00817	AY00000493	H019	687	0.253436	436.075	5.81818	-3.23375	-3.48645	AY00000494	H019	460	799.156	94.57	0.366824	1.62356
M-016258-01	C14ORF48	F018	AY00001144	219	511.394	77.63	0.314335	0.690402	AY00001145	F018	291	0.250883	513.812	2.82258	-0.520608	-0.830508	AY00001146	F018	243	563.061	76.54	-2.38022	-2.57319
M-016637-01	C14ORF49	G013	AY00001132	134	752.143	88.81	6.23171	2.74743	AY00001133	G013	239	0.273725	808.001	4	5.85577	2.93635	AY00001134	G013	265	646.813	80	0.421117	0.0504808
M-016882-00	C14ORF50	H021	AY00001144	212	474.45	71.23	-0.624111	-0.630547	AY00001145	H021	225	0.248693	556.833	7.69231	0.367069	1.08686	AY00001146	H021	337	627.348	85.76	-0.953501	0.679012
M-018521-01	C14ORF54	O006	AY00000504	266	556.63	80.08	0.853356	0.889771	AY00000505	O006	299	0.257461	664.974	4.28016	1.26113	1.04776	AY00000506	O006	354	508.022	70.62	-2.90072	-3.51037
M-021135-00	C14ORF58	L004	AY00000480	652	599.625	84.05	0.544564	0.949239	AY00000481	L004	587	0.251998	519.295	5.88235	-0.974223	-1.30566	AY00000482	L004	439	786.879	90.43	-0.033368	0.102041
M-015958-02	C14ORF6	N008	AY00001116	278	672.319	83.09	-1.72771	-0.536585	AY00001117	N008	240	0.252549	377.941	7.77202	-1.77573	-2.1397	AY00001118	N008	439	388.674	56.04	-0.525292	-0.628261
M-007317-01	C14ORF68	K015	AY00001196	330	395.861	58.18	0.733921	0.601631	AY00001197	K015	220	0.274776	516.902	1.57895	0.079825	-0.590991	AY00001198	K015	275	943.401	89.82	1.44723	1.48908
M-022006-01	C14ORF73	O021	AY00000507	295	491.969	68.47	-0.507893	-1.10623	AY00000508	O021	365	0.249897	632.494	5.12821	1.38684	0.354373	AY00000509	O021	363	762.709	83.2	0.366034	-1.16194
M-017761-01	C14ORF79	H015	AY00001120	349	459.958	70.49	-0.644529	0.0397614	AY00001121	H015	325	0.262714	527.537	2.75591	-0.166237	-0.273234	AY00001122	H015	399	726.344	87.72	-0.105694	0.857868
M-017754-02	C14ORF8	N005	AY00000498	356	561.816	77.53	0.450105	0.0693512	AY00000499	N005	367	0.257941	510.677	3.69128	-0.487338	-0.0222222	AY00000500	N005	439	719.203	82.92	0.71295	-0.21164
M-018263-01	C14ORF80	P006	AY00001138	310	447.65	70.65	1.09428	1.37378	AY00001139	P006	196	0.271708	568.403	7.38255	-1.80716	-3.34662	AY00001140	P006	316	608.145	76.9	-1.90763	-1.3678
M-021112-01	C14ORF87	A017	AY00000492	710	492.968	60.7	-0.897169	-3.56588	AY00000493	A017	544	0.240815	438.668	7.81991	-3.16531	-3.58251	AY00000494	A017	505	587.267	74.26	-3.17188	-10.0489
M-016425-01	C14ORF9	B019	AY00000480	648	503.793	72.69	-1.64557	-1.93401	AY00000481	B019	685	0.249216	405.033	4.61538	-3.72218	-6.29723	AY00000482	B019	262	821.316	91.98	0.537423	0.892857
M-021236-02	C14ORF92	N003	AY00001116	255	910.132	85.1	1.77516	0.163763	AY00001117	N003	215	0.258024	635.119	3.88889	2.06246	0.286307	AY00001118	N003	335	469.267	68.66	1.89208	1.20072
M-013989-00	C14ORF93	L006	AY00001119	245	804.034	86.12	-0.139901	0.119377	AY00001184	L006	318	0.262244	331.755	2.68199	-1.01362	-0.893513	AY00001185	L006	261	500.13	63.6	0.163741	-0.160507
M-020807-00	C14ORF94	L015	AY00001192	215	833.721	83.72	-0.855392	-1.25846	AY00001214	L015	330	0.257161	305.363	5.53505	-0.787376	-0.714218	AY00001215	L015	217	406.364	58.06	-0.897449	-0.572586
M-013348-01	C15ORF12	I004	AY00000480	771	492.743	70.69	-1.89811	-2.44162	AY00000481	I004	562	0.24606	504.017	7.74336	-1.34165	-1.45969	AY00000482	I004	523	775.806	93.31	-0.216901	1.57143
M-013170-00	C15ORF15	K017	AY00001119	224	847.995	85.27	0.447415	-0.17474	AY00001184	K017	330	0.266375	319.811	4.07407	-1.33625	-0.911873	AY00001185	K017	142	560.829	71.83	0.920069	0.74738
M-013849-01	C15ORF17	G014	AY00001126	339	344.398	42.77	-3.67062	-5.36146	AY00001127	G014	354	0.248065	463.576	5.21472	-1.3913	-1.6733	AY00001128	G014	359	560.797	78.27	-1.61995	-1.38131
M-021248-01	C15ORF2	K014	AY00000504	210	459.324	69.52	-1.23287	-0.972663	AY00000505	K014	210	0.25287	440.263	4.7619	-2.49998	-3.34826	AY00000506	K014	334	722.548	88.32	1.15352	1.38589
M-014564-02	C15ORF20	M016	AY00001208	439	310.074	37.81	-0.665028	-0.711924	AY00001209	M016	268	0.261277	905.626	3.16742	0.425236	-0.506151	AY00001210	M016	194	724.631	76.8	-0.280256	-0.587852
M-018259-01	C15ORF21	M011	AY00000507	278	461.25	71.58	-1.2656	-0.53663	AY00000508	M011	279	0.251845	553.335	6.12245	0.0852498	0.22633	AY00000509	M011	250	653.712	83.6	-1.51904	-1.02838
M-021215-01	C15ORF24	N018	AY00001120	340	455.211	66.18	-0.798421	-0.817097	AY00001121	N018	339	0.25048	698.374	4.47761	3.10572	1.58922	AY00001122	N018	354	839.487	89.55	2.06972	1.7868
M-020190-01	C16ORF3	C014	AY00001150	281	336.148	47.69	-1.24934	-0.862205	AY00001151	C014	166	0.273943	702.875	2.20588	1.61201	1.16488	AY00001152	C014	245	734.912	83.27	0.221297	0.95107
M-014370-01	C16ORF33	K022	AY00001196	461	317.671	36.44	-1.45559	-2.1261	AY00001197	K022	205	0.265629	442.567	3.48837	-0.836904	-0.645045	AY00001198	K022	233	887.781	87.98	0.511324	0.68559
M-021300-01	C16ORF34	E017	AY00000486	675	496.143	70.37	-1.51224	-2.70942	AY00000487	E017	576	0.25766	585.751	5.59006	-0.0493222	0.441315	AY00000488	E017	434	688.051	85.02	0.504397	-0.596226
M-020050-02	C16ORF35	K020	AY00001129	229	514.331	76.86	0.469095	0.648804	AY00001130	K020	324	0.243457	433.065	5.7971	-0.379183	-0.119694	AY00001131	K020	349	684.158	87.97	-0.321684	0.722581
M-018393-02	C16ORF44	J021	AY00001123	352	463.759	61.08	-0.74602	-2.24508	AY00001124	J021	261	0.24634	600.64	8.59728	1.2481	1.43155	AY00001125	J021	308	756.756	90.26	0.728818	1.76877
M-020451-01	C16ORF5	K022	AY00000305	263	497.451	74.52	0.673568	0.676541	AY00000306	K022	283	0.26269	542.746	3.21285	-0.166599	-0.228516	AY00000307	K022	287	807.758	88.85	1.1693	0.539301
M-018785-02	C16orf50	N010	AY00001116	251	832.587	87.25	0.632967	0.912892	AY00001117	N010	222	0.282562	419.082	2	-1.16173	-1.38174	AY00001118	N010	326	390.547	54.6	-0.469107	-0.836957
M-019889-02	C16ORF7	P012	AY00001165	292	406.136	57.53	-1.96167	-2.28086	AY00001166	P012	290	0.245219	428.829	7.33591	-1.8194	-2.88479	AY00001167	P012	311	627.652	77.17	-1.70433	-3.37255
M-021221-00	C17	C012	AY00000486	546	664.986	89.56	2.12822	2.31414	AY00000487	C012	643	0.250147	630.174	5.73013	1.01291	0.704225	AY00000488	C012	494	738.378	91.5	1.45095	1.84906
M-023324-02	C17ORF27	B022	AY00001101	345	375.885	52.17	0.515839	0.286093	AY00001102	B022	233	0.268386	789.314	1.67598	2.53271	2.09038	AY00001103	B022	297	676.947	73.06	-0.424925	-1.95652
M-014638-00	C17ORF28	D022	AY00001138	356	395.477	60.67	-0.412876	-0.130369	AY00001139	D022	185	0.250503	596.864	8.0292	-1.34864	-3.37319	AY00001140	D022	279	682.868	82.8	-0.859245	0.176702
M-017845-01	C17ORF31	D018	AY00000308	237	565.91	76.79	0.634394	-0.0156087	AY00000309	D018	331	0.247879	613.792	6.85921	1.41241	1.02946	AY00000310	D018	281	605.063	74.02	0.10271	-1.37789
M-016421-01	C17ORF32	I009	AY00000304	285	706.995	85.96	0.839219	0.860534	AY00000510	I009	263	0.255348	478.409	6.91244	-1.10558	-0.34208	AY00000511	I009	371	537.187	74.39	-0.580398	-0.365709
M-005440-01	C17ORF35	B016	AY00001094	262	609.472	75.19	-0.540301	-0.457399	AY00001095	B016	179	0.259745	760.041	3.84615	0.589282	-0.195219	AY00001115	B016	438	329.45	45.89	-1.17615	-1.02605
M-014864-00	C17ORF37	N013	AY00000304	295	898.407	90.17	4.17712	2.10979	AY00000510	N013	397	0.259596	474.192	3.49854	-1.19735	-1.80564	AY00000511	N013	200	782.657	89	3.05367	2.53023
M-030841-01	C17ORF38	G018	AY00001135	209	600.501	82.78	1.44294	1.09022	AY00001136	G018	280	0.254359	473.518	7.34694	-0.427063	-0.134831	AY00001137	G018	305	769.54	89.18	0.818173	1.25
M-017343-00	C17ORF39	K014	AY00001192	191	826.392	84.29	-0.938985	-1.08308	AY00001214	K014	322	0.253168	262.638	4.66926	-1.93195	-1.3961	AY00001215	K014	198	380.829	47.47	-1.24746	-1.89221
M-004738-01	C17orf41	C010	AY00000489	651	610.157	83.41	0.693223	0.523142	AY00000490	C010	691	0.246047	675.591	6.16197	1.11304	0.666667	AY00000491	C010	540	646.957	88.7	-0.290682	0.767318
M-019789-01	C18ORF1	E006	AY00001123	218	476.593	72.48	-0.378254	-0.000984252	AY00001124	E006	281	0.24662	518.746	9.80392	-0.238425	-0.622024	AY00001125	E006	326	642.133	82.82	-1.61697	-1.17194
M-013951-01	C18ORF10	F013	AY00000304	302	627.116	83.11	-0.553735	0.0148368	AY00000510	F013	314	0.249251	408.908	5.66038	-2.61837	-3.7104	AY00000511	F013	406	462.314	62.56	-1.68885	-2.7106
M-013741-00	C18ORF11	P014	AY00000498	190	554.397	77.89	0.274167	0.149888	AY00000499	P014	408	0.256656	486.508	4.7619	-0.913038	-0.936752	AY00000500	P014	249	651.724	81.93	-0.469862	-0.473545
M-014445-01	C18ORF14	C016	AY00000489	693	624.843	85.86	1.03124	1.21038	AY00000490	C016	706	0.251851	664.648	5.83039	0.888736	-0.008	AY00000491	C016	573	650.526	84.29	-0.225401	-0.79929
M-016915-01	C18ORF17	O003	AY00001141	215	488.869	67.44	0.0422036	-1.14086	AY00001142	O003	363	0.245295	532.131	5.51724	-0.466197	-0.898958	AY00001143	O003	385	494.005	69.87	-2.09916	-2.41124
M-015626-01	C18ORF19	F022	AY00001120	292	529.081	74.66	1.59654	0.868787	AY00001121	F022	286	0.262445	588.89	2.22222	1.00882	0.698885	AY00001122	F022	355	735.215	86.2	0.0648646	0.0862944
M-016886-01	C18ORF21	H009	AY00001153	405	381.272	55.56	0.237408	0.185994	AY00001154	H009	238	0.244972	370.107	10.0529	-0.421681	-0.777502	AY00001155	H009	271	592.685	69	-2.66933	-3.7284
M-014455-00	C18ORF22	G006	AY00001199	354	459.421	71.75	-0.330061	0.207843	AY00001200	G006	192	0.253316	579.775	8.69565	-1.08936	-0.937733	AY00001201	G006	283	823.692	85.51	0.696216	0.743094
M-015917-01	C18ORF24	E009	AY00001150	383	296.74	32.38	-2.48147	-2.87139	AY00001151	E009	242	0.252922	502.91	3.80435	-0.85609	-0.201979	AY00001152	E009	230	681.132	76.09	-0.604204	-1.24465
M-015948-01	C18ORF25	F005	AY00001126	256	462.425	67.97	-0.5521	-0.529243	AY00001127	F005	333	0.245226	482.577	6.89655	-0.986674	-0.900524	AY00001128	F005	420	606.11	83.1	-0.675911	0.0519288
M-018222-02	C18ORF26	I016	AY00001141	240	623.272	87.92	3.66487	2.95105	AY00001142	I016	388	0.255211	637.255	4.375	1.64818	1.17188	AY00001143	I016	428	571.36	79.21	-0.284647	0.352071
M-032008-01	C18ORF34	M021	AY00001147	430	316.973	40.93	-3.57134	-4.21186	AY00001148	M021	193	0.26885	784.426	3.57143	-0.482755	0.46908	AY00001149	M021	306	645.518	74.51	-1.50203	-2.00861
M-019327-01	C18ORF37	J018	AY00001129	248	448.723	59.27	-1.16511	-2.7177	AY00001130	J018	360	0.24681	527.345	10.1639	1.583	0.654141	AY00001131	J018	450	658.488	85.56	-0.888272	-0.313978
M-008886-01	C18ORF4	B022	AY00001208	369	341.269	46.88	0.252307	0.358914	AY00001209	B022	346	0.262335	711.155	4.72727	-2.24758	-1.48682	AY00001210	B022	181	747.956	75.69	-0.0114803	-0.828633
M-020157-00	C18ORF43	L021	AY00000489	686	460.316	68.08	-2.75557	-3.777	AY00000490	L021	604	0.246784	564.1	5	-1.17227	-2.08	AY00000491	L021	427	506.766	75.41	-2.85531	-3.95382
M-034912-00	C18orf56	D004	AY00001144	180	563.125	82.78	1.62839	1.75335	AY00001145	D004	298	0.25913	526.828	3.77359	-0.252025	-0.461864	AY00001146	D004	326	637.982	80.67	-0.71751	-1.1164
M-016601-02	C18ORF8	H020	AY00001189	217	720.645	76.04	0.115594	-1.55181	AY00001190	H020	263	0.263376	321.935	5.60748	0.623677	0.890805	AY00001191	H020	196	556.089	75.51	0.308983	0.834473
M-016487-00	C18ORF9	M006	AY00000489	668	647.7	85.33	1.55732	1.06171	AY00000490	M006	809	0.231947	543.499	11.1963	-1.59456	-1.22667	AY00000491	M006	556	628.803	83.45	-0.622785	-1.09769
M-013837-01	C19ORF10	K005	AY00001202	302	331.001	41.06	-0.603962	-0.806589	AY00001203	K005	244	0.263519	869.979	3.04569	1.28763	1.98442	AY00001204	K005	227	741.861	81.06	0.141274	-0.225503
M-014731-01	C19ORF12	B014	AY00001196	317	314.266	40.69	-1.55094	-1.59285	AY00001197	B014	191	0.261434	667.857	6.13497	1.94146	1.45586	AY00001198	B014	223	820.872	82.51	-0.614554	-1.70306
M-013920-00	C19ORF13	H005	AY00000489	628	578.592	80.57	-0.0332824	-0.273492	AY00000490	H005	579	0.2522	566.519	5.60345	-1.12269	-1.024	AY00000491	H005	432	701.402	88.66	0.705311	0.753108
M-031771-01	C19ORF14	K008	AY00000498	290	523.701	73.45	-0.453792	-0.8434	AY00000499	K008	260	0.258543	521.403	5.26316	-0.298411	0.034188	AY00000500	K008	267	677.032	85.77	-0.0262432	0.542328
M-014008-00	C19ORF15	F010	AY00001132	224	501.614	68.75	-0.294107	-1.37166	AY00001133	F010	262	0.260406	441.152	4	-1.53671	-0.993542	AY00001134	F010	271	477.437	68.27	-2.47317	-2.76923
M-016200-01	C19ORF18	J018	AY00000507	240	587.116	82.08	1.83895	1.38645	AY00000508	J018	342	0.258834	596.79	3.67893	0.799761	0.637511	AY00000509	J018	362	803.27	90.06	1.06752	1.12855
M-018731-00	C19ORF19	K010	AY00001186	280	846.451	88.21	0.304556	0.94974	AY00001187	K010	355	0.265214	339.635	2.17391	0.81971	0.476892	AY00001188	K010	208	931.658	86.54	0.0782793	-0.211506
M-017399-01	C19ORF2	A022	AY00001120	413	460.544	65.86	-0.625543	-0.880716	AY00001121	A022	207	0.255524	438.679	5.26316	-1.8681	-1.74535	AY00001122	A022	429	754.194	86.01	0.429775	-0.0101523
M-023892-01	C19ORF20	M006	AY00001189	230	737.962	85.22	0.362584	0.826425	AY00001190	M006	330	0.254003	283.101	3.23741	-0.551775	-0.512644	AY00001191	M006	174	688.56	84.48	2.17051	2.06156
M-018420-00	C19ORF21	L011	AY00000304	338	707.365	84.32	0.845672	0.373887	AY00000510	L011	248	0.263953	634.842	2.98508	2.29943	2.50146	AY00000511	L011	285	654.147	83.86	1.15114	1.5114
M-016549-00	C19ORF22	C022	AY00001120	277	508.7	71.48	0.935772	0.236581	AY00001121	C022	369	0.254271	494.27	3.54839	-0.803391	-0.351301	AY00001122	C022	279	857.473	91.04	2.41552	2.54315
M-016206-00	C19ORF23	P022	AY00001147	411	375.58	47.45	-1.94393	-3.10678	AY00001148	P022	172	0.263549	751.442	2	-0.987932	-1.546	AY00001149	P022	195	709.568	83.08	-0.393074	0.450502
M-020936-00	C19ORF24	M013	AY00000305	270	436.998	63.33	-0.796564	-1.11529	AY00000306	M013	265	0.256257	646.094	3.81356	1.69198	0.796875	AY00000307	M013	357	768	87.39	0.371638	-0.0982533
M-016708-01	C19ORF25	L018	AY00001141	277	434.175	67.87	-1.43201	-1.05495	AY00001142	L018	350	0.253958	551.718	4.68227	-0.0722408	-0.359375	AY00001143	L018	370	598.347	77.3	0.348397	-0.213018
M-015763-01	C19ORF26	B017	AY00001129	274	522.333	81.39	0.66842	1.51579	AY00001130	B017	352	0.247808	437.715	4.23453	-0.282395	-0.123869	AY00001131	B017	386	715.043	84.72	0.360004	-0.675269
M-005947-02	C19ORF27	M018	AY00001168	248	527.643	73.79	-0.0364132	-0.684967	AY00001169	M018	218	0.256364	554.723	6.56566	0.236659	-0.238722	AY00001170	M018	295	647.642	83.05	-1.5496	-1.61261
M-018417-01	C19ORF28	K020	AY00001147	396	437.644	64.9	-0.22053	-0.149153	AY00001148	K020	237	0.254093	804.459	5.17241	-0.175934	-0.257919	AY00001149	K020	259	739.136	81.85	0.118865	0.097561
M-031204-01	C19ORF29	G004	AY00000507	206	614.031	86.41	2.50284	2.17949	AY00000508	G004	246	0.264577	631.927	2.29358	1.37751	0.866546	AY00000509	G004	229	934.709	92.58	3.34072	1.96995
M-015555-00	C19ORF32	O004	AY00000492	641	545.861	77.07	0.143611	-0.221655	AY00000493	O004	625	0.24058	520.7	7.82443	-1.00065	-2.19828	AY00000494	O004	411	839.204	93.19	1.03565	0.83046
M-023671-00	C19ORF33	F009	AY00001132	182	556.4	85.71	1.13297	2.11088	AY00001133	F009	257	0.262708	567.229	5.41872	1.00391	1.1762	AY00001134	F009	350	632.464	84.57	0.175919	1.14904
M-012412-01	C19ORF4	C006	AY00000480	680	588.823	80.44	0.297685	0.0329949	AY00000481	C006	570	0.241632	575.872	8.67679	0.386412	0.658243	AY00000482	C006	500	790.946	91.2	0.0340572	0.494898
M-015077-01	C19ORF6	K015	AY00001153	428	380.093	56.07	0.197972	0.262801	AY00001154	K015	274	0.248577	325.545	4.42478	-0.98998	-1.30674	AY00001155	K015	243	722.716	79.42	-0.409846	-0.512346
M-023865-01	C19ORF7	C006	AY00001150	332	407.569	61.75	0.983694	0.98294	AY00001151	C006	201	0.256726	593.503	3.48837	0.262076	0.000824402	AY00001152	C006	239	742.931	76.15	0.344391	-1.2263
M-017397-00	C1D	J010	AY00001189	261	701.303	79.69	-0.160291	-0.606218	AY00001190	J010	389	0.25839	253.979	5.77508	-1.43327	-1.41954	AY00001191	J010	177	475.516	63.28	-0.823244	-0.838577
M-020490-00	C1GALT1	P015	AY00001208	406	240.854	19.7	-2.70056	-2.85006	AY00001209	P015	199	0.270349	875.898	2.36686	0.0166515	1.95782	AY00001210	P015	199	762.531	80.4	0.156467	0.193059
M-018778-01	C1GALT2	O012	AY00000489	597	724.052	90.45	3.31467	2.4979	AY00000490	O012	664	0.251241	611.123	5.75139	-0.208419	-0.930667	AY00000491	O012	497	763.708	88.73	1.84512	0.777975
M-014676-01	C1ORF14	L003	AY00000507	281	537.975	78.65	0.626864	0.758242	AY00000508	L003	363	0.266836	588.875	3.21543	0.669625	0.280433	AY00000509	L003	400	796.127	90	0.943986	1.10851
M-033619-00	C1orf151	A015	AY00000304	358	535.951	75.14	-2.1435	-2.35015	AY00000510	A015	139	0.258581	562.368	4.14508	0.721931	0.964043	AY00000511	A015	322	587.428	78.88	0.163397	0.524281
M-021305-01	C1ORF16	F007	AY00000495	259	499.833	69.88	-0.494894	-1.15717	AY00000496	F007	146	0.269131	284.547	2.89855	-4.20369	-6.45188	AY00000497	F007	268	464.628	67.16	-3.77246	-5.84927
M-017770-01	C1orf162	K019	AY00001150	283	301.371	36.04	-2.33666	-2.39108	AY00001151	K019	243	0.253179	352.1	6.45161	-2.71747	-4.6587	AY00001152	K019	219	705.211	78.54	-0.234595	-0.495413
M-021044-01	C1orf164	M015	AY00001098	408	408.395	62.25	0.937022	0.960751	AY00001099	M015	190	0.274625	830.056	4.19162	1.31892	-0.30597	AY00001100	M015	280	673.742	80.71	-1.1245	-0.758725
M-014384-01	C1orf165	G018	AY00001126	301	484.606	70.43	0.0339758	-0.0575264	AY00001127	G018	332	0.240543	592.01	5.05051	1.34363	1.8534	AY00001128	G018	368	644.923	84.24	0.132717	0.390208
M-007062-02	C1orf166	J010	AY00001101	343	459.908	72.59	2.82117	2.45382	AY00001102	J010	162	0.267878	562.968	2.14286	-1.22021	-2.34067	AY00001103	J010	255	703.103	79.61	0.0365834	-0.17663
M-014120-01	C1ORF17	G012	AY00000498	191	554.226	73.82	0.2701	-0.760626	AY00000499	G012	278	0.253857	606.099	7.14286	1.19338	0.577778	AY00000500	G012	368	639.607	80.98	-0.682246	-0.724868
M-033644-00	C1orf178	K016	AY00001193	275	512.371	75.27	1.52137	0.982472	AY00001194	K016	296	0.260449	534.07	4.14938	-0.213196	0.0854871	AY00001195	K016	536	878.93	91.04	2.67012	1.67537
M-033700-01	C1orf186	I003	AY00001141	360	432.213	68.89	-1.48488	-0.851149	AY00001142	I003	299	0.233754	503.154	8.39695	-1.04902	-1.27604	AY00001143	I003	314	495.984	70.06	-2.05272	-2.35503
M-015177-01	C1ORF19	A003	AY00001123	389	452.647	64.78	-1.06446	-1.51673	AY00001124	A003	255	0.226435	622.771	14.6552	1.64981	1.18552	AY00001125	A003	333	647.848	81.38	-1.50001	-1.74111
M-034924-00	C1orf190	P018	AY00001144	313	454.404	64.86	-1.1333	-1.9453	AY00001145	P018	282	0.248417	609.665	9.09091	1.45717	1.36229	AY00001146	P018	429	600.293	81.12	-1.55394	-0.957672
M-020160-00	C1ORF2	P020	AY00001153	319	435.313	66.46	2.04487	1.82756	AY00001154	P020	169	0.261706	481.403	6.61765	0.997649	1.03419	AY00001155	P020	195	819.239	80.51	1.26739	-0.175926
M-010941-01	C1ORF21	O013	AY00001192	254	921.62	91.73	0.147165	1.20615	AY00001214	O013	378	0.261464	345.227	5.77508	0.280563	0.0751308	AY00001215	O013	240	404.233	56.25	-0.92666	-0.798131
M-017140-01	C1ORF22	E006	AY00001159	329	435.001	62.92	-1.32454	-1.63004	AY00001160	E006	295	0.249466	642.087	5.05837	1.22318	0.977027	AY00001161	E006	323	658.098	82.97	0.0327089	0.138748
M-013928-01	C1ORF24	C004	AY00000498	223	522.431	71.3	-0.483909	-1.32438	AY00000499	C004	366	0.25037	434.402	8.65672	-1.8308	-2.83761	AY00000500	C004	316	555.036	71.52	-2.16466	-3.22751
M-019040-01	C1ORF25	C004	AY00001174	348	439.982	67.82	-0.958344	-0.396226	AY00001175	C004	302	0.247809	555.598	6.13027	-0.0995295	0.802155	AY00001176	C004	350	574.428	74.29	-0.762562	-1.54779
M-018994-01	C1ORF26	E004	AY00001147	377	310.854	40.32	-3.74125	-4.31525	AY00001148	E004	196	0.257115	730.005	6.09756	-1.31624	-1.7632	AY00001149	E004	258	712.428	80.62	-0.34356	-0.25538
M-010667-01	C1ORF27	C006	AY00000507	184	528.834	79.35	0.4014	0.886447	AY00000508	C006	274	0.259072	480.1	3.58744	-1.11892	-1.04148	AY00000509	C006	324	589.994	76.85	-2.62102	-3.28214
M-004599-00	C1ORF29	E008	AY00000498	265	538.727	79.62	-0.0974419	0.536913	AY00000499	E008	393	0.25404	534.781	5	-0.0627833	0.764103	AY00000500	E008	376	613.466	82.18	-1.14047	-0.407407
M-031741-00	C1ORF32	K015	AY00001138	353	435.692	67.71	0.748845	0.930671	AY00001139	K015	223	0.245656	688.536	5.97826	0.128195	-0.0591787	AY00001140	K015	262	644.497	80.15	-1.3976	-0.517016
M-013121-01	C1ORF33	L018	AY00000492	633	544.267	81.36	0.112251	0.65475	AY00000493	L018	681	0.24473	558.877	5.87189	0.00678147	0.0923645	AY00000494	L018	575	825.51	92.87	0.806955	0.646552
M-021795-01	C1ORF34	L015	AY00001120	329	437.116	67.17	-1.38508	-0.620278	AY00001121	L015	367	0.250587	460.736	3.9604	-1.44566	-1.08922	AY00001122	L015	477	661.624	81.97	-1.35008	-2.06091
M-014336-01	C1ORF35	L011	AY00001189	300	716.06	84.67	0.0501919	0.683938	AY00001190	L011	324	0.273703	381.677	1.52672	2.43199	2.74368	AY00001191	L011	250	652.389	76	1.66222	0.901505
M-019462-00	C1ORF36	I005	AY00000308	320	474.666	75.62	-1.46767	-0.259105	AY00000309	I005	431	0.254606	437.107	5.15151	-1.79503	-1.66378	AY00000310	I005	369	526.37	75.88	-1.49283	-0.925881
M-018685-01	C1ORF37	K012	AY00000495	330	516.517	78.48	-0.123721	0.532417	AY00000496	K012	362	0.252289	393.206	5.21173	-1.97153	-1.81892	AY00000497	K012	361	711.739	89.2	0.346662	1.29498
M-019871-01	C1ORF38	O012	AY00001186	278	769.187	77.7	-0.778088	-2.69324	AY00001187	O012	371	0.267171	384.311	1.0274	2.06298	1.90401	AY00001188	O012	254	852.559	88.58	-0.861431	0.478849
M-022094-02	C1ORF40	H005	AY00000486	753	470.064	71.98	-2.07453	-2.28796	AY00000487	H005	643	0.231398	452.914	14.3382	-3.22573	-4.99218	AY00000488	H005	471	548.11	78.34	-2.12765	-3.11698
M-020449-01	C1ORF42	E019	AY00000308	288	566.619	84.72	0.650745	1.63476	AY00000309	E019	328	0.261627	561.331	2.62172	0.460063	0.67591	AY00000310	E019	275	698.411	85.45	1.99539	1.39976
M-034889-00	C1orf45	E018	AY00000480	553	603.912	83.91	0.642544	0.913706	AY00000481	E018	678	0.246619	551.433	9.72222	-0.201335	0.0108303	AY00000482	E018	394	799.524	93.4	0.176235	1.61735
M-016722-02	C1orf48	O007	AY00000480	693	659.14	83.98	1.90472	0.931472	AY00000481	O007	597	0.249232	613.802	6.07967	1.29861	0.737665	AY00000482	O007	405	875.023	89.88	1.42763	-0.178571
M-018742-01	C1ORF51	H014	AY00000304	308	749.338	87.66	1.57762	1.36499	AY00000510	H014	239	0.256682	564.582	3.07692	0.770112	1.04568	AY00000511	H014	311	674.335	87.78	1.45001	2.2884
M-014374-02	C1ORF54	P009	AY00001126	257	497.557	70.82	0.376169	0.0172579	AY00001127	P009	316	0.256108	504.31	3.89105	-0.523884	-0.412565	AY00001128	P009	316	636.602	80.06	-0.0406338	-0.850148
M-021178-00	C1ORF6	A005	AY00000492	178	937.361	87.64	7.84728	1.93769	AY00000493	A005	248	0.269202	911.209	7.8341	9.30418	2.69089	AY00000494	A005	213	1316.98	95.77	9.01486	2.31322
M-010909-00	C1ORF8	I022	AY00000483	721	380.356	47.85	-3.06661	-5.51362	AY00000484	I022	603	0.245305	523.261	5.34654	-0.478892	-0.141414
M-018234-00	C1ORF9	F022	AY00000304	333	624.917	82.28	-0.592072	-0.231454	AY00000510	F022	279	0.253955	516.22	6.72646	-0.282563	0.211856	AY00000511	F022	316	662.929	85.76	1.28115	1.88801
M-013136-01	C1QA	E006	AY00001141	162	506.879	73.46	0.527631	0.0619381	AY00001142	E006	219	0.279689	468.793	3.22581	-1.74012	-2.48229	AY00001143	E006	278	635.579	79.14	1.22175	0.331361
M-011000-01	C1QB	I021	AY00001135	252	485.126	76.59	-1.29071	-0.255435	AY00001136	I021	338	0.254962	558.247	4.12698	1.32871	1.10458	AY00001137	I021	231	677.041	86.58	-0.741545	0.242248
M-011225-00	C1QBP	O009	AY00001144	270	458.746	71.48	-1.02301	-0.578947	AY00001145	O009	407	0.255212	630.87	5.32544	1.8947	2.04661	AY00001146	O009	363	717.566	82.64	1.04869	-0.421517
M-014793-01	C1QDC1	B013	AY00000486	571	704.99	86.69	2.99075	1.56283	AY00000487	B013	640	0.25049	699.957	6.78899	2.68157	1.51174	AY00000488	B013	453	814.899	90.07	2.89019	1.30943
M-012536-01	C1QG	I016	AY00000483	680	472.36	74.56	-0.994528	-0.317121	AY00000484	I016	716	0.250884	439.477	4.47504	-2.16218	-2.9596
M-019440-00	C1QL1	H015	AY00001147	357	415.054	63.59	-0.847814	-0.371186	AY00001148	H015	232	0.260154	756.928	6.25	-0.903906	-0.641026	AY00001149	H015	283	719.154	82.69	-0.227098	0.338594
M-018745-01	C1QL2	G010	AY00001186	223	887.339	88.34	0.877482	0.994801	AY00001187	G010	346	0.25851	303.704	5.11945	-0.180204	-0.496191	AY00001188	G010	215	1144.5	89.3	2.60683	0.722504
M-007815-02	C1QR1	A011	AY00001162	652	411.476	57.06	-1.64406	-2.29713	AY00001163	A011	327	0.256839	654.826	5.71429	1.07941	0.598425	AY00001164	A011	245	744.083	82.04	-0.162282	-2.48529
M-014686-00	C1QTNF1	H011	AY00001119	306	769.957	83.99	-0.595158	-0.617647	AY00001184	H011	322	0.229827	192.902	14.6953	-4.76428	-4.99266	AY00001185	H011	222	581.733	76.13	1.18054	1.22173
M-017146-01	C1QTNF2	D007	AY00001192	254	809.657	82.28	-1.12986	-1.70154	AY00001214	D007	308	0.262498	223.356	3.50195	-2.9843	-2.78079	AY00001215	D007	181	391.377	44.75	-1.10288	-2.23115
M-014681-01	C1QTNF3	N009	AY00001132	248	499.027	74.19	-0.361499	-0.25462	AY00001133	N009	283	0.255058	615.559	6.66667	1.97782	2.09502	AY00001134	N009	403	628.08	81.64	0.101018	0.444712
M-014749-01	C1QTNF4	K006	AY00001144	268	484.917	71.27	-0.358227	-0.622291	AY00001145	K006	325	0.24668	512.492	6.59341	-0.547829	0.254237	AY00001146	K006	456	565.722	73.68	-2.32115	-3.58201
M-013893-00	C1QTNF5	O008	AY00001192	240	896.633	89.17	-0.137834	0.418462	AY00001214	O008	340	0.25812	391.726	4.46735	1.52624	1.19639	AY00001215	O008	228	451.361	65.35	-0.280654	0.335826
M-019178-00	C1QTNF6	K020	AY00000305	275	390.621	54.18	-1.92437	-2.58046	AY00000306	K020	310	0.245207	474.243	7.393	-1.39855	-0.945312	AY00000307	K020	334	723.835	85.03	-0.51445	-1.12882
M-016683-01	C1QTNF7	G019	AY00001192	166	388.741	58.43	-5.93072	-9.04	AY00001214	G019	294	0.268241	395.694	3.30579	1.63254	1.20019	AY00001215	G019	191	439.955	57.59	-0.437004	-0.631153
M-032097-01	C1QTNF8	L015	AY00000507	312	435.588	61.54	-1.89855	-2.37546	AY00000508	L015	280	0.279271	546.396	3.11111	-0.0288421	-0.917042	AY00000509	L015	284	647.217	76.06	-1.63137	-3.54591
M-005795-03	C1R	I009	AY00001052	270	418.183	62.22	1.61184	1.3427	AY00001053	I009	210	0.267552	729.769	3.0303	-0.124427	-0.00566251	AY00001054	I009	328	738.81	80.79	-0.399874	-0.686486
M-007816-00	C1RL	F013	AY00001052	303	537.228	77.56	4.32574	2.75587	AY00001053	F013	170	0.276854	1074.53	3.44828	4.10388	2.10079	AY00001054	F013	218	1157.71	92.2	5.22101	2.3973
M-005796-01	C1S	J021	AY00001049	316	314.748	37.03	-1.12557	-1.29932	AY00001050	J021	171	0.256455	364.743	6	-1.03756	-1.54621	AY00001051	J021	197	722.104	79.7	-1.20672	-1.71584
M-005797-01	C2	J008	AY00001052	531	229.157	17.89	-2.6974	-2.74113	AY00001053	J008	191	0.281691	503.37	2.61438	-2.90106	-3.66818	AY00001054	J008	302	695.29	83.77	-0.983841	0.118919
M-020226-00	C20ORF10	O019	AY00001196	427	358.695	48.71	-0.306824	-0.586575	AY00001197	O019	313	0.26165	359.454	3.65854	-1.86189	-2.28709	AY00001198	O019	305	758.778	86.23	-1.6594	-0.0786026
M-015032-01	C20ORF100	O010	AY00000498	293	459.473	67.24	-1.97693	-2.23266	AY00000499	O010	337	0.258249	489.492	4.34783	-0.860474	-0.487179	AY00000500	O010	392	706.896	83.93	0.497217	0.0555556
M-015237-01	C20ORF102	I015	AY00001144	202	565.501	80.69	1.68876	1.32198	AY00001145	I015	296	0.260479	628.274	4.10448	1.84113	1.93008	AY00001146	I015	441	524.444	75.28	-3.23724	-3.01764
M-019769-00	C20ORF103	K006	AY00001186	243	685.295	83.54	-1.9536	-0.668977	AY00001187	K006	276	0.275084	262.54	2.12766	-1.32573	-1.33316	AY00001188	K006	162	836.112	86.42	-1.05683	-0.252115
M-024178-01	C20ORF106	H009	AY00000504	289	507.361	74.74	-0.202976	-0.0520282	AY00000505	H009	241	0.249078	539.48	5.07614	-0.839326	-1.07363	AY00000506	H009	278	742.249	88.13	1.52584	1.33333
M-015272-01	C20ORF108	C003	AY00001186	218	737.852	79.82	-1.21716	-1.95841	AY00001187	C003	311	0.222328	267.348	19.6296	-1.19194	-1.22651	AY00001188	C003	209	708.084	76.08	-2.57781	-3.75127
M-015649-00	C20ORF111	P018	AY00001147	362	494.219	71.27	1.35047	0.930508	AY00001148	P018	126	0.261948	852.762	3.77359	0.563845	-0.75264	AY00001149	P018	203	705.016	77.34	-0.471881	-1.19656
M-015240-00	C20ORF112	P007	AY00001119	307	581.157	69.06	-3.11749	-5.78374	AY00001184	P007	260	0.266042	397.987	4.71698	0.775433	0.774786	AY00001185	P007	150	366.608	52	-1.49997	-1.44015
M-010095-00	C20ORF114	I021	AY00001123	212	603.216	82.55	3.25022	1.9813	AY00001124	I021	214	0.261454	693.283	6.80628	2.92971	1.87798	AY00001125	I021	363	731.028	83.47	0.202292	-0.91502
M-014256-00	C20ORF116	D009	AY00001150	416	316.245	41.35	-1.87163	-1.69423	AY00001151	D009	206	0.251926	370.282	4.84849	-2.49306	-4.04369	AY00001152	D009	335	689.5	77.91	-0.475755	-0.688073
M-032756-00	C20orf117	P007	AY00001186	233	871.269	90.56	0.652312	1.7643	AY00001187	P007	405	0.264217	307.452	3.06749	-0.075903	0.0147283	AY00001188	P007	208	984.648	87.5	0.707801	0.113367
M-032757-00	C20orf118	G022	AY00000504	388	430.159	64.18	-1.85816	-1.91446	AY00000505	G022	327	0.244105	593.223	5.55556	0.0602055	-0.526368	AY00000506	G022	353	631.923	82.44	-0.559176	-0.240664
M-013129-01	C20ORF12	A016	AY00001150	393	324.321	41.22	-1.61912	-1.71129	AY00001151	A016	174	0.25855	678.868	4.69799	1.31569	1.52432	AY00001152	A016	234	301.173	32.05	-6.43645	-14.7125
M-014340-01	C20ORF121	J003	AY00001138	467	298.166	34.26	-3.22392	-4.11078	AY00001139	J003	224	0.247681	654.02	5.61798	-0.427867	-0.141304	AY00001140	J003	235	795.794	86.38	0.725156	1.11387
M-014662-00	C20ORF126	E005	AY00000498	322	468.093	68.01	-1.7725	-2.0604	AY00000499	E005	379	0.258071	415.172	3.58306	-2.16952	-2.53504	AY00000500	E005	248	500.379	66.13	-3.12271	-4.65344
M-017694-01	C20ORF128	I018	AY00000480	718	474.58	68.52	-2.31321	-2.99239	AY00000481	I018	793	0.243836	448.094	7.01492	-2.68657	-2.32371	AY00000482	I018	554	638.638	84.12	-2.49045	-3.11735
M-014671-01	C20ORF129	H005	AY00000495	247	567.042	80.97	1.00029	1.02161	AY00000496	H005	284	0.256383	558.426	2.06612	1.42255	0.796085	AY00000497	H005	295	858.809	90.51	2.79821	1.71961
M-004745-01	C20ORF13	K004	AY00001052	436	341.023	43.58	-0.147182	-0.374482	AY00001053	K004	186	0.26236	762.782	3.94737	0.280461	-0.238958	AY00001054	K004	240	704.694	78.75	-0.857656	-1.23784
M-016526-01	C20ORF132	C005	AY00001119	262	943.587	90.84	1.7245	1.7526	AY00001184	C005	333	0.264859	437.842	2.69231	1.85198	1.612	AY00001185	C005	213	719.126	82.16	2.89248	1.88693
M-032781-01	C20orf134	H012	AY00001199	298	500.231	75.84	0.806047	1.0098	AY00001200	H012	140	0.280852	675.066	2.54237	0.468678	0.683686	AY00001201	H012	242	830.524	84.3	0.795335	0.40884
M-015242-01	C20ORF135	N018	AY00001132	207	528.638	73.43	0.409831	-0.410678	AY00001133	N018	398	0.2438	476.257	5.60748	-0.829298	-0.866236	AY00001134	N018	400	579.888	75	-0.722479	-1.15144
M-015241-01	C20ORF136	B012	AY00000486	546	552.303	75.27	-0.30136	-1.4267	AY00000487	B012	643	0.245936	533.746	7.66423	-1.29287	-2.6072	AY00000488	B012	457	557.931	73.09	-1.94294	-5.09811
M-015263-00	C20ORF139	M004	AY00001104	256	660.484	77.73	-0.00414696	0.0305499	AY00001180	M004	348	0.240533	438.754	6.84411	0.673723	1.01361	AY00001181	M004	190	548.402	68.95	-2.78569	-2.67024
M-012821-01	C20ORF14	B011	AY00000501	354	358.877	48.87	-2.36975	-2.97209	AY00000502	B011	280	0.258059	445.749	3.95257	-1.14288	-0.840675	AY00000503	B011	349	708.353	85.67	0.0496716	-0.0140598
M-015265-00	C20ORF141	D008	AY00001150	308	405.904	63.31	0.931646	1.18766	AY00001151	D008	192	0.269537	475.263	6.45161	-1.19732	-0.483924	AY00001152	D008	257	708.191	78.99	-0.188859	-0.357798
M-024166-02	C20ORF142	C004	AY00001129	224	534.88	78.12	0.98095	0.889952	AY00001130	C004	303	0.265455	408.144	2.3622	-0.897837	-0.999304	AY00001131	C004	285	690.752	82.81	-0.176141	-1.49677
M-015274-00	C20ORF144	E003	AY00000305	215	495.001	77.21	0.613989	1.10729	AY00000306	E003	271	0.258361	656.132	3.73444	1.8725	1.83398	AY00000307	E003	262	746.925	91.6	-0.0511978	1.74017
M-014325-02	C20ORF149	B011	AY00001153	330	377.266	55.76	0.103414	0.216114	AY00001154	B011	167	0.253513	312.943	6.15385	-1.15069	-1.3226	AY00001155	B011	184	856.443	85.87	1.91387	1.4784
M-015278-00	C20ORF151	L013	AY00001186	290	843.032	85.52	0.256647	0.017331	AY00001187	L013	301	0.255902	396.184	3.87931	2.39337	2.06653	AY00001188	L013	221	955.08	83.71	0.356535	-1.1692
M-015279-00	C20ORF152	H004	AY00000507	229	604.248	83.84	2.26152	1.70879	AY00000508	H004	351	0.259189	666.27	1.76056	1.9422	1.77187	AY00000509	H004	346	803.718	87.86	1.07527	0.39399
M-017910-00	C20ORF155	P018	AY00001104	151	489.197	66.23	-2.07699	-2.31161	AY00001180	P018	351	0.255233	492.021	6.57439	2.32467	2.06085	AY00001181	P018	138	796.102	76.09	0.841478	-0.756032
M-018652-00	C20ORF160	B006	AY00001120	286	504.12	76.22	0.787275	1.17893	AY00001121	B006	448	0.244587	451.853	5.94595	-1.6158	-2.47955	AY00001122	B006	474	679.638	81.65	-1.00372	-2.22335
M-013643-01	C20ORF161	D004	AY00000492	688	432.543	61.05	-2.08619	-3.49438	AY00000493	D004	667	0.251026	535.643	4.16667	-0.606335	-0.639163	AY00000494	D004	481	664.852	87.11	-1.87616	-2.66379
M-015238-02	C20ORF165	E017	AY00001147	482	333.056	43.78	-3.12474	-3.72881	AY00001148	E017	203	0.257495	743.882	3.0303	-1.10371	-0.770739	AY00001149	E017	201	853.092	87.56	2.0919	1.73601
M-017728-01	C20ORF166	K017	AY00001192	240	972.797	90	0.730873	0.673846	AY00001214	K017	392	0.258205	290.785	3.0581	-1.1779	-1.09653	AY00001215	K017	228	383.118	53.51	-1.2161	-1.13956
M-018447-01	C20ORF17	A018	AY00001116	203	919.949	89.66	1.91976	1.75261	AY00001117	A018	167	0.262074	524.233	6.12245	0.407563	0.437068	AY00001118	A018	312	371.285	55.45	-1.04687	-0.713768
M-018397-00	C20ORF172	D015	AY00000308	186	582.309	83.87	1.0122	1.45786	AY00000309	D015	424	0.25506	520.405	3.6036	-0.282884	-0.258232	AY00000310	D015	292	644.967	83.56	0.911794	0.940462
M-024186-01	C20ORF174	J020	AY00001126	273	524.242	79.49	1.08124	1.67977	AY00001127	J020	307	0.26105	579.634	3.57143	1.08008	1.37801	AY00001128	J020	266	774.595	88.35	2.8343	1.60979
M-015276-01	C20ORF175	G015	AY00001193	261	487.308	70.88	0.785508	0.212971	AY00001194	G015	298	0.261833	545.342	3.65854	0.0137214	-0.345924	AY00001195	G015	580	777.344	85.86	1.00866	-0.0146819
M-013905-00	C20ORF177	J016	AY00001120	348	443.169	62.64	-1.18886	-1.52087	AY00001121	J016	259	0.260693	637.464	3.68664	1.93915	1.329	AY00001122	J016	269	640.519	80.3	-1.75586	-2.90863
M-018075-00	C20ORF178	D009	AY00000486	618	570.222	80.42	0.0849854	-0.078534	AY00000487	D009	672	0.237957	616.974	8.82883	0.69726	1.01408	AY00000488	D009	472	660.344	86.23	-0.0167238	-0.139623
M-018231-01	C20ORF179	E018	AY00001192	200	357.99	51	-6.28146	-11.3262	AY00001214	E018	330	0.262871	413.141	6.2963	2.09995	1.64907	AY00001215	E018	192	457.076	60.94	-0.20232	-0.213707
M-006932-02	C20ORF18	B022	AY00001098	456	314.223	38.6	-1.7078	-1.72981	AY00001099	B022	217	0.248888	772.878	5.36398	0.620276	0.282516	AY00001100	B022	166	773.155	81.93	0.376362	-0.388467
M-009124-00	C20ORF185	L017	AY00001141	266	505.559	77.07	0.492064	0.783217	AY00001142	L017	367	0.243599	503.568	5.68562	-1.04069	-1.00104	AY00001143	L017	384	553.051	76.56	-0.714107	-0.431953
M-009125-02	C20orf186	L011	AY00001119	273	921.468	85.71	1.429	-0.0224913	AY00001184	L011	357	0.270111	374.102	2.76817	0.130265	-0.235006	AY00001185	L011	213	301.98	33.33	-2.30525	-3.49972
M-017957-01	C20ORF19	H007	AY00000304	236	641.438	79.66	-0.303971	-1.0089	AY00000510	H007	221	0.269296	486.357	6.95187	-0.932572	-1.16812	AY00000511	H007	315	474.767	62.86	-1.5045	-2.65114
M-006381-00	C20ORF20	C007	AY00001126	268	585.843	80.6	2.70884	1.89262	AY00001127	C007	268	0.258796	751.913	2.5974	4.74867	2.89005	AY00001128	C007	296	734.588	86.82	2.00081	1.15579
M-005850-01	C20ORF22	D010	AY00000495	263	523.976	74.14	0.0422075	-0.320236	AY00000496	D010	411	0.242455	312.81	6.52174	-3.62308	-5.40457	AY00000497	D010	337	437.026	52.52	-4.23256	-10.5948
M-009495-01	C20ORF23	I004	AY00001156	329	369.806	51.37	-2.89925	-4.14619	AY00001157	I004	233	0.264478	480.57	2.43902	-1.01251	-1.36939	AY00001158	I004	319	624.596	83.7	-0.276763	0.618012
M-020579-00	C20ORF24	G017	AY00001129	185	555.025	80.54	1.48273	1.35311	AY00001130	G017	337	0.248284	463.624	5.28169	0.256823	-0.406402	AY00001131	G017	322	668.37	83.85	-0.670149	-1.04946
M-013921-00	C20ORF26	M018	AY00001189	296	592.067	74.66	-1.7184	-1.90933	AY00001190	M018	364	0.253464	311.615	3.75427	0.311285	0.555172	AY00001191	M018	258	488.212	60.08	-0.644845	-1.27633
M-020857-01	C20ORF27	F013	AY00001150	401	395.39	58.1	0.602903	0.503937	AY00001151	F013	133	0.257428	654.579	5.44218	1.01591	0.00577082	AY00001152	F013	151	849.905	82.78	1.9864	0.801223
M-017050-01	C20ORF28	D012	AY00001193	232	552.089	81.03	2.68754	1.99211	AY00001194	D012	248	0.279987	523.351	1.93237	-0.428996	-0.447316	AY00001195	D012	752	772.314	90.43	0.926388	1.47635
M-021239-00	C20ORF29	M010	AY00001193	288	543.228	80.56	2.42738	1.90973	AY00001194	M010	333	0.254103	549.621	4.52675	0.0998569	0.129225	AY00001195	M010	582	826.151	87.97	1.80691	0.673736
M-013867-00	C20ORF3	M005	AY00001138	290	335.95	45.86	-2.13244	-2.36247	AY00001139	M005	197	0.253558	704.787	7.14286	0.389991	-0.72343	AY00001140	M005	222	843.883	88.74	1.39986	1.73168
M-015123-01	C20ORF30	J007	AY00000304	336	696.383	87.5	0.654167	1.31751	AY00000510	J007	288	0.255361	576.837	3.98406	1.03685	1.01846	AY00000511	J007	272	586.134	77.21	0.144235	0.193261
M-020234-00	C20ORF31	C021	AY00001177	239	470.525	74.9	0.787725	1.41172	AY00001178	C021	370	0.251638	530.63	6.60066	0.530147	-0.139139	AY00001179	C021	294	590.197	79.59	-0.499871	-0.234375
M-020509-02	C20ORF32	M015	AY00001119	236	565.566	66.1	-3.32578	-6.80796	AY00001184	M015	362	0.242427	286.364	10.3448	-2.2397	-2.89106	AY00001185	M015	221	278.137	30.77	-2.60234	-3.78213
M-015079-03	C20ORF35	G021	AY00000492	646	595.848	85.76	1.12722	1.55363	AY00000493	G021	577	0.256965	587.349	3.3264	0.758091	0.875616	AY00000494	G021	429	732.973	90.21	-0.738489	-0.882184
M-021138-01	C20ORF36	C008	AY00001156	271	527.052	77.12	1.37073	1.08223	AY00001157	C008	337	0.238886	578.84	9.82456	0.874792	0.730612	AY00001158	C008	385	611.843	80	-0.525211	-0.531056
M-010286-02	C20ORF38	N008	AY00001168	301	520.208	79.4	-0.23057	0.781699	AY00001169	N008	413	0.247407	467.178	6.28742	-1.47236	-1.17293	AY00001170	N008	357	751.61	89.36	0.571817	1.22973
M-014504-00	C20ORF39	A007	AY00001192	235	824.676	83.4	-0.958553	-1.35692	AY00001214	A007	277	0.254936	276.382	4.84581	-1.56376	-1.07751	AY00001215	A007	174	426.42	55.75	-0.62253	-0.860436
M-015233-01	C20ORF4	A012	AY00001119	129	927.122	93.8	1.50453	2.77682	AY00001184	A012	294	0.265402	478.045	5.71429	2.93795	2.3929	AY00001185	A012	189	841.792	85.71	4.42093	2.27854
M-015675-01	C20ORF40	N014	AY00000489	764	539.591	79.32	-0.930937	-0.624123	AY00000490	N014	529	0.242122	754.041	9.58606	2.72111	2.29333	AY00000491	N014	455	783.63	88.13	2.20957	0.564831
M-004511-00	C20ORF42	H017	AY00000507	187	495.531	73.26	-0.420041	-0.228938	AY00000508	H017	297	0.22982	492.674	13.5037	-0.912177	-1.38233	AY00000509	H017	219	651.143	84.47	-1.56347	-0.737896
M-020569-01	C20ORF43	B004	AY00001144	202	488.51	76.24	-0.266964	0.403509	AY00001145	B004	450	0.243428	459.478	6.87831	-1.6417	-2.02119	AY00001146	B004	291	566.417	73.88	-2.30573	-3.51146
M-017986-00	C20ORF44	K005	AY00001141	216	585.202	81.02	2.63874	1.57243	AY00001142	K005	273	0.265194	694.822	3.78151	2.80603	0.223958	AY00001143	K005	326	651.201	79.75	1.58819	0.511834
M-020893-01	C20ORF45	D003	AY00000480	662	536.804	71.9	-0.89115	-2.13452	AY00000481	D003	849	0.24372	467.202	7.20222	-2.22703	-3.19976	AY00000482	D003	500	788.383	89.4	-0.00843924	-0.423469
M-021229-00	C20ORF46	B014	AY00001147	382	438.959	66.23	-0.184002	0.0762712	AY00001148	B014	262	0.255214	817.407	6.43564	0.022373	-0.0558069	AY00001149	B014	217	852.994	88.94	2.0902	2.13199
M-015268-02	C20ORF52	E017	AY00001144	229	467.624	66.81	-0.797493	-1.54283	AY00001145	E017	407	0.2491	498.948	5.26316	-0.827285	-0.711864	AY00001146	E017	352	629.152	80.68	-0.913469	-1.11287
M-015119-01	C20ORF54	F011	AY00000507	284	477.962	72.18	-0.853388	-0.42674	AY00000508	F011	327	0.267011	578.29	3.97112	0.495573	1.11181	AY00000509	F011	252	755.976	87.7	0.249589	0.340568
M-015441-01	C20ORF55	C019	AY00000492	878	533.624	78.82	-0.0971823	0.135853	AY00000493	C019	664	0.250967	547.365	4.99076	-0.297	-0.070197	AY00000494	C019	547	801.851	93.6	0.411832	1.06609
M-015430-01	C20ORF58	H007	AY00001141	157	588.338	82.17	2.72327	1.8022	AY00001142	H007	416	0.258652	579.396	4.14365	0.484453	-0.194792	AY00001143	H007	402	514.018	72.14	-1.62971	-1.73964
M-017820-02	C20ORF59	B011	AY00001147	400	384.435	50	-1.69803	-2.67458	AY00001148	B011	150	0.252692	1005.36	9.48905	2.90102	3.05732	AY00001149	B011	242	716.725	81.82	-0.26915	0.0889527
M-015235-00	C20ORF6	N008	AY00000480	653	579.72	84.84	0.0896469	1.14975	AY00000481	N008	649	0.248755	571.968	5.63107	0.292543	0.971119	AY00000482	N008	406	820.569	91.38	0.525054	0.586735
M-018028-01	C20ORF65	L020	AY00000480	701	563.541	75.46	-0.28009	-1.23096	AY00000481	L020	617	0.246867	459.754	8.6629	-2.40615	-3.68592	AY00000482	L020	474	770.87	88.4	-0.298718	-0.933673
M-013904-00	C20ORF67	E009	AY00001123	245	540.559	77.96	1.45474	1.07776	AY00001124	E009	312	0.251633	508.332	4.33213	-0.427453	-0.796627	AY00001125	E009	294	729.097	87.41	0.162776	0.642292
M-014317-02	C20ORF7	E021	AY00001126	283	468.212	67.49	-0.399184	-0.621285	AY00001127	E021	248	0.257654	508.043	4.84581	-0.444392	0.358115	AY00001128	E021	319	606.321	79.94	-0.671521	-0.885757
M-024291-00	C20ORF70	D013	AY00001196	339	374.399	53.98	0.132917	0.074655	AY00001197	D013	212	0.27624	605.375	3.7234	1.17091	1.15676	AY00001198	D013	260	862.14	85.38	0.0798681	-0.449782
M-010140-02	C20ORF71	A010	AY00001135	236	538.287	73.73	-0.0311383	-0.877174	AY00001136	A010	438	0.247783	480.547	5.44959	-0.281407	-0.314607	AY00001137	A010	381	767.473	85.83	0.783318	-0.0484496
M-017150-00	C20ORF72	G007	AY00001123	309	523.415	76.38	0.963451	0.766732	AY00001124	G007	405	0.253109	535.057	5.08475	0.0576515	-0.766865	AY00001125	G007	407	719.053	86	-0.0427906	0.0849802
M-017183-00	C20ORF75	L005	AY00001150	191	465.087	76.44	2.78205	2.91076	AY00001151	L005	249	0.255301	539.128	5.74163	-0.409062	-0.0601814	AY00001152	L005	269	691.154	77.7	-0.450367	-0.752294
M-013787-01	C20ORF77	H013	AY00000305	281	481.172	71.53	0.27767	0.197758	AY00000306	H013	392	0.254101	503.415	3.51438	-0.873924	0.259766	AY00000307	H013	436	614.35	74.31	-2.71105	-5.81004
M-010375-01	C20ORF79	H008	AY00001150	318	417.958	61.95	1.30853	1.00919	AY00001151	H008	172	0.273193	680.64	2.85714	1.33756	1.77329	AY00001152	H008	134	258.502	20.15	-7.09144	-18.3517
M-016323-00	C20ORF81	K009	AY00000480	640	524.103	74.53	-1.18142	-1.46701	AY00000481	K009	695	0.256294	445.363	3.16901	-2.75225	-3.36342	AY00000482	K009	512	670.054	84.38	-1.96974	-2.98469
M-017835-00	C20ORF85	H010	AY00001196	404	313.215	40.59	-1.58038	-1.6054	AY00001197	H010	223	0.278927	383.835	0	-1.56121	-2.3039	AY00001198	H010	222	830.253	80.18	-0.456698	-2.72052
M-020994-02	C20ORF9	F020	AY00000498	294	617.061	82.31	1.76023	1.1387	AY00000499	F020	332	0.268544	448.435	1.36986	-1.58364	-2.26325	AY00000500	F020	283	739.797	85.51	1.07393	0.473545
M-015769-00	C20ORF96	F018	AY00001189	288	789.053	84.72	1.09134	0.696891	AY00001190	F018	375	0.254919	267.657	5.39682	-1.01927	-1.35517	AY00001191	F018	220	639.993	80	1.48803	1.4487
M-014531-01	C20ORF98	H008	AY00000308	359	503.698	74.09	-0.798836	-0.577523	AY00000309	H008	321	0.251362	428.205	4.6595	-1.95663	-2.22184	AY00000310	H008	331	469.607	65.56	-2.64373	-3.43378
M-017978-01	C20ORF99	L014	AY00000308	238	601.76	81.09	1.46031	0.879292	AY00000309	L014	287	0.27417	680.175	0.938967	2.6175	1.71057	AY00000310	L014	232	750.783	86.21	3.05728	1.58445
M-008625-01	C21ORF106	H015	AY00001202	330	390.47	59.39	1.00923	1.14134	AY00001203	H015	191	0.26914	799.513	2.48447	0.188084	-0.0186916	AY00001204	H015	302	903.792	85.43	2.3704	0.947651
M-010963-01	C21ORF107	A004	AY00001156	298	404.812	59.73	-1.94868	-2.44873	AY00001157	A004	285	0.240208	528.621	10.5263	-0.0896745	-1.09388	AY00001158	A004	337	680.914	83.09	0.82036	0.428571
M-031889-00	C21ORF123	E006	AY00000507	310	478.786	73.23	-0.833064	-0.234432	AY00000508	E006	439	0.251698	444.47	4.62428	-1.70477	-2.15059	AY00000509	E006	277	709.269	86.28	-0.558203	-0.133556
M-008565-01	C21ORF127	F015	AY00001108	348	425.897	62.93	1.11282	0.68799	AY00001109	F015	168	0.282989	832.493	1.31579	0.892415	0.526316	AY00001110	F015	252	907.237	89.29	2.23731	2.18456
M-016527-01	C21ORF13	I012	AY00001193	221	527.203	78.28	1.95686	1.51008	AY00001194	I012	316	0.25176	570.461	5.68182	0.519393	-0.337972	AY00001195	I012	646	812.232	89.16	1.57927	1.06199
M-006998-01	C21ORF18	K017	AY00000480	599	520.759	76.96	-1.25783	-0.850254	AY00000481	K017	466	0.263792	528.775	2.77778	-0.746242	0.143201	AY00000482	K017	372	789.745	88.71	0.014146	-0.77551
M-019913-01	C21ORF2	A005	AY00001132	251	461.406	65.34	-1.34145	-2.07187	AY00001133	A005	275	0.258212	595.25	5.9633	1.56857	0.384686	AY00001134	A005	255	617.512	76.08	-0.0795734	-0.891827
M-024375-00	C21ORF25	J003	AY00001135	249	543.211	73.49	0.0855401	-0.929348	AY00001136	J003	346	0.250003	408.41	4.79452	-1.77624	-1.4382	AY00001137	J003	383	731.831	87.21	0.182318	0.486434
M-016908-00	C21ORF29	F016	AY00001141	243	472.707	72.43	-0.393432	-0.143856	AY00001142	F016	379	0.261062	530.16	2.44648	-0.505836	-0.138542	AY00001143	F016	299	652.116	83.61	1.60964	1.65385
M-017791-01	C21ORF33	K016	AY00001141	271	560.506	85.24	1.97308	2.41558	AY00001142	K016	267	0.258032	674.849	3.30189	2.40432	1.98021	AY00001143	K016	400	574.178	75.5	-0.218538	-0.745562
M-020789-00	C21ORF45	P011	AY00001129	220	503.791	74.55	0.206564	0.206699	AY00001130	P011	270	0.251926	327.819	6.48148	-2.56957	-3.26374	AY00001131	P011	308	640.912	85.39	-1.27621	-0.387097
M-019909-00	C21ORF5	H010	AY00000495	266	496.583	69.17	-0.567201	-1.29666	AY00000496	H010	324	0.256973	506.057	4.7619	0.346744	0.45677	AY00000497	H010	374	655.525	85.56	-0.590366	0.115073
M-016949-01	C21ORF51	G008	AY00001144	193	467.658	70.98	-0.796638	-0.682147	AY00001145	G008	400	0.252296	470.695	4.8433	-1.41025	-1.4089	AY00001146	G008	331	626.813	79.46	-0.965376	-1.54321
M-021397-01	C21ORF55	C016	AY00001150	321	266.338	35.83	-3.43201	-2.41864	AY00001151	C016	188	0.269664	691.762	7.43243	1.47484	0.718054	AY00001152	C016	229	920.994	87.77	3.07759	2.32722
M-015458-00	C21ORF56	H009	AY00000305	225	445.745	67.11	-0.583839	-0.510008	AY00000306	H009	257	0.26388	682.787	5.83333	2.35186	2.25391	AY00000307	H009	226	835.172	90.27	1.7193	1.15939
M-031405-01	C21ORF57	K019	AY00001135	217	599.43	82.95	1.41757	1.12717	AY00001136	K019	274	0.254525	519.822	6.66667	0.532449	0.622299	AY00001137	K019	342	660.347	81.29	-1.02305	-1.80814
M-015217-00	C21ORF58	N012	AY00000504	314	502.526	66.24	-0.306636	-1.55115	AY00000505	N012	264	0.275237	642.03	3	0.877117	0.711443	AY00000506	N012	313	711.791	81.15	0.950233	-0.59751
M-013838-00	C21ORF59	N013	AY00000305	299	412.319	54.18	-1.3967	-2.58046	AY00000306	N013	384	0.252424	509.303	4.58716	-0.768043	-0.810547	AY00000307	N013	334	781.256	88.02	0.637582	0.176856
M-013856-00	C21ORF6	J013	AY00001141	329	429.006	63.83	-1.57133	-1.86214	AY00001142	J013	399	0.251838	519.612	5	-0.717984	-0.226042	AY00001143	J013	350	524.434	73.14	-1.38539	-1.44379
M-021062-01	C21ORF62	E010	AY00001120	237	501.06	75.95	0.688068	1.12525	AY00001121	E010	323	0.249589	577.019	5.22388	0.781461	0.845725	AY00001122	E010	366	771.612	84.43	0.764676	-0.812183
M-016765-00	C21ORF63	F013	AY00001123	319	568.828	84.01	2.26481	2.2687	AY00001124	F013	455	0.252599	452.343	7.21925	-1.44375	-3.71726	AY00001125	F013	412	712.749	86.65	-0.1718	0.341897
M-012984-01	C21ORF66	N010	AY00001153	343	307.526	36.73	-2.22914	-2.64985	AY00001154	N010	230	0.251737	446.841	5.26316	0.556891	0.67443	AY00001155	N010	256	687.135	82.03	-1.02811	0.29321
M-017901-00	C21ORF7	I020	AY00000304	319	686.049	85.58	0.47397	0.747774	AY00000510	I020	298	0.257411	463.477	2.40964	-1.4306	-2.19242	AY00000511	I020	287	506.684	76.31	-1.03197	0.0148662
M-015221-01	C21ORF70	B006	AY00001186	279	990.446	91.04	2.32225	1.93068	AY00001187	B006	291	0.263972	317.984	2.43902	0.217186	0.0370747	AY00001188	B006	205	869.466	87.8	-0.660574	0.21489
M-020812-01	C21ORF91	C009	AY00001135	258	512.576	79.07	-0.640325	0.283696	AY00001136	C009	303	0.246362	549.697	5.5336	1.15152	2.0121	AY00001137	C009	422	682.403	84.6	-0.651129	-0.525194
M-017688-01	C22ORF1	C015	AY00000501	255	554.743	81.57	1.86982	1.59177	AY00000502	C015	292	0.267637	748.828	3.78151	5.20508	2.34141	AY00000503	C015	251	977.594	90.44	4.98291	1.66257
M-013891-01	C22ORF11	L021	AY00000480	672	423.617	64.43	-3.47791	-4.03046	AY00000481	L021	618	0.244951	558.591	6.80934	-0.0291778	0.104693	AY00000482	L021	406	735.774	88.42	-0.880425	-0.923469
M-031449-01	C22ORF13	C020	AY00001141	255	482.959	75.69	-0.117086	0.507493	AY00001142	C020	420	0.262153	517.992	3.28947	-0.750574	-0.836458	AY00001143	C020	242	625.026	81.4	0.974199	1
M-032555-00	C22ORF16	L010	AY00001150	351	378.092	50.71	0.0620622	-0.465879	AY00001151	L010	229	0.26329	645.59	3.07692	0.904954	0.663644	AY00001152	L010	241	666.995	77.18	-0.821207	-0.911315
M-014279-02	C22ORF18	F017	AY00000486	548	513.76	74.64	-1.13239	-1.59162	AY00000487	F017	627	0.255133	569.585	3.90625	-0.435906	0.0751174	AY00000488	F017	448	621.484	85.49	-0.747611	-0.418868
M-015317-01	C22ORF19	G018	AY00000495	248	626.475	85.08	2.32251	1.82908	AY00000496	G018	273	0.25353	536.893	4.82456	0.980199	0.491028	AY00000497	G018	311	685.331	81.99	-0.0935331	-1.04214
M-017047-01	C22ORF2	P015	AY00000495	112	660.277	85.71	3.07449	1.95285	AY00000496	P015	266	0.261812	641.729	3.66973	3.13381	1.77325	AY00000497	P015	269	828.177	92.57	2.2876	2.38736
M-016823-01	C22ORF23	F010	AY00001119	227	998.066	88.11	2.45233	0.807958	AY00001184	F010	250	0.264517	433.341	3.39806	1.73041	1.70135	AY00001185	F010	232	464.109	61.64	-0.285091	-0.376724
M-019752-00	C22ORF3	K004	AY00000498	163	430.337	59.51	-2.66789	-3.96197	AY00000499	K004	201	0.270052	361.309	4.02299	-3.11823	-4.63419	AY00000500	K004	237	560.106	75.53	-2.0758	-2.16667
M-032211-02	C22orf36	J013	AY00001132	274	515.737	78.47	0.0737809	0.62423	AY00001133	J013	340	0.252142	454.49	4.41176	-1.26792	-1.35332	AY00001134	J013	376	556.16	69.68	-1.12795	-2.43029
M-009319-00	C22ORF4	A012	AY00000495	308	613.481	82.14	2.03342	1.25147	AY00000496	A012	386	0.250005	580.627	4.36046	1.87861	2.00979	AY00000497	A012	368	736.37	85.87	0.757249	0.215559
M-016076-01	C22ORF5	I017	AY00001135	302	516.2	78.48	-0.554457	0.155435	AY00001136	I017	339	0.24671	425.329	8.48057	-1.42565	-1.73725	AY00001137	I017	354	624.163	81.92	-1.63319	-1.56395
M-020931-01	C22ORF8	M022	AY00001116	252	789.933	85.32	0.00469562	0.240418	AY00001117	M022	186	0.266503	434.41	0.699301	-0.932971	-0.915629	AY00001118	M022	256	410.009	64.84	0.114641	0.647101
M-024630-01	C22ORF9	N010	AY00001123	268	514.309	77.24	0.702525	0.936024	AY00001124	N010	303	0.256456	383.267	5.36193	-2.69761	-4.90774	AY00001125	N010	351	726.403	86.89	0.107628	0.436759
M-019090-01	C2F	A013	AY00000498	250	581.397	81.2	0.914458	0.89038	AY00000499	A013	302	0.26887	561.2	1.52091	0.402542	0.786325	AY00000500	A013	269	728.528	81.78	0.876402	-0.513228
M-021167-00	C2GNT3	J003	AY00001159	274	461.476	66.42	-0.582888	-1.02918	AY00001160	J003	372	0.251545	553.527	6.12903	-0.471098	-1.55541	AY00001161	J003	333	639.892	82.58	-0.375983	0.00676819
M-016049-00	C2ORF11	L016	AY00000501	348	387.313	52.3	-1.75423	-2.49337	AY00000502	L016	304	0.256438	507.127	3.51562	0.142678	0.0550661	AY00000503	L016	341	641.361	86.8	-1.1778	0.383128
M-018493-00	C2ORF13	O006	AY00001129	297	447.545	65.66	-1.19446	-1.49474	AY00001130	O006	315	0.250581	470.17	4.85075	0.393051	0.388309	AY00001131	O006	358	640.567	85.75	-1.28383	-0.232258
M-015472-00	C2ORF15	D009	AY00000305	234	511.791	82.48	1.02227	1.95116	AY00000306	D009	404	0.249626	477.004	5.4878	-1.34889	-1.18555	AY00000307	D009	296	765.323	85.47	0.317916	-0.936681
M-014827-01	C2ORF16	I009	AY00000507	202	486.066	73.76	-0.653494	-0.137363	AY00000508	I009	196	0.25852	491.32	7.45342	-0.934442	-0.493237	AY00000509	I009	201	717.218	81.59	-0.420717	-1.6995
M-018422-01	C2ORF17	K009	AY00000489	693	491.395	71.86	-2.04025	-2.71669	AY00000490	K009	571	0.238022	640.391	10.3448	0.391523	1.23467	AY00000491	K009	515	640.063	84.08	-0.416809	-0.87389
M-018201-01	C2ORF18	C011	AY00000504	212	465.403	61.79	-1.10253	-2.33598	AY00000505	C011	386	0.24811	497.797	5.60748	-1.53699	-1.89154	AY00000506	C011	346	505.112	70.52	-2.95571	-3.53804
M-018852-00	C2ORF21	P007	AY00001144	206	462.116	71.36	-0.937414	-0.603715	AY00001145	P007	336	0.232625	442.662	10.5263	-1.98867	-1.51907	AY00001146	P007	422	606.614	79.38	-1.41365	-1.57143
M-016552-01	C2ORF22	I020	AY00000501	239	525.441	78.24	1.23559	1.12701	AY00000502	I020	378	0.255357	489.917	4.77707	-0.217781	-0.569016	AY00000503	I020	339	719.77	85.84	0.258866	0.0456942
M-014235-00	C2ORF23	G020	AY00001116	251	831.799	87.25	0.621362	0.912892	AY00001117	G020	189	0.257381	552.763	9.87654	0.833356	1.36791	AY00001118	G020	418	411.626	63.4	0.163139	0.438406
M-016295-00	C2ORF24	A009	AY00001144	237	440.402	69.2	-1.48899	-1.04954	AY00001145	A009	315	0.256715	594.999	3.43512	1.15456	0.817797	AY00001146	A009	369	660.936	81.57	-0.208101	-0.798942
M-013862-00	C2ORF25	J005	AY00000507	349	444.724	60.17	-1.67321	-2.62637	AY00000508	J005	364	0.251861	458.292	7.25552	-1.47751	-1.34265	AY00000509	J005	397	705.771	85.14	-0.618693	-0.51419
M-014241-01	C2ORF26	C008	AY00000501	166	640.101	81.93	3.71743	1.64201	AY00000502	C008	232	0.271772	642.323	1.5625	2.97434	1.17548	AY00000503	C008	340	793.405	88.82	1.60807	1.09315
M-020366-00	C2ORF27	I018	AY00001120	209	542.686	78.47	2.03765	1.62624	AY00001121	I018	277	0.260191	620.472	4.7619	1.6137	1.63383	AY00001122	I018	337	725.807	85.46	-0.116021	-0.28934
M-004377-00	C2ORF28	B004	AY00000504	299	363.489	45.48	-3.28755	-5.21252	AY00000505	B004	250	0.238907	460.811	11.8182	-2.15605	-3.41194	AY00000506	B004	327	517.802	72.17	-2.71589	-3.0816
M-020951-00	C2ORF29	C012	AY00001196	300	487.561	73.33	3.30171	2.50251	AY00001197	C012	231	0.257738	681.184	3.94089	2.10583	1.76817	AY00001198	C012	297	864.445	87.54	0.118643	0.49345
M-011791-00	C2ORF3	K008	AY00001192	312	850.162	87.18	-0.667864	-0.193846	AY00001214	K008	304	0.253901	367.77	3.63636	0.884491	0.740846	AY00001215	K008	262	464.87	63.74	-0.0954838	0.135202
M-010658-01	C2ORF30	K008	AY00000305	238	507.348	81.51	0.914244	1.79584	AY00000306	K008	406	0.25558	479.558	4.30769	-1.30296	-0.816406	AY00000307	K008	298	785.319	89.6	0.719106	0.866812
M-013958-02	C2ORF32	N016	AY00001186	280	849.235	89.64	0.343563	1.44541	AY00001187	N016	266	0.270502	233.648	2.35294	-2.12974	-1.92534	AY00001188	N016	218	909.784	85.32	-0.18159	-0.624365
M-016087-00	C2ORF4	L007	AY00000483	686	427.057	56.56	-2.01483	-3.81907	AY00000484	L007	820	0.250789	541.811	5.09745	-0.106206	0.775758
M-014853-00	C2ORF7	K019	AY00001049	345	416.713	65.51	1.37025	1.48193	AY00001050	K019	150	0.289302	651.551	0.819672	2.60529	1.26376	AY00001051	K019	256	918.402	90.62	1.20558	1.67547
M-011001-02	C3	J015	AY00001135	253	524.004	74.31	-0.369548	-0.751087	AY00001136	J015	352	0.249197	498.525	6.18557	0.0911386	0.203976	AY00001137	J015	327	724.057	87.16	0.0512394	0.467054
M-005441-00	C3AR1	I019	AY00001094	257	726.531	82.88	0.870318	0.921973	AY00001095	I019	231	0.258037	730.318	2.6455	0.154366	0.0730412	AY00001115	I019	360	340.947	46.67	-0.832015	-0.92928
M-010273-01	C3F	H022	AY00000308	210	632.276	84.76	2.16334	1.64308	AY00000309	H022	313	0.256661	560.566	5.17928	0.446188	0.365685	AY00000310	H022	300	775.863	85.33	3.56579	1.3706
M-021164-01	C3ORF1	D020	AY00001147	356	474.994	66.29	0.816635	0.0864407	AY00001148	D020	248	0.254967	896.528	5.5	1.23416	0.969834	AY00001149	D020	284	675.63	75.35	-0.980665	-1.76758
M-017711-01	C3ORF10	D017	AY00000305	406	423.633	60.1	-1.12157	-1.63251	AY00000306	D017	293	0.254004	573.713	7.89474	0.390296	-0.640625	AY00000307	D017	262	906.617	92.75	3.15271	2.24236
M-016534-01	C3orf31	L007	AY00001138	368	414.433	64.13	0.134731	0.391108	AY00001139	L007	193	0.25923	804.268	3.04878	1.99265	0.5157	AY00001140	L007	306	807.522	83.99	0.889695	0.48822
M-020682-01	C3ORF4	D008	AY00000495	259	432.182	53.67	-1.99993	-4.34185	AY00000496	D008	283	0.263113	568.524	5.5336	1.62998	1.47145	AY00000497	D008	185	470.235	59.46	-3.679	-8.34522
M-016481-01	C3ORF57	E015	AY00001132	328	541.271	77.13	0.738886	0.349076	AY00001133	E015	389	0.257889	500.471	2.95858	-0.341347	0.124539	AY00001134	E015	362	493.767	71.55	-2.19412	-1.98077
M-037504-00	C3orf65	C005	AY00001132	233	622.764	83.26	2.86162	1.6078	AY00001133	C005	363	0.247558	641.139	4.04412	2.49329	1.46956	AY00001134	C005	364	644.15	78.02	0.375611	-0.425481
M-010069-02	C4.4A	M003	AY00000489	585	565.903	79.15	-0.325341	-0.671809	AY00000490	M003	574	0.246689	614.007	6.27615	-0.149298	0.416	AY00000491	M003	459	622.622	86.27	-0.735863	-0.0959147
M-011002-01	C4A	D017	AY00001147	222	349.529	45.5	-2.66732	-3.43729	AY00001148	D017	197	0.265768	1036.16	1.28205	3.37265	1.64253	AY00001149	D017	236	875.906	87.71	2.48689	1.77905
M-011122-01	C4B	K016	AY00000504	277	461.689	67.15	-1.18216	-1.39065	AY00000505	K016	239	0.264227	675.803	4.12844	1.44239	1.79403	AY00000506	K016	304	735.168	88.16	1.39202	1.34163
M-007817-01	C4BPA	H006	AY00001138	337	458.541	71.51	1.40889	1.50339	AY00001139	H006	156	0.257365	780.895	4.7619	1.6161	1.407	AY00001140	H006	239	608.633	70.71	-1.90078	-2.98822
M-007818-01	C4BPB	C021	AY00001126	259	478.727	71.81	-0.121381	0.207095	AY00001127	C021	231	0.261734	652.52	5.18135	2.63216	1.48272	AY00001128	C021	291	764.251	87.97	2.6188	1.49703
M-014851-01	C4ORF14	H007	AY00001186	153	906.275	88.89	1.14283	1.18544	AY00001187	H007	380	0.257086	350.589	6.36943	1.12455	1.15236	AY00001188	H007	228	1049.56	90.35	1.47894	1.07783
M-018131-01	C4ORF15	D014	AY00001119	286	837.653	85.66	0.309244	-0.0397924	AY00001184	D014	251	0.262013	486.132	5.52764	3.15638	2.30233	AY00001185	D014	202	722.354	81.19	2.9327	1.77992
M-012073-00	C4ORF6	D011	AY00001138	299	518.447	76.25	3.1394	2.21778	AY00001139	D011	212	0.26867	897.29	5.68182	3.49122	2.593	AY00001140	D011	251	901.666	86.06	2.21058	1.0301
M-016809-01	C4ORF7	L018	AY00001126	408	393.246	57.6	-2.37994	-2.51774	AY00001127	L018	304	0.252333	459.485	3.30579	-1.47842	-0.804188	AY00001128	L018	302	616.343	81.79	-0.462713	-0.336795
M-019541-01	C4ORF8	J003	AY00001129	231	484.141	69.26	-0.282892	-0.805742	AY00001130	J003	293	0.24498	454.233	9.87654	0.0613821	0.68476	AY00001131	J003	319	610.725	78.37	-1.94249	-3.40645
M-024157-01	C4ORF9	O014	AY00000492	369	644.559	83.74	2.08574	1.14096	AY00000493	O014	581	0.258668	699.105	3.94432	3.70715	1.45443	AY00000494	O014	521	1013.52	94.63	3.94684	1.65805
M-007819-00	C5	H009	AY00001126	360	476.17	65.28	-0.188926	-1.04506	AY00001127	H009	380	0.255664	470.937	4.65838	-1.23455	-1.69843	AY00001128	H009	371	669.551	84.1	0.645815	0.348665
M-018373-00	C5ORF11	J015	AY00000492	710	556.732	80.85	0.357521	0.550562	AY00000493	J015	729	0.2412	617.048	6.72	1.54179	1.49384	AY00000494	J015	597	744.377	93.47	-0.548025	0.991379
M-018248-01	C5ORF12	P011	AY00000489	542	713.218	88.93	3.06531	2.07153	AY00000490	P011	531	0.24948	758.765	6.40177	2.81793	1.648	AY00000491	P011	431	753.642	87.01	1.66097	0.166963
M-019848-00	C5ORF13	H010	AY00000305	295	449.122	65.76	-0.501726	-0.726181	AY00000306	H010	242	0.265684	553.767	2.87081	0.0315885	-0.679688	AY00000307	H010	292	787.504	90.07	0.762929	1.07205
M-016546-01	C5ORF14	K004	AY00001171	262	456.155	67.18	-1.54928	-1.65234	AY00001172	K004	291	0.248713	553.395	6.85484	0.162436	0.447847	AY00001173	K004	291	737.102	82.47	0.312607	-1.3604
M-020220-00	C5ORF15	M018	AY00001123	338	451.502	65.38	-1.09726	-1.39862	AY00001124	M018	208	0.260674	527.507	5.55556	-0.0794004	0.443452	AY00001125	M018	293	853.528	91.13	2.70928	2.11265
M-018109-00	C5ORF16	L012	AY00001199	329	427.675	65.35	-1.21382	-1.04706	AY00001200	L012	158	0.26531	540.701	3.38983	-1.72823	-2.47198	AY00001201	L012	313	651.735	72.52	-1.79851	-2.8453
M-019467-01	C5orf18	E012	AY00000308	346	441.934	61.27	-2.22174	-3.24558	AY00000309	E012	332	0.238715	451.284	5.11945	-1.53768	-1.88388	AY00000310	E012	338	510.324	71.01	-1.81818	-2.10936
M-021201-00	C5ORF19	A019	AY00000480	555	557.269	58.92	-0.423428	-5.42893	AY00000481	A019	713	0.23981	584.028	8.51419	0.58257	-1.19495	AY00000482	A019	344	987.091	90.99	3.28514	0.387755
M-021041-01	C5ORF3	K021	AY00001120	370	478.126	72.43	-0.055485	0.425447	AY00001121	K021	323	0.245519	531.48	7.0632	-0.0907195	0.903346	AY00001122	K021	442	678.331	84.16	-1.02885	-0.949239
M-010276-02	C5ORF4	E004	AY00001186	244	814.947	83.2	-0.136889	-0.786828	AY00001187	E004	369	0.262811	274.309	4.24837	-0.998201	-0.872016	AY00001188	E004	139	838.06	79.86	-1.03368	-2.47208
M-020738-01	C5ORF5	H004	AY00001189	302	826.331	83.11	1.62305	0.279793	AY00001190	H004	364	0.26804	315.942	1.36986	0.442265	0.428736	AY00001191	H004	223	631.157	76.23	1.36386	0.932969
M-021256-00	C5ORF6	K013	AY00000495	240	507.046	77.5	-0.334418	0.339882	AY00000496	K013	324	0.257266	561.157	4.04412	1.47864	1.71615	AY00000497	K013	387	591.963	85.27	-1.6499	0.0210697
M-005442-01	C5R1	H018	AY00001094	236	745.216	84.75	1.09549	1.2574	AY00001095	H018	173	0.276526	658.119	4.05405	-0.90209	-1.77822	AY00001115	H018	349	402.195	63.32	1.00122	1.13648
M-011003-00	C6	A022	AY00001119	324	811.376	89.2	-0.0418035	1.18512	AY00001184	A022	280	0.269087	420.398	4.20561	1.38079	1.56793	AY00001185	A022	161	434.055	60.25	-0.659574	-0.530061
M-018889-01	C6ORF10	K013	AY00000504	256	622.457	85.16	2.26466	1.78571	AY00000505	K013	267	0.2681	759.207	3.44828	2.83837	1.12935	AY00000506	K013	305	685.301	87.21	0.449598	1.07884
M-016448-01	C6ORF102	L003	AY00000483	808	538.147	78.22	0.487115	0.394942	AY00000484	L003	758	0.244366	526.48	5.94059	-0.414224	-0.0505051
M-014980-01	C6ORF105	E006	AY00001129	305	459.204	70.82	-0.904046	-0.507177	AY00001130	E006	289	0.25194	459.33	4.25532	0.167454	0.38135	AY00001131	E006	314	653.122	85.03	-1.00672	-0.541935
M-016330-01	C6ORF106	L014	AY00000304	311	632.187	81.99	-0.465301	-0.317507	AY00000510	L014	265	0.263318	553.739	3.9823	0.534102	1.59961	AY00000511	L014	307	602.243	85.34	0.38273	1.80476
M-013360-01	C6ORF107	L005	AY00001119	244	830.341	82.38	0.211562	-1.17474	AY00001184	L005	315	0.251192	383.967	5.10949	0.396722	0.55814	AY00001185	L005	214	558.327	68.69	0.888885	0.400993
M-012257-01	C6ORF108	H019	AY00001108	246	365.939	49.59	-0.653493	-1.05352	AY00001109	H019	191	0.270869	879.844	3.63636	1.56941	0.290859	AY00001110	H019	241	885.226	89.21	1.87654	2.15772
M-013995-00	C6ORF109	L012	AY00000489	449	552.087	81.29	-0.643343	-0.0715288	AY00000490	L012	732	0.24623	569.991	5.98705	-1.05153	-0.0346667	AY00000491	L012	542	617.911	84.87	-0.822044	-0.59325
M-009242-00	C6ORF11	H021	AY00000486	594	618.339	86.03	1.12245	1.39005	AY00000487	H021	581	0.239911	479.119	8.2996	-2.59913	-3.28638	AY00000488	H021	568	607.282	85.21	-1.01473	-0.524528
M-025105-01	C6ORF110	N014	AY00000498	251	544.528	79.28	0.0401281	0.46085	AY00000499	N014	238	0.255298	646.662	2.88462	1.90782	2.19316	AY00000500	N014	305	665.309	86.23	-0.231733	0.664021
M-015028-01	C6ORF111	B014	AY00001132	305	495.777	74.1	-0.446136	-0.273101	AY00001133	B014	358	0.258593	571.621	2.90323	1.09241	1.1559	AY00001134	B014	333	676.139	84.08	0.922241	1.03125
M-015894-00	C6ORF113	L019	AY00001189	227	682.737	84.14	-0.425116	0.546632	AY00001190	L019	343	0.26469	309.933	1.07914	0.260376	0.731034	AY00001191	L019	278	413.609	53.96	-1.69319	-2.11354
M-021297-01	C6ORF114	C020	AY00001119	291	964.069	89.35	1.99814	1.23702	AY00001184	C020	165	0.241657	433.892	7.62332	1.7453	1.68543	AY00001185	C020	206	527.697	70.87	0.507233	0.641478
M-015566-01	C6ORF117	I009	AY00001150	359	414.929	61.28	1.21382	0.92126	AY00001151	I009	221	0.261269	567.735	2.7933	-0.0559717	1.11047	AY00001152	I009	255	816.286	85.88	1.47036	1.74924
M-021302-01	C6ORF118	I016	AY00001126	248	428.319	62.1	-1.45325	-1.65484	AY00001127	I016	284	0.255769	457.936	4.21941	-1.5114	-1.21047	AY00001128	I016	327	587.574	82.26	-1.06208	-0.197329
M-021286-02	C6ORF119	H005	AY00000483	683	508.98	79.65	-0.169791	0.673152	AY00000484	H005	643	0.259043	506.286	3.35195	-0.819928	-0.741414
M-032903-00	C6orf120	G018	AY00001193	300	455.384	69.67	-0.151849	0.000876424	AY00001194	G018	470	0.247171	417.202	4.56853	-2.56591	-3.34791	AY00001195	G018	826	597.019	70.22	-1.94059	-5.11746
M-021290-01	C6ORF125	P016	AY00001153	299	337.514	47.83	-1.22616	-0.978163	AY00001154	P016	143	0.252443	385.668	6.95652	-0.22324	-0.506938	AY00001155	P016	241	690.436	80.5	-0.970761	-0.179012
M-018752-00	C6ORF128	G003	AY00001196	286	358.108	48.25	-0.323269	-0.644291	AY00001197	G003	188	0.256061	313.607	5.09554	-2.42729	-3.25165	AY00001198	G003	191	771.185	80.1	-1.45062	-2.75546
M-025090-01	C6ORF129	G004	AY00000504	221	745.617	86.88	4.90518	2.08907	AY00000505	G004	244	0.270204	809.677	5.47264	3.68311	0.711443	AY00000506	G004	221	1087.72	87.78	8.05476	1.23651
M-015886-00	C6ORF130	E021	AY00001147	383	354.038	46.48	-2.54211	-3.27119	AY00001148	E021	180	0.254927	880.567	5.36913	0.989701	-0.0588235	AY00001149	E021	241	798.118	82.16	1.14007	0.186514
M-014510-01	C6ORF134	I012	AY00001141	267	456.383	71.91	-0.833428	-0.247752	AY00001142	I012	296	0.245754	508.843	5.3719	-0.934594	-0.286458	AY00001143	I012	393	531.853	73.28	-1.21135	-1.40237
M-016445-01	C6ORF136	N016	AY00001153	364	422.577	63.74	1.61891	1.41792	AY00001154	N016	256	0.259235	368.133	4.30622	-0.446854	-0.480178	AY00001155	N016	270	752.478	82.96	0.10731	0.580247
M-020768-00	C6ORF139	N011	AY00000498	253	429.226	64.03	-2.69424	-2.95078	AY00000499	N011	336	0.248229	435.124	8.41751	-1.81808	-1.67179	AY00000500	N011	350	637.807	83.14	-0.713814	-0.153439
M-015915-01	C6ORF142	D022	AY00001132	329	466.24	65.05	-1.21553	-2.13142	AY00001133	D022	267	0.256351	610.852	3.94737	1.88297	1.5452	AY00001134	D022	454	453.333	60.35	-2.88504	-4.67308
M-025113-01	C6ORF143	J013	AY00001116	201	933.184	85.57	2.11471	0.327526	AY00001117	J013	210	0.26574	788.208	4.41989	4.3472	2.29046	AY00001118	J013	240	473.168	72.5	2.00909	1.75725
M-019365-00	C6ORF145	A012	AY00001193	333	414.856	60.36	-1.34177	-1.63103	AY00001194	A012	394	0.23926	540.638	8.04598	-0.0809758	0.632207	AY00001195	A012	578	760.6	87.54	0.734817	0.533442
M-018430-00	C6ORF146	M016	AY00001153	393	401.383	60.81	0.910015	0.976657	AY00001154	M016	221	0.252247	440.665	7.40741	0.478129	0.291873	AY00001155	M016	320	738.351	84.69	-0.138163	1.1142
M-016599-01	C6ORF148	J020	AY00000305	240	471.343	68.75	0.0386492	-0.247398	AY00000306	J020	328	0.248428	474.3	7	-1.39753	-0.900391	AY00000307	J020	312	752.172	88.78	0.0540684	0.508734
M-015656-01	C6ORF149	B020	AY00000483	745	551.234	76.91	0.781837	0.140078	AY00000484	B020	658	0.246266	564.251	6.76692	0.344645	-1.39394	AY00000485	B020	774	477.681	62.79	-3.44607	-7.52297
M-020746-01	C6ORF15	A006	AY00000304	290	748.944	86.55	1.57075	1.03561	AY00000510	A006	324	0.265083	507.22	2.77778	-0.478467	-1.77843	AY00000511	A006	288	581.594	71.88	0.0770284	-0.863231
M-015607-01	C6ORF150	C016	AY00001129	346	525.776	78.61	0.75417	0.983732	AY00001130	C016	321	0.251215	500.665	5.01792	1.02773	1.13013	AY00001131	C016	336	685.951	86.31	-0.282099	0.00860215
M-018855-01	C6ORF151	N008	AY00001119	184	768.214	85.87	-0.618438	0.032872	AY00001184	N008	261	0.263274	383.068	3.38164	0.372431	-0.0501836	AY00001185	N008	229	415.293	52.4	-0.893344	-1.39603
M-018595-01	C6ORF152	B019	AY00001129	235	564.019	82.13	1.70674	1.65742	AY00001130	B019	417	0.256792	345.962	3.46021	-2.19197	-3.21781	AY00001131	B019	260	776.019	86.92	1.70587	0.270968
M-015067-01	C6ORF153	C011	AY00000507	229	535.841	80.79	0.574224	1.15018	AY00000508	C011	328	0.248738	472.289	7.0922	-1.24736	-1.6817	AY00000509	C011	335	649.587	87.46	-1.59037	0.260434
M-028716-01	C6ORF154	K004	AY00000304	398	716.133	85.68	0.998573	0.777448	AY00000510	K004	242	0.26591	499.613	2.5641	-0.644038	-0.357629	AY00000511	K004	383	463.11	68.41	-1.67706	-1.55104
M-024870-00	C6ORF157	I015	AY00001123	212	524.483	74.53	0.994055	0.402559	AY00001124	I015	312	0.242533	511.922	8.24373	-0.362289	0.22123	AY00001125	I015	381	625.059	81.89	-1.96638	-1.53953
M-008433-00	C6ORF158	K020	AY00001049	177	450.098	71.75	2.18743	2.09131	AY00001050	K020	181	0.279945	758.59	3.37838	3.96483	2.32295	AY00001051	K020	244	989.289	88.52	2.07669	1.02329
M-028645-01	C6ORF159	G017	AY00001120	266	470.033	67.67	-0.317883	-0.520875	AY00001121	G017	245	0.250996	665.186	7.17949	2.47008	1.57435	AY00001122	G017	416	679.84	78.61	-0.999842	-3.7665
M-018820-01	C6ORF162	M003	AY00001144	175	452.136	65.71	-1.19093	-1.76987	AY00001145	M003	217	0.255026	604.261	6.96517	1.34567	1.01059	AY00001146	M003	242	758.096	86.36	1.94816	0.890653
M-024875-01	C6ORF163	J013	AY00001199	359	452.406	65.74	-0.525343	-0.970588	AY00001200	J013	229	0.270405	597.204	4.30107	-0.80439	-0.544209	AY00001201	J013	304	727.513	75.33	-0.699139	-2.06906
M-018380-01	C6ORF165	N011	AY00001199	236	487.812	70.34	0.460305	-0.0686275	AY00001200	N011	206	0.27413	603.121	3.97727	-0.707646	-1.54047	AY00001201	N011	252	795.969	84.52	0.294007	0.469613
M-031863-00	C6ORF166	J003	AY00000504	169	586.947	82.84	1.50335	1.37654	AY00000505	J003	317	0.252806	529.164	3.05343	-1.01199	-0.880597	AY00000506	J003	267	775.885	88.76	2.16152	1.50761
M-027225-01	C6ORF167	N021	AY00001196	321	334.293	46.11	-0.99014	-0.912798	AY00001197	N021	181	0.273907	524.746	1.98676	0.176563	0.0456456	AY00001198	N021	244	942.374	91.39	1.42995	2.17467
M-014910-00	C6ORF168	L012	AY00001123	254	488.84	74.41	-0.0273282	0.378937	AY00001124	L012	259	0.273249	553.564	2.25225	0.39358	-0.284722	AY00001125	L012	275	739.468	83.64	0.375007	-0.847826
M-016125-01	C6ORF170	E021	AY00001138	354	439.662	68.36	0.863506	1.02864	AY00001139	E021	171	0.271144	855.895	3.67647	2.82434	1.37802	AY00001140	E021	232	789.664	85.78	0.639141	0.956806
M-032901-01	C6orf173	A011	AY00000504	192	517.112	73.44	0.0060804	-0.281305	AY00000505	A011	171	0.269788	680.082	2.05479	1.514	0.98408	AY00000506	A011	209	718.279	85.17	1.07285	0.514523
M-032902-00	C6orf174	M022	AY00001126	289	427.976	64.71	-1.46232	-1.15436	AY00001127	M022	298	0.258986	509.791	3.77359	-0.407179	-0.0963351	AY00001128	M022	348	660.421	87.64	0.455599	1.39911
M-018100-01	C6ORF182	A003	AY00001129	350	424.71	61.14	-1.76325	-2.35981	AY00001130	A003	313	0.253999	385.379	6.06061	-1.37161	-1.73278	AY00001131	A003	415	611.88	80.48	-1.91701	-2.49892
M-016101-01	C6ORF188	P007	AY00000492	506	742.973	90.51	4.02226	2.524	AY00000493	P007	530	0.265926	700.391	3.57143	3.74109	2.09236	AY00000494	P007	435	996.746	94.71	3.66672	1.70402
M-007272-01	C6orf190	H022	AY00001186	248	874.264	85.48	0.694275	0.0034662	AY00001187	H022	393	0.257794	321.717	5.33333	0.321073	0.26257	AY00001188	H022	202	860.607	81.68	-0.765822	-1.85618
M-028601-01	C6ORF191	P011	AY00001153	396	437.742	61.36	2.12611	1.05949	AY00001154	P011	166	0.252112	615.986	6.99301	2.71397	1.50793	AY00001155	P011	266	683.85	72.93	-1.0852	-2.51543
M-013459-01	C6ORF192	I014	AY00001199	387	480.99	69.77	0.270403	-0.180392	AY00001200	I014	230	0.262361	650.302	5.18135	0.0637763	0.349938	AY00001201	I014	252	607.875	76.19	-2.43482	-1.83149
M-025126-01	C6ORF194	M016	AY00001192	229	862.353	89.08	-0.528815	0.390769	AY00001214	M016	168	0.250259	351.499	5.99078	0.448582	0.383262	AY00001215	M016	229	369.673	51.53	-1.40039	-1.38629
M-016989-02	C6ORF195	A006	AY00001135	229	543.826	78.6	0.100103	0.181522	AY00001136	A006	335	0.252404	441.82	6.33803	-1.08392	-1.2567	AY00001137	A006	285	877.595	90.53	2.64021	1.77326
M-021109-00	C6ORF197	H011	AY00000501	220	456.656	69.09	-0.25329	-0.150035	AY00000502	H011	259	0.258892	553.229	3.53982	1.10827	0.887665	AY00000503	H011	368	686.56	85.05	-0.349641	-0.231986
M-024703-01	C6ORF198	L004	AY00000498	237	554.557	79.75	0.277963	0.565996	AY00000499	L004	394	0.255166	435.408	4.13793	-1.81308	-2.39316	AY00000500	L004	403	657.559	83.13	-0.367577	-0.156085
M-007254-02	C6ORF199	K018	AY00001120	271	471.707	74.17	-0.263602	0.771372	AY00001121	K018	280	0.253657	520.137	6.03448	-0.307967	-0.85316	AY00001122	K018	333	807.792	90.69	1.46031	2.36548
M-031915-01	C6ORF201	D017	AY00000504	243	573.241	81.07	1.20948	1.06437	AY00000505	D017	186	0.271499	709.887	3.84615	2.01287	1.06965	AY00000506	D017	306	650.461	83.01	-0.208832	-0.0829876
M-021137-00	C6ORF203	F007	AY00000305	276	514.906	71.01	1.09804	0.114492	AY00000306	F007	253	0.258101	447.179	5	-1.88526	-3.42969	AY00000307	F007	300	921.127	93.33	3.44383	2.49563
M-031951-01	C6ORF204	G017	AY00001186	249	779.666	86.75	-0.631252	0.443674	AY00001187	G017	326	0.264855	335.279	1.49254	0.698502	0.583545	AY00001188	G017	156	999.456	85.9	0.883725	-0.428088
M-028692-01	C6ORF205	O015	AY00001144	261	475.82	76.63	-0.589294	0.484004	AY00001145	O015	347	0.236208	547.097	11.9266	0.166187	1.03178	AY00001146	O015	327	704.977	84.4	0.769292	0.199295
M-018694-01	C6ORF206	E017	AY00001141	271	476.805	67.53	-0.282968	-1.12288	AY00001142	E017	285	0.257583	604.848	3.76569	0.996378	1.24687	AY00001143	E017	358	578.704	75.7	-0.112361	-0.686391
M-017956-00	C6ORF209	N017	AY00000501	344	444.83	68.6	-0.509268	-0.218423	AY00000502	N017	334	0.248398	476.088	6.83453	-0.507441	-0.784875	AY00000503	N017	510	597.21	81.37	-1.98677	-1.52548
M-032364-00	C6ORF21	L013	AY00001135	251	610.142	86.06	1.67137	1.80326	AY00001136	L013	294	0.253415	414.494	3.31126	-1.65018	-2.27312	AY00001137	L013	364	797.975	89.29	1.29766	1.29264
M-018550-00	C6ORF210	E022	AY00001168	385	503.27	76.62	-0.672854	0.054902	AY00001169	E022	343	0.238992	584.535	7.35786	0.818642	0.887218	AY00001170	E022	354	710.287	86.44	-0.271364	-0.0855856
M-014372-00	C6ORF211	P006	AY00001144	305	434.91	65.9	-1.62848	-1.73065	AY00001145	P006	301	0.261987	526.985	4.16667	-0.248803	-0.610169	AY00001146	P006	354	714.732	87.85	0.985801	1.41623
M-024722-01	C6ORF213	L009	AY00001147	374	472.035	70.86	0.734466	0.861017	AY00001148	L009	232	0.267951	693.725	2.10526	-1.8719	-0.641026	AY00001149	L009	244	659.464	75	-1.26057	-1.86801
M-010982-00	C6ORF25	D005	AY00000504	212	627.011	85.38	2.36231	1.82451	AY00000505	D005	205	0.257689	788.102	2.99401	3.32199	1.21294	AY00000506	D005	289	793.923	86.85	2.50241	0.979253
M-035119-00	C6orf26	M007	AY00001135	308	474.491	69.81	-1.54268	-1.72935	AY00001136	M007	434	0.249975	417.109	5.97826	-1.59599	-1.72342	AY00001137	M007	426	667.708	84.51	-0.89892	-0.560078
M-014621-01	C6ORF27	P018	AY00001120	382	414.669	59.69	-2.11286	-2.10736	AY00001121	P018	370	0.25663	566.996	1.6129	0.589496	0.0650558	AY00001122	P018	370	671.274	84.59	-1.16453	-0.730964
M-014620-01	C6ORF29	H010	AY00001116	211	842.305	86.26	0.776108	0.567944	AY00001117	H010	185	0.27546	459.157	3.14465	-0.563639	-0.647303	AY00001118	H010	357	429.951	68.63	0.7128	1.19638
M-016655-01	C6ORF31	O017	AY00000492	341	613.726	79.77	1.47902	0.329928	AY00000493	O017	467	0.270225	705.571	2.29592	3.87778	1.91502	AY00000494	O017	300	1001.58	92	3.74741	0.146552
M-013598-00	C6ORF32	G021	AY00001123	336	424.41	63.39	-1.8736	-1.79035	AY00001124	G021	339	0.261482	572.978	2.85714	0.74597	2.03075	AY00001125	G021	303	715.783	83.5	-0.10971	-0.903162
M-007820-01	C6ORF33	N021	AY00000501	310	368.766	49.68	-2.1557	-2.85904	AY00000502	N021	215	0.258116	611.858	2.40964	2.33626	1.1931	AY00000503	N021	315	773.839	87.62	1.24955	0.671353
M-021046-02	C6ORF37	P013	AY00001116	280	724.843	81.07	-0.954053	-1.24042	AY00001117	P013	169	0.27685	644.696	5.55556	2.20539	1.30567	AY00001118	P013	348	457.095	68.97	1.527	1.24565
M-004311-00	C6ORF4	H018	AY00000489	635	548.095	81.1	-0.735211	-0.124825	AY00000490	H018	630	0.237574	600.265	10.7955	-0.430978	0.0506667	AY00000491	H018	422	586.29	81.04	-1.40051	-1.95382
M-014006-01	C6ORF47	J016	AY00001119	226	1037.77	94.25	2.98279	2.93253	AY00001184	J016	340	0.265138	382.46	4.5977	0.356028	0.401469	AY00001185	J016	221	443.999	62.9	-0.535666	-0.237728
M-020876-02	C6ORF48	O007	AY00001150	219	403.14	57.99	0.84523	0.489501	AY00001151	O007	180	0.273127	704.455	4.60526	1.63151	1.17642	AY00001152	O007	226	659.783	74.34	-0.931903	-1.77982
M-006979-01	C6ORF49	B020	AY00001098	405	323.698	39.51	-1.44169	-1.62628	AY00001099	B020	224	0.256156	579.924	8.60215	-1.7374	0.220682	AY00001100	B020	279	702.722	84.59	-0.686979	0.418816
M-015508-01	C6ORF51	G008	AY00001119	246	772.33	87.4	-0.563458	0.562284	AY00001184	G008	311	0.262575	422.079	4.15094	1.42621	1.67197	AY00001185	G008	205	262.856	30.73	-2.79274	-3.78654
M-016969-00	C6ORF55	P007	AY00000486	628	678.146	85.99	2.41195	1.37958	AY00000487	P007	623	0.257831	569.648	5.42636	-0.434381	-0.0125196	AY00000488	P007	489	668.292	88.14	0.132768	0.581132
M-015985-00	C6ORF57	M016	AY00001141	246	403.755	58.54	-2.25193	-2.91908	AY00001142	M016	376	0.255574	409.692	7.47664	-2.92883	-3.72812	AY00001143	M016	463	485.829	66.95	-2.29094	-3.27515
M-181825-00	C6orf58	F003	AY00000304	308	716.438	84.74	1.00391	0.498516	AY00000510	F003	313	0.251224	441.424	3.95257	-1.91061	-2.36929	AY00000511	F003	320	593.389	76.88	0.251643	0.127849
M-015782-01	C6ORF60	A004	AY00000507	305	511.943	75.41	-0.0152346	0.164835	AY00000508	A004	376	0.255744	566.907	3.02115	0.308412	-0.0459874	AY00000509	A004	347	809.043	89.91	1.16737	1.07846
M-015706-01	C6ORF62	P016	AY00000504	293	557.204	80.55	0.865646	0.972663	AY00000505	P016	194	0.258194	257.716	1.57068	-5.55538	-9.34627	AY00000506	P016	294	660.254	82.31	-0.0237521	-0.276625
M-020536-00	C6ORF64	B008	AY00001153	267	384.916	55.06	0.359263	0.110693	AY00001154	B008	189	0.276737	534.492	3.14465	1.67468	1.1442	AY00001155	B008	257	619.423	73.15	-2.20472	-2.44753
M-016126-01	C6ORF65	I007	AY00001129	266	473.283	71.43	-0.553355	-0.390431	AY00001130	I007	293	0.249749	579.751	5.21739	2.67368	1.87335	AY00001131	I007	324	641.608	86.42	-1.26084	0.055914
M-020684-01	C6ORF66	G016	AY00001153	365	378.716	54.79	0.151911	0.0700301	AY00001154	G016	262	0.254866	366.549	5.41872	-0.467063	-0.327552	AY00001155	G016	230	860.021	88.7	1.97603	2.35185
M-015622-01	C6ORF68	P012	AY00000501	178	378.664	53.93	-1.94145	-2.26588	AY00000502	P012	236	0.256104	570.269	5.75916	1.46518	0.483847	AY00000503	P012	287	820.166	85.02	2.0984	-0.242531
M-028653-01	C6ORF70	H005	AY00001196	360	307.501	38.06	-1.74037	-1.92284	AY00001197	H005	248	0.27328	375.82	2.43902	-1.66005	-2.23423	AY00001198	H005	255	903.905	87.06	0.782641	0.283843
M-016569-01	C6ORF72	N019	AY00001199	357	459.482	68.91	-0.328362	-0.34902	AY00001200	N019	204	0.261581	525.083	2.33918	-1.98359	-2.71357	AY00001201	N019	269	745.095	85.5	-0.444054	0.740331
M-009960-01	C6ORF74	N014	AY00000308	267	528.261	77.9	-0.232941	0.215401	AY00000309	N014	328	0.256301	481.073	3.2491	-0.996905	-2.17678	AY00000310	N014	506	537.038	70.36	-1.27653	-2.26731
M-013978-01	C6ORF75	E007	AY00000495	374	484.016	70.32	-0.846772	-1.07073	AY00000496	E007	314	0.256982	574.814	4.61538	1.7592	1.8075	AY00000497	E007	320	728.47	84.38	0.625558	-0.267423
M-016124-01	C6ORF78	F012	AY00000480	716	499.388	71.65	-1.74625	-2.19797	AY00000481	F012	575	0.236569	498.268	7.79221	-1.47991	-1.18532	AY00000482	F012	418	685.057	83.25	-1.72106	-3.56122
M-010730-01	C6ORF79	O010	AY00000480	512	698.242	85.16	2.79834	1.23096	AY00000481	O010	612	0.251674	642.526	5.04854	1.98942	0.920578	AY00000482	O010	401	997.65	93.52	3.46016	1.67857
M-012989-00	C6ORF80	G007	AY00000495	260	505.064	75.77	-0.378517	0	AY00000496	G007	344	0.244414	306.175	5.61056	-3.75938	-5.1354	AY00000497	G007	348	598.952	81.61	-1.5334	-1.16532
M-018747-00	C6ORF81	D017	AY00001196	406	310.604	35.47	-1.65349	-2.2478	AY00001197	D017	248	0.257963	439.664	4.85437	-0.872711	-0.538138	AY00001198	D017	298	797.671	85.23	-1.00495	-0.515284
M-020978-01	C6ORF82	E022	AY00000492	469	639.485	81.24	1.98588	0.630235	AY00000493	E022	609	0.245366	576.4	7.47475	0.469185	-0.242611	AY00000494	E022	434	807.175	93.32	0.500747	0.905172
M-016199-00	C6ORF83	O020	AY00000498	328	497.401	75	-1.07748	-0.496644	AY00000499	O020	271	0.268302	689.661	2.11864	2.6652	2.17607	AY00000500	O020	514	586.075	73.15	-1.62059	-2.7963
M-015812-00	C6ORF85	D020	AY00001168	250	677.088	83.6	3.86598	1.87974	AY00001169	D020	346	0.258772	594.364	2.60223	1.01052	0.434211	AY00001170	D020	316	914.415	93.04	3.89379	2.88739
M-016129-01	C6ORF89	L013	AY00001144	330	499.203	76.36	0.00467111	0.428277	AY00001145	L013	278	0.25054	579.389	5.77778	0.832479	0.688559	AY00001146	L013	402	623.321	83.33	-1.04288	-0.178131
M-016354-00	C6ORF93	C010	AY00000483	639	537.858	80.13	0.480602	0.766537	AY00000484	C010	707	0.247462	525.477	6.23917	-0.43437	-2.33939	AY00000485	C010	824	739.352	85.92	1.5766	0.650177
M-020923-01	C6ORF96	H017	AY00000483	615	497.068	74.47	-0.438062	-0.33463	AY00000484	H017	669	0.251861	514.012	4.12926	-0.664716	-0.785859
M-014568-01	C6ORF97	E009	AY00001193	375	352.237	45.87	-3.18035	-4.1709	AY00001194	E009	275	0.257179	567.437	5.76132	0.45852	-0.170974	AY00001195	E009	562	684.737	86.48	-0.505942	0.187602
M-007821-01	C7	B007	AY00001123	233	610.928	84.55	3.47121	2.375	AY00001124	B007	356	0.254797	499.63	5.50459	-0.585425	-1.1002	AY00001125	B007	270	932.274	90	4.32082	1.66601
M-014427-00	C7ORF10	H019	AY00001192	244	310.215	40.16	-6.82636	-14.6615	AY00001214	H019	316	0.259556	381.615	4.31372	1.25537	1.12506	AY00001215	H019	174	539.17	71.26	0.922982	1.07227
M-016379-00	C7ORF11	M006	AY00001196	295	407.843	61.69	1.06944	1.04203	AY00001197	M006	195	0.251676	381.8	8.09524	-1.58631	-1.44625	AY00001198	M006	221	892.077	86.43	0.583603	0.00873362
M-018324-01	C7ORF16	C003	AY00000504	333	465.595	68.17	-1.09842	-1.21076	AY00000505	C003	371	0.244154	582.12	7.18563	-0.125642	0.363184	AY00000506	C003	316	693.713	78.48	0.608573	-1.3361
M-015012-01	C7ORF19	L019	AY00000483	657	492.401	74.43	-0.543175	-0.342412	AY00000484	L019	677	0.256844	448.712	3.52113	-1.97665	-1.88889
M-016140-01	C7ORF2	L006	AY00001032	406	356.338	50	-0.745755	-0.866741	AY00001033	L006	648	0.256092	676.617	5.29412	-0.205178	0.155792	AY00001034	L006	266	753.195	85.34	-0.0879491	0.493373
M-020967-00	C7ORF20	G008	AY00000504	249	505.964	74.3	-0.23292	-0.12963	AY00000505	G008	294	0.262946	488.521	3.78151	-1.69226	-0.978109	AY00000506	G008	368	660.976	86.68	-0.0101118	0.932227
M-018578-00	C7ORF21	E003	AY00000492	560	557.687	78.75	0.376313	0.121553	AY00000493	E003	539	0.258779	593.826	3.9823	0.929024	-0.0529557	AY00000494	E003	396	891.5	93.69	1.90902	1.11782
[truncated: 16,127 more rows]
