# Supplementary material for: ZNF117 regulates glioblastoma stem cell differentiation towards oligodendroglial lineage
Source: Nat Commun. 2022 Apr 22;13:2196. doi: 10.1038/s41467-022-29884-3 (PMC9033827; doi:10.1038/s41467-022-29884-3)
Supplement: Supplementary file 4 — Supplementary Data 2. cDNA array analysis. [file 41467_2022_29884_MOESM4_ESM.xlsx]

## Sheet: cDNA array analysis
Table S5. cDNA array analysis （Two side，modified）
ID	nc Avg (log2)	znf117 Avg (log2)	nc Standard Deviation	znf117 Standard Deviation	Fold Change	P-val	FDR P-val	Public Gene IDs	Gene Symbol	Description	Chromosome	Strand	Start	Stop
17016403	8.56	4.38	0.05	0.33	18.21	6.87e-08	0.0001	NM_003534; ENST00000614378; OTTHUMT00000040099; uc003nhi.3	HIST1H3G	histone cluster 1, H3g	chr6	-	26271146	26271612
17124482	9.45	5.57	0.15	0.81	14.7	3.8e-05	0.0013				TCONS_l2_00025882	+	1	640
16708990	7.1	3.23	0.03	0.35	14.56	2.14e-07	0.0002	NM_014978; XM_011539541; XM_011539542; ENST00000369699; ENST00000369701; ENST00000393176; AB028982; AK303009; BC117417; OTTHUMT00000050221; OTTHUMT00000050222; uc001kyi.1; uc010qqz.1	SORCS3	sortilin-related VPS10 domain containing receptor 3	chr10	+	106400859	107024993
16737370	10.98	7.12	0.34	0.41	14.55	1.14e-05	0.0007				chr11	-	35936601	35940289
16716507	8.97	5.21	0.14	0.57	13.59	8.66e-06	0.0006	NM_005398; ENST00000238994; AK299392; AK299398; BC012625; BX537399; OTTHUMT00000049372; uc001kho.3	PPP1R3C	protein phosphatase 1, regulatory subunit 3C	chr10	-	93388197	93392858
17005589	8.03	4.4	0.07	0.5	12.33	3.85e-06	0.0004	NM_021052; ENST00000303910; OTTHUMT00000040103; uc003nha.1; BC093836; BC093862	HIST1H2AE	histone cluster 1, H2ae	chr6	+	26217148	26217711
17016499	8.76	5.14	0.11	0.46	12.3	1.74e-06	0.0003	NM_005322; ENST00000331442; BC069101; OTTHUMT00000043371; uc003njx.3; BC101581; BC101583	HIST1H1B	histone cluster 1, H1b	chr6	-	27834570	27835359
16997143	8.49	4.87	0.4	0.45	12.3	5.79e-05	0.0016	XR_948470; XR_953469	LOC105379031	uncharacterized LOC105379031	chr5	-	72542337	72570767
16949085	8.62	5.03	0.19	0.09	12.03	5.31e-08	0.0001				chr3	+	184433380	184477461
16798132	7.55	3.96	0.18	0.47	12.03	2.68e-06	0.0004	NR_003316; ENST00000384335; uc001yxg.3	SNORD116-1	small nucleolar RNA, C/D box 116-1	chr15	+	25296623	25296719
16990277	7.77	4.2	0.24	0.44	11.88	9.92e-06	0.0006	NR_001280; AF217751; AK293436	PCDHB17P	protocadherin beta 17 pseudogene	chr5	+	140535577	140538639
16725041	9.57	6.01	0.13	0.46	11.87	1.99e-06	0.0003	NM_001142703; NM_001142704; NM_198947; ENST00000343597; ENST00000411426; ENST00000528234; ENST00000529618; ENST00000534403; ENST00000620384; AK303520; AK304258; AY457926; BC130513; BC130539; OTTHUMT00000393971; OTTHUMT00000393972; OTTHUMT00000393973; OTTHUMT00000393974; uc001nnl.3; uc001nnm.3; uc010rko.2	FAM111B	family with sequence similarity 111, member B	chr11	+	58874658	58894888
16788697	7.64	4.09	0.35	0.9	11.75	0.0004	0.0057	NR_003221; ENST00000363610; uc001yjs.3	SNORD114-28	small nucleolar RNA, C/D box 114-28	chr14	+	101455467	101455538
16798208	6.88	3.32	0.2	0.66	11.72	4.75e-05	0.0014	NR_003335; AF241255; uc001yyf.3	SNORD116-21; SNORD116@; SNORD116-20	small nucleolar RNA, C/D box 116-21; small nucleolar RNA, C/D box 116 cluster; small nucleolar RNA, C/D box 116-20	chr15	+	25333950	25334043
17118488	8.87	5.33	1.57	0.63	11.63	0.0132	0.0762
17118610	8.87	5.33	1.57	0.63	11.63	0.0132	0.0762
17118622	8.87	5.33	1.57	0.63	11.63	0.0132	0.0762
16798250	9.51	6.02	0.32	0.53	11.19	3.7e-05	0.0013	AF400486; AF400487; AF400488; BC080646; uc001yxn.4; uc001yyb.4	SNRPN; IPW	small nuclear ribonucleoprotein polypeptide N; imprinted in Prader-Willi syndrome (non-protein coding)	chr15	+	25356912	25357041
17091273	8.82	5.34	0.06	0.24	11.18	7.35e-08	0.0001				chr9	+	139505192	139508134
16963674	6.7	3.22	0.31	0.38	11.12	7.95e-06	0.0006	NM_003441; XM_011513562; XM_011513563; ENST00000240499; ENST00000366506; ENST00000503699; ENST00000505939; ENST00000512994; ENST00000579770; BC057244; BC074853; L15309; OTTHUMT00000357710; OTTHUMT00000357711; OTTHUMT00000357712; OTTHUMT00000357714; OTTHUMT00000357715; OTTHUMT00000446592; uc003fzz.2; uc003gaa.2; uc003gab.3	ZNF141	zinc finger protein 141	chr4	+	331596	378653
16755958	11.45	7.99	0.03	0.69	11.02	2.31e-05	0.001	NM_004316; ENST00000266744; AK290539; BC002341; BC003134; BC004425; BC031299; L08424; OTTHUMT00000406707; uc001tjr.4	ASCL1	achaete-scute family bHLH transcription factor 1	chr12	+	103351452	103354613
16860097	7.78	4.34	0.28	0.24	10.87	9.52e-06	0.0006	NM_021047; XM_011528134; XM_011528135; ENST00000355650; ENST00000589668; ENST00000589717; ENST00000592725; AK074757; BC065572; BC125063; BC125064; OTTHUMT00000460801; OTTHUMT00000460802; OTTHUMT00000460803; OTTHUMT00000460805; uc002noj.3; uc002nok.3; uc002nol.3	ZNF253	zinc finger protein 253	chr19	+	19976714	20004293
16798238	8.41	5.01	0.31	0.53	10.55	2.88e-05	0.0011	AF400486; AF400487; AF400488; BC016168; BC080646; uc001yxn.4; uc001yyb.4	SNRPN; IPW	small nuclear ribonucleoprotein polypeptide N; imprinted in Prader-Willi syndrome (non-protein coding)	chr15	+	25352619	25352735
16949082	10.22	6.82	0.13	0.28	10.53	3.19e-07	0.0002				chr3	+	184429982	184433265
16891254	7.84	4.45	0.19	0.37	10.49	1.46e-06	0.0003				chr2	+	220163724	220168852
17097895	8.44	5.06	0.12	0.36	10.44	1.2e-06	0.0003	NM_001270427; NM_005047; XM_011518866; XM_011518867; ENST00000210313; ENST00000373903; ENST00000373904; ENST00000373920; ENST00000471789; ENST00000476949; ENST00000496688; ENST00000625444; AK001065; AK291051; AK303007; BC014478; OTTHUMT00000053825; OTTHUMT00000053826; OTTHUMT00000053827; OTTHUMT00000053828; OTTHUMT00000053829; OTTHUMT00000053830; OTTHUMT00000470012	PSMD5	proteasome 26S subunit, non-ATPase 5	chr9	-	123577774	123605229
16842266	9.87	6.49	0.22	0.24	10.44	2.8e-06	0.0004	NM_001198695; NM_002404; ENST00000299610; ENST00000395592; ENST00000497081; ENST00000571210; ENST00000574313; AK293056; AK304528; BC062415; OTTHUMT00000132493; OTTHUMT00000132547; OTTHUMT00000132548; OTTHUMT00000440957; OTTHUMT00000440964; uc002gvs.3; uc002gvt.3	MFAP4	microfibrillar associated protein 4	chr17	-	19286755	19290553
16670454	8.69	5.31	0.61	0.77	10.41	0.0016	0.016	NM_012113; XM_005245059; XM_005245060; XM_006711259; XM_006711260; XM_006711261; XM_011509379; ENST00000369111; ENST00000483993; ENST00000582010; ENST00000607082; ENST00000607652; AB025904; AK290609; AK295341; AY358689; BC034412; BT020054; OTTHUMT00000035064; OTTHUMT00000035065; OTTHUMT00000471002; OTTHUMT00000471003; OTTHUMT00000471004; uc001etx.3	CA14	carbonic anhydrase XIV	chr1	+	150230169	150237478
16957634	5.92	2.55	0.05	0.31	10.36	1.56e-07	0.0001	NM_001164342; NM_001164343; NM_001164344; NM_001164345; NM_001164346; NM_001164347; NM_015642; NR_030293; NR_121662; ENST00000385036; uc003ebh.2	ZBTB20; MIR568	zinc finger and BTB domain containing 20; microRNA 568	chr3	-	114035322	114035416
16925809	8.63	5.26	0.32	0.04	10.34	4e-06	0.0004	NM_001271534; NM_001389; NR_073202; XM_011529480; XM_011529481; ENST00000400454; ENST00000404019; ENST00000617870; AF023450; AF086100; AF217525; OTTHUMT00000195029; OTTHUMT00000195030; uc002yyq.1; uc002yyr.1	DSCAM	Down syndrome cell adhesion molecule	chr21	-	41382926	42219065
16994388	9.04	5.68	0.22	0.21	10.3	2.17e-06	0.0003	NM_001288715; NM_001288716; NM_001288717; NM_001332; NR_109988; XM_005248251; XM_005248252; XM_005248253; XM_011513967; ENST00000304623; ENST00000458100; ENST00000495388; ENST00000502551; ENST00000503622; ENST00000504354; ENST00000504499; ENST00000506324; ENST00000506735; ENST00000507430; ENST00000508761; ENST00000511278; ENST00000511377; ENST00000513588; ENST00000513598; ENST00000514132; AB01380…	CTNND2	catenin (cadherin-associated protein), delta 2	chr5	-	10971948	11904155
16990284	8.85	5.51	0.19	0.6	10.14	3.91e-05	0.0013	NM_019120; ENST00000239444; AF152501; BC136801; OTTHUMT00000251816; uc011dai.2	PCDHB8	protocadherin beta 8	chr5	+	140557371	140560081
16855781	8.16	4.86	0.06	0.3	9.84	3.55e-07	0.0002	NM_032160; ENST00000310045; ENST00000572659; AF480435; BC117325; OTTHUMT00000256221; OTTHUMT00000427728; uc002lke.1	DSEL	dermatan sulfate epimerase-like	chr18	-	65173819	65184217
17124484	8.71	5.42	0.05	0.52	9.77	1.11e-05	0.0007				TCONS_l2_00025883	+	1	948
17124476	7.85	4.56	0.19	0.7	9.77	0.0001	0.0025				TCONS_l2_00025879	+	1	684
16922212	9.35	6.08	0.05	0.32	9.69	3.65e-07	0.0002	NM_138983; ENST00000382348; ENST00000426947; ENST00000498799; BC026989; BC033290; OTTHUMT00000139730; OTTHUMT00000139731; OTTHUMT00000139732; uc002yqz.3	OLIG1	oligodendrocyte transcription factor 1	chr21	+	34442450	34444728
16798244	8.1	4.82	0.32	0.53	9.69	4.34e-05	0.0014	AF400486; AF400487; AF400488; BC016168; BC080646; uc001yxn.4; uc001yyb.4	SNRPN; IPW	small nuclear ribonucleoprotein polypeptide N; imprinted in Prader-Willi syndrome (non-protein coding)	chr15	+	25354145	25354250
17106688	8.07	4.8	0.34	0.5	9.64	3.73e-05	0.0013	NM_000828; NM_001256743; NM_007325; ENST00000460123; ENST00000477389; ENST00000479118; ENST00000541091; ENST00000611689; ENST00000616590; ENST00000620443; ENST00000620581; ENST00000622768; AK297136; BC032004; BC117464; OTTHUMT00000058853; OTTHUMT00000058854; OTTHUMT00000058855; OTTHUMT00000058856; OTTHUMT00000058857; OTTHUMT00000058858; OTTHUMT00000058859; U10301; U10302; uc004etq.4; uc004etr.4; …	GRIA3	glutamate receptor, ionotropic, AMPA 3	chrX	+	122318006	122624766
16922207	7.09	3.83	0.45	0.11	9.61	0.0001	0.0029	NR_104056	LINC00945	long intergenic non-protein coding RNA 945	chr21	+	34430135	34437289
16798246	9.48	6.21	0.28	0.46	9.6	2.21e-05	0.0009	AF400486; AF400487; AF400488; BC016168; BC080646; uc001yxn.4; uc001yyb.4	SNRPN; IPW	small nuclear ribonucleoprotein polypeptide N; imprinted in Prader-Willi syndrome (non-protein coding)	chr15	+	25354345	25354550
16788659	7.64	4.39	0.51	1.04	9.54	0.0045	0.034	NR_003205; ENST00000365400; uc001yjc.3	SNORD114-12	small nucleolar RNA, C/D box 114-12	chr14	+	101435285	101435359
16770664	8.92	5.69	0.16	0.3	9.36	1.08e-06	0.0003	NM_000192; NM_080717; NM_181486; ENST00000310346; ENST00000349716; ENST00000405440; ENST00000526441; ENST00000552726; AB051068; AF086146; AF221714; AK290611; AK300251; BC011028; BC027942; OTTHUMT00000388295; OTTHUMT00000388297; OTTHUMT00000388298; OTTHUMT00000388299; OTTHUMT00000404975; U80987; U89353; uc001tvp.3; uc001tvq.3; uc010syv.2	TBX5	T-box 5	chr12	-	114791735	114846247
17053804	9.71	6.5	0.07	0.33	9.28	4.89e-07	0.0002	NM_001039350; NM_001290252; NM_001290253; NM_001936; NM_130797; XM_011515865; XM_011515866; ENST00000332007; ENST00000377770; ENST00000404039; ENST00000406326; ENST00000427557; ENST00000462622; ENST00000471100; ENST00000478614; ENST00000479637; ENST00000480367; ENST00000481593; ENST00000484789; ENST00000488512; ENST00000493268; ENST00000496611; ENST00000619756; AK126619; AK293582; AK294483; BC035…	DPP6	dipeptidyl-peptidase 6	chr7	+	153584182	154685995
16857053	9.47	6.26	0.23	0.45	9.25	1.79e-05	0.0008	NM_033064; ENST00000450849; ENST00000595916; ENST00000597739; ENST00000598136; ENST00000600960; AK299522; AY220297; BC014884; BC026217; OTTHUMT00000457871; OTTHUMT00000457872; OTTHUMT00000457873; OTTHUMT00000457874; OTTHUMT00000457877; uc002lyy.4; uc010dts.3; uc010xhz.2	ATCAY	ataxia, cerebellar, Cayman type	chr19	+	3880618	3928080
16855906	8.02	4.81	0.15	0.38	9.24	1.58e-06	0.0003	NM_001201465; NM_138966; NM_138999; XM_005266774; XM_005266776; XM_011526218; XR_935254; XR_935255; XR_935256; XR_935257; ENST00000327305; ENST00000397929; ENST00000579169; ENST00000579730; ENST00000583169; AF448838; AF448839; AK123319; BC050329; OTTHUMT00000256301; OTTHUMT00000256302; OTTHUMT00000444204; OTTHUMT00000444206; OTTHUMT00000444207; uc002lkw.3; uc002lky.2; uc002lkz.3	NETO1	neuropilin (NRP) and tolloid (TLL)-like 1	chr18	-	70409549	70535184
16906991	9.94	6.73	0.19	0.56	9.24	1.77e-05	0.0008	NM_144629; XM_011510595; XM_011510596; XM_011510597; XM_011510598; XM_011510599; ENST00000295049; ENST00000429081; ENST00000454447; ENST00000494346; AK090941; BC093966; BC111069; BC113361; OTTHUMT00000256106; OTTHUMT00000335470; OTTHUMT00000335472; OTTHUMT00000336364; uc002uuo.4	RFTN2	raftlin family member 2	chr2	-	198435524	198540769
16928510	9.43	6.23	0.04	0.33	9.22	4.41e-07	0.0002	NM_001184773; NM_001184774; NM_001184775; NM_001184776; NM_001184777; NM_021115; XM_005261439; XM_005261440; XM_006724195; XM_011530037; XM_011530038; XM_011530039; ENST00000248933; ENST00000343706; ENST00000360929; ENST00000402979; ENST00000403121; ENST00000404234; ENST00000483291; ENST00000494013; ENST00000529632; ENST00000629590; AB041736; AK294790; AL050253; AY358405; BC126115; BC143851; BC14…	SEZ6L	seizure related 6 homolog (mouse)-like	chr22	+	26565440	26779563
17025498	8.77	5.56	0.17	0.56	9.21	1.59e-05	0.0008	NR_131926; XR_943226; XR_943227; XR_943228; XR_955210; XR_955211; XR_955212	MEAT6	melanoma-associated transcript 6	chr6	-	165206864	165241153
16725049	8.82	5.62	0.28	0.43	9.16	1.71e-05	0.0008	NM_001142519; NM_001142520; NM_001142521; NM_001312909; NM_001312910; NM_001312911; NM_022074; NM_198847; ENST00000361723; ENST00000420244; ENST00000527629; ENST00000528737; ENST00000529358; ENST00000529985; ENST00000531147; ENST00000531408; ENST00000531676; ENST00000532790; ENST00000533703; AB067482; AK092237; AK291453; BC071759; OTTHUMT00000393975; OTTHUMT00000393976; OTTHUMT00000393977; OTTHUM…	FAM111A	family with sequence similarity 111, member A	chr11	+	58910221	58922512
17115014	8.61	5.42	0.2	0.46	9.11	1.44e-05	0.0007	NM_000808; XM_005274659; XM_006724811; XM_011531133; XM_011531134; ENST00000370314; ENST00000417858; ENST00000497894; ENST00000535043; BC028629; KJ620007; OTTHUMT00000060921; OTTHUMT00000060923; OTTHUMT00000060924; OTTHUMT00000472613; uc010ntk.1	GABRA3	gamma-aminobutyric acid (GABA) A receptor, alpha 3	chrX	-	151334706	151620337
16994269	8.72	5.53	0.25	0.43	9.1	1.22e-05	0.0007	XR_925771; XR_925772; XR_925773; XR_952590; XR_952591; XR_952592	LOC101929307	uncharacterized LOC101929307	chr5	-	8835495	8840502
16870746	6.56	3.37	0.37	0.4	9.1	4e-05	0.0013	NM_001099269; NM_001145404; ENST00000443905; ENST00000450683; ENST00000586260; ENST00000587461; ENST00000587822; ENST00000591639; ENST00000595825; AB209500; AK095575; OTTHUMT00000460789; OTTHUMT00000460790; OTTHUMT00000460791; OTTHUMT00000460795; OTTHUMT00000460796; OTTHUMT00000462886; uc002noh.3; uc010eci.2; uc021urk.1; ENST00000545006; BC018100; OTTHUMT00000460799	ZNF506	zinc finger protein 506	chr19	-	19902620	19932560
16960218	9.95	6.78	0.3	0.58	9.01	6.12e-05	0.0017				chr3	-	146627472	147088443
17112596	8.53	5.37	0.26	0.32	8.96	3.17e-06	0.0004	NM_001105243; NM_001184880; NM_020766; XM_011530997; ENST00000255531; ENST00000373034; ENST00000420881; ENST00000464981; BC136628; EF676096; OTTHUMT00000057478; OTTHUMT00000057479; OTTHUMT00000057480; OTTHUMT00000378687; uc004efw.4; uc004efx.4; uc010nmz.3	PCDH19	protocadherin 19	chrX	-	99546642	99665271
16990292	8.76	5.6	0.46	0.36	8.93	5.82e-05	0.0016	NM_019119; ENST00000316105; AF152502; AF217749; BC100672; BC105636; BC105640; OTTHUMT00000476908; uc003liw.1	PCDHB9	protocadherin beta 9	chr5	+	140566893	140571111
17048382	10.92	7.78	0.06	0.55	8.85	1.06e-05	0.0007	NR_110086; NR_110087; NR_110088; ENST00000419668; ENST00000424523; ENST00000435695; ENST00000452050	LOC101927497	uncharacterized LOC101927497	chr7	+	92465797	92546501
16798232	9.1	5.97	0.29	0.34	8.76	1.14e-05	0.0007	AF400486; AF400487; AF400488; BC016168; BC080646; uc001yxn.4; uc001yyb.4	SNRPN; IPW	small nuclear ribonucleoprotein polypeptide N; imprinted in Prader-Willi syndrome (non-protein coding)	chr15	+	25349006	25349117
16678803	8.18	5.06	0.13	0.24	8.67	3.74e-07	0.0002	NR_126441; ENST00000456782	DISC1-IT1	DISC1 intronic transcript 1	chr1	+	232061580	232080979
16858592	8.67	5.55	0.17	0.19	8.64	2.98e-07	0.0002	NM_001136501; XM_006722729; ENST00000439326; ENST00000441304; ENST00000550826; AK027865; AK299732; BC125186; OTTHUMT00000344086; OTTHUMT00000344087; OTTHUMT00000403772; uc002mtb.2; uc010dym.1	ZNF844	zinc finger protein 844	chr19	+	12175514	12192380
16865910	9.18	6.07	0.3	0.62	8.63	8.52e-05	0.0021	NR_036521; NR_036522; uc002qnf.3; uc002qng.3; uc021vcf.1	ZNF667-AS1	ZNF667 antisense RNA 1 (head to head)	chr19	+	56989243	57006806
16798224	8.35	5.25	0.33	0.4	8.6	1.75e-05	0.0008	AF400487; AF400488; BC016168; BC080646; uc001yxn.4; uc001yyb.4; AF400486	SNRPN; IPW	small nuclear ribonucleoprotein polypeptide N; imprinted in Prader-Willi syndrome (non-protein coding)	chr15	+	25343864	25343975
16866081	8.08	4.98	0.2	0	8.58	1.18e-06	0.0003	NM_001010879; XM_005258769; XM_011526760; XM_011526761; XM_011526762; XM_011526763; XM_011526764; XM_011526765; XM_011526766; XM_011526767; ENST00000307468; ENST00000536878; ENST00000597219; ENST00000597850; ENST00000598689; ENST00000599456; ENST00000600053; AK128340; BC103957; BC103958; BC103959; OTTHUMT00000466789; OTTHUMT00000466790; OTTHUMT00000466791; OTTHUMT00000466792; OTTHUMT00000466793; …	ZIK1	zinc finger protein interacting with K protein 1	chr19	+	58095508	58105253
17002429	8.27	5.17	0.28	0.1	8.57	2.72e-06	0.0004	NM_025153; XM_006714833; XM_011534468; XM_011534469; XM_011534470; XM_011534471; XM_011534472; ENST00000326831; ENST00000327245; ENST00000517802; ENST00000517815; ENST00000518411; ENST00000520098; ENST00000520108; ENST00000520975; ENST00000521033; ENST00000522169; ENST00000523758; AK025130; AK090832; AK295081; BC108322; OTTHUMT00000374127; OTTHUMT00000374128; OTTHUMT00000374129; OTTHUMT0000037413…	ATP10B	ATPase, class V, type 10B	chr5	-	159990127	160279221
16894588	8.67	5.57	0.35	0.6	8.54	0.0001	0.0026	NR_038434; ENST00000414661; ENST00000421112; ENST00000422996; ENST00000425974; uc002rbw.2	LOC100506474	uncharacterized LOC100506474	chr2	-	13106908	13147138
16860103	8.04	4.95	0.27	0.38	8.5	1.91e-05	0.0009	NM_031218; XM_011528339; ENST00000343769; ENST00000586021; ENST00000588146; ENST00000589903; ENST00000591366; ENST00000592160; AK295921; BC039001; BC058821; BC107581; BC136718; BC136719; OTTHUMT00000460808; OTTHUMT00000460810; OTTHUMT00000460811; OTTHUMT00000460812; OTTHUMT00000460814; OTTHUMT00000460815; uc002nom.3; uc002non.3	ZNF93	zinc finger protein 93	chr19	+	20011722	20046860
17105393	7.94	4.86	0.17	0.52	8.45	2.78e-05	0.0011	NM_021637; ENST00000372930; ENST00000478351; AK297745; BC050273; BC078658; OTTHUMT00000057508; OTTHUMT00000057509; uc004egw.3	TMEM35	transmembrane protein 35	chrX	+	100333709	100351356
16798248	8.76	5.69	0.32	0.22	8.42	3.11e-05	0.0011	AF400486; AF400487; AF400488; BC016168; BC080646; uc001yxn.4; uc001yyb.4	SNRPN; IPW	small nuclear ribonucleoprotein polypeptide N; imprinted in Prader-Willi syndrome (non-protein coding)	chr15	+	25354702	25354862
16798218	8.18	5.11	0.28	0.45	8.42	3.99e-05	0.0013	AF400486; AF400487; AF400488; BC016168; BC080646; uc001yyb.4	SNRPN; IPW	small nuclear ribonucleoprotein polypeptide N; imprinted in Prader-Willi syndrome (non-protein coding)	chr15	+	25340774	25340875
17016503	12.27	9.19	0.06	0.79	8.4	0.0003	0.005	NM_003533; ENST00000616365; BC066884; BC069305; OTTHUMT00000043452; uc003njy.3; BC067493	HIST1H3I	histone cluster 1, H3i	chr6	-	27839623	27840099
16990280	9.81	6.76	0.08	0.49	8.29	5.86e-06	0.0005	NM_018940; ENST00000231137; AF152500; AF217750; BC098574; BC130331; BC130333; OTTHUMT00000251803; uc003lit.3	PCDHB7	protocadherin beta 7	chr5	+	140552243	140555957
16798240	6.89	3.84	0.22	0.47	8.27	3e-05	0.0011	AF400486; AF400487; AF400488; BC016168; BC080646; uc001yxn.4; uc001yyb.4	SNRPN; IPW	small nuclear ribonucleoprotein polypeptide N; imprinted in Prader-Willi syndrome (non-protein coding)	chr15	+	25353057	25353185
16883823	6.94	3.89	0.45	0.1	8.27	0.0002	0.0035				chr2	+	105027659	105032070
16830202	8.48	5.44	0.11	0.45	8.25	8.37e-06	0.0006	NM_017523; NM_199139; NR_046396; NR_046397; NR_046398; XM_005256706; XM_005256708; XM_011523945; XM_011523946; XM_011523947; XM_011523948; XM_011523949; XR_934053; XR_934054; XR_934055; XR_934057; ENST00000346752; ENST00000361842; ENST00000571135; ENST00000571217; ENST00000571673; ENST00000572107; ENST00000572495; ENST00000572546; ENST00000573518; ENST00000573760; ENST00000574394; ENST00000574907…	XAF1	XIAP associated factor 1	chr17	+	6659156	6678966
16685330	9.54	6.51	0.12	0.24	8.18	2.28e-07	0.0002	NM_000831; XM_011541294; XM_011541295; ENST00000373091; ENST00000373093; ENST00000462621; ENST00000479620; AJ249210; OTTHUMT00000012053; OTTHUMT00000012054; OTTHUMT00000012055; OTTHUMT00000012056; U16127; uc001caz.2; uc001cba.1	GRIK3	glutamate receptor, ionotropic, kainate 3	chr1	-	37261128	37499844
16852389	7	3.97	0.24	0.21	8.16	3.54e-06	0.0004	NM_005215; XM_011525843; XM_011525844; XM_011525845; XM_011525846; ENST00000304775; ENST00000412726; ENST00000442544; ENST00000578080; ENST00000579349; ENST00000579666; ENST00000579702; ENST00000579941; ENST00000580024; ENST00000580146; ENST00000581559; ENST00000581580; ENST00000582595; ENST00000582875; AK302643; BC036524; OTTHUMT00000255996; OTTHUMT00000447766; OTTHUMT00000447767; OTTHUMT0000044…	DCC	DCC netrin 1 receptor	chr18	+	49866542	51062273
16908197	11.09	8.06	0.49	0.61	8.16	0.0007	0.0084	NM_000599; ENST00000233813; ENST00000449583; ENST00000486341; AF055033; BC011453; BT019706; BT019707; CR456809; M62782; M65062; OTTHUMT00000256674; OTTHUMT00000339428; OTTHUMT00000339429; uc002vgj.4	IGFBP5	insulin like growth factor binding protein 5	chr2	-	217536828	217560272
16944695	8.63	5.61	0.21	0.43	8.11	1.09e-05	0.0007	NM_017554; XM_011512928; XM_011512929; XR_427368; ENST00000460683; ENST00000474629; ENST00000474669; ENST00000475640; ENST00000494811; AB033094; AK026003; AK098816; BC032804; BX648758; DQ063584; DQ063585; OTTHUMT00000356173; OTTHUMT00000356174; OTTHUMT00000356175; OTTHUMT00000356176; OTTHUMT00000356179; uc003efq.4; uc003efr.3; uc003efs.1; uc021xdc.1	PARP14	poly(ADP-ribose) polymerase family member 14	chr3	+	122399465	122449775
17048563	10.26	7.24	0.27	0.54	8.11	3.61e-05	0.0012	NM_001040152; NM_001172437; NM_001172438; NM_001184961; NM_001184962; NM_015068; ENST00000465184; ENST00000482108; ENST00000488574; ENST00000493935; ENST00000612748; ENST00000612941; ENST00000613043; ENST00000615790; ENST00000617526; AB049150; AB049834; BC050659; OTTHUMT00000340751; OTTHUMT00000340752; OTTHUMT00000340753; OTTHUMT00000340754; OTTHUMT00000476305; OTTHUMT00000476332; OTTHUMT00000476…	PEG10	paternally expressed 10	chr7	+	94285637	94299007
16687962	7.77	4.75	0.11	0.56	8.1	3.6e-05	0.0012	NR_110628; ENST00000423403; AK097193	LOC101926964	uncharacterized LOC101926964	chr1	-	61125303	61291256
16798067	7.56	4.56	0.32	0.42	8.04	1.41e-05	0.0007	NR_022008; NR_001292; ENST00000459332	PWAR5; SNORD108	Prader Willi/Angelman region RNA 5; small nucleolar RNA, C/D box 108	chr15	+	25230007	25233379
17126210	6.39	3.39	0.05	0.55	8	1.15e-05	0.0007				CAR_Intergenic_10.2	+	1	65
16990288	10.05	7.06	0.19	0.54	7.95	2.39e-05	0.001	NM_020957; ENST00000609684; ENST00000625044; AB046841; AY013878; BC036062; OTTHUMT00000476907; OTTHUMT00000478881; uc003liv.3	PCDHB16	protocadherin beta 16	chr5	+	140560980	140565984
17065907	7.26	4.27	0.23	0.57	7.95	7.03e-05	0.0018	NR_102423; ENST00000530150	LINC00681	long intergenic non-protein coding RNA 681	chr8	+	12651752	12675800
16813624	6.77	3.79	0.08	0.24	7.9	1.57e-07	0.0001	NR_120324; ENST00000558621; BC038379	LOC101927286	uncharacterized LOC101927286	chr15	-	98058517	98065041
17105515	7.95	4.97	0.11	0.41	7.9	4.52e-06	0.0004	NM_016608; ENST00000372829; ENST00000616751; AB039670; AF248963; BC002691; OTTHUMT00000057561; uc004ehv.3; uc004ehw.3	ARMCX1	armadillo repeat containing, X-linked 1	chrX	+	100805514	100809683
16917373	6.81	3.84	0.25	0.41	7.87	1.78e-05	0.0008	NM_013281; NM_198391; XM_005260682; XM_011529204; XM_011529205; ENST00000341420; ENST00000378053; ENST00000462077; AB040902; AF169677; AY358319; BC020870; OTTHUMT00000078075; OTTHUMT00000078076; OTTHUMT00000078077; uc002wov.2; uc002wow.2	FLRT3	fibronectin leucine rich transmembrane protein 3	chr20	-	14303634	14318313
16792285	5.51	2.54	0.92	0.46	7.82	0.0025	0.0217				chr14	-	39853282	39853350
16868986	9.91	6.94	0.02	0.31	7.8	4.64e-07	0.0002	NM_001420; NM_032281; XM_011527778; XM_011527779; XR_936166; ENST00000359227; ENST00000438662; ENST00000592218; AY034002; AY036909; BC011875; BC014144; D26158; L26405; OTTHUMT00000458827; OTTHUMT00000458830; OTTHUMT00000458832; uc002mrx.1; uc002mry.1; ENST00000588853; OTTHUMT00000458831	ELAVL3	ELAV like neuron-specific RNA binding protein 3	chr19	-	11562143	11591803
16990294	9.69	6.72	0.2	0.46	7.8	1.04e-05	0.0007	NM_018930; ENST00000239446; ENST00000515856; AF131761; AF152489; AF217748; AY358720; BC031837; OTTHUMT00000251821; uc003lix.3	PCDHB10	protocadherin beta 10	chr5	+	140571942	140575215
16737325	9.37	6.42	0.14	0.47	7.77	8.24e-06	0.0006	NM_001195728; NM_001252652; NM_004171; XM_005253067; XM_011520284; XM_011520285; XM_011520286; XM_011520287; ENST00000278379; ENST00000395750; ENST00000395753; ENST00000449068; ENST00000464522; ENST00000479543; ENST00000531628; ENST00000606205; AK122843; AK298769; AY066021; BC031313; BC132768; D85884; OTTHUMT00000103330; OTTHUMT00000258181; OTTHUMT00000258182; OTTHUMT00000258183; OTTHUMT000002581…	SLC1A2	solute carrier family 1 (glial high affinity glutamate transporter), member 2	chr11	-	35272752	35441610
16798220	7.8	4.85	0.33	0.35	7.74	2.24e-05	0.001	AF400486; AF400487; AF400488; BC016168; BC080646; uc001yxn.4; uc001yyb.4	SNRPN; IPW	small nuclear ribonucleoprotein polypeptide N; imprinted in Prader-Willi syndrome (non-protein coding)	chr15	+	25342468	25342586
17095566	10	7.05	0.19	0.21	7.73	6.66e-07	0.0002	NM_016848; XM_011518785; XM_011518786; ENST00000375831; ENST00000375835; BC026314; BX641139; D84361; OTTHUMT00000052986; OTTHUMT00000052987; uc004aqf.2	SHC3	SHC (Src homology 2 domain containing) transforming protein 3	chr9	-	91620686	91793682
16780259	7.58	4.63	0.19	0.06	7.73	1.44e-06	0.0003	NR_120417; BC063871	LOC101927248	uncharacterized LOC101927248	chr13	-	95357000	95360750
17116200	7.52	4.58	0.26	0.17	7.71	3.35e-06	0.0004	NM_004654; XM_011531469; XM_011531470; ENST00000338981; ENST00000426564; ENST00000453031; ENST00000471409; ENST00000493168; AF000986; AK057605; OTTHUMT00000088703; OTTHUMT00000088704; OTTHUMT00000088707; OTTHUMT00000088708; OTTHUMT00000088709; uc004fst.1; uc010nwt.1; uc010nwu.1	USP9Y	ubiquitin specific peptidase 9, Y-linked	chrY	+	14813160	14972957
16745752	9.12	6.17	0.22	0.18	7.7	1.99e-06	0.0003	NM_152722; XM_005271449; XM_006718786; XM_011542669; ENST00000298251; ENST00000526273; ENST00000528971; AK098396; AK122595; BC104831; BC113562; OTTHUMT00000387125; OTTHUMT00000387127; OTTHUMT00000387128; uc001qbk.3; uc001qbl.1; uc009zbj.3	HEPACAM	hepatic and glial cell adhesion molecule	chr11	-	124789089	124806308
17100888	8.13	5.19	0.18	0.33	7.67	3.98e-06	0.0004				chrUn_gl000224	+	102510	109743
16827041	8.24	5.3	0.13	0.32	7.66	1.32e-06	0.0003	NM_001308392; NM_001797; XM_005255761; XM_005255762; XM_005255763; XM_011522803; ENST00000268603; ENST00000394156; ENST00000562325; ENST00000562712; ENST00000562882; ENST00000562998; ENST00000563492; ENST00000564317; ENST00000564770; ENST00000565210; ENST00000566827; ENST00000567934; ENST00000568340; ENST00000569095; ENST00000569128; ENST00000569624; ENST00000569783; ENST00000619158; AK291251; AK…	CDH11	cadherin 11, type 2, OB-cadherin (osteoblast)	chr16	-	64977656	65156101
16830041	8.14	5.21	0.26	0.42	7.58	4.73e-05	0.0014	NM_153018; ENST00000318833; AK290549; BC142962; OTTHUMT00000438979; uc002gaq.3	ZFP3	ZFP3 zinc finger protein	chr17	+	4981754	4999669
16853009	6.09	3.17	0.38	0.17	7.57	2.14e-05	0.0009	XR_919147; XR_935608	LOC105372184	uncharacterized LOC105372184	chr18	+	68423514	68438194
16841450	8.72	5.8	0.57	0.57	7.55	0.0017	0.0162	NM_001101387; ENST00000580256; AK299808; AK300493; OTTHUMT00000441078; uc010col.3	PIRT	phosphoinositide-interacting regulator of transient receptor potential channels	chr17	-	10725792	10741418
16990321	7.02	4.11	0.38	0.2	7.54	2.39e-05	0.001	NM_018934; ENST00000239449; ENST00000624896; AF152493; AF217744; AK298296; AK301346; BC099728; OTTHUMT00000251814; OTTHUMT00000478918; uc003ljb.3	PCDHB14	protocadherin beta 14	chr5	+	140602931	140605860
16785127	9.54	6.63	0.27	0.52	7.52	5.96e-05	0.0017	NM_020663; XM_006720214; XM_011536993; XR_245708; XR_245709; ENST00000316754; ENST00000555125; ENST00000557133; ENST00000557447; AF087862; AF309563; AF498977; BC062575; OTTHUMT00000276975; OTTHUMT00000411875; OTTHUMT00000411876; OTTHUMT00000411893; uc001xgb.2	RHOJ	ras homolog family member J	chr14	+	63670832	63760230
17043982	10.32	7.42	0.11	0.52	7.5	1.47e-05	0.0008	NM_002214; XM_011515392; XM_011515393; XM_011515394; XM_011515395; XM_011515396; ENST00000222573; ENST00000460204; ENST00000477859; ENST00000478974; ENST00000537992; AB209429; AK295044; BC002630; BC038209; BT006739; M73780; OTTHUMT00000059915; OTTHUMT00000326475; OTTHUMT00000326476; OTTHUMT00000326477; OTTHUMT00000469729; uc003sut.3; uc003suu.3; uc011jyh.2	ITGB8	integrin beta 8	chr7	+	20370325	20455382
16886961	8.48	5.58	0.07	0.28	7.49	4.5e-07	0.0002	NM_001178015; NM_001178016; NM_022058; XM_005246694; XM_005246695; XM_006712643; XM_011511508; XM_011511509; XM_011511510; XM_011511511; XM_011511512; XM_011511513; XM_011511514; XM_011511515; ENST00000272716; ENST00000375514; ENST00000415876; ENST00000421911; ENST00000446228; ENST00000446997; ENST00000461456; ENST00000481721; ENST00000482861; ENST00000493021; ENST00000605990; ENST00000606386; AB…	SLC4A10	solute carrier family 4, sodium bicarbonate transporter, member 10	chr2	+	162280843	162841792
17076609	8.29	5.39	0.03	0.31	7.48	7.68e-07	0.0002	NM_003012; ENST00000220772; ENST00000379845; AF001900; AF017987; AF056087; AK127331; AK293090; BC036503; OTTHUMT00000377132; OTTHUMT00000377133; uc003xnt.3	SFRP1	secreted frizzled-related protein 1	chr8	-	41119476	41167016
16972993	7.13	4.23	0.1	0.29	7.44	7.42e-07	0.0002	NM_003265; ENST00000296795; ENST00000504367; ENST00000508051; ENST00000512264; ENST00000513189; AB445631; AK302143; BC043204; BC094737; BC096333; BC096334; BC096335; DQ445682; OTTHUMT00000360313; OTTHUMT00000360344; OTTHUMT00000360345; OTTHUMT00000360346; OTTHUMT00000360347; U88879; uc003iyq.3; uc003iyr.3; uc011ckz.2	TLR3	toll-like receptor 3	chr4	+	186990306	187006255
17048450	8.6	5.7	0.14	0.42	7.44	1.01e-05	0.0006	NM_004126; ENST00000248564; AF493878; BC009709; BT007141; OTTHUMT00000254719; U31384; uc003und.3	GNG11	guanine nucleotide binding protein (G protein), gamma 11	chr7	+	93551011	93555831
16788616	8.77	5.88	0.4	1.41	7.44	0.0072	0.0483	NR_003193; ENST00000362705; uc001yir.3	SNORD114-1	small nucleolar RNA, C/D box 114-1	chr14	+	101416170	101416241
16870828	7.83	4.95	0.33	0.44	7.41	9.32e-05	0.0022	NM_001256648; NM_001256649; NM_001256650; NM_001256651; NM_001256653; NM_001256654; NM_003423; XM_011528256; XM_011528257; XM_011528258; XM_011528259; XM_011528260; ENST00000354959; ENST00000357491; ENST00000594012; ENST00000594312; ENST00000595461; ENST00000596899; ENST00000598288; ENST00000598381; ENST00000599414; ENST00000599906; ENST00000624335; AK022905; BC006528; BT009756; OTTHUMT0000025038…	ZNF43	zinc finger protein 43	chr19	-	21987752	22034830
17014599	6.97	4.09	0.41	0.68	7.36	0.0006	0.0077				chr6	+	165241239	165243106
16946680	7.79	4.91	0.28	0.23	7.34	6.43e-06	0.0005				chr3	+	147657774	147724874
16916901	11.23	8.36	0.07	0.48	7.34	1.22e-05	0.0007	NM_014737; NM_170774; XM_005260895; XM_011529410; XM_011529411; XM_011529412; ENST00000379376; ENST00000379400; ENST00000478553; AK222650; AK291458; AY154470; AY154471; AY154472; BC110385; BC117118; BC117120; OTTHUMT00000077828; OTTHUMT00000077829; uc002wlc.3; uc002wld.3; uc002wlf.3	RASSF2	Ras association (RalGDS/AF-6) domain family member 2	chr20	-	4760669	4804291
17049904	7.26	4.39	0.02	0.32	7.3	8.51e-07	0.0002	NM_001031692; NM_005824; XM_005250108; ENST00000249377; ENST00000339431; ENST00000455453; ENST00000485478; ENST00000498487; AK290305; AY358889; BC027903; OTTHUMT00000347929; OTTHUMT00000347930; OTTHUMT00000347931; OTTHUMT00000347932; OTTHUMT00000347933; U32907; uc003vat.3; uc003vau.3	LRRC17	leucine rich repeat containing 17	chr7	+	102553344	102585558
16997931	8.71	5.84	0.12	0.31	7.3	1.32e-06	0.0003	NR_015436; NR_024383; NR_024384; NR_030741; ENST00000384838; ENST00000500197; ENST00000502301; ENST00000504246; ENST00000505030; ENST00000506014; ENST00000506664; ENST00000506978; ENST00000508885; ENST00000509265; ENST00000509405; ENST00000509783; ENST00000511014; ENST00000513026; ENST00000513805; ENST00000513893; ENST00000515885; AK091356; uc011cua.1; uc011cub.2; uc021ybe.1; uc021ybf.1	LINC00461; MIR9-2	long intergenic non-protein coding RNA 461; microRNA 9-2	chr5	-	87803363	87986858
16809748	7.96	5.1	0.1	0.36	7.27	3.45e-06	0.0004	NM_018365; ENST00000260453; ENST00000558694; ENST00000566386; BC031046; BC034991; OTTHUMT00000255047; OTTHUMT00000418851; OTTHUMT00000431910; uc002adr.2; uc010bfo.2	MNS1	meiosis-specific nuclear structural 1	chr15	-	56720929	56757335
16938899	7.98	5.11	0.22	0.36	7.27	1.17e-05	0.0007	NM_000249; NM_001167617; NM_001167618; NM_001167619; NM_001258271; NM_001258273; NM_001258274; XM_005265161; XM_005265163; XM_005265164; XM_005265166; XM_011533727; ENST00000231790; ENST00000413212; ENST00000413740; ENST00000429117; ENST00000432299; ENST00000435176; ENST00000441265; ENST00000442249; ENST00000447829; ENST00000450420; ENST00000454028; ENST00000455445; ENST00000456676; ENST000004570…	MLH1	mutL homolog 1	chr3	+	37034823	37107380
17117110	9.13	6.27	0.03	0.59	7.27	6.78e-05	0.0018	ENST00000610952; ENST00000619869; ENST00000620405; BC064619; BT007404; OTTHUMT00000477243; OTTHUMT00000477244; OTTHUMT00000477247; X69397; NM_001291737; NM_001291738; NM_013230; NR_117089; NR_117090; ENST00000606017; ENST00000619133; L33930; M58664; OTTHUMT00000477241; uc004ftz.1	CD24	CD24 molecule	chrY	-	21152513	21154705
16788620	9.1	6.24	0.34	0.84	7.25	0.0006	0.0082	NR_003195; ENST00000364969; AK001109; uc001yit.3	SNORD114-3	small nucleolar RNA, C/D box 114-3	chr14	+	101419686	101419760
16968938	6.96	4.11	0.25	0.41	7.2	1.69e-05	0.0008	NM_001286838; NM_001510; XM_011531893; XM_011531894; XM_011531895; ENST00000282020; ENST00000502699; ENST00000505687; ENST00000510992; ENST00000512631; ENST00000513976; ENST00000515744; ENST00000611049; AF009014; AK302355; BC099652; BC099653; BC099654; OTTHUMT00000253588; OTTHUMT00000362945; OTTHUMT00000362946; OTTHUMT00000362947; OTTHUMT00000362948; OTTHUMT00000362949; OTTHUMT00000362950; uc010i…	GRID2	glutamate receptor, ionotropic, delta 2	chr4	+	93225550	94695707
16869058	5.84	2.99	0.41	0.37	7.2	4.12e-05	0.0013				chr19	-	12138728	12138836
17116977	6.76	3.92	0.2	0.32	7.15	3.49e-06	0.0004				chrY	-	15360259	15592553
16735366	8.06	5.22	0.08	0.46	7.14	8.49e-06	0.0006	NM_001270428; NM_002315; NR_073006; XM_006718228; XM_011520096; XM_011520097; XM_011520098; XM_011520099; XM_011520100; ENST00000335790; ENST00000428101; ENST00000524379; ENST00000534484; BC039512; BC069673; BC069752; BC069793; BC096056; BC096057; BC096058; M26682; OTTHUMT00000386503; OTTHUMT00000386504; OTTHUMT00000386505; OTTHUMT00000386621; X64245; X64246; X64247	LMO1	LIM domain only 1 (rhombotin 1)	chr11	-	8245851	8290263
16796564	6.44	3.61	0.19	0.05	7.1	2.09e-07	0.0002	ENST00000499006; ENST00000502187; ENST00000512901; ENST00000554822; ENST00000556138; ENST00000556462; NR_015430; AK091668; AK097943	LINC01550	long intergenic non-protein coding RNA 1550	chr14	-	98391947	98444571
16999041	8.97	6.14	0.11	0.39	7.1	5.74e-06	0.0005	NM_001801; XR_427700; ENST00000250535; ENST00000502631; ENST00000504613; ENST00000504877; BC024241; CR536540; D85777; OTTHUMT00000250853; OTTHUMT00000371008; OTTHUMT00000371009; OTTHUMT00000371010; uc003krg.3	CDO1	cysteine dioxygenase type 1	chr5	-	115140430	115152651
16743517	8.86	6.03	0.48	0.33	7.1	0.0007	0.0085	NM_032427; XM_011543023; XM_011543024; XM_011543025; ENST00000524717; ENST00000618849; AY040322; BC143529; BC152449; OTTHUMT00000395540; uc001pfw.1	MAML2	mastermind-like transcriptional coactivator 2	chr11	-	95709762	96076382
16952148	7.78	4.96	0.25	0.23	7.09	1.2e-05	0.0007	NM_014805; XM_011534290; ENST00000322716; AF059751; AF086312; AY178832; BC064696; OTTHUMT00000470593; uc003cgk.3	EPM2AIP1; TRANK1	EPM2A (laforin) interacting protein 1; tetratricopeptide repeat and ankyrin repeat containing 1	chr3	-	37027357	37034795
16723062	5.73	2.91	0.25	0.21	7.07	1.33e-05	0.0007	NM_003986; XM_005253159; XM_005253160; XM_005253161; XM_011520402; XM_011520403; ENST00000263182; ENST00000525090; ENST00000527505; ENST00000528583; ENST00000529202; ENST00000531832; ENST00000533566; ENST00000534323; AF082868; AK290108; BC011034; CR456812; DQ471864; DQ471865; DQ471870; OTTHUMT00000387946; OTTHUMT00000387947; OTTHUMT00000387948; OTTHUMT00000387949; OTTHUMT00000387950; OTTHUMT00000…	BBOX1	butyrobetaine (gamma), 2-oxoglutarate dioxygenase (gamma-butyrobetaine hydroxylase) 1	chr11	+	27062272	27149356
16944588	7.96	5.14	0.12	0.11	7.05	9.67e-08	0.0001	NM_001145998; NM_021082; XM_005247722; XM_006713736; ENST00000295605; ENST00000465060; ENST00000469013; ENST00000469422; ENST00000489711; ENST00000489886; ENST00000489957; AK289820; AK296895; AK302002; AK304189; BC020743; BC044572; OTTHUMT00000355239; OTTHUMT00000355240; OTTHUMT00000355242; OTTHUMT00000355243; OTTHUMT00000355244; OTTHUMT00000355245; OTTHUMT00000355246; uc003eep.2; uc011bjn.1	SLC15A2	solute carrier family 15 (oligopeptide transporter), member 2	chr3	+	121612936	121663034
16694556	8.82	6.01	0.18	0.37	6.99	9.11e-06	0.0006	NM_006365; XM_005244832; XM_006711119; XM_011509067; XM_011509068; XM_011509069; XM_011509070; XM_011509071; XM_011509072; XM_011509073; XM_011509074; ENST00000310027; ENST00000357975; ENST00000368242; ENST00000368243; ENST00000400991; ENST00000462458; ENST00000463309; ENST00000464203; ENST00000464238; ENST00000465270; ENST00000465570; ENST00000469813; ENST00000471156; ENST00000476966; ENST000004…	C1orf61	chromosome 1 open reading frame 61	chr1	-	156374044	156400493
16993335	6.69	3.88	0.3	0.04	6.99	3.09e-05	0.0011	NM_014594; XM_005265894; ENST00000315475; AF525463; BC063312; OTTHUMT00000253473; uc003mju.3	ZNF354C	zinc finger protein 354C	chr5	+	178487416	178510538
16869427	8.02	5.22	0.28	0.24	6.95	8.02e-06	0.0006	NM_000068; NM_001127221; NM_001127222; NM_001174080; NM_023035; ENST00000360228; ENST00000573710; ENST00000573891; ENST00000574822; ENST00000585802; ENST00000586190; ENST00000587525; ENST00000590205; ENST00000593160; ENST00000593267; ENST00000614285; AB035727; AF004883; AF004884; BC028611; FJ040507; OTTHUMT00000104062; OTTHUMT00000439639; OTTHUMT00000439640; OTTHUMT00000439641; OTTHUMT00000453122…	CACNA1A	calcium channel, voltage-dependent, P/Q type, alpha 1A subunit	chr19	-	13317256	13617274
16909319	9.23	6.43	0.1	0.45	6.95	8.38e-06	0.0006	NM_139072; XM_005246950; ENST00000341772; ENST00000482831; AF442487; AK289553; AK304596; AK304631; AY358891; BC035009; OTTHUMT00000331902; OTTHUMT00000331903; uc002vpv.3; uc010zly.1	DNER	delta/notch like EGF repeat containing	chr2	-	230222345	230579286
16788578	6.53	3.73	0.22	0.26	6.93	1.15e-05	0.0007	NR_003232; ENST00000364802; AK001109; uc001yil.3	SNORD113-4; SNORD114-3	small nucleolar RNA, C/D box 113-4; small nucleolar RNA, C/D box 114-3	chr14	+	101402828	101426536
16775136	9.6	6.82	0.15	0.37	6.88	4.97e-06	0.0005	NM_001040429; XM_005266357; XM_005266358; XM_011535050; ENST00000377918; ENST00000484979; ENST00000612954; ENST00000615375; AF029343; AK289980; BC028165; OTTHUMT00000045139; OTTHUMT00000045140; OTTHUMT00000476501; OTTHUMT00000476502; uc001vhq.1; uc001vhr.1; uc010aec.1	PCDH17	protocadherin 17	chr13	+	58205789	58303445
16841137	9.68	6.91	0.15	0.21	6.84	3.78e-07	0.0002	NM_001130831; NM_003644; NM_201432; NM_201433; XM_005256831; XM_005256832; XM_005256833; XM_005256834; XM_005256835; XM_011524044; ENST00000323816; ENST00000396115; ENST00000432992; ENST00000437099; ENST00000542249; ENST00000578456; ENST00000578599; ENST00000578655; ENST00000579140; ENST00000579158; ENST00000580043; ENST00000580811; ENST00000580865; ENST00000581112; ENST00000581871; ENST000005838…	GAS7	growth arrest-specific 7	chr17	-	9813926	10101868
16946686	5	2.23	0.3	0.33	6.84	9.11e-05	0.0021	XR_108504; XR_171418; ENST00000490465	LOC100507461	uncharacterized LOC100507461	chr3	+	147795946	147805816
16824352	8.42	5.66	0.18	0.18	6.81	1.04e-06	0.0003	NM_022166; XM_011522574; ENST00000261381; ENST00000563403; ENST00000568226; ENST00000575674; OTTHUMT00000252241; OTTHUMT00000436075; OTTHUMT00000436076; OTTHUMT00000437944; uc002dfa.3	XYLT1	xylosyltransferase I	chr16	-	17196181	17564738
17126208	8.45	5.69	0.17	0.55	6.78	4.09e-05	0.0013				CAR_Intergenic_10.1	+	1	2375
16788653	6.14	3.38	0.41	0.32	6.74	9.91e-05	0.0023	NR_003201; ENST00000364370; uc001yiz.3	SNORD114-9	small nucleolar RNA, C/D box 114-9	chr14	+	101432366	101432437
16911493	7.3	4.55	0.09	0.23	6.73	5.65e-07	0.0002	NM_018327; XM_011529278; XM_011529279; XM_011529280; ENST00000399002; ENST00000431275; ENST00000434210; ENST00000450297; ENST00000476791; ENST00000485952; AK001974; AK300184; BC005205; BC020656; BC150644; OTTHUMT00000078032; OTTHUMT00000078033; OTTHUMT00000078034; OTTHUMT00000078035; OTTHUMT00000078036; OTTHUMT00000254544; uc002wod.1	SPTLC3	serine palmitoyltransferase, long chain base subunit 3	chr20	+	12989627	13147411
16756370	7.7	4.95	0.28	0.15	6.73	7.22e-06	0.0005	NM_001206691; NM_032491; NM_213594; ENST00000229387; ENST00000357881; ENST00000392842; ENST00000536688; ENST00000536722; ENST00000539967; ENST00000546882; ENST00000549040; ENST00000551640; ENST00000552773; ENST00000552866; ENST00000552917; AB044245; AB095365; AB095366; AB195784; AB195785; AF332192; AK291445; AK302837; AY102009; BC028582; BC030644; OTTHUMT00000402707; OTTHUMT00000402708; OTTHUMT00…	RFX4	regulatory factor X, 4 (influences HLA class II expression)	chr12	+	106976685	107156582
16798146	9.86	7.11	0.08	0.83	6.73	0.0004	0.0059	NR_003320; NR_003322; ENST00000384404; ENST00000384462; uc001yxo.3	SNORD116-5; SNORD116-7	small nucleolar RNA, C/D box 116-5; small nucleolar RNA, C/D box 116-7	chr15	+	25307479	25307575
16798150	9.86	7.11	0.08	0.83	6.73	0.0004	0.0059	NR_003320; NR_003322; ENST00000384404; ENST00000384462; uc001yxo.3	SNORD116-5; SNORD116-7	small nucleolar RNA, C/D box 116-5; small nucleolar RNA, C/D box 116-7	chr15	+	25312934	25313030
16890207	11.19	8.44	0.05	0.48	6.71	1.21e-05	0.0007	NM_001039538; NM_002374; NM_031845; NM_031847; XM_005246555; XM_005246562; XM_005246565; XM_005246566; XM_006712532; XM_011511186; XM_011511187; XM_011511188; XM_011511189; XM_011511190; XM_011511191; XM_011511192; XM_011511193; XM_011511194; XM_011511195; XM_011511196; XM_011511197; XM_011511198; ENST00000199940; ENST00000360351; ENST00000361559; ENST00000392193; ENST00000392194; ENST00000445941…	MAP2	microtubule associated protein 2	chr2	+	210288771	210598842
16676167	7.39	4.65	0.36	0.21	6.7	3.81e-05	0.0013	NM_002725; NM_201348; ENST00000343110; BC032498; CR541787; CR542270; OTTHUMT00000087474; U29089; uc001gzs.3; uc001gzt.3	PRELP	proline/arginine-rich end leucine-rich repeat protein	chr1	+	203444883	203460480
16666485	6.87	4.13	0.32	0.5	6.7	0.0002	0.0041	NM_006820; XM_005270391; XM_005270392; XM_005270393; XM_006710304; XM_011540539; ENST00000370751; ENST00000450498; ENST00000452835; ENST00000459784; ENST00000462041; ENST00000474002; ENST00000476521; ENST00000476876; ENST00000486882; ENST00000494910; AB000115; AK293385; AK303187; AK316232; AL832618; BC015932; OTTHUMT00000026834; OTTHUMT00000026835; OTTHUMT00000026836; OTTHUMT00000026837; OTTHUMT0…	IFI44L	interferon-induced protein 44-like	chr1	+	79085607	79111830
16798152	10.93	8.19	0.07	0.88	6.7	0.0008	0.0095	NR_003323; ENST00000384365; uc001yxr.3	SNORD116-8	small nucleolar RNA, C/D box 116-8	chr15	+	25315578	25315674
16990966	8.17	5.43	0.09	0.12	6.69	4.78e-08	0.0001	NM_001001669; XM_005268447; XM_005268448; XM_006714784; XM_011537642; XM_011537643; ENST00000333677; ENST00000505810; ENST00000509831; AK023814; AK300355; AK300559; AK316002; OTTHUMT00000373762; OTTHUMT00000373763; OTTHUMT00000373764; uc003lra.1	ARHGEF37	Rho guanine nucleotide exchange factor 37	chr5	+	148931510	149014531
16659357	5.88	3.14	0.38	0.34	6.69	8.16e-05	0.002	NM_152290; XM_011542434; ENST00000376210; ENST00000474179; ENST00000614859; AK026705; AK298760; BC029894; BX647383; OTTHUMT00000005325; OTTHUMT00000005326; OTTHUMT00000005327; uc001auh.3; uc010obe.1	C1orf158	chromosome 1 open reading frame 158	chr1	+	12806163	12823847
16990261	8.3	5.56	0.23	0.42	6.67	1.12e-05	0.0007	NM_018937; ENST00000231130; ENST00000543635; AF152496; AF217755; BC104817; OTTHUMT00000251817; uc003lio.3	PCDHB3	protocadherin beta 3	chr5	+	140480234	140483406
16909413	7.77	5.04	0.35	0.29	6.67	2.93e-05	0.0011	NM_001185015; NM_004509; NM_004510; NM_080424; XM_005246525; XM_006712487; XM_006712489; XM_011511088; XM_011511089; XM_011511090; XM_011511091; XM_011511092; ENST00000258381; ENST00000258382; ENST00000358662; ENST00000392048; ENST00000409815; ENST00000416610; ENST00000462232; ENST00000463022; ENST00000477068; ENST00000480916; ENST00000483067; ENST00000486146; ENST00000489597; ENST00000490880; EN…	SP110	SP110 nuclear body protein	chr2	-	231032009	231090444
17112918	6.9	4.17	0.3	0.42	6.66	4.41e-05	0.0014	NM_018476; ENST00000372728; AF183416; AF220189; AF237783; AK290958; AY833561; BC126427; BC126429; OTTHUMT00000058925; uc004ejt.1	BEX1	brain expressed X-linked 1	chrX	-	102317579	102319168
16990304	7.72	4.98	0.45	0.16	6.65	9.41e-05	0.0022	NM_018932; ENST00000239450; ENST00000622978; ENST00000624949; AF152491; AF217746; AK293336; AK316160; BC045637; OTTHUMT00000251815; OTTHUMT00000478895; OTTHUMT00000478896; uc003liz.3; uc011dak.2	PCDHB12	protocadherin beta 12	chr5	+	140588269	140591698
16875166	6.49	3.75	0.13	0.18	6.64	3.3e-07	0.0002	NM_001172674; NM_001172675; NM_032584; XM_005259335; XM_005259336; XM_006723430; XM_006723431; XM_011527407; ENST00000334197; ENST00000452676; ENST00000595710; ENST00000595967; ENST00000599096; ENST00000601469; AY029765; BC136255; OTTHUMT00000464170; OTTHUMT00000464172; OTTHUMT00000464173; OTTHUMT00000464174; OTTHUMT00000464175; uc002qbb.2; uc002qbc.2; uc010eql.2; ENST00000597183; ENST00000601804…	ZNF347	zinc finger protein 347	chr19	-	53641957	53662322
16843404	8.58	5.85	0.13	0.23	6.61	6.57e-07	0.0002	NM_001104587; NM_001104588; NM_001104589; NM_001104590; NM_152270; XM_005258068; XM_006722171; XM_011525465; ENST00000308377; ENST00000394566; ENST00000427966; ENST00000430814; ENST00000441608; ENST00000498396; ENST00000586099; ENST00000588579; ENST00000589562; ENST00000589811; ENST00000591682; ENST00000592108; ENST00000592122; AL831964; BC052586; OTTHUMT00000256480; OTTHUMT00000256481; OTTHUMT00…	SLFN11	schlafen family member 11	chr17	-	33677324	33700720
17116675	6.01	3.28	0.37	0.09	6.61	0.0001	0.0024				chrY	+	58912269	58915039
17118546	8.18	5.47	1.34	0.31	6.53	0.0183	0.0975
17107505	6	3.29	0.09	0.37	6.52	4.99e-06	0.0005	NM_004709; ENST00000408967; BC113600; BC113604; OTTHUMT00000356465; uc004fch.3	TMEM257	transmembrane protein 257	chrX	+	144908928	144911374
16798138	10.94	8.23	0.13	0.86	6.5	0.001	0.0115	NR_003317; ENST00000384274; uc001yxi.3	SNORD116-2	small nucleolar RNA, C/D box 116-2	chr15	+	25299356	25299452
16854414	7.7	5	0.84	0.29	6.5	0.0158	0.0875	NM_001650; NM_004028; XM_011525942; ENST00000383168; ENST00000383170; ENST00000440832; ENST00000578776; ENST00000581374; ENST00000583022; ENST00000584088; ENST00000622234; AB128929; AK222684; AK295069; BC022286; D63412; HQ901095; KF055862; OTTHUMT00000254914; OTTHUMT00000446530; OTTHUMT00000446532; OTTHUMT00000446533; OTTHUMT00000446534; OTTHUMT00000446795; OTTHUMT00000447067; U34845; U63622; U63…	AQP4	aquaporin 4	chr18	-	24432002	24445749
17104643	11.3	8.61	0.12	0.43	6.49	8.83e-06	0.0006	NM_001166660; NM_018977; NM_181303; XM_005262279; XM_006724662; XM_006724663; XM_011530974; XM_011530975; ENST00000358741; ENST00000374051; ENST00000395855; ENST00000476589; ENST00000536169; ENST00000612180; AF217411; AF217412; AK296217; AK299567; AK299669; BC051715; GQ489207; OTTHUMT00000057120; OTTHUMT00000057121; OTTHUMT00000057122; OTTHUMT00000057123; uc004dzb.3; uc004dzc.3; uc004dzd.2; uc004…	NLGN3	neuroligin 3	chrX	+	70364681	70391051
16965519	10.27	7.58	0.29	0.75	6.42	0.0011	0.0122	NM_003102; XR_427488; ENST00000382120; ENST00000598411; BC014418; CR541853; J02947; OTTHUMT00000250416; OTTHUMT00000461483; uc003gqz.3	SOD3	superoxide dismutase 3, extracellular	chr4	+	24797085	24802467
16758052	7.48	4.8	0.08	0.06	6.41	3.56e-08	0.0001	NM_002562; NR_033948; NR_033949; NR_033950; NR_033951; NR_033952; NR_033953; NR_033954; NR_033955; NR_033956; XM_011538418; XM_011538419; XM_011538420; ENST00000261826; ENST00000328963; ENST00000535250; ENST00000535600; ENST00000535928; ENST00000537312; ENST00000538011; ENST00000539606; ENST00000539695; ENST00000541022; ENST00000541564; ENST00000541716; ENST00000545434; AK290405; AK294126; AK2964…	P2RX7	purinergic receptor P2X, ligand gated ion channel, 7	chr12	+	121570622	121624354
16944665	8.74	6.07	0.24	0.41	6.38	2.18e-05	0.0009	NM_138287; ENST00000296161; ENST00000383661; AF484416; AK093782; AY225123; AY780792; BC042191; BC060509; BX648267; OTTHUMT00000355966; OTTHUMT00000355967; uc003efk.3; uc010hrj.3; uc021xdb.1	DTX3L	deltex 3 like, E3 ubiquitin ligase	chr3	+	122283085	122294050
16922200	9.14	6.47	0.19	0.22	6.37	1.08e-06	0.0003	NM_005806; XM_005260908; ENST00000333337; ENST00000382357; ENST00000430860; BC036245; BC047511; OTTHUMT00000139662; OTTHUMT00000139663; OTTHUMT00000315807; uc002yqx.2	OLIG2	oligodendrocyte lineage transcription factor 2	chr21	+	34398153	34401504
17105069	8.03	5.36	0.21	0.33	6.37	1.11e-05	0.0007	NM_001278000; NM_005296; XM_005262126; XM_006724639; XM_011530921; ENST00000435339; ENST00000514744; ENST00000607964; ENST00000610214; ENST00000614823; BC069996; BC074722; BC095538; OTTHUMT00000057322; OTTHUMT00000471700; OTTHUMT00000471701; OTTHUMT00000471702; U90322; uc010nme.3	LPAR4	lysophosphatidic acid receptor 4	chrX	+	78003206	78012591
16827022	6.85	4.18	0.09	0.2	6.35	3.68e-07	0.0002	NM_001796; XM_005255759; XM_005255760; ENST00000299345; ENST00000577390; ENST00000577536; ENST00000577730; ENST00000580044; ENST00000582242; ENST00000583382; ENST00000583483; ENST00000584337; ENST00000584506; ENST00000585315; AB035305; AB074170; BC113416; L34060; OTTHUMT00000268754; OTTHUMT00000429868; OTTHUMT00000429869; OTTHUMT00000429870; OTTHUMT00000429871; OTTHUMT00000429872; OTTHUMT00000429…	CDH8	cadherin 8, type 2	chr16	-	61685915	62070739
16738479	8.54	5.87	0.32	0.32	6.35	6.05e-05	0.0017	NM_001278201; NM_001278206; NM_014096; NM_017611; NM_199329; ENST00000352187; ENST00000395123; ENST00000395124; ENST00000525205; ENST00000525474; ENST00000526125; ENST00000526621; ENST00000528098; ENST00000528187; ENST00000529112; ENST00000529113; ENST00000529494; ENST00000529554; ENST00000529748; ENST00000529896; ENST00000530005; ENST00000530232; ENST00000530316; ENST00000532278; ENST00000532795…	SLC43A3; PRG2	solute carrier family 43, member 3; proteoglycan 2, bone marrow (natural killer cell activator, eosinophil granule major basic protein)	chr11	-	57174427	57195053
16783265	7.45	4.78	0.15	0.13	6.34	2.34e-07	0.0002	NM_001164749; NM_001165893; NM_022123; NM_173159; XM_005267991; XM_005267992; XM_005267993; XM_011537067; XM_011537068; XM_011537069; XM_011537070; XM_011537071; XM_011537072; XM_011537073; XM_011537074; ENST00000346562; ENST00000356141; ENST00000357798; ENST00000546849; ENST00000547068; ENST00000548645; ENST00000549770; ENST00000550662; ENST00000551008; ENST00000551492; ENST00000551634; ENST0000…	NPAS3	neuronal PAS domain protein 3	chr14	+	33404139	34273480
16998162	7.42	4.77	0.04	0.12	6.31	4.18e-08	0.0001	NM_001002796; NM_001297777; NM_024717; XM_005272082; XM_005272083; XM_005272084; XM_005272086; XM_005272087; XM_005272088; XM_005272090; XM_006714692; XM_011543647; XM_011543648; XM_011543649; XM_011543650; XR_427720; XR_948297; ENST00000312216; ENST00000429576; ENST00000503301; ENST00000505078; ENST00000505208; ENST00000505465; ENST00000506568; ENST00000507214; ENST00000508509; ENST00000509850; …	MCTP1	multiple C2 domains, transmembrane 1	chr5	-	94039446	94620279
16990271	9.93	7.28	0.11	0.6	6.31	6.15e-05	0.0017	NM_001303145; NM_018939; ENST00000231136; ENST00000622991; AF152499; AF217752; AK299661; OTTHUMT00000251818; OTTHUMT00000478872; uc003lir.3	PCDHB6	protocadherin beta 6	chr5	+	140529683	140532868
17121318	9.58	6.92	0.39	0.37	6.31	0.0002	0.004				TCONS_l2_00009374	+	1	230
16949062	8.88	6.23	0.02	0.02	6.3	1.34e-08	0.0001	NM_004443; ENST00000330394; ENST00000482987; BC052968; OTTHUMT00000345413; OTTHUMT00000345414; uc003foz.3	EPHB3	EPH receptor B3	chr3	+	184279572	184300197
17050350	7.12	4.46	0.19	0.35	6.3	7.77e-06	0.0006	NM_001099658; NM_001099660; NM_018334; ENST00000308478; ENST00000421101; ENST00000422987; ENST00000451085; ENST00000464835; AB060967; AF134481; AK292556; AY358280; BC035133; CR457397; OTTHUMT00000338170; OTTHUMT00000338171; OTTHUMT00000338172; OTTHUMT00000338173; uc003vfs.4; uc003vft.4; uc003vfu.4	LRRN3	leucine rich repeat neuronal 3	chr7	+	110731062	110765510
17116194	8.11	5.45	0.14	0.45	6.29	1.26e-05	0.0007	NR_001545; ENST00000417071; ENST00000440408; ENST00000457658; uc004fss.3	TTTY15	testis-specific transcript, Y-linked 15 (non-protein coding)	chrY	+	14774265	14804162
16990264	5.51	2.85	0.34	0.33	6.29	2.66e-05	0.001	NM_018938; ENST00000194152; ENST00000543635; AF152497; AF217754; BC098139; BC098346; OTTHUMT00000251812; uc003lip.1	PCDHB4; PCDHB3	protocadherin beta 4; protocadherin beta 3	chr5	+	140501581	140505201
17126212	5.64	2.99	0.28	0.01	6.28	2.13e-06	0.0003				CAR_Intergenic_10.3	+	1	274
16909081	10.27	7.62	0.33	0.33	6.27	4.78e-05	0.0014	NM_001290263; NM_014689; XM_005246672; XM_005246673; XM_006712616; XM_006712617; XM_006712619; XM_006712620; XM_006712621; XM_006712622; XM_006712623; XM_006712624; XM_011511442; ENST00000258390; ENST00000409592; ENST00000422684; ENST00000435582; ENST00000458608; ENST00000471810; ENST00000472652; ENST00000474102; ENST00000489831; ENST00000492251; ENST00000492369; ENST00000535663; ENST00000543715;…	DOCK10	dedicator of cytokinesis 10	chr2	-	225629807	225907330
17011397	8.69	6.04	0.04	0.41	6.26	1.06e-05	0.0007	NM_001286102; NM_003269; XM_011536094; ENST00000368983; ENST00000368986; ENST00000426403; ENST00000484978; AB307709; AF220532; AF411525; BC028031; HQ692846; OTTHUMT00000041712; OTTHUMT00000316394; OTTHUMT00000316395; OTTHUMT00000316396; uc003psg.3	NR2E1	nuclear receptor subfamily 2, group E, member 1	chr6	+	108487215	108510013
17113448	7.65	5.01	0.33	0.55	6.24	0.0003	0.0046	NM_000640; ENST00000243213; ENST00000371936; ENST00000468224; AK291957; BC020739; BC033705; GQ494004; OTTHUMT00000057966; OTTHUMT00000057967; U70981; uc004epx.3; uc010nqd.1; uc022cdb.1	IL13RA2	interleukin 13 receptor, alpha 2	chrX	-	114238538	114254540
16798144	10.99	8.35	0.07	0.86	6.24	0.0008	0.0092	NR_003318; NR_003324; ENST00000384000; ENST00000384287; uc001yxk.3; uc001yxs.3	SNORD116-3; SNORD116-9	small nucleolar RNA, C/D box 116-3; small nucleolar RNA, C/D box 116-9	chr15	+	25302006	25302102
16798154	10.99	8.35	0.07	0.86	6.24	0.0008	0.0092	NR_003318; NR_003324; ENST00000384000; ENST00000384287; uc001yxk.3; uc001yxs.3	SNORD116-3; SNORD116-9	small nucleolar RNA, C/D box 116-3; small nucleolar RNA, C/D box 116-9	chr15	+	25318253	25318349
16948461	11.71	9.08	0.05	0.63	6.23	8.86e-05	0.0021	NM_003106; ENST00000325404; BC013923; OTTHUMT00000350419; uc003fkx.3	SOX2	SRY box 2	chr3	+	181429712	181432224
17116251	7.25	4.61	0.14	0.48	6.22	2.24e-05	0.001	NM_001122665; NM_001302552; NM_004660; XM_006724878; XM_011531471; ENST00000336079; ENST00000360160; ENST00000440554; ENST00000454054; ENST00000463199; ENST00000469101; ENST00000472510; ENST00000493363; AF000984; AF000985; AK296366; AK302172; AK303176; AK303638; BC034942; OTTHUMT00000088405; OTTHUMT00000088406; OTTHUMT00000088407; OTTHUMT00000088408; OTTHUMT00000088409; OTTHUMT00000088410; OTTHUM…	DDX3Y	DEAD (Asp-Glu-Ala-Asp) box helicase 3, Y-linked	chrY	+	15016019	15032390
16798069	5.01	2.38	0.43	0.31	6.2	6.47e-05	0.0017	AF319524; uc001yxa.1; AF319522; AF319523	SNRPN; SNURF	small nuclear ribonucleoprotein polypeptide N; SNRPN upstream reading frame	chr15	+	25244117	25244225
16746237	7.15	4.52	0.19	0.26	6.19	5.3e-06	0.0005	NM_001301089; NM_014758; XM_005271546; XM_011542819; XM_011542820; XM_011542821; XM_011542822; XM_011542823; XM_011542824; XM_011542825; XM_011542826; XM_011542827; XR_428976; XR_428977; ENST00000265909; ENST00000426933; ENST00000524460; ENST00000526579; ENST00000527116; ENST00000527451; ENST00000528555; ENST00000530330; ENST00000530356; ENST00000531608; ENST00000533214; ENST00000533318; ENST0000…	SNX19	sorting nexin 19	chr11	-	130745331	130786404
16960355	9.43	6.8	0.19	0.54	6.18	6.03e-05	0.0017	NM_014220; XR_924140; ENST00000305366; ENST00000472441; ENST00000493298; ENST00000493348; ENST00000622124; AL832780; BC008442; BC010166; BC034145; CR456953; OTTHUMT00000356368; OTTHUMT00000356370; OTTHUMT00000356371; OTTHUMT00000356372; uc003exb.1	TM4SF1	transmembrane 4 L six family member 1	chr3	-	149086805	149095652
16892116	7.66	5.03	0.31	0.06	6.17	5.26e-05	0.0015	XM_011511910; XM_011511912; BC014149	ARMC9	armadillo repeat containing 9	chr2	+	232253687	232259702
17055390	7.54	4.92	0.15	0.28	6.16	1.81e-06	0.0003	NM_004080; NM_145695; XM_005249628; XM_005249629; XM_005249630; XM_005249631; XM_011515153; XM_011515154; XM_011515155; XM_011515156; XM_011515157; XM_011515158; XM_011515159; XM_011515160; XR_428070; ENST00000399322; ENST00000402815; ENST00000403951; ENST00000403963; ENST00000406247; ENST00000407950; ENST00000437998; ENST00000463981; ENST00000464065; ENST00000467449; ENST00000471732; ENST0000047…	DGKB	diacylglycerol kinase, beta 90kDa	chr7	-	14184674	15014402
16826510	7.82	5.2	0.15	0.22	6.16	2.29e-06	0.0003	NM_001080430; NM_001146188; XM_005255892; XM_005255893; XM_011523002; ENST00000219746; ENST00000407228; ENST00000563091; ENST00000566696; ENST00000568436; AK025084; AK095095; AK299202; OTTHUMT00000422532; OTTHUMT00000422533; OTTHUMT00000422534; OTTHUMT00000422535; OTTHUMT00000422536; uc002egw.2; uc010vgt.1	TOX3	TOX high mobility group box family member 3	chr16	-	52471918	52581714
16776961	6.09	3.48	0.3	0.33	6.13	9.18e-05	0.0021	NR_044993; ENST00000608651	GAS6-AS2	GAS6 antisense RNA 2 (head to head)	chr13	+	114567150	114569805
17059776	8.7	6.09	0.13	0.34	6.1	4.27e-06	0.0004	NM_001303496; NM_001303497; NM_001303498; NM_001303500; NM_152703; XM_005250193; XM_006715890; XM_011515903; ENST00000318238; ENST00000411955; ENST00000414791; ENST00000437805; ENST00000439952; ENST00000446033; ENST00000446959; ENST00000477816; ENST00000610760; AF474973; AK026672; AK304779; AY195588; BC127117; BC127118; OTTHUMT00000341730; OTTHUMT00000341731; OTTHUMT00000341732; OTTHUMT0000034173…	SAMD9L	sterile alpha motif domain containing 9-like	chr7	-	92759368	92777682
17105543	7.49	4.88	0.12	0.26	6.09	1.86e-06	0.0003	NM_080390; ENST00000329035; ENST00000372780; ENST00000476749; AF325115; OTTHUMT00000057605; OTTHUMT00000057606; uc004eip.3; BC093932; BC104764	TCEAL2	transcription elongation factor A (SII)-like 2	chrX	+	101380660	101382684
16832634	9.83	7.23	0.13	0.41	6.09	9.88e-06	0.0006	NM_016518; ENST00000323372; ENST00000419875; ENST00000466889; ENST00000469082; ENST00000484308; ENST00000577182; ENST00000578748; ENST00000580241; ENST00000580383; ENST00000583215; AF134593; AF136970; BC008960; BC027622; CR457155; OTTHUMT00000255954; OTTHUMT00000255955; OTTHUMT00000255956; OTTHUMT00000255957; OTTHUMT00000255958; OTTHUMT00000446820; OTTHUMT00000446987; OTTHUMT00000446988; OTTHUMT0…	PIPOX	pipecolic acid oxidase	chr17	+	27369918	27384236
16875881	7.19	4.58	0.38	0.06	6.08	1.91e-05	0.0009	NM_022103; NR_030740; XM_011527207; XM_011527208; XM_011527209; XM_011527210; XM_011527211; ENST00000292069; ENST00000504904; ENST00000587555; ENST00000589652; ENST00000589946; ENST00000591790; ENST00000592189; ENST00000629654; AK126957; AK127426; BC074898; BC074899; BC136388; BC150593; OTTHUMT00000458393; OTTHUMT00000458394; OTTHUMT00000458395; OTTHUMT00000458396; OTTHUMT00000458397; OTTHUMT0000…	ZNF667	zinc finger protein 667	chr19	-	56950693	56988770
16945682	8.21	5.61	0.27	0.47	6.08	0.0001	0.0024	NM_001099; NM_001134194; NM_001292037; XM_011512946; XM_011512947; ENST00000336375; ENST00000351273; ENST00000475741; ENST00000483689; ENST00000489084; ENST00000493235; ENST00000495911; ENST00000507647; ENST00000512463; AB102888; AK300540; BC007460; BC008493; BC016344; BC017877; M34840; OTTHUMT00000356699; OTTHUMT00000356700; OTTHUMT00000356701; OTTHUMT00000356752; OTTHUMT00000356753; OTTHUMT0000…	ACPP	acid phosphatase, prostate	chr3	+	132036211	132087146
16819202	9.28	6.68	0.48	0.27	6.08	0.0007	0.0089	NM_005954; ENST00000200691; ENST00000561640; ENST00000565838; ENST00000566451; ENST00000566576; ENST00000570176; BC013081; BT007030; OTTHUMT00000257062; OTTHUMT00000434119; OTTHUMT00000434120; OTTHUMT00000434121; OTTHUMT00000434122; OTTHUMT00000434123; uc002ejf.3	MT3	metallothionein 3	chr16	+	56623184	56625000
16831117	8.93	6.33	0.47	0.49	6.07	0.001	0.011	NM_001173461; NM_001173462; NM_207386; XM_011523837; XM_011523838; XM_011523839; XM_011523840; XM_011523841; XM_011523842; XM_011523843; XM_011523844; ENST00000343478; ENST00000409168; ENST00000432116; ENST00000441885; DQ070854; OTTHUMT00000333969; OTTHUMT00000333970; OTTHUMT00000333971; OTTHUMT00000441215; uc002gna.4; uc002gnc.2; uc010com.3	SHISA6	shisa family member 6	chr17	+	11144580	11467380
16719417	8.99	6.39	0.15	0.49	6.05	2.75e-05	0.0011	NM_001288973; NM_001288974; NM_001288975; NM_003474; NM_021641; ENST00000368676; ENST00000368679; ENST00000448723; ENST00000467145; ENST00000482291; ENST00000485388; ENST00000494661; AF023476; AF023477; AK291629; AY358878; BC060804; KF444157; OTTHUMT00000050961; OTTHUMT00000050962; OTTHUMT00000050963; OTTHUMT00000050964; OTTHUMT00000050965; OTTHUMT00000050966; OTTHUMT00000050967; uc001ljk.2; uc00…	ADAM12	ADAM metallopeptidase domain 12	chr10	-	127700950	128077127
16691576	8.19	5.6	0.08	0.02	6.04	7.5e-08	0.0001	NM_152380; XM_005271161; XM_005271162; XM_011542052; ENST00000207157; ENST00000369429; ENST00000449873; AK096396; BC122553; OTTHUMT00000034080; OTTHUMT00000034351; OTTHUMT00000034352; uc001ehl.1; uc009whj.1	TBX15	T-box 15	chr1	-	119425666	119532179
16748500	8.17	5.58	0.06	0.29	6.04	1.87e-06	0.0003	ENST00000534843; ENST00000588943; OTTHUMT00000400669; OTTHUMT00000453200	APOLD1	apolipoprotein L domain containing 1	chr12	+	12965195	12965374
16966809	12.23	9.64	0.12	0.57	6.03	5.78e-05	0.0016	NM_006206; XM_005265743; XM_006714039; XM_006714041; XM_011534385; XM_011534386; ENST00000257290; ENST00000461294; ENST00000503856; ENST00000504461; ENST00000507536; ENST00000508170; ENST00000509092; ENST00000509490; ENST00000512143; ENST00000512522; BC015186; BC063414; L25829; M21574; OTTHUMT00000250598; OTTHUMT00000361558; OTTHUMT00000361559; OTTHUMT00000361560; OTTHUMT00000361561; OTTHUMT00000…	PDGFRA	platelet-derived growth factor receptor, alpha polypeptide	chr4	+	55095264	55164414
16875034	6.52	3.93	0.02	0.1	6.02	2.83e-08	0.0001	NM_001102657; XM_011526558; XM_011526559; ENST00000322146; ENST00000597065; ENST00000597252; AK131308; BC011784; OTTHUMT00000462456; OTTHUMT00000462458; uc010ydi.2; uc010ydj.2	ZNF836	zinc finger protein 836	chr19	-	52658125	52674896
17050847	10.77	8.19	0.07	0.58	5.99	5.56e-05	0.0016	NM_001206838; NM_001206839; NM_002851; XM_005250519; XR_927505; ENST00000393386; ENST00000449182; ENST00000468641; ENST00000470504; ENST00000471837; ENST00000474500; ENST00000483995; ENST00000489114; AK294062; M93426; OTTHUMT00000347288; OTTHUMT00000347289; OTTHUMT00000347290; OTTHUMT00000347293; OTTHUMT00000347294; OTTHUMT00000347295; OTTHUMT00000347296; OTTHUMT00000347297; uc003vjy.3; uc003vjz.…	PTPRZ1	protein tyrosine phosphatase, receptor-type, Z polypeptide 1	chr7	+	121513143	121702090
16798148	10.84	8.26	0.11	0.84	5.99	0.0009	0.0107	NR_003321; ENST00000384711	SNORD116-6	small nucleolar RNA, C/D box 116-6	chr15	+	25310172	25310269
16780264	8.97	6.39	0.15	0.24	5.96	2.09e-06	0.0003	NM_007084; ENST00000376945; OTTHUMT00000045467; uc001vma.3	SOX21	SRY box 21	chr13	-	95361876	95364389
16965716	6.45	3.87	0.33	0.38	5.96	0.0001	0.0024				chr4	+	26789737	26790828
17118540	8.04	5.47	1.33	0.42	5.96	0.0224	0.1139
16664550	5.26	2.69	0.25	0.16	5.94	1.45e-05	0.0007	XR_947314; XR_957292	LOC105378710	uncharacterized LOC105378710	chr1	+	50723329	50723876
16672126	9.3	6.73	0.25	0.28	5.93	2.24e-05	0.001	NM_021948; NM_198427; XM_011509866; ENST00000329117; ENST00000361588; ENST00000424639; ENST00000441358; ENST00000457777; ENST00000479949; ENST00000491823; ENST00000496038; AF228710; AF229053; AK126588; AK289759; AY358372; BC009117; BC022938; BC027971; OTTHUMT00000081839; OTTHUMT00000081840; OTTHUMT00000081841; OTTHUMT00000081842; OTTHUMT00000081843; OTTHUMT00000081844; OTTHUMT00000081845; OTTHUMT…	BCAN	brevican	chr1	+	156611182	156629324
16946900	7.1	4.54	0.37	0.33	5.92	0.0003	0.0047	ENST00000361875; OTTHUMT00000357123	TSC22D2	TSC22 domain family, member 2	chr3	+	150180867	150184187
16662636	8.14	5.58	0.09	0.05	5.88	5.89e-08	0.0001	NM_003462; XM_005271172; ENST00000296218; ENST00000466723; ENST00000467277; ENST00000490312; ENST00000497858; AF006386; AK126963; AK225935; AK290502; AK295199; AK299918; BC039074; BC046117; OTTHUMT00000012159; OTTHUMT00000012160; OTTHUMT00000012437; OTTHUMT00000012438; OTTHUMT00000091267; uc001cbj.3	DNALI1	dynein, axonemal, light intermediate chain 1	chr1	+	38022520	38032458
17122026	6.12	3.58	0.39	0.09	5.85	4.9e-05	0.0015				TCONS_l2_00012688	+	1	1197
17121214	9.77	7.23	0.07	0.09	5.82	6.84e-08	0.0001				TCONS_l2_00008749	+	1	245
16696689	8.48	5.94	0.18	0.11	5.82	1e-06	0.0003	NM_001286164; NM_004319; NM_207108; XR_921796; XR_921797; ENST00000281881; ENST00000361833; ENST00000367657; ENST00000424564; ENST00000473640; AK295126; BC015438; BC064147; BC142697; BC146795; OTTHUMT00000084822; OTTHUMT00000084823; OTTHUMT00000084824; OTTHUMT00000084826; OTTHUMT00000386134; uc001glb.1; uc001glc.3; uc001gld.1; uc001gle.4; uc009wwx.1	ASTN1	astrotactin 1	chr1	-	176826438	177134109
17110315	7.98	5.45	0.06	0.25	5.78	4.81e-07	0.0002	NM_000266; ENST00000378062; ENST00000470584; BC029901; OTTHUMT00000056309; OTTHUMT00000056310; uc004dga.3	NDP	Norrie disease (pseudoglioma)	chrX	-	43808022	43832921
16837172	10.21	7.69	0.17	0.36	5.74	4.62e-06	0.0004	NM_014405; ENST00000262138; AF162692; AL713655; BC034532; OTTHUMT00000447036; uc002jft.2	CACNG4	calcium channel, voltage-dependent, gamma subunit 4	chr17	+	64960980	65029518
16871586	10.01	7.49	0.07	0.37	5.73	3.29e-06	0.0004	NM_001199570; NM_015526; ENST00000360535; ENST00000585466; ENST00000586457; ENST00000590559; ENST00000592017; ENST00000593074; AK289509; AK294748; BC013116; OTTHUMT00000457426; OTTHUMT00000457428; OTTHUMT00000457429; OTTHUMT00000457430; OTTHUMT00000457431; OTTHUMT00000457432; uc002ocz.2; uc010eeq.2	CLIP3	CAP-GLY domain containing linker protein 3	chr19	-	36505562	36523797
16703595	4.89	2.37	0.07	0.34	5.73	3.32e-06	0.0004				chr10	+	29386256	29386746
17115782	8.36	5.85	0.07	0.5	5.72	4.57e-05	0.0014	NM_001289; ENST00000321926; ENST00000369449; ENST00000465553; ENST00000491205; AK292785; AY191592; BC022305; OTTHUMT00000058793; OTTHUMT00000058794; OTTHUMT00000058795; OTTHUMT00000316587; uc004fnf.3; uc010nvj.1	CLIC2	chloride intracellular channel 2	chrX	-	154505500	154563986
16659046	10.13	7.61	0.24	0.5	5.72	8.73e-05	0.0021	NM_198545; XM_011541405; XM_011541406; ENST00000294485; AB301919; AK075558; AK092318; AY358750; BC021286; BC111064; OTTHUMT00000006325; uc001asr.1	DRAXIN	dorsal inhibitory axon guidance protein	chr1	+	11751781	11785914
16866394	9.34	6.83	0.09	0.34	5.71	6.26e-06	0.0005	NM_003712; NM_177526; NM_177543; XM_011528396; ENST00000269812; ENST00000327790; ENST00000434325; ENST00000586998; ENST00000589672; ENST00000591572; ENST00000621795; ENST00000633125; AB209696; AF035959; AF047760; AF056083; BC002806; BT007021; OTTHUMT00000451777; OTTHUMT00000451778; OTTHUMT00000451779; OTTHUMT00000451780; OTTHUMT00000458532; OTTHUMT00000474991; OTTHUMT00000475132; OTTHUMT000004850…	PLPP2	phospholipid phosphatase 2	chr19	-	281043	291435
16800229	8.33	5.82	0.25	0.29	5.7	1.4e-05	0.0007	NM_002373; ENST00000300231; ENST00000382031; OTTHUMT00000132894; OTTHUMT00000132895; U38292; uc001zrt.3	MAP1A	microtubule associated protein 1A	chr15	+	43803156	43829571
17080045	6.44	3.92	0.15	0.45	5.7	1.84e-05	0.0009	NR_125796; NR_125797	ZFPM2-AS1	ZFPM2 antisense RNA 1	chr8	-	106792474	107072752
16798050	5.76	3.26	0.16	0.02	5.67	4.87e-07	0.0002	NR_022011; AF319524; AF400485; U81001	PWARSN; SNRPN	Prader Willi/Angelman region RNA, SNRPN neighbor; small nuclear ribonucleoprotein polypeptide N	chr15	+	25223730	25266501
17122270	9.53	7.03	0.09	0.4	5.67	1.92e-05	0.0009				TCONS_l2_00013871	+	1	1216
16987606	5.61	3.1	0.49	0.12	5.67	0.001	0.0115	XR_953604	LOC105379676	uncharacterized LOC105379676	chr5	+	97217124	97258399
16987531	7.73	5.23	0.08	0.36	5.65	5.41e-06	0.0005	NM_001130140; NM_022350; XM_011543544; XR_948283; ENST00000379904; ENST00000437043; ENST00000507346; ENST00000508077; ENST00000510309; ENST00000510373; ENST00000512869; ENST00000513084; ENST00000513368; ENST00000515095; ENST00000515387; AB109031; AB163917; AF191545; AK074281; AK074387; AY028805; BC017927; BC065240; OTTHUMT00000250623; OTTHUMT00000370864; OTTHUMT00000370865; OTTHUMT00000370867; OT…	ERAP2	endoplasmic reticulum aminopeptidase 2	chr5	+	96211643	96255420
16699288	6.86	4.36	0.12	0.89	5.65	0.0044	0.0332				chr1	-	215803368	215803459
16688506	6.5	4	0.16	0.34	5.63	9.89e-06	0.0006	NM_173808; XM_011541200; XM_011541201; ENST00000306821; ENST00000357731; ENST00000434200; ENST00000467479; ENST00000474357; ENST00000478526; AK295481; BC036771; OTTHUMT00000026722; OTTHUMT00000026723; OTTHUMT00000026849; OTTHUMT00000026850; OTTHUMT00000026851; uc001dfv.3; uc001dfw.3; uc010oqs.2	NEGR1	neuronal growth regulator 1	chr1	-	71868625	72748417
16858607	6.44	3.95	0.23	0.18	5.61	1.04e-05	0.0007	NR_027049; OTTHUMT00000344117; OTTHUMT00000461054; OTTHUMT00000461055; OTTHUMT00000461056; OTTHUMT00000461057; OTTHUMT00000461058; uc002mtd.3	ZNF788	zinc finger family member 788	chr19	+	12203078	12225499
16672412	7.79	5.31	0.1	0.31	5.6	2.96e-06	0.0004	NM_001127173; NM_021189; ENST00000368124; ENST00000368125; ENST00000416746; AF062733; AF363367; AK289541; AY046418; AY358332; BC033819; OTTHUMT00000090330; OTTHUMT00000090331; OTTHUMT00000090333; uc001ftk.2; uc001ftl.2; uc009wsx.1; uc009wsy.1	CADM3	cell adhesion molecule 3	chr1	+	159141377	159173103
16819539	10.87	8.39	0.06	0.45	5.6	1.73e-05	0.0008	NM_001145770; NM_001145771; NM_001145772; NM_001145773; NM_001145774; NM_001290142; NM_001290143; NM_001290144; NM_005682; NM_201524; NM_201525; XM_005256237; XM_005256238; XM_005256239; XM_005256240; XM_005256241; XM_005256242; XM_005256244; XM_005256245; XM_005256246; XM_005256247; XM_005256248; XM_005256249; XM_005256251; XM_005256252; XM_005256254; XM_005256255; XM_006721338; XM_006721339; XM…	ADGRG1	adhesion G protein-coupled receptor G1	chr16	+	57653910	57698944
16873174	6.36	3.88	0.18	0.27	5.57	5.97e-06	0.0005	NM_001278510; NM_014518; NR_103551; XM_006723372; XM_011527292; ENST00000591289; ENST00000592308; ENST00000613197; ENST00000614049; ENST00000620012; BC150612; OTTHUMT00000460830; OTTHUMT00000460831; OTTHUMT00000460832; OTTHUMT00000460833; OTTHUMT00000460834; uc002oze.1; uc010ejk.1; uc010ejl.1	ZNF229	zinc finger protein 229	chr19	-	44930426	44952665
16798212	5.73	3.25	0.23	0.67	5.57	0.0008	0.0096	NR_003337; ENST00000384645; uc001yyh.3	SNORD116-23	small nucleolar RNA, C/D box 116-23	chr15	+	25336932	25337025
16911804	7.1	4.63	0.18	0.14	5.55	8e-07	0.0002	NM_020689; ENST00000328041; ENST00000613834; OTTHUMT00000078207; uc002wrl.3	SLC24A3	solute carrier family 24 (sodium/potassium/calcium exchanger), member 3	chr20	+	19193290	19703545
16981266	5.62	3.15	0.14	0.17	5.55	1.18e-06	0.0003	NM_001012967; NM_001291510; XM_005263341; XM_005263342; XM_005263343; XM_005263345; XM_006714408; XM_011532402; XM_011532403; XM_011532404; XM_011532405; XM_011532406; XM_011532407; XM_011532408; XM_011532409; XR_938792; ENST00000260184; ENST00000503190; ENST00000504793; ENST00000505150; ENST00000505696; ENST00000505863; ENST00000505890; ENST00000510590; ENST00000511577; ENST00000512371; ENST0000…	DDX60L	DEAD (Asp-Glu-Ala-Asp) box polypeptide 60-like	chr4	-	169277886	169458937
16837348	7.26	4.79	0.23	0.31	5.54	3.09e-05	0.0011	NM_002758; XM_005257515; XM_005257516; XM_006721975; XM_011525025; XM_011525026; XM_011525027; ENST00000359094; ENST00000586641; ENST00000588110; ENST00000589295; ENST00000589647; ENST00000590474; ENST00000591445; ENST00000592348; ENST00000613873; AB451252; AK225719; AK290747; BC012009; BX641121; D87905; OTTHUMT00000450689; OTTHUMT00000450690; OTTHUMT00000450691; OTTHUMT00000450692; OTTHUMT000004…	MAP2K6	mitogen-activated protein kinase kinase 6	chr17	+	67410838	67538470
16836292	8.1	5.63	0.09	0.24	5.51	8.8e-07	0.0003	NM_153228; XM_006721728; XM_011524425; XM_011524426; XM_011524427; XM_011524428; XM_011524429; XM_011524430; XM_011524431; XM_011524432; XM_011524433; XM_011524434; ENST00000318698; ENST00000566473; ENST00000572321; ENST00000572945; ENST00000573365; ENST00000574292; ENST00000575594; OTTHUMT00000338043; OTTHUMT00000435456; OTTHUMT00000440591; OTTHUMT00000440592; OTTHUMT00000440593; OTTHUMT00000440…	ANKFN1	ankyrin-repeat and fibronectin type III domain containing 1	chr17	+	54230836	54560007
16877297	10.69	8.23	0.16	0.46	5.51	3.44e-05	0.0012	NM_021643; NR_027303; ENST00000155926; ENST00000381465; ENST00000405331; ENST00000483034; AK299146; AY245544; BC002637; D87119; OTTHUMT00000207114; OTTHUMT00000280497; OTTHUMT00000323584; OTTHUMT00000323585; uc002rbv.4; uc010yjp.2	TRIB2	tribbles pseudokinase 2	chr2	+	12856998	12882860
16868254	6.21	3.76	0.15	0.32	5.48	1.12e-05	0.0007	NM_001304350; NM_144693; XM_011527703; XM_011527704; ENST00000301475; ENST00000597304; ENST00000601372; AK055494; AK291265; AK301664; BC064356; OTTHUMT00000459955; OTTHUMT00000459965; OTTHUMT00000459966; uc002mkn.1; uc010dwg.1; uc010xkh.1	ZNF558	zinc finger protein 558	chr19	-	8920382	8933565
16965162	9.5	7.06	0.23	0.33	5.45	3.6e-05	0.0012	NM_001177381; NM_001177382; NM_001177383; NM_001177384; NM_182485; NM_182646; XM_005248135; XM_011513777; XM_011513778; XM_011513779; ENST00000259997; ENST00000345451; ENST00000382395; ENST00000382401; ENST00000442003; ENST00000503926; ENST00000507071; ENST00000509684; ENST00000538197; AY247744; AY255519; BC103939; BC103940; BC103941; BC103942; BC105925; OTTHUMT00000207349; OTTHUMT00000207350; OT…	CPEB2	cytoplasmic polyadenylation element binding protein 2	chr4	+	15004298	15071777
16960227	7.11	4.66	0.42	0.34	5.45	0.0013	0.0136	NM_001168378; NM_001168379; NM_001243256; NM_032153; NR_033118; NR_033119; NR_040762; XM_011513231; ENST00000383075; ENST00000425731; ENST00000462748; ENST00000463250; ENST00000463850; ENST00000464144; ENST00000464502; ENST00000472749; ENST00000473123; ENST00000475502; ENST00000480015; ENST00000484399; ENST00000484586; ENST00000491672; ENST00000493664; ENST00000494569; ENST00000525172; AF332509; …	ZIC4	Zic family member 4	chr3	-	147103833	147124647
16917139	6.43	3.99	0.03	0.17	5.44	2.4e-07	0.0002	NM_020341; NM_177990; XM_005260766; XM_006723597; XM_011529308; ENST00000353224; ENST00000378423; ENST00000378429; AB040812; AK291401; AK315820; BC024179; OTTHUMT00000077962; OTTHUMT00000077963; OTTHUMT00000077964; uc002wnj.2; uc002wnk.2; uc002wnl.2; uc010gby.1	PAK7	p21 protein (Cdc42/Rac)-activated kinase 7	chr20	-	9518036	9819689
17078870	10.48	8.04	0.09	0.34	5.42	4.75e-06	0.0004	NM_005941; XM_011517039; XM_011517040; XM_011517041; XM_011517042; XR_928334; ENST00000286614; ENST00000520568; ENST00000522726; ENST00000544227; AB009303; BC069500; BC075004; BC075005; D83646; D83647; D85511; OTTHUMT00000375304; OTTHUMT00000375306; OTTHUMT00000375307; OTTHUMT00000375308; uc003yeb.4	MMP16	matrix metallopeptidase 16 (membrane-inserted)	chr8	-	89044237	89340254
16983652	8.3	5.86	0.17	0.38	5.42	1.31e-05	0.0007	NM_004932; XM_011513921; ENST00000265071; ENST00000504835; ENST00000506396; ENST00000508132; ENST00000514738; AK024238; AK291290; BC000019; D31784; OTTHUMT00000207355; OTTHUMT00000366552; OTTHUMT00000366553; OTTHUMT00000366555; OTTHUMT00000366556; uc003jhc.2; uc003jhd.2; uc003jhe.2	CDH6	cadherin 6, type 2, K-cadherin (fetal kidney)	chr5	+	31193762	31329253
16990678	7.06	4.63	0.36	0.06	5.41	0.0003	0.0048	NM_001112724; NM_001287740; NM_145001; XM_011537576; XM_011537577; XM_011537578; XM_011537579; ENST00000306304; ENST00000397936; ENST00000398523; ENST00000503384; ENST00000503975; ENST00000506091; ENST00000510953; ENST00000515832; ENST00000626951; AK094580; AK299099; AK315942; BC021666; OTTHUMT00000373237; OTTHUMT00000373305; OTTHUMT00000373306; OTTHUMT00000373307; OTTHUMT00000373308; OTTHUMT0000…	STK32A	serine/threonine kinase 32A	chr5	+	146614526	146767415
17121218	9.27	6.84	0.07	0.13	5.4	1.48e-07	0.0001				TCONS_l2_00008751	+	1	330
16798278	9.53	7.1	0.24	0.66	5.4	0.001	0.0109	NR_003298; ENST00000363942; uc001yyx.1	SNORD115-6	small nucleolar RNA, C/D box 115-6	chr15	+	25425639	25425725
16798428	9.53	7.1	0.24	0.66	5.4	0.001	0.0109	NR_003357; ENST00000364273; uc001zak.1	SNORD115-42; SNORD115-10	small nucleolar RNA, C/D box 115-42; small nucleolar RNA, C/D box 115-10	chr15	+	25492492	25492573
16812942	7.43	5	0.26	0.22	5.39	7.8e-06	0.0006	NM_001007156; NM_001012338; NM_001243101; NM_002530; XM_006720543; XM_006720544; XM_006720545; XM_006720546; XM_006720547; XM_006720548; XM_006720549; XM_006720550; XM_011521634; XM_011521635; XM_011521636; XM_011521637; XM_011521638; XR_931841; XR_931842; ENST00000317501; ENST00000355254; ENST00000357724; ENST00000360948; ENST00000394480; ENST00000540489; ENST00000542733; ENST00000557856; ENST00…	NTRK3	neurotrophic tyrosine kinase, receptor, type 3	chr15	-	88402982	88799999
17123988	7.28	4.85	0.24	0.13	5.39	1.09e-05	0.0007				TCONS_l2_00022788	+	1	1487
17004529	7.25	4.82	0.33	0.23	5.38	7.26e-05	0.0019	XR_926415; XR_954185	LOC105374900	uncharacterized LOC105374900	chr6	+	6660675	6681604
17123764	7.76	5.34	0.1	0.26	5.37	2.34e-06	0.0004				TCONS_l2_00021409	+	1	327
16737436	5.45	3.03	0.39	0.24	5.37	3.6e-05	0.0012	NM_001258419; NM_020929; NR_047673; NR_047674; XM_011520238; XM_011520239; XM_011520240; XM_011520241; XM_011520242; XM_011520243; XM_011520244; XM_011520245; ENST00000278198; ENST00000527150; ENST00000528697; ENST00000530763; ENST00000533474; ENST00000534577; ENST00000619527; AB046800; AK289646; AY358293; BC041374; DQ084201; DQ084202; OTTHUMT00000389499; OTTHUMT00000389500; OTTHUMT00000389501; O…	LRRC4C	leucine rich repeat containing 4C	chr11	-	40135753	41481323
16798270	9.45	7.02	0.21	0.67	5.37	0.001	0.0114	NR_003297; ENST00000363633; uc001yyv.1	SNORD115-5	small nucleolar RNA, C/D box 115-5	chr15	+	25423885	25423966
16798286	9.45	7.02	0.21	0.67	5.37	0.001	0.0114	NR_003301; NR_003304; ENST00000362583; ENST00000362912; uc001yzc.1; uc001yzg.1	SNORD115-9; SNORD115-12	small nucleolar RNA, C/D box 115-9; small nucleolar RNA, C/D box 115-12	chr15	+	25430778	25430859
16798303	9.45	7.02	0.21	0.67	5.37	0.001	0.0114	NR_003303; NR_003344; NR_003351; NR_003358; ENST00000362834; ENST00000363616; ENST00000365503; ENST00000365629; uc001yze.1; uc001yzx.1; uc001zad.1; uc001zal.1	SNORD115-11; SNORD115-29; SNORD115-36; SNORD115-43	small nucleolar RNA, C/D box 115-11; small nucleolar RNA, C/D box 115-29; small nucleolar RNA, C/D box 115-36; small nucleolar RNA, C/D box 115-43	chr15	+	25434561	25434642
16798305	9.45	7.02	0.21	0.67	5.37	0.001	0.0114	NR_003301; NR_003304; ENST00000362583; ENST00000362912; uc001yzc.1; uc001yzg.1	SNORD115-9; SNORD115-12	small nucleolar RNA, C/D box 115-9; small nucleolar RNA, C/D box 115-12	chr15	+	25436563	25436644
16798402	9.45	7.02	0.21	0.67	5.37	0.001	0.0114	NR_003303; NR_003344; NR_003351; NR_003358; ENST00000362834; ENST00000363616; ENST00000365503; ENST00000365629; uc001yze.1; uc001yzx.1; uc001zad.1; uc001zal.1	SNORD115-11; SNORD115-29; SNORD115-36; SNORD115-43	small nucleolar RNA, C/D box 115-11; small nucleolar RNA, C/D box 115-29; small nucleolar RNA, C/D box 115-36; small nucleolar RNA, C/D box 115-43	chr15	+	25468393	25468474
16798416	9.45	7.02	0.21	0.67	5.37	0.001	0.0114	NR_003303; NR_003344; NR_003351; NR_003358; ENST00000362834; ENST00000363616; ENST00000365503; ENST00000365629; uc001yze.1; uc001yzx.1; uc001zad.1; uc001zal.1	SNORD115-11; SNORD115-29; SNORD115-36; SNORD115-43	small nucleolar RNA, C/D box 115-11; small nucleolar RNA, C/D box 115-29; small nucleolar RNA, C/D box 115-36; small nucleolar RNA, C/D box 115-43	chr15	+	25481232	25481313
16798430	9.45	7.02	0.21	0.67	5.37	0.001	0.0114	NR_003303; NR_003344; NR_003351; NR_003358; ENST00000362834; ENST00000363616; ENST00000365503; ENST00000365629; uc001yze.1; uc001yzx.1; uc001zad.1; uc001zal.1	SNORD115-11; SNORD115-29; SNORD115-36; SNORD115-43	small nucleolar RNA, C/D box 115-11; small nucleolar RNA, C/D box 115-29; small nucleolar RNA, C/D box 115-36; small nucleolar RNA, C/D box 115-43	chr15	+	25494345	25494426
16863534	5.14	2.72	0.5	0.73	5.37	0.0049	0.0361				chr19	+	47451546	47451631
17109116	5.55	3.13	0.7	0.43	5.36	0.0083	0.054	NR_030727; uc022btb.1	TLR8-AS1	TLR8 antisense RNA 1	chrX	-	12920936	12961419
16962272	8.79	6.38	0.15	0.16	5.34	2.01e-06	0.0003	NM_001025266; ENST00000335012; BC137178; BC137179; BC150565; OTTHUMT00000345323; uc003fpd.3	C3orf70	chromosome 3 open reading frame 70	chr3	-	184795838	184870802
16788618	5.23	2.81	0.23	0.16	5.34	3.25e-06	0.0004	NR_003194; ENST00000363953; uc001yis.3	SNORD114-2	small nucleolar RNA, C/D box 114-2	chr14	+	101418193	101418270
16948438	6.42	4	0.21	0.06	5.33	1.16e-06	0.0003	NR_004053; NR_075089; NR_075090; NR_075091; NR_075092; NR_075093; ENST00000460739; ENST00000461063; ENST00000466034; ENST00000469278; ENST00000472856; ENST00000476125; ENST00000476964; ENST00000477928; ENST00000485035; ENST00000487240; ENST00000490005; ENST00000491282; ENST00000492337; ENST00000493116; ENST00000493521; ENST00000497122; ENST00000498226; ENST00000498731; ENST00000593330; ENST000005…	SOX2-OT	SOX2 overlapping transcript	chr3	+	180707558	181508734
16694689	9.85	7.44	0.12	0.19	5.33	1.28e-06	0.0003	NM_006617; ENST00000368223; AF086454; OTTHUMT00000082844; uc001fpq.3; uc021pbh.1	NES	nestin	chr1	-	156638555	156647189
16798080	5.99	3.58	0.56	0.18	5.33	0.0003	0.0049				chr15	+	25267530	25281638
16855382	9.92	7.51	0.09	0.15	5.31	3.6e-07	0.0002	NM_001083962; NM_001243226; NM_001243227; NM_001243228; NM_001243230; NM_001243231; NM_001243232; NM_001243233; NM_001243234; NM_001243235; NM_001243236; NM_001306207; NM_001306208; NM_003199; XM_005266739; XM_005266741; XM_005266743; XM_005266744; XM_005266745; XM_005266747; XM_005266749; XM_005266752; XM_005266754; XM_005266755; XM_005266761; XM_006722536; XM_006722537; XM_006722538; XM_0067225…	TCF4	transcription factor 4	chr18	-	52889562	53303188
17088527	7.81	5.4	0.11	0.31	5.31	3.76e-06	0.0004	NM_003266; NM_138554; NM_138557; ENST00000355622; ENST00000394487; ENST00000472304; ENST00000490685; AB445638; AK290053; AK293068; AK303730; BC117422; OTTHUMT00000055549; OTTHUMT00000055550; OTTHUMT00000055551; OTTHUMT00000055552; U88880; U93091	TLR4	toll-like receptor 4	chr9	+	120466460	120479768
16744770	6.14	3.74	0.73	0.49	5.29	0.0073	0.0486	AK058022	SIK3-IT1	SIK3 intronic transcript 1	chr11	-	116756762	116761437
16865153	9.01	6.61	0.02	0.35	5.26	6.35e-06	0.0005	NM_031896; XM_005259124; ENST00000222212; ENST00000391766; ENST00000391767; ENST00000468076; AF288387; AF361353; AF458897; BC069332; BC093869; BC113503; OTTHUMT00000139240; OTTHUMT00000139241; OTTHUMT00000139248; OTTHUMT00000318714; uc002qcr.2; uc010era.2	CACNG7	calcium channel, voltage-dependent, gamma subunit 7	chr19	+	54412589	54447195
16898478	5.98	3.58	0.79	0.7	5.26	0.0153	0.0853				chr2	-	67792736	67911209
17118451	5.94	3.55	0.19	0.16	5.25	2.41e-06	0.0004	NR_045128; NR_045129; ENST00000253320; ENST00000407724; ENST00000445715; ENST00000447202; ENST00000447520; ENST00000459719; ENST00000488280; ENST00000538014; ENST00000585549; ENST00000587095; ENST00000588613; ENST00000589075; ENST00000592697; ENST00000593000; AF332225; AK090535; AK127387; AK303404; AL832583; BC035312; BC110817	TXLNGY	taxilin gamma pseudogene, Y-linked	chrY	+	21729235	21769056
16984056	9.68	7.28	0.18	0.54	5.25	0.0002	0.0031	NM_001166695; NM_001166696; NM_001289939; NM_001289940; NM_004172; XM_005248342; XM_011514084; ENST00000265113; ENST00000381918; ENST00000416645; ENST00000502864; ENST00000504121; ENST00000505202; ENST00000505376; ENST00000506178; ENST00000506725; ENST00000509272; ENST00000512374; ENST00000513646; ENST00000513903; ENST00000514563; ENST00000612708; ENST00000613445; AK293886; AK295032; AK295754; AY…	SLC1A3	solute carrier family 1 (glial high affinity glutamate transporter), member 3	chr5	+	36606457	36688436
17000525	8.24	5.86	0.33	0.16	5.22	0.0001	0.0028	NM_015564; XM_011543305; ENST00000274711; ENST00000518785; ENST00000521094; ENST00000523537; AK291064; AK297332; AY182026; BC126408; BC126410; BC143926; OTTHUMT00000374041; OTTHUMT00000374042; OTTHUMT00000374043; OTTHUMT00000374044; uc010jez.2; uc011cyz.1; uc011cza.1	LRRTM2	leucine rich repeat transmembrane neuronal 2	chr5	-	138205079	138211057
16798341	8.46	6.07	0.14	0.66	5.22	0.0009	0.0102	NR_003312; ENST00000365099; uc001yzq.1	SNORD115-20; SNORD115-15	small nucleolar RNA, C/D box 115-20; small nucleolar RNA, C/D box 115-15	chr15	+	25451409	25451490
17065663	5.81	3.42	0.41	0.23	5.21	0.0001	0.0023				chr8	+	10333733	10333839
16798206	8.68	6.3	0.2	0.97	5.21	0.0025	0.0218	NR_003334; AF241255; uc001yyf.3	SNORD116-20; SNORD116@	small nucleolar RNA, C/D box 116-20; small nucleolar RNA, C/D box 116 cluster	chr15	+	25332808	25332901
17121216	9.43	7.05	0.11	0.09	5.2	2.13e-07	0.0002				TCONS_l2_00008750	+	1	349
16773032	6.29	3.92	0.41	0.13	5.19	3.82e-05	0.0013				chr13	+	21186300	21186477
16963667	4.68	2.31	0.43	0.51	5.18	0.0011	0.0119				chr4	+	130242	130349
16817113	7.1	4.74	0.18	0.18	5.15	1.88e-06	0.0003				chr16	+	24621561	24652285
17037257	8.6	6.24	0.13	0.24	5.15	3.12e-06	0.0004				chr6_mcf_hap5	-	4145371	4149357
17121590	6.81	4.44	0.3	0.33	5.15	0.0001	0.0024				TCONS_l2_00010610	+	1	714
16958161	8.43	6.07	0.12	0.13	5.14	3.83e-07	0.0002	NM_001031702; NM_001256346; NM_001256347; NM_001256348; NR_046079; XM_011512917; XM_011512918; ENST00000195173; ENST00000357599; ENST00000393583; ENST00000421053; ENST00000449546; ENST00000451055; ENST00000451541; ENST00000465147; ENST00000475244; ENST00000477001; ENST00000616742; AK291407; AK294528; AK295619; AY358124; BC077726; OTTHUMT00000277165; OTTHUMT00000277166; OTTHUMT00000277167; OTTHUMT…	SEMA5B	sema domain, seven thrombospondin repeats (type 1 and type 1-like), transmembrane domain (TM) and short cytoplasmic domain, (semaphorin) 5B	chr3	-	122628041	122747452
16830158	9.83	7.47	0.14	0.14	5.14	5.03e-07	0.0002	NM_015253; XM_005256572; XM_005256573; XM_011523776; XM_011523777; AK289603; BC009975; OTTHUMT00000438964; OTTHUMT00000438965; OTTHUMT00000438966; OTTHUMT00000438968; OTTHUMT00000438973; OTTHUMT00000438974; OTTHUMT00000438975; OTTHUMT00000439030; OTTHUMT00000439032; OTTHUMT00000439033; uc002gcn.3; uc002gco.3; uc010cli.3; uc010clj.3	WSCD1	WSC domain containing 1	chr17	+	5973934	6027747
16761820	8.43	6.07	0.1	0.39	5.13	1.48e-05	0.0008	NM_000900; NM_001190839; ENST00000228938; ENST00000507170; ENST00000539261; ENST00000545199; AY542304; BC005272; BC070314; BC093078; BT006733; CR450358; M58549; OTTHUMT00000400864; OTTHUMT00000400865; OTTHUMT00000400866; OTTHUMT00000400867; uc001rcn.2; uc021qvr.1	MGP	matrix Gla protein	chr12	-	15034115	15038860
16939910	6.88	4.52	0.29	0.28	5.11	8.25e-05	0.002	NM_173658; XM_005265090; XM_006713117; XM_011533622; XM_011548730; XM_011548731; XM_011548732; ENST00000322734; ENST00000412641; ENST00000416644; ENST00000419137; ENST00000441021; ENST00000468987; ENST00000625494; ENST00000626409; ENST00000627004; ENST00000627589; ENST00000630337; ENST00000631019; BC075094; BC075095; BX538171; OTTHUMT00000256756; OTTHUMT00000343829; OTTHUMT00000343836; OTTHUMT000…	ZNF660; ZNF197; ZKSCAN7	zinc finger protein 660; zinc finger protein 197; zinc finger with KRAB and SCAN domains 7	chr3	+	44619715	44641186
16970448	5.49	3.13	0.6	0.03	5.11	0.0004	0.0062				chr4	+	124426434	124448834
16875155	7.41	5.06	0.12	0.16	5.1	6.36e-07	0.0002	NM_001136038; NM_001164309; NM_018355; NR_028343; XM_006723268; XM_006723269; XM_006723270; XM_006723272; XM_006723279; XM_006723280; XM_006723282; XM_011527098; XM_011527099; XM_011527100; XM_011527101; XM_011527102; XM_011527104; XM_011527105; XM_011527106; ENST00000243643; ENST00000421033; ENST00000500065; ENST00000594011; ENST00000594286; ENST00000595359; ENST00000596683; ENST00000597503; ENS…	ZNF415	zinc finger protein 415	chr19	-	53611132	53636173
16798422	9.25	6.9	0.21	0.66	5.1	0.0012	0.0126	NR_003354; ENST00000363694; uc001zah.1	SNORD115-39	small nucleolar RNA, C/D box 115-39	chr15	+	25486893	25486974
16894710	9.22	6.87	0.18	0.49	5.09	7.19e-05	0.0019	NM_030797; XM_005262630; XM_006712108; ENST00000381323; ENST00000406434; ENST00000445605; ENST00000451689; ENST00000469507; AL136704; BC038971; OTTHUMT00000207203; OTTHUMT00000323732; OTTHUMT00000323733; OTTHUMT00000323734; OTTHUMT00000323735; uc002rck.2; uc010exm.2	FAM49A	family with sequence similarity 49, member A	chr2	-	16730727	16847599
16852237	8.45	6.1	0.19	0.43	5.09	9.34e-05	0.0022	XR_918976; XR_935431	LOC105372097	uncharacterized LOC105372097	chr18	+	44337249	44340578
16890675	9.86	7.52	0.14	0.32	5.08	7.36e-06	0.0005	NM_000597; NM_001313990; NM_001313992; NM_001313993; ENST00000233809; ENST00000434997; ENST00000436812; ENST00000456764; ENST00000490362; AB209509; BC004312; BC009902; BC012769; BC071967; M35410; OTTHUMT00000339540; OTTHUMT00000339541; OTTHUMT00000339542; OTTHUMT00000339543; OTTHUMT00000339544; uc010zju.2; uc021vwn.1	IGFBP2	insulin like growth factor binding protein 2	chr2	+	217497551	217529159
16798345	9.42	7.08	0.19	0.7	5.08	0.0012	0.0125	NR_003314; ENST00000364456; uc001yzr.1	SNORD115-22	small nucleolar RNA, C/D box 115-22	chr15	+	25455065	25455146
16957396	8.19	5.85	0.09	0.2	5.07	8.53e-07	0.0002	NM_199511; NM_199512; ENST00000206423; ENST00000439685; ENST00000461431; ENST00000469554; ENST00000473959; ENST00000475181; ENST00000479368; ENST00000480275; AB052098; AB266387; AF506819; AK075210; AK292881; AK304561; AY333429; AY526612; AY548106; AY548107; BC042105; BC073164; BC110842; BC116178; OTTHUMT00000354219; OTTHUMT00000354221; OTTHUMT00000354224; OTTHUMT00000354225; OTTHUMT00000354227; O…	CCDC80	coiled-coil domain containing 80	chr3	-	112323407	112368458
16798230	5.15	2.81	0.21	0.26	5.07	9.66e-06	0.0006	NR_003341; ENST00000516087	SNORD116-27	small nucleolar RNA, C/D box 116-27	chr15	+	25346721	25346814
17123766	6.52	4.18	0.27	0.5	5.07	0.0004	0.0059				TCONS_l2_00021410	+	1	252
17028313	8.34	6	0.15	0.87	5.07	0.0025	0.0221				chr6_cox_hap2	+	3878074	3883241
16780885	8.08	5.74	0.13	0.29	5.06	8e-06	0.0006	NM_001080396; XM_011521109; ENST00000375915; AK295445; BC146878; BC157830; BC157855; BC157862; OTTHUMT00000045736; uc001vql.3	FAM155A	family with sequence similarity 155, member A	chr13	-	107820879	108519460
16958124	7.53	5.2	0.19	0.42	5.05	5.21e-05	0.0015	NM_001146102; NM_001146103; NM_001146104; NM_001146105; NM_001146106; NM_031458; XM_005247820; XM_011513218; XM_011513219; ENST00000360356; ENST00000462315; ENST00000466126; ENST00000471785; ENST00000477522; ENST00000489652; ENST00000492382; AF307338; AF307339; AK123412; AK125581; AK292959; AK299107; BC039580; OTTHUMT00000355957; OTTHUMT00000355958; OTTHUMT00000355959; OTTHUMT00000355960; OTTHUMT…	PARP9	poly(ADP-ribose) polymerase family member 9	chr3	-	122246757	122283523
16798234	7.69	5.35	0.29	0.51	5.05	0.0007	0.0084	AF400486; AF400487; AF400488; BC016168; BC080646; uc001yxn.4; uc001yyb.4	SNRPN; IPW	small nuclear ribonucleoprotein polypeptide N; imprinted in Prader-Willi syndrome (non-protein coding)	chr15	+	25351311	25351441
16840442	7.68	5.35	0.22	0.43	5.03	7.39e-05	0.0019	ENST00000570562; ENST00000572385	ALOX12-AS1	ALOX12 antisense RNA 1	chr17	-	6778553	6784435
16798335	6.81	4.49	0.15	0.59	5.01	0.0005	0.0072	NR_003309; NR_003310; NR_003311; ENST00000363098; ENST00000363293; ENST00000364612; uc001yzn.1; uc001yzo.1; uc001yzp.1	SNORD115-17; SNORD115-18; SNORD115-19	small nucleolar RNA, C/D box 115-17; small nucleolar RNA, C/D box 115-18; small nucleolar RNA, C/D box 115-19	chr15	+	25446470	25446551
16798337	6.81	4.49	0.15	0.59	5.01	0.0005	0.0072	NR_003309; NR_003310; NR_003311; ENST00000363098; ENST00000363293; ENST00000364612; uc001yzn.1; uc001yzo.1; uc001yzp.1	SNORD115-17; SNORD115-18; SNORD115-19	small nucleolar RNA, C/D box 115-17; small nucleolar RNA, C/D box 115-18; small nucleolar RNA, C/D box 115-19	chr15	+	25448374	25448455
16798339	6.81	4.49	0.15	0.59	5.01	0.0005	0.0072	NR_003309; NR_003310; NR_003311; ENST00000363098; ENST00000363293; ENST00000364612; uc001yzn.1; uc001yzo.1; uc001yzp.1	SNORD115-17; SNORD115-18; SNORD115-19	small nucleolar RNA, C/D box 115-17; small nucleolar RNA, C/D box 115-18; small nucleolar RNA, C/D box 115-19	chr15	+	25449504	25449585
17105249	4.63	2.31	0.13	0.19	5	1.21e-06	0.0003	NM_001168360; NM_001168361; NM_001168362; NM_001168363; NM_032968; NM_032969; XM_011530910; XM_011530911; XM_011530912; XM_011530913; XM_011530914; XM_011530915; XM_011530916; ENST00000298274; ENST00000361655; ENST00000361724; ENST00000373094; ENST00000373097; ENST00000395337; ENST00000406881; ENST00000504220; AB026187; AF206516; AF332218; AF332219; AY861432; AY861434; OTTHUMT00000057436; OTTHUMT…	PCDH11X	protocadherin 11 X-linked	chrX	+	91034260	91878229
16936306	12.26	9.93	0.15	0.43	5	3.46e-05	0.0012	NM_015166; NM_139202; XM_011530678; XR_430476; ENST00000311597; ENST00000395876; ENST00000442311; ENST00000470008; ENST00000483836; AF319633; AK294048; AK295106; AK297341; AK299841; BC028425; BC070042; CR456460; OTTHUMT00000316979; OTTHUMT00000316980; OTTHUMT00000316981; OTTHUMT00000317005; OTTHUMT00000317006; uc003bjg.1; uc003bjh.1; uc011arl.1; uc011arm.1; uc011arn.1; uc011aro.1	MLC1	megalencephalic leukoencephalopathy with subcortical cysts 1	chr22	-	50497820	50524358
16671874	11.17	8.85	0.18	0.5	4.99	8.76e-05	0.0021	NM_152280; XM_005245014; ENST00000368324; AK296378; BC004291; BC013690; BC039205; OTTHUMT00000039597; uc001fmg.3; uc010pgq.2	SYT11	synaptotagmin XI	chr1	+	155829260	155854990
16937645	9.46	7.14	0.24	0.49	4.99	0.0001	0.0029	NM_003042; XM_005265410; XM_005265411; XM_006713306; XM_011534025; XM_011534026; XM_011534027; XM_011534028; ENST00000287766; ENST00000425938; ENST00000460480; ENST00000462473; ENST00000495636; AK295702; BC033904; OTTHUMT00000102767; OTTHUMT00000340200; OTTHUMT00000340201; OTTHUMT00000340202; OTTHUMT00000340203; uc010hdq.3; X54673	SLC6A1	solute carrier family 6 (neurotransmitter transporter), member 1	chr3	+	11034410	11080935
16871467	10.95	8.63	0.32	0.61	4.99	0.0005	0.0073	NM_144617; ENST00000004982; ENST00000587965; ENST00000592984; AK297852; AK300695; BC068046; EU794622; OTTHUMT00000109498; OTTHUMT00000459116	HSPB6	heat shock protein, alpha-crystallin-related, B6	chr19	-	36245467	36247930
17080486	7.11	4.8	0.5	0.04	4.98	0.0006	0.0076	NM_002546; ENST00000297350; ENST00000517352; ENST00000521597; AB002146; BC030155; OTTHUMT00000381220; OTTHUMT00000381221; OTTHUMT00000381222; U94332; uc003yon.4; uc010mdc.1	TNFRSF11B	tumor necrosis factor receptor superfamily, member 11b	chr8	-	119935796	119964439
17123990	7.69	5.38	0.14	0.12	4.97	5.64e-07	0.0002				TCONS_l2_00022789	+	1	634
16798164	10.96	8.64	0.09	0.81	4.97	0.002	0.0188	NR_003329; ENST00000383894	SNORD116-14	small nucleolar RNA, C/D box 116-14	chr15	+	25325288	25325381
16886105	8.23	5.93	0.05	0.32	4.94	4.14e-06	0.0004	NM_001024074; NM_001024075; NM_006895; XM_011511063; XM_011511064; ENST00000280096; ENST00000280097; ENST00000329366; ENST00000410115; ENST00000467390; ENST00000475675; ENST00000480534; ENST00000485653; AF523356; AF523357; AF523358; AF523359; AF523360; AK301462; BC005907; BC020677; D16224; OTTHUMT00000254673; OTTHUMT00000331843; OTTHUMT00000331844; OTTHUMT00000331845; OTTHUMT00000331846; OTTHUMT0…	HNMT	histamine N-methyltransferase	chr2	+	138721590	138774299
16751190	9.07	6.76	0.18	0.37	4.93	3.43e-05	0.0012	NM_014033; XM_006719332; ENST00000332160; ENST00000547104; ENST00000548553; ENST00000550097; ENST00000550502; AK293356; AY358797; BC004492; BC008180; OTTHUMT00000404291; OTTHUMT00000404294; OTTHUMT00000404309; OTTHUMT00000404313; uc001rxb.3; uc010smv.1	METTL7A	methyltransferase like 7A	chr12	+	51317255	51326300
17063262	6.63	4.33	0.16	0.53	4.93	0.0003	0.0044				chr7	-	137029676	137039229
16921171	7.13	4.83	0.06	0.11	4.91	1.22e-07	0.0001	NR_003245; ENST00000447910; ENST00000608031; uc002yee.1	HAR1B	highly accelerated region 1B (non-protein coding)	chr20	-	61726845	61733671
16740577	8.88	6.58	0.04	0.24	4.91	9.92e-07	0.0003	NM_016938; NR_037718; ENST00000307998; ENST00000524408; ENST00000525392; ENST00000526624; ENST00000526628; ENST00000526911; ENST00000527277; ENST00000527378; ENST00000527969; ENST00000528176; ENST00000528409; ENST00000529870; ENST00000530806; ENST00000530850; ENST00000531005; ENST00000531645; ENST00000531972; ENST00000532084; ENST00000532648; ENST00000533347; AB030655; AB209121; AF093119; AF10912…	EFEMP2	EGF containing fibulin-like extracellular matrix protein 2	chr11	-	65633912	65641063
16854801	6.46	4.17	0.53	0.7	4.91	0.0061	0.0427	NR_030628	MIR924	microRNA 924	chr18	-	37202087	37202139
16894584	5.16	2.87	0.28	0.29	4.9	2.83e-05	0.0011				chr2	-	13022134	13066803
17095499	9.12	6.83	0.2	0.11	4.89	2.93e-06	0.0004	NM_002048; ENST00000298743; BC074809; BC074908; BC132682; BC136586; L13698; OTTHUMT00000052928; uc004aox.4	GAS1	growth arrest-specific 1	chr9	-	89559277	89562104
17079968	5.78	3.49	0.16	0.44	4.89	4.44e-05	0.0014	XR_928492; XR_928494; XR_957414; XR_957416	LOC105369147	uncharacterized LOC105369147	chr8	-	104240653	104241542
16933088	8.62	6.33	0.05	0.16	4.88	4.36e-07	0.0002	XM_011546907; ENST00000616938; BC071700; uc002zyx.4	GSTT2B; GSTT2	glutathione S-transferase theta 2B (gene/pseudogene); glutathione S-transferase theta 2 (gene/pseudogene)	chr22	-	24299601	24303373
16732956	6.89	4.6	0.17	0.04	4.88	5.04e-07	0.0002	NM_001037558; ENST00000408930; AY275431; OTTHUMT00000387129; uc001qbj.1	HEPN1	hepatocellular carcinoma, down-regulated 1	chr11	+	124789140	124790573
16719452	6.49	4.2	0.17	0.23	4.87	3.78e-06	0.0004	NR_073453; ENST00000456514	LINC00601	long intergenic non-protein coding RNA 601	chr10	-	128102438	128110448
16928115	8.52	6.24	0.06	0.34	4.87	7.46e-06	0.0005	NM_000854; NM_001302670; NR_126442; NR_126446; ENST00000618279; OTTHUMT00000484644; uc002zzc.4; NM_001080843; NR_126445; XM_005261715; ENST00000290765; ENST00000402588; ENST00000404172; ENST00000621118; BC002415; BC146929; BC146936; BC146940; BC146943; CR456374; CR456500; CR456929; L38503; OTTHUMT00000320012; OTTHUMT00000320013; OTTHUMT00000320080; uc002zyw.4; uc002zzb.4	GSTT2; GSTT2B	glutathione S-transferase theta 2 (gene/pseudogene); glutathione S-transferase theta 2B (gene/pseudogene)	chr22	+	24322314	24326106
16920047	8.39	6.11	0.15	0.25	4.86	3.97e-06	0.0004	NM_020820; XM_005260471; XM_011528934; XM_011528935; ENST00000371941; ENST00000482556; ENST00000496915; AK090860; OTTHUMT00000079623; OTTHUMT00000079624; OTTHUMT00000079625; uc002xtv.1; uc002xtw.1	PREX1	phosphatidylinositol-3,4,5-trisphosphate-dependent Rac exchange factor 1	chr20	-	47240790	47444420
17125548	6.89	4.61	0.27	0.13	4.86	1.9e-05	0.0009				TCONS_l2_00030324	+	1	225
16907743	9.04	6.76	0.13	0.68	4.84	0.0005	0.0064	NM_001099334; XM_005246546; XM_005246547; XM_006712522; ENST00000341287; ENST00000423952; ENST00000428015; ENST00000449053; ENST00000451342; ENST00000451346; ENST00000453017; BC035737; OTTHUMT00000336931; OTTHUMT00000336932; OTTHUMT00000337092; OTTHUMT00000337093; OTTHUMT00000337094; OTTHUMT00000337095; OTTHUMT00000340351; uc002vcr.3	C2orf80	chromosome 2 open reading frame 80	chr2	-	209030067	209054797
16776620	8.83	6.56	0.16	0.14	4.82	1.03e-06	0.0003	NR_120392; NR_120394; ENST00000421423; AK091058	LINC00403	long intergenic non-protein coding RNA 403	chr13	+	112749810	112762329
17123760	7.12	4.86	0.25	0.36	4.81	6.11e-05	0.0017				TCONS_l2_00021405	+	1	1912
16957675	9.91	7.64	0.05	0.52	4.81	7.45e-05	0.0019	NM_002338; XM_005247454; XM_011512838; XM_011512839; XM_011512840; XM_011512841; XR_924139; ENST00000333617; ENST00000473171; ENST00000474851; ENST00000475403; ENST00000490035; ENST00000498645; ENST00000539563; BC033803; OTTHUMT00000354495; OTTHUMT00000354496; OTTHUMT00000354641; OTTHUMT00000354642; OTTHUMT00000354643; OTTHUMT00000354805; U41901; uc003ebs.3; uc011bis.2	LSAMP	limbic system-associated membrane protein	chr3	-	115521210	117716439
16891603	8.25	5.99	0.08	0.13	4.8	2.75e-07	0.0002	NM_080671; ENST00000281830; ENST00000488477; AK294423; AY065987; BC014429; OTTHUMT00000330997; OTTHUMT00000330998	KCNE4	potassium channel, voltage gated subfamily E regulatory beta subunit 4	chr2	+	223916532	224063117
16862078	8.71	6.45	0.1	0.16	4.79	1.01e-06	0.0003	NM_016941; NM_203486; ENST00000205143; ENST00000356433; ENST00000596614; ENST00000600437; ENST00000600579; BC000218; OTTHUMT00000464954; OTTHUMT00000464955; OTTHUMT00000464956; OTTHUMT00000464957; OTTHUMT00000464958; uc002olw.2; uc002olx.2; uc010egq.3	DLL3	delta-like 3 (Drosophila)	chr19	+	39989557	39999556
16686910	7.22	4.97	0.06	0.12	4.77	1.95e-07	0.0001	NM_001302082; NM_024603; XM_006710895; XM_006710897; XM_011542141; XM_011542142; XM_011542311; ENST00000371833; ENST00000463562; ENST00000476079; ENST00000476096; ENST00000480399; ENST00000489956; AK055449; BC007932; BC011804; OTTHUMT00000022323; OTTHUMT00000022324; OTTHUMT00000022325; OTTHUMT00000022326; OTTHUMT00000022327; OTTHUMT00000330167; uc001crw.4; uc001crx.4	BEND5; AGBL4	BEN domain containing 5; ATP/GTP binding protein-like 4	chr1	-	49193195	49244275
17105332	8.42	6.17	0.09	0.42	4.77	1.14e-05	0.0007	NM_014467; XM_005262121; ENST00000373004; ENST00000481988; AF060567; AF393649; BC020733; OTTHUMT00000057486; OTTHUMT00000057487; uc004egb.3	SRPX2	sushi-repeat containing protein, X-linked 2	chrX	+	99899163	99926296
17098594	8.43	6.19	0.08	0.06	4.75	1.39e-07	0.0001	NM_000118; NM_001114753; NM_001278138; ENST00000344849; ENST00000373203; ENST00000462196; ENST00000480266; ENST00000486329; AK290389; AK300156; AK301171; AK302455; BC014271; BT006872; OTTHUMT00000054312; OTTHUMT00000054313; OTTHUMT00000054314; OTTHUMT00000054316	ENG	endoglin	chr9	-	130577291	130617047
17112799	5.92	3.68	0.09	0.52	4.74	0.0002	0.0041	NM_001282231; NM_014782; NM_177949; XM_005278109; XM_005278110; XM_005278111; XM_005278113; XM_005278114; XM_005278115; XM_005278116; XM_005278117; XM_011531071; XM_011531072; ENST00000328766; ENST00000330154; ENST00000356824; ENST00000413506; ENST00000431597; ENST00000433318; ENST00000440675; ENST00000458024; ENST00000467416; ENST00000475854; ENST00000479333; ENST00000488982; AK291342; BC012541;…	ARMCX2	armadillo repeat containing, X-linked 2	chrX	-	100910267	100914876
17072135	8.46	6.22	0.23	0.29	4.73	6.59e-05	0.0018	NM_002514; ENST00000259526; ENST00000520082; AK294289; AY082381; BC015028; CR457432; OTTHUMT00000381301; OTTHUMT00000381303; uc003yoq.2	NOV	nephroblastoma overexpressed	chr8	+	120428546	120436678
17107492	7.65	5.41	0.14	0.35	4.72	1.77e-05	0.0008	NM_001144003; NM_001144004; NM_001144005; NM_001144006; NM_001144008; NM_001144009; NM_001144010; NM_032539; XM_005262342; XM_005262343; XM_005262344; XM_005262345; ENST00000335565; ENST00000370490; AB058757; AK289732; BC113011; BC113012; OTTHUMT00000058633; OTTHUMT00000058634; uc004fcd.3; uc004fcg.3; uc010nso.3; uc010nsp.3; uc011mwq.2; uc011mwr.2; uc011mws.2; uc011mwt.2	SLITRK2	SLIT and NTRK-like family, member 2	chrX	+	144899347	144907360
17051943	7.8	5.57	0.14	0.18	4.71	1.36e-06	0.0003	NM_018295; ENST00000275767; ENST00000466307; AK301268; BC020942; OTTHUMT00000340017; OTTHUMT00000340018; uc003vsi.3	TMEM140	transmembrane protein 140	chr7	+	134832766	134850967
16788520	5.12	2.88	0.2	0.42	4.71	6.21e-05	0.0017	NR_046473; ENST00000522771	MEG3	maternally expressed 3 (non-protein coding)	chr14	+	101315645	101315716
17055263	7.53	5.3	0.19	0.2	4.7	3.46e-06	0.0004	NM_015204; XM_006715659; XM_006715660; XM_006715661; XM_006715662; XM_011515193; XM_011515194; XM_011515195; ENST00000408005; ENST00000423059; ENST00000497575; ENST00000617773; BC016980; OTTHUMT00000325944; OTTHUMT00000325946; OTTHUMT00000375858; uc003ssd.4; uc021zzn.1	THSD7A	thrombospondin type 1 domain containing 7A	chr7	-	11410062	11871824
16798432	8.75	6.51	0.21	0.76	4.7	0.0023	0.0207	NR_003359; ENST00000365391; uc001zam.1	SNORD115-44	small nucleolar RNA, C/D box 115-44	chr15	+	25496006	25496087
17116384	5.75	3.52	0.14	0.18	4.67	2.59e-06	0.0004	NR_045128; NR_045129; ENST00000253320; ENST00000407724; ENST00000445715; ENST00000447202; ENST00000447520; ENST00000459719; ENST00000488280; ENST00000538014; ENST00000585549; ENST00000587095; ENST00000588613; ENST00000589075; ENST00000592697; ENST00000593000; AF332225; AK090535; AK127387; AK303404; AL832583; BC035312; BC110817	TXLNGY	taxilin gamma pseudogene, Y-linked	chrY	+	21729235	21769056
16788626	5.35	3.13	0.82	0.08	4.66	0.0045	0.0339				chr14	+	101422577	101422649
16802413	9.26	7.05	0.03	0.13	4.65	1.6e-07	0.0001	NM_001190456; NM_001190457; NM_006091; XM_005254124; XM_005254125; XM_011521159; ENST00000261861; ENST00000540068; ENST00000543950; ENST00000566799; AB010098; AK124711; AK289678; BC026335; OTTHUMT00000257068; uc002arj.4; uc002ark.3; uc010bic.3; uc021spj.1	CORO2B	coronin, actin binding protein, 2B	chr15	+	68871308	69020145
17069170	7.88	5.66	0.59	0.02	4.65	0.0071	0.048	XR_108909; XR_171724; ENST00000518934; AK090741; BC039478	LOC286178	uncharacterized LOC286178	chr8	+	58658708	58662758
16840113	9.97	7.76	0.06	0.33	4.63	6.13e-06	0.0005	NM_001100812; NM_022059; ENST00000293778; ENST00000573123; ENST00000574412; ENST00000575168; ENST00000576153; AF275260; AF301016; AF337812; AK292114; AY358909; BC017588; BC044930; OTTHUMT00000207506; OTTHUMT00000439576; OTTHUMT00000439577; OTTHUMT00000439578; OTTHUMT00000439579; uc002fyr.4; uc002fys.4	CXCL16	chemokine (C-X-C motif) ligand 16	chr17	-	4636828	4643223
16960111	5.66	3.46	0.21	0.14	4.62	1.13e-05	0.0007				chr3	-	145784131	145786972
16725783	8.34	6.13	0.19	0.18	4.61	1.78e-05	0.0008	NM_001139443; NM_001300786; NM_001300787; NM_004183; XM_005274210; XM_005274215; XM_005274216; XM_005274218; XM_005274219; XM_005274221; XM_011545229; XM_011545230; XM_011545231; XM_011545232; XM_011545233; ENST00000378043; ENST00000449131; ENST00000524877; ENST00000524926; ENST00000526988; ENST00000529265; ENST00000533521; ENST00000534553; AB209451; AF057169; AF057170; AF073501; AK289681; AK2937…	BEST1	bestrophin 1	chr11	+	61717293	61732987
16798210	6.53	4.32	0.37	0.16	4.6	0.0001	0.0024	AF400486; AF400487; BC016168; BC080646; uc001yxn.4; uc001yyb.4	SNRPN; IPW	small nuclear ribonucleoprotein polypeptide N; imprinted in Prader-Willi syndrome (non-protein coding)	chr15	+	25336737	25336866
16781315	9.14	6.94	0.08	0.11	4.59	3.21e-07	0.0002	NM_007368; XM_005266196; XM_011534841; XM_011534842; XM_011548883; XM_011548884; XM_011548885; ENST00000334062; ENST00000542651; ENST00000628197; ENST00000630618; AK128094; AK289746; AK294913; AK295861; BC038456; BC047242; OTTHUMT00000045957; OTTHUMT00000474624; uc001vui.3; uc001vuj.3; uc010aha.1; uc010tkk.2; uc010tkl.1; X89399	RASA3	RAS p21 protein activator 3	chr13	-	114747194	114898095
16788683	6.83	4.63	0.28	0.56	4.59	0.0011	0.0121	NR_003214; ENST00000606412; uc001yjl.3	SNORD114-21	small nucleolar RNA, C/D box 114-21	chr14	+	101448312	101448383
16739911	8.29	6.1	0.06	0.17	4.58	4.76e-07	0.0002	NM_015080; NM_138732; NM_138734; XM_005274400; XM_005274401; XM_005274402; XM_006718742; XM_006718745; XM_011545365; XM_011545366; XM_011545367; XM_011545368; XM_011545369; XM_011545370; XM_011545371; XM_011545372; XM_011545373; XM_011545374; XM_011545375; XM_011545376; XM_011545377; XM_011545378; XM_011545379; XM_011545380; XM_011545381; XM_011545382; XM_011545383; XM_011545384; XM_011545385; XM…	NRXN2	neurexin 2	chr11	-	64373646	64490660
16898481	5.94	3.74	0.46	0.63	4.58	0.0063	0.0435	NR_110271; ENST00000457448	LOC101927701	uncharacterized LOC101927701	chr2	-	68023186	68052694
16833327	9.58	7.39	0.06	0.14	4.57	2.36e-07	0.0002	NM_144975; XM_005257934; ENST00000299977; ENST00000542451; ENST00000592325; AK303299; AK303632; AL832814; BC021238; BC125200; BC125201; OTTHUMT00000448649; OTTHUMT00000448650; OTTHUMT00000448651; uc002hje.3; uc002hjf.4; uc010wcg.2	SLFN5	schlafen family member 5	chr17	+	33570086	33594768
17065873	6.85	4.66	0.26	0.67	4.57	0.0002	0.0042	NR_026789; ENST00000631191; uc010lsi.2	FAM66A; FAM66B	family with sequence similarity 66, member A; family with sequence similarity 66, member B	chr8	+	12219527	12268510
17001324	7.84	5.65	0.07	0.14	4.56	2.49e-07	0.0002	NM_001270934; NM_001270941; NM_001282282; NM_014790; ENST00000265272; ENST00000333010; ENST00000504845; ENST00000507343; ENST00000507386; ENST00000616793; AF273057; AK291280; AK299724; BC017354; EF512550; OTTHUMT00000251941; OTTHUMT00000251942; OTTHUMT00000373321; OTTHUMT00000373322; OTTHUMT00000373323	JAKMIP2	janus kinase and microtubule interacting protein 2	chr5	-	146967990	147162338
16723058	7.91	5.72	0.18	0.2	4.56	7.92e-06	0.0006	NM_203371; ENST00000318627; AB236892; BC026873; OTTHUMT00000387945; uc001mrd.3	FIBIN	fin bud initiation factor homolog (zebrafish)	chr11	+	27015628	27018634
17084413	6.83	4.64	0.68	0.77	4.56	0.0147	0.0828				chr9	+	33868538	33868663
16966276	5.13	2.95	0.13	0.07	4.55	6.11e-07	0.0002				chr4	+	40814796	40828168
16847199	7.41	5.23	0.12	0.1	4.54	1.12e-06	0.0003				chr17	-	56709003	56709197
17012198	8.43	6.25	0.23	0.5	4.54	0.0002	0.003	NM_001446; XM_005266858; ENST00000356535; ENST00000368444; AK091664; AK289836; BC012299; CR457057; D50373; D88648; KM111186; OTTHUMT00000042037; OTTHUMT00000042038; U51338; U81235; uc003pzd.3; uc003pze.1; uc003pzf.3	FABP7	fatty acid binding protein 7, brain	chr6	+	123100620	123105320
16824572	10.46	8.28	0.14	0.22	4.53	5.53e-06	0.0005	NM_001304771; NM_016235; XM_006721051; XM_006721052; ENST00000300571; ENST00000535671; ENST00000562348; ENST00000562469; ENST00000566822; ENST00000568214; ENST00000569479; ENST00000569847; ENST00000570142; AF181862; AF202640; AK294680; AK295204; AK296754; AK302838; AK315989; AL137684; BC034467; FJ529380; uc002dgt.3; uc010vav.2; uc021tef.1; ENST00000564449; ENST00000569102	GPRC5B	G protein-coupled receptor, class C, group 5, member B	chr16	-	19868616	19896832
17105242	6.88	4.7	0.07	0.13	4.52	2.66e-07	0.0002	NM_080832; ENST00000312600; ENST00000373105; AK290105; AK297327; BC063113; OTTHUMT00000057429; OTTHUMT00000057430; uc004efg.3	PABPC5	poly(A) binding protein, cytoplasmic 5	chrX	+	90689594	90693583
17116410	6.79	4.61	0.06	0.14	4.52	3.49e-07	0.0002	NM_001278612; NM_004681; ENST00000361365; ENST00000382772; ENST00000464196; ENST00000465253; ENST00000485584; AF000987; AK127664; BC005248; BT007201; OTTHUMT00000088877; OTTHUMT00000088878; OTTHUMT00000088879; OTTHUMT00000088880; OTTHUMT00000088881; uc004fuk.3; uc004ful.3	EIF1AY	eukaryotic translation initiation factor 1A, Y-linked	chrY	+	22737611	22755409
16719457	6.15	3.97	0.19	0.01	4.52	3.32e-06	0.0004	NM_001004298; XM_005269491; XM_005269492; XM_011539216; XM_011539217; XM_011539218; XM_011539219; XM_011539220; XM_011539221; XM_011539222; XM_011539223; XM_011539224; XM_011539225; XM_011539226; XM_011539227; XM_011539228; XM_011539229; XM_011539230; XM_011539231; XM_011539232; XM_011539233; XM_011539234; XM_011539235; XM_011539236; XM_011539237; XR_945591; ENST00000284694; ENST00000356858; ENST…	C10orf90	chromosome 10 open reading frame 90	chr10	-	128113566	128359079
16944344	9.01	6.83	0.2	0.31	4.52	2.26e-05	0.001	NM_020754; XM_005247671; XM_006713714; ENST00000264245; ENST00000482743; AK293726; BC112163; BC112165; OTTHUMT00000354942; OTTHUMT00000354943; uc003ecj.4	ARHGAP31	Rho GTPase activating protein 31	chr3	+	119013220	119139561
16831550	6.54	4.36	0.82	0.57	4.52	0.0081	0.0528	NR_026810; uc002gqo.2	FAM106CP	family with sequence similarity 106, member C, pseudogene	chr17	+	16692057	16693815
16850682	7	4.83	0.08	0.16	4.51	4.93e-07	0.0002	NR_015389; ENST00000577439; ENST00000580082; ENST00000580684; ENST00000581471; ENST00000582008; ENST00000582363; BC119664; uc002kmo.3; BC027873	LINC00667	long intergenic non-protein coding RNA 667	chr18	+	5232875	5246507
16668677	6.32	4.15	0.19	0.12	4.51	1.35e-05	0.0007	NM_001300831; NM_181643; NR_125338; XM_005270472; XM_011540709; XM_011540710; XM_011540711; ENST00000369737; ENST00000369738; ENST00000468395; ENST00000484512; AK303897; BC050319; BC093891; BC101501; HM237139; HM237140; OTTHUMT00000030718; OTTHUMT00000030719; OTTHUMT00000030720; OTTHUMT00000030721; uc001eaw.2; uc001eax.2; uc009wge.1	PIFO	primary cilia formation	chr1	+	111888910	111895639
16852483	5.55	3.38	0.28	0.12	4.51	0.0001	0.0024				chr18	+	53665694	53690658
16917774	8.69	6.52	0.16	0.12	4.5	3.12e-06	0.0004	NM_002509; XM_006723566; XM_011529237; ENST00000377142; BC075092; BC075093; OTTHUMT00000078278; uc002wsi.3	NKX2-2	NK2 homeobox 2	chr20	-	21491648	21494664
17098477	7.42	5.25	0.23	0.21	4.5	1.38e-05	0.0007	NM_012098; XM_006717030; ENST00000373417; ENST00000373425; ENST00000470194; ENST00000491991; AF125175; AY358274; BC012368; OTTHUMT00000054129; OTTHUMT00000054130; OTTHUMT00000054131; OTTHUMT00000054132; uc004bqr.1; uc010mxg.1	ANGPTL2	angiopoietin like 2	chr9	-	129849611	129885162
17064907	7.94	5.77	0.15	0.26	4.49	9.14e-06	0.0006	NM_001308267; NM_001308268; NM_002847; NM_130842; NM_130843; XM_011516446; XM_011516447; XM_011516448; XM_011516449; ENST00000389413; ENST00000389416; ENST00000389418; ENST00000404321; ENST00000409483; ENST00000631503; ENST00000632665; ENST00000633393; ENST00000633583; AF007555; BC034040; BC071570; OTTHUMT00000327120; OTTHUMT00000327121; OTTHUMT00000353213; OTTHUMT00000353214; OTTHUMT00000485190;…	PTPRN2	protein tyrosine phosphatase, receptor type, N polypeptide 2	chr7	-	157331750	158380482
16894581	8.23	6.06	0.11	0.39	4.49	1.82e-05	0.0009				chr2	-	12857146	12858584
17001299	8.37	6.2	0.13	0.44	4.49	6.77e-05	0.0018	NM_001197294; NM_001387; XM_011537574; XM_011537575; ENST00000343218; ENST00000398514; ENST00000504965; ENST00000507309; ENST00000508042; ENST00000512722; ENST00000519672; ENST00000520473; ENST00000523458; AK297223; BC039006; BC077077; D78014; EU007906; OTTHUMT00000373421; OTTHUMT00000373422; OTTHUMT00000373423; OTTHUMT00000373424; OTTHUMT00000373425; OTTHUMT00000373426; OTTHUMT00000377410; OTTHU…	DPYSL3	dihydropyrimidinase-like 3	chr5	-	146770371	146889619
17035880	8.63	6.46	0.17	0.85	4.49	0.0026	0.0223				chr6_mcf_hap5	+	3786393	3791603
17038596	8.63	6.46	0.17	0.85	4.49	0.0026	0.0223				chr6_qbl_hap6	+	3668487	3673697
17041225	8.63	6.46	0.17	0.85	4.49	0.0026	0.0223				chr6_ssto_hap7	+	3754283	3759493
16846887	7.72	5.55	0.12	0.37	4.48	1.75e-05	0.0008	NM_001099640; NM_018286; ENST00000424486; ENST00000570586; ENST00000571679; ENST00000575685; ENST00000575734; ENST00000575806; BC010128; OTTHUMT00000439265; OTTHUMT00000439266; OTTHUMT00000439267; OTTHUMT00000439268; OTTHUMT00000439269; OTTHUMT00000439270; uc002iuj.4; uc002iuk.4	TMEM100	transmembrane protein 100	chr17	-	53796988	53809482
16698476	8.66	6.49	0.09	0.56	4.48	0.0005	0.0068	NM_001271863; NM_001271864; NM_001271865; NM_018203; XM_006711429; ENST00000367155; ENST00000367156; ENST00000460687; ENST00000491471; ENST00000539253; ENST00000606111; ENST00000606181; ENST00000606529; ENST00000606887; ENST00000607173; ENST00000607193; ENST00000607826; AK299227; BC036076; OTTHUMT00000090396; OTTHUMT00000090397; OTTHUMT00000090398; OTTHUMT00000090399; OTTHUMT00000471401; OTTHUMT0…	KLHDC8A	kelch domain containing 8A	chr1	-	205305220	205326166
16798020	9.88	7.71	0.07	0.25	4.47	1.6e-06	0.0003	NM_003097; NM_005678; NM_022804; NM_022805; NM_022806; NM_022807; NM_022808; ENST00000338327; ENST00000346403; ENST00000390687; ENST00000400097; ENST00000400098; ENST00000400100; ENST00000553597; ENST00000554227; ENST00000577565; ENST00000577949; ENST00000579070; ENST00000580062; ENST00000584968; AF101044; AF319522; AF319523; AF400432; AK123119; BC000611; BC003180; BC024777; BC025178; CR450350; J…	SNRPN; SNURF	small nuclear ribonucleoprotein polypeptide N; SNRPN upstream reading frame	chr15	+	25068794	25245423
16974830	6.68	4.52	0.14	0.25	4.47	7.55e-06	0.0005	NM_013261; XM_005248130; XM_005248131; XM_005248132; XM_005248134; XM_011513764; XM_011513765; XM_011513766; XM_011513767; XM_011513768; XM_011513769; XM_011513770; XM_011513771; ENST00000264867; ENST00000503714; ENST00000505469; ENST00000506055; ENST00000507342; ENST00000507380; ENST00000508380; ENST00000509642; ENST00000509702; ENST00000512169; ENST00000513205; ENST00000514479; ENST00000514494;…	PPARGC1A	peroxisome proliferator-activated receptor gamma, coactivator 1 alpha	chr4	-	23756664	23905712
16946689	4.79	2.63	0.45	0.17	4.47	0.0002	0.0032				chr3	+	147798620	147798709
16834409	8.26	6.1	0.13	0.29	4.46	5.31e-06	0.0005	NM_003632; XM_005257748; ENST00000264638; ENST00000586801; ENST00000591662; OTTHUMT00000452342; OTTHUMT00000452343; OTTHUMT00000452344; U87223; uc002iay.3; uc010wgs.2; ENST00000585534; OTTHUMT00000452345	CNTNAP1	contactin associated protein 1	chr17	+	40834632	40852011
16690739	7.93	5.78	0.17	0.3	4.46	1.35e-05	0.0007	NM_001204269; NM_004974; XM_011541396; XM_011541397; XM_011541398; XM_011541399; XM_011541400; ENST00000316361; ENST00000369770; ENST00000485317; ENST00000525120; ENST00000633222; AK290061; BC043564; L02752; OTTHUMT00000031965; OTTHUMT00000128001; OTTHUMT00000392423; OTTHUMT00000392424; OTTHUMT00000487983; uc009wfv.2; uc009wfw.3	KCNA2	potassium channel, voltage gated shaker related subfamily A, member 2	chr1	-	111136202	111174096
17114520	11.48	9.33	0.06	0.48	4.45	0.0001	0.0023	NM_001306177; NM_004840; XM_005262499; XM_011531412; XM_011531413; XM_011531414; XM_011531415; XM_011531416; XM_011531417; ENST00000250617; ENST00000370620; ENST00000370622; AF207831; AK291742; AK294929; AK295709; AK299861; BC039856; BC043505; D13631; OTTHUMT00000058511; OTTHUMT00000058512; OTTHUMT00000058513; uc004fab.3; uc011mwd.2; uc011mwe.2	ARHGEF6	Rac/Cdc42 guanine nucleotide exchange factor 6	chrX	-	135747706	135864247
17007257	7.93	5.78	0.22	1.13	4.45	0.0087	0.0558	NM_019111; ENST00000374982; ENST00000395388; ENST00000613328; AK301190; OTTHUMT00000076586; OTTHUMT00000076587; uc003obh.3; uc003obi.3; uc011fnf.2; uc011gju.2; uc011hek.2; uc011hzp.2; uc011iwy.2; uc011jsf.2; BC032350	HLA-DRA	major histocompatibility complex, class II, DR alpha	chr6	+	32407619	32412823
16921724	7.02	4.87	0.17	0.12	4.44	9.94e-06	0.0006	NM_004540; XM_011529575; XM_011529576; XM_011529577; XM_011529578; XM_011529579; XM_011529580; XM_011529581; XM_011529582; XM_011529583; XM_011529584; XM_011529585; XR_937498; ENST00000284894; ENST00000400546; ENST00000461281; ENST00000484983; ENST00000486367; AK299054; AK302870; BC052946; OTTHUMT00000170915; OTTHUMT00000170916; OTTHUMT00000170917; OTTHUMT00000170918; U75330; uc002yld.2; uc011acb…	NCAM2	neural cell adhesion molecule 2	chr21	+	22370633	22915650
16764461	8.19	6.05	0.13	0.27	4.43	6.16e-06	0.0005	NM_012306; XM_005268730; ENST00000320634; ENST00000547871; ENST00000550195; ENST00000550635; ENST00000550890; ENST00000552669; ENST00000552863; AF190461; AK090728; AK290031; BC000051; OTTHUMT00000405984; OTTHUMT00000405985; OTTHUMT00000405986; OTTHUMT00000405987; OTTHUMT00000405988; OTTHUMT00000406756; OTTHUMT00000406757; uc001rvi.2; uc001rvj.2	FAIM2	Fas apoptotic inhibitory molecule 2	chr12	-	50260679	50298000
16701401	4.67	2.52	0.76	0.75	4.43	0.0258	0.1266				chr1	-	246589308	246589421
17048030	4.77	2.63	0.61	0.1	4.42	0.0017	0.0167				chr7	+	87858974	87861089
17033604	8.63	6.49	0.17	0.85	4.42	0.0027	0.023				chr6_mann_hap4	+	3749679	3754890
16983740	4.33	2.18	0.79	0.11	4.42	0.0036	0.0284				chr5	+	31824686	31824789
16989925	7.2	5.06	0.21	0.06	4.41	4.55e-06	0.0004	NM_032289; XM_006714801; XM_011537696; ENST00000274710; BC038233; OTTHUMT00000251339; uc003leu.1	PSD2	pleckstrin and Sec7 domain containing 2	chr5	+	139175406	139224051
16864829	7.08	4.93	0.32	0.06	4.41	7.01e-05	0.0018	NM_001161425; NM_001161426; NM_001161427; NM_173530; XM_011526560; XM_011526561; XM_011526562; ENST00000321287; ENST00000327920; ENST00000403906; ENST00000594919; ENST00000599508; ENST00000601151; ENST00000613461; ENST00000616431; AK290888; BC039903; BC105967; OTTHUMT00000462863; OTTHUMT00000462879; OTTHUMT00000462880; OTTHUMT00000462881; OTTHUMT00000462882; OTTHUMT00000462884; uc002pyx.4; uc002p…	ZNF610	zinc finger protein 610	chr19	+	52839498	52870376
16963651	6.5	4.36	0.46	0.03	4.41	0.0004	0.0054	NM_001039127; NM_001286052; NM_001286053; NM_001286054; NM_001289930; NM_001289931; NM_182524; NR_110528; NR_110529; XM_011513398; XM_011513424; ENST00000502981; ENST00000509152; ENST00000510175; ENST00000608255; ENST00000609518; ENST00000609714; ENST00000610261; AK096662; AK300505; AK301848; BC036110; BC043151; BC047874; BC104026; BC104027; BC104028; BC104029; BC154406; BX537887; OTTHUMT00000357…	ZNF718; ZNF595	zinc finger protein 718; zinc finger protein 595	chr4	+	53179	157779
16890602	7.42	5.29	0.37	0.24	4.38	0.0007	0.0087	NR_037701; ENST00000562038	PKI55	DKFZp434H1419	chr2	+	217074540	217084915
16852702	6.42	4.3	0.37	0.31	4.37	0.0009	0.0103	NM_031891; XM_005266682; ENST00000262717; ENST00000536675; ENST00000538374; ENST00000587582; AF217289; AK290190; BC101047; BC101048; BC101049; OTTHUMT00000256141; OTTHUMT00000449436; OTTHUMT00000449437; uc002lif.2; uc010dps.1	CDH20	cadherin 20, type 2	chr18	+	59000988	59223006
16700058	7.35	5.23	0.23	0.17	4.36	1.13e-05	0.0007	NM_002221; XM_005273120; ENST00000272117; ENST00000366784; ENST00000429204; AK025304; AK289700; AY513281; BC015009; OTTHUMT00000091632; OTTHUMT00000091633; uc001hqh.3; uc010pvo.2	ITPKB	inositol-trisphosphate 3-kinase B	chr1	-	226819391	226927024
17125748	6.4	4.28	0.35	0.47	4.35	0.0002	0.0032				TCONS_l2_00030942	+	1	267
16778887	7.14	5.02	0.29	0.11	4.34	3.05e-05	0.0011	NM_001286761; NM_001286762; NM_001286763; NM_001286764; NM_001286765; NM_001286766; NM_025113; ENST00000378781; ENST00000378784; ENST00000378787; ENST00000378797; ENST00000389908; ENST00000409879; ENST00000417405; ENST00000429979; ENST00000439642; ENST00000441284; ENST00000487195; ENST00000631139; AK125950; AK293034; AK300183; BC032311; BC043488; BX641126; OTTHUMT00000044805; OTTHUMT00000044807; …	KIAA0226L	KIAA0226-like	chr13	-	46916136	47012325
17016506	9.82	7.7	0.09	0.42	4.34	3.69e-05	0.0013	NM_003546; ENST00000618305; BC069392; OTTHUMT00000043513; uc003njz.3	HIST1H4L	histone cluster 1, H4l	chr6	-	27840926	27841289
17070321	6.17	4.05	0.7	0.25	4.34	0.0037	0.029	XR_242492; XR_252439	LOC101927118	uncharacterized LOC101927118	chr8	+	82351671	82445510
17104313	6.83	4.71	0.24	0.21	4.33	2.93e-05	0.0011	NM_000044; NM_001011645; ENST00000374690; ENST00000396043; ENST00000396044; ENST00000504326; ENST00000513847; ENST00000514029; ENST00000612010; ENST00000612452; ENST00000613054; AF162704; BC132975; FJ235916; FJ235917; FJ235918; FJ235919; FJ235920; GU208210; HM055487; HQ692823; L29496; M20132; M21748; M23263; M34233; M73069; OTTHUMT00000057007; OTTHUMT00000358619; OTTHUMT00000358620; OTTHUMT000003…	AR	androgen receptor	chrX	+	66763874	66950718
16730467	7.71	5.6	0.15	0.15	4.32	3.56e-06	0.0004	NM_032021; ENST00000303130; AF247167; BC093843; BC112050; OTTHUMT00000395137; uc001pgf.3	TMEM133	transmembrane protein 133	chr11	+	100862811	100864666
16800707	9.59	7.48	0.13	0.38	4.32	2.29e-05	0.001	NM_001198999; NM_020858; NM_024966; NM_153616; NM_153617; NM_153618; NM_153619; XM_005254685; XM_005254686; XM_005254687; XM_005254689; XM_011522075; XM_011522076; XM_011522077; XM_011522078; XM_011522079; XM_011522080; XM_011522081; XM_011522082; ENST00000316364; ENST00000354744; ENST00000355997; ENST00000358066; ENST00000389425; ENST00000389428; ENST00000536845; ENST00000537942; ENST00000558014…	SEMA6D	sema domain, transmembrane domain (TM), and cytoplasmic domain, (semaphorin) 6D	chr15	+	47476298	48066420
16967631	11.02	8.9	0.17	0.43	4.32	5.89e-05	0.0016	NM_001098484; NM_001134742; NM_003759; XM_011532390; ENST00000264485; ENST00000340595; ENST00000351898; ENST00000425175; ENST00000512686; ENST00000514331; AB470072; AF004813; AF007216; AF011390; AF053753; AF053754; AF069510; AF157492; AF310248; BC030977; BC127908; EF531618; OTTHUMT00000252158; OTTHUMT00000362090; OTTHUMT00000362091; OTTHUMT00000362107; OTTHUMT00000362108; uc003hfy.3; uc003hfz.3; …	SLC4A4	solute carrier family 4 (sodium bicarbonate cotransporter), member 4	chr4	+	72053003	72437804
16911418	8.7	6.58	0.33	0.42	4.32	0.0009	0.0102	NM_003081; NM_130811; XM_005260808; XM_005260810; ENST00000254976; ENST00000304886; ENST00000430336; ENST00000492814; ENST00000495883; AK090857; AK094560; AK289647; BC010647; BT019684; D21267; L19760; L19761; OTTHUMT00000077974; OTTHUMT00000077975; OTTHUMT00000077976; OTTHUMT00000077977; OTTHUMT00000077978; uc002wnq.2; uc002wnr.2; uc002wns.2; uc010gca.2	SNAP25	synaptosome associated protein 25kDa	chr20	+	10199477	10288066
16858805	12.11	10	0.05	0.22	4.31	1.44e-06	0.0003	NM_001271043; NM_001271044; NM_002501; XM_005259917; XM_005259918; XM_005259919; XM_005259920; XM_005259921; XM_005259922; XM_006722760; XM_011528040; ENST00000358552; ENST00000360105; ENST00000397661; ENST00000585382; ENST00000585575; ENST00000586797; ENST00000586873; ENST00000587260; ENST00000587760; ENST00000588228; ENST00000588680; ENST00000590027; ENST00000591028; ENST00000592199; AK295290; …	NFIX	nuclear factor I/X (CCAAT-binding transcription factor)	chr19	+	13106584	13209610
16966455	4.53	2.42	0.16	0.13	4.31	1.48e-06	0.0003	NR_131958; NR_131959; ENST00000507639; ENST00000512678; BC042992	LVCAT1	liver cancer-associated transcript 1	chr4	+	44018878	44024080
17100328	9.68	7.58	0.08	0.27	4.31	8.26e-06	0.0006	NM_013379; XM_005266075; XM_006717083; XM_011518599; XM_011518600; XM_011518601; XR_929782; ENST00000371579; ENST00000460830; ENST00000463619; ENST00000470766; ENST00000472306; ENST00000473532; ENST00000473703; ENST00000478597; ENST00000482088; ENST00000483783; ENST00000485456; ENST00000491807; ENST00000497375; AB209787; AF154502; AK292112; AK293700; BC011907; BC016961; OTTHUMT00000055277; OTTHUM…	DPP7	dipeptidyl-peptidase 7	chr9	-	140004992	140009629
17105699	8.69	6.58	0.19	0.36	4.31	6.98e-05	0.0018	NM_152278; ENST00000332431; ENST00000372666; AJ297363; AK094400; BC005988; BC016786; OTTHUMT00000057704; OTTHUMT00000057705; uc004ekc.2	TCEAL7	transcription elongation factor A (SII)-like 7	chrX	+	102585114	102587254
16773165	7.82	5.71	0.07	0.15	4.3	4.98e-07	0.0002	NM_001204458; NM_001204459; NM_018647; NM_148957; XM_005266445; XM_005266446; XM_011535146; ENST00000248484; ENST00000382258; ENST00000382263; ENST00000403372; ENST00000464735; AB040434; AF167555; AF246998; AF246999; AK292874; AK292891; AK304290; AY358888; BC047321; OTTHUMT00000044156; OTTHUMT00000044157; OTTHUMT00000044158; OTTHUMT00000044159; uc001uot.3; uc001uou.3; uc001uov.2; uc001uow.3; uc01…	TNFRSF19	tumor necrosis factor receptor superfamily, member 19	chr13	+	24144509	24250244
17057922	6.52	4.42	0.15	0.13	4.29	4.55e-06	0.0004	NR_027339; NR_027340; NR_027342; ENST00000455909; BC011872; AK289438	FKBP9P1	FK506 binding protein 9 pseudogene 1	chr7	-	55748767	55766843
17121166	7.62	5.52	0.29	0.21	4.29	3.83e-05	0.0013				TCONS_l2_00008533	+	1	545
16761707	5.82	3.72	0.46	0.27	4.29	0.0005	0.0072	NM_000834; XM_005253351; XM_011520628; XM_011520629; XM_011520630; ENST00000609686; ENST00000627535; ENST00000628166; ENST00000630791; BC113618; BC113620; OTTHUMT00000268014; OTTHUMT00000479995; OTTHUMT00000480011; OTTHUMT00000480012; U11287; U88963; U90278; uc001rbt.2	GRIN2B	glutamate receptor, ionotropic, N-methyl D-aspartate 2B	chr12	-	13714144	14133053
16782187	8.39	6.29	0.47	0.4	4.27	0.004	0.0309	NM_004995; ENST00000311852; ENST00000547074; ENST00000547279; ENST00000547596; ENST00000548162; ENST00000548761; AK291325; BC064803; OTTHUMT00000071660; OTTHUMT00000408324; OTTHUMT00000408325; OTTHUMT00000408327; OTTHUMT00000408329; OTTHUMT00000408330; U41078; uc001whc.3; X83535	MMP14	matrix metallopeptidase 14 (membrane-inserted)	chr14	+	23305766	23318236
16848387	6.27	4.18	0.17	0.16	4.26	2.85e-06	0.0004	NR_110876; ENST00000430908; ENST00000543512	LOC102723505	uncharacterized LOC102723505	chr17	-	70017992	70032010
16798216	11.99	9.89	0.1	0.74	4.26	0.0013	0.0137	NR_003338; ENST00000384549; uc001yyj.3	SNORD116-24	small nucleolar RNA, C/D box 116-24	chr15	+	25339183	25339276
16959575	5.56	3.47	1.01	0.54	4.26	0.0225	0.114				chr3	-	136148926	136149025
16756212	8.23	6.14	0.16	0.2	4.25	5.21e-06	0.0005	NM_001173982; NM_018413; ENST00000303694; ENST00000546689; ENST00000547956; ENST00000549016; ENST00000549260; ENST00000550711; AB042326; AF239820; AK290923; BC013315; BC030271; OTTHUMT00000405959; OTTHUMT00000405960; OTTHUMT00000406053; OTTHUMT00000406054; OTTHUMT00000406056; OTTHUMT00000406057; uc001tky.3; uc001tkz.3	CHST11	carbohydrate (chondroitin 4) sulfotransferase 11	chr12	+	104849073	105155792
16832194	6.86	4.77	0.42	0.22	4.25	0.0001	0.0024	NR_023380; AK295707; BC036241; uc010cqy.1	CCDC144CP	coiled-coil domain containing 144C, pseudogene	chr17	+	20224477	20305504
17064932	4.99	2.9	0.4	0.18	4.25	0.0002	0.0034	NR_029689; ENST00000385225; uc011kwb.1	MIR153-2	microRNA 153-2	chr7	-	157367028	157367114
16788669	6.51	4.42	0.28	0.76	4.25	0.0025	0.0217	NR_003210; ENST00000364699; uc001yjh.3	SNORD114-17	small nucleolar RNA, C/D box 114-17	chr14	+	101441143	101441217
16965719	8.55	6.47	0.05	0.26	4.24	4.94e-06	0.0005	NM_001169117; NM_001169118; NM_020860; ENST00000463501; ENST00000465503; ENST00000467011; ENST00000467087; ENST00000473519; ENST00000477474; ENST00000478049; ENST00000494628; ENST00000504511; AF328905; AK023369; BC043604; BC136449; BC146661; BC152554; BC171766; OTTHUMT00000215063; OTTHUMT00000215064; OTTHUMT00000356861; OTTHUMT00000356862; OTTHUMT00000356863; OTTHUMT00000356864; OTTHUMT0000035686…	STIM2	stromal interaction molecule 2	chr4	+	26846790	27027003
16798349	5.55	3.47	0.52	0.74	4.24	0.0165	0.0903	NR_003342; ENST00000362619; uc001yzu.1	SNORD115-25	small nucleolar RNA, C/D box 115-25	chr15	+	25460688	25460769
16713052	5.91	3.83	0.09	0.01	4.23	4.55e-07	0.0002	XR_252727; XR_930805	LOC101929951	uncharacterized LOC101929951	chr10	-	31982012	31996316
16798258	8.94	6.87	0.21	0.57	4.22	0.0008	0.0094	NR_001291; ENST00000364961; uc001yyq.1	SNORD115-1	small nucleolar RNA, C/D box 115-1	chr15	+	25415570	25415951
16798333	8.94	6.87	0.21	0.57	4.22	0.0008	0.0094	NR_003308; ENST00000363887; uc001yzm.1	SNORD115-16	small nucleolar RNA, C/D box 115-16	chr15	+	25444595	25444676
17005600	4.98	2.91	0.19	0.22	4.21	9.1e-06	0.0006	NM_003524; BC096116; BC096117; BC096118; BC096119; uc003nhh.3	HIST1H2BH	histone cluster 1, H2bh	chr6	+	26251879	26252303
17071607	7.59	5.52	0.47	0.26	4.21	0.0007	0.0084	NM_001024372; NM_024812; ENST00000297574; ENST00000306391; ENST00000309982; ENST00000330955; ENST00000438105; ENST00000517863; ENST00000519507; ENST00000521926; ENST00000523754; AF371319; AF371323; BC011517; BC035038; OTTHUMT00000380255; OTTHUMT00000380256; OTTHUMT00000380257; OTTHUMT00000380258; OTTHUMT00000380259; OTTHUMT00000380261; OTTHUMT00000380262; OTTHUMT00000380263; OTTHUMT00000380264; u…	BAALC	brain and acute leukemia, cytoplasmic	chr8	+	104152921	104242533
16990312	5.05	2.98	0.64	0.12	4.21	0.0018	0.0172	NM_018933; ENST00000341948; AF152492; AF217745; AK292821; AK296151; AY358427; BC033068; BC051348; BC071934; OTTHUMT00000251810; uc003lja.1	PCDHB13	protocadherin beta 13	chr5	+	140593509	140596993
16926754	10.27	8.2	0.04	0.48	4.2	8.38e-05	0.002	NM_006272; ENST00000291700; ENST00000367071; ENST00000397648; BC001766; CR542123; OTTHUMT00000207427; OTTHUMT00000207428; OTTHUMT00000207429; uc002zju.1	S100B	S100 calcium binding protein B	chr21	-	48018531	48025121
17124196	4.37	2.3	0.34	0.4	4.2	0.0005	0.0064				TCONS_l2_00024558	+	1	867
17031139	8.21	6.15	0.16	0.8	4.2	0.0027	0.0234				chr6_dbb_hap3	+	3685732	3690942
16747439	8.46	6.39	0.31	0.25	4.19	0.0004	0.0054	NM_014449; NM_019858; ENST00000311268; ENST00000382315; ENST00000428545; ENST00000535220; ENST00000541431; ENST00000542330; ENST00000545321; AK296359; AK315938; AK316512; BC002353; BC080585; OTTHUMT00000399478; OTTHUMT00000399479; OTTHUMT00000399480; OTTHUMT00000399481; OTTHUMT00000399482; OTTHUMT00000399990; OTTHUMT00000471351; U47925; U47928; U47929; uc001qqw.1; uc001qqx.1; uc001qqy.1; uc009zfd…	GPR162	G protein-coupled receptor 162	chr12	+	6930711	6936586
17123832	5.93	3.86	0.16	0.04	4.18	1.63e-06	0.0003				TCONS_l2_00021763	+	1	2724
16676965	5.89	3.82	0.24	0.06	4.18	2.36e-05	0.001	NM_020439; ENST00000009105; ENST00000361322; ENST00000423146; ENST00000494990; AF428261; AK095713; AK289675; AY212935; BC032787; OTTHUMT00000088526; OTTHUMT00000088527; OTTHUMT00000088528; OTTHUMT00000088529; uc001hhd.3; uc001hhe.3; uc001hhf.4	CAMK1G	calcium/calmodulin-dependent protein kinase IG	chr1	+	209757045	209787284
17058826	10.57	8.51	0.12	0.17	4.17	2.36e-06	0.0004	NM_001243198; NM_005338; XM_005250304; XM_005250305; XM_011516116; ENST00000336926; ENST00000404944; ENST00000420909; ENST00000434438; ENST00000479835; ENST00000485723; ENST00000616821; AF365404; AK094866; AK296390; AK302382; AK304738; AY358103; BC110545; JX965370; JX965371; KF437291; OTTHUMT00000342863; OTTHUMT00000342864; OTTHUMT00000342865; OTTHUMT00000342866; OTTHUMT00000342867; OTTHUMT000003…	HIP1	huntingtin interacting protein 1	chr7	-	75162619	75368283
16752715	9.77	7.71	0.5	0.29	4.17	0.0022	0.0199	NM_002332; ENST00000243077; ENST00000338962; ENST00000451724; ENST00000553277; ENST00000553446; ENST00000554118; ENST00000554174; ENST00000555124; ENST00000555941; ENST00000556247; ENST00000556356; ENST00000556830; AK122840; BC021204; BC045107; BC052593; BC072015; OTTHUMT00000412771; OTTHUMT00000412772; OTTHUMT00000412773; OTTHUMT00000412774; OTTHUMT00000412775; OTTHUMT00000412776; OTTHUMT0000041…	LRP1	LDL receptor related protein 1	chr12	+	57522276	57607142
17016400	9.34	7.28	0.09	0.1	4.16	5.55e-07	0.0002	NM_021018; ENST00000618052; BC067492; BC069818; BC096131; CR541983; CR542011; OTTHUMT00000040098; uc003nhg.1	HIST1H3F	histone cluster 1, H3f	chr6	-	26250370	26250835
17052348	8.02	5.96	0.07	0.19	4.16	1.21e-06	0.0003	NM_001195278; XM_011515705; XR_927317; ENST00000563442; ENST00000565468; ENST00000610315; OTTHUMT00000420337; OTTHUMT00000420376; uc003vwg.2	TMEM178B	transmembrane protein 178B	chr7	+	140774032	141180180
16665346	9.35	7.3	0.09	0.21	4.16	1.31e-06	0.0003	NM_001134673; NM_001145511; NM_001145512; NM_005595; XM_011541512; XM_011541513; XM_011541514; XM_011541515; ENST00000357977; ENST00000371184; ENST00000371185; ENST00000371187; ENST00000371189; ENST00000371191; ENST00000403491; ENST00000407417; ENST00000476646; ENST00000479364; ENST00000482020; ENST00000485903; ENST00000493627; ENST00000496712; AK299289; AK299356; AK299579; BC022264; OTTHUMT00000…	NFIA	nuclear factor I/A	chr1	+	61330931	61928465
17059756	10.74	8.68	0.21	0.21	4.16	2.26e-05	0.001	NM_001145306; NM_001259; XM_006715835; XM_006715836; XM_011515731; ENST00000265734; ENST00000424848; ENST00000467166; ENST00000473078; ENST00000491250; BC052264; OTTHUMT00000254605; OTTHUMT00000342063; OTTHUMT00000342064; OTTHUMT00000342065; OTTHUMT00000342066; uc010lez.3; uc011khw.2	CDK6	cyclin-dependent kinase 6	chr7	-	92234235	92465941
17066573	6.15	4.1	0.46	0.14	4.15	0.0033	0.0266	NM_001135721; NM_018068; XM_005273550; XM_005273551; ENST00000356766; ENST00000454009; ENST00000519884; ENST00000521356; ENST00000611073; AB079367; AK000397; AK291038; AK292440; AK299068; AK315830; AK315833; BC025995; BC111751; HQ651229; KF651165; KJ534584; KM434336; OTTHUMT00000215006; OTTHUMT00000375437; OTTHUMT00000375438; OTTHUMT00000375439; uc003xbn.2; uc003xbo.2; uc010ltv.2; uc011kzf.1	PIWIL2	piwi-like RNA-mediated gene silencing 2	chr8	+	22132810	22215076
17104122	5.76	3.71	0.12	0.17	4.14	1.71e-06	0.0003	NM_014061; ENST00000342972; AF143235; AF320912; BC011954; OTTHUMT00000056868; uc004dum.3	MAGEH1	MAGE family member H1	chrX	+	55478538	55479999
16971382	9.24	7.19	0.06	0.28	4.14	6.3e-06	0.0005	NM_001040260; NM_001040261; NR_036614; XM_005262785; XM_005262786; XR_244621; ENST00000296550; ENST00000302176; ENST00000411937; ENST00000506325; ENST00000507694; OTTHUMT00000364952; OTTHUMT00000364953; OTTHUMT00000364954; OTTHUMT00000364955; OTTHUMT00000364956; uc003ilm.4; uc003ilo.4; uc003ilp.4	DCLK2	doublecortin-like kinase 2	chr4	+	150999426	151179083
16692639	9.58	7.53	0.18	0.18	4.14	8.57e-06	0.0006	NM_001278719; NM_014849; ENST00000369145; ENST00000369146; AK075480; AK291718; AK303161; BC045111; BX537754; uc001etg.3; uc001eth.2; uc009wlk.3	SV2A	synaptic vesicle glycoprotein 2A	chr1	-	149874870	149889434
17091502	9.1	7.04	0.34	0.55	4.14	0.0033	0.027	NM_000954; ENST00000371623; ENST00000371625; ENST00000444903; ENST00000446677; ENST00000457950; ENST00000460340; ENST00000462514; ENST00000471521; ENST00000492068; AY026356; BC005939; BC041463; BT019921; BT019922; M61900; OTTHUMT00000055188; OTTHUMT00000055189; OTTHUMT00000055190; OTTHUMT00000055191; OTTHUMT00000055192; OTTHUMT00000055193; OTTHUMT00000055194; OTTHUMT00000055195; OTTHUMT0000005519…	PTGDS	prostaglandin D2 synthase 21kDa (brain)	chr9	+	139871956	139876194
17005573	7.6	5.55	0.15	0.35	4.13	3.59e-05	0.0012	NM_021063; NM_138720; XM_005249039; ENST00000289316; ENST00000377777; AK292712; BC002842; OTTHUMT00000040088; OTTHUMT00000040089; uc003ngr.3; uc003ngs.3	HIST1H2BD	histone cluster 1, H2bd	chr6	+	26158349	26171577
17001063	10.59	8.55	0.07	0.28	4.12	5.25e-06	0.0005	NM_001127496; NM_001293289; NM_001293290; NM_030964; XM_011537685; ENST00000344120; ENST00000434127; ENST00000503582; ENST00000509364; ENST00000511815; AF227516; AF251060; AK226147; BC125095; BC125096; OTTHUMT00000251864; OTTHUMT00000370652; OTTHUMT00000370654; OTTHUMT00000370655; OTTHUMT00000370656; uc003lml.2; uc010jgi.1	SPRY4	sprouty RTK signaling antagonist 4	chr5	-	141689992	141706020
16798214	7.51	5.47	0.28	0.14	4.12	8.62e-05	0.0021	AF400486; AF400487; BC016168; BC080646; uc001yxn.4; uc001yyb.4	SNRPN; IPW	small nuclear ribonucleoprotein polypeptide N; imprinted in Prader-Willi syndrome (non-protein coding)	chr15	+	25338981	25339121
17081224	5.67	3.63	0.52	0.1	4.12	0.0031	0.0255	NM_001115; XM_005250769; XM_006716501; ENST00000286355; ENST00000377928; ENST00000522949; DQ104739; GQ472223; OTTHUMT00000380080; OTTHUMT00000380081; OTTHUMT00000380082; uc003ytd.4; uc010mds.3	ADCY8	adenylate cyclase 8 (brain)	chr8	-	131792547	132054672
16949905	7.08	5.04	0.48	0.48	4.1	0.0027	0.0229				chr3	+	195423293	195423460
16977920	7.1	5.07	0.05	0.2	4.09	1.91e-06	0.0003	NM_153757; ENST00000323061; BC104883; OTTHUMT00000253551; uc003hrx.3	NAP1L5	nucleosome assembly protein 1-like 5	chr4	-	89617066	89619386
16869067	6.64	4.61	0.23	0.14	4.09	1.16e-05	0.0007	NM_001203250; NM_021143; NM_145233; NR_037801; NR_037802; ENST00000334213; ENST00000414892; ENST00000418866; ENST00000439556; ENST00000454949; ENST00000455799; ENST00000480770; ENST00000485451; AK292455; BC007868; BC036714; BC045814; BC101589; BC101591; BC143563; OTTHUMT00000344093; OTTHUMT00000344095; OTTHUMT00000344096; OTTHUMT00000344101; OTTHUMT00000344103; OTTHUMT00000344104; OTTHUMT00000344…	ZNF20; ZNF625; ZNF625-ZNF20	zinc finger protein 20; zinc finger protein 625; ZNF625-ZNF20 readthrough (NMD candidate)	chr19	-	12241300	12267546
16965872	6	3.96	0.27	0.13	4.09	3.47e-05	0.0012	NR_122079; NR_122080; ENST00000499292; ENST00000502245; BC030111	LOC439933	uncharacterized LOC439933	chr4	+	36245738	36275842
17054700	6.81	4.78	0.4	0.12	4.08	0.0011	0.0122				chr7	-	4645446	4646569
17053850	7.56	5.53	0.11	0.23	4.07	3.94e-06	0.0004	NR_024476; NR_024477; ENST00000397551; ENST00000411526; ENST00000449486; AK056609; BC033053; BC050402	PAXIP1-AS2	PAXIP1 antisense RNA 2	chr7	+	154720208	154741618
16815735	9.54	7.52	0.06	0.14	4.06	4.06e-07	0.0002	NM_000663; NM_001127448; NM_020686; XM_011522400; XM_011522401; ENST00000268251; ENST00000396600; ENST00000425191; ENST00000561870; ENST00000562115; ENST00000563215; ENST00000563992; ENST00000564453; ENST00000564714; ENST00000565016; ENST00000565671; ENST00000566590; ENST00000567812; ENST00000568847; ENST00000569156; ENST00000569695; AF237813; AK054834; AK096146; AK290501; AK293983; BC015628; BC0…	ABAT	4-aminobutyrate aminotransferase	chr16	+	8768422	8878432
16990257	8.02	6	0.15	0.25	4.06	6.39e-06	0.0005	NM_018936; ENST00000194155; ENST00000622947; ENST00000624874; ENST00000625033; AF152495; AF217756; BC098347; BC098575; OTTHUMT00000251801; OTTHUMT00000478855; OTTHUMT00000478856; OTTHUMT00000478857; uc003lil.3; uc003lim.1	PCDHB2	protocadherin beta 2	chr5	+	140474227	140476964
16994779	9.11	7.09	0.16	0.27	4.06	2.37e-05	0.001	NM_006727; XM_011513923; XM_011513924; XM_011513925; ENST00000264463; ENST00000502921; ENST00000503958; ENST00000510477; AB035303; OTTHUMT00000207345; OTTHUMT00000366280; OTTHUMT00000366281; OTTHUMT00000366282; uc003jgr.2; uc011cnu.2	CDH10	cadherin 10, type 2 (T2-cadherin)	chr5	-	24487209	24645087
16788630	6.04	4.02	0.23	0.19	4.06	6.7e-05	0.0018	NR_110178	SNHG24	small nucleolar RNA host gene 24	chr14	+	101426541	101452987
16798196	6.26	4.24	0.34	0.1	4.06	0.0003	0.0047	AF400486; AF400487; BC080646; uc001yxn.4; uc001yyb.4; AY362863	SNRPN; IPW	small nuclear ribonucleoprotein polypeptide N; imprinted in Prader-Willi syndrome (non-protein coding)	chr15	+	25328543	25328674
16692614	7.94	5.92	0.13	0.1	4.05	1.77e-06	0.0003	NM_001123375; uc010pbl.2	HIST2H3D	histone cluster 2, H3d	chr1	-	149784780	149785236
16862439	8.67	6.65	0.09	0.19	4.05	1.9e-06	0.0003	NM_001278599; NM_001699; NM_021913; ENST00000301178; ENST00000359092; ENST00000593513; ENST00000594880; ENST00000599659; BC032229; M76125; OTTHUMT00000463323; OTTHUMT00000463324; OTTHUMT00000463399; OTTHUMT00000463400; OTTHUMT00000463401; uc010ehi.1; uc010ehj.3; uc010ehk.3	AXL	AXL receptor tyrosine kinase	chr19	+	41725108	41767749
16904388	6.24	4.22	0.08	0.26	4.05	4.59e-06	0.0004	NM_033272; NM_173162; XM_011512109; ENST00000328032; ENST00000332142; ENST00000477019; ENST00000618399; ENST00000621889; AF032897; AK098545; BC035815; OTTHUMT00000255093; OTTHUMT00000255094; OTTHUMT00000333199; uc002uch.2; uc002uci.3	KCNH7	potassium channel, voltage gated eag related subfamily H, member 7	chr2	-	163227917	163695257
16950470	7.79	5.77	0.17	0.16	4.05	5.31e-06	0.0005	NM_001033117; NM_014850; XM_011534295; XM_011534296; XM_011534297; XM_011534298; XM_011534299; XM_011534300; XM_011534301; XM_011534302; XM_011534303; XR_427300; ENST00000360413; ENST00000383836; ENST00000433332; ENST00000470951; ENST00000475560; ENST00000480750; ENST00000485983; ENST00000490348; ENST00000490889; ENST00000518265; ENST00000520860; ENST00000618999; AB032982; AF427144; AF464189; AK0…	SRGAP3	SLIT-ROBO Rho GTPase activating protein 3	chr3	-	9022275	9404987
17124202	6.05	4.04	0.3	0.17	4.05	0.0004	0.0056				TCONS_l2_00024561	+	1	255
16666509	5.67	3.65	0.25	0.48	4.05	0.0009	0.01	NM_006417; XM_005270380; XM_011540516; XM_011540517; XR_246226; XR_426586; XR_946526; ENST00000370747; ENST00000438486; ENST00000446486; ENST00000467790; ENST00000470323; ENST00000472152; ENST00000476911; ENST00000485662; ENST00000495254; AK302527; AK316278; AK316476; BC022870; OTTHUMT00000026825; OTTHUMT00000026826; OTTHUMT00000026827; OTTHUMT00000026828; OTTHUMT00000026829; OTTHUMT00000026830; …	IFI44	interferon-induced protein 44	chr1	+	79115477	79129763
16984471	7.19	5.18	0.15	0.07	4.04	2.25e-06	0.0003	NM_153361; NR_072980; XM_006714450; XM_006714451; ENST00000326035; ENST00000440285; ENST00000509362; ENST00000512796; ENST00000513797; BC036422; OTTHUMT00000253839; OTTHUMT00000368017; OTTHUMT00000368018; OTTHUMT00000368019; OTTHUMT00000368020	NIM1K	NIM1 serine/threonine protein kinase	chr5	+	43192173	43280952
16675253	5.43	3.42	0.19	0.17	4.03	5.71e-06	0.0005	NR_110716; NR_110717	LINC01351	long intergenic non-protein coding RNA 1351	chr1	+	190447356	190463427
16707180	6.41	4.4	0.19	0.2	4.03	1.46e-05	0.0008	NM_001547; ENST00000371826; ENST00000611722; AK300431; BC032839; OTTHUMT00000049293; uc009xts.3	IFIT2	interferon-induced protein with tetratricopeptide repeats 2	chr10	+	91061706	91069033
16990334	7.12	5.12	0.35	0.07	4.03	6.81e-05	0.0018	NM_002588; NM_003735; NM_003736; NM_014004; NM_018912; NM_018913; NM_018914; NM_018915; NM_018916; NM_018917; NM_018918; NM_018919; NM_018920; NM_018921; NM_018922; NM_018923; NM_018924; NM_018925; NM_018926; NM_018927; NM_018928; NM_018929; NM_031993; NM_032009; NM_032011; NM_032053; NM_032054; NM_032086; NM_032087; NM_032088; NM_032089; NM_032090; NM_032091; NM_032092; NM_032094; NM_032095; NM_…	PCDHGC3; PCDHGA12; PCDHGB4; PCDHGA8; PCDHGA1; PCDHGA10; PCDHGA11; PCDHGA2; PCDHGA3; PCDHGA4; PCDHGA5; PCDHGA6; PCDHGA7; PCDHGA9; PCDHGB1; PCDHGB2; PCDHGB3; PCDHGB5; PCDHGB6; PCDHGB7; PCDHGC4; PCDHGC5	protocadherin gamma subfamily C, 3; protocadherin gamma subfamily A, 12; protocadherin gamma subfamily B, 4; protocadherin gamma subfamily A, 8; protocadherin gamma subfamily A, 1; protocadherin gamma subfamily A, 10; protocadherin gamma subfamily A, 11; protocadherin gamma subfamily A, 2; protocadherin gamma subfamily A, 3; protocadherin gamma subfamily A, 4; protocadherin gamma subfamily A, 5; …	chr5	+	140710252	140892548
16844294	9.17	7.16	0.25	0.29	4.03	0.0001	0.0028	NM_021724; ENST00000246672; AK300155; BC047875; BC056148; HQ692861; M24898; OTTHUMT00000257135	NR1D1	nuclear receptor subfamily 1, group D, member 1	chr17	-	38249037	38256978
16788570	4.82	2.81	0.65	0.05	4.03	0.002	0.0187	NR_003229; ENST00000365321; uc001yii.1	SNORD113-1	small nucleolar RNA, C/D box 113-1	chr14	+	101391158	101391229
16749639	9.21	7.2	0.12	0.11	4.02	8.15e-07	0.0002	NM_001080509; XM_011520679; XM_011520680; XM_011520681; XR_931293; XR_931294; ENST00000261177; ENST00000535215; ENST00000545802; ENST00000546076; AK293947; AK300920; BC084571; BC146917; BC146922; OTTHUMT00000399885; OTTHUMT00000399886; OTTHUMT00000399887; OTTHUMT00000399888; uc001rjp.3; uc010sju.2; uc010sjv.2	TSPAN11	tetraspanin 11	chr12	+	31079362	31149537
16762288	7.95	5.95	0.15	0.23	4.02	6.62e-06	0.0005	NM_001261414; NM_001261415; NM_006940; NM_152989; NM_178010; XM_006719149; XM_011520831; XM_011520832; XM_011520833; XM_011520834; XM_011520835; XM_011520836; XM_011520837; XM_011520838; XM_011520839; XM_011520840; XM_011520841; XM_011520842; XM_011520843; XM_011520844; XM_011520845; XM_011520846; ENST00000367206; ENST00000381381; ENST00000396007; ENST00000441133; ENST00000451604; ENST00000536629…	SOX5	SRY box 5	chr12	-	23682440	24715524
17002278	6.48	4.47	0.15	0.21	4.02	7.32e-06	0.0005	NM_001290360; NM_024007; NM_182708; XM_005265834; XM_011534452; XM_011534453; XM_011534454; XM_011534455; XM_011534456; XM_011534457; XM_011534458; XM_011534459; XM_011534460; ENST00000313708; ENST00000380654; ENST00000517373; ENST00000518323; ENST00000518836; ENST00000519739; ENST00000519890; ENST00000522192; ENST00000523315; ENST00000523464; ENST00000622875; AK289712; AK303698; AK304438; BC0388…	EBF1	early B-cell factor 1	chr5	-	158122923	158526788
17122196	7.81	5.8	0.2	0.5	4.01	0.0006	0.0078				TCONS_l2_00013679	+	1	245
16706430	5.78	3.78	0.21	0.24	4	3.38e-05	0.0012	XR_946096; XR_959650	LOC105378375	uncharacterized LOC105378375	chr10	+	79951568	79952662
16744731	9.51	7.51	0.21	0.17	3.99	1.49e-05	0.0008	NM_001281748; NM_001281749; NM_025164; XM_005271481; XM_005271482; XM_005271484; XM_005271485; XM_005271486; XM_011542721; XM_011542722; XM_011542723; XM_011542724; XM_011542725; XM_011542726; ENST00000375300; ENST00000413553; ENST00000415541; ENST00000445177; ENST00000446921; ENST00000454905; ENST00000465421; ENST00000472648; ENST00000480222; ENST00000480468; ENST00000485363; ENST00000488337; EN…	SIK3	SIK family kinase 3	chr11	-	116714118	116969153
16731297	9.67	7.67	0.19	0.33	3.99	4.3e-05	0.0014	NM_000615; NM_001076682; NM_001242607; NM_001242608; NM_181351; ENST00000316851; ENST00000401611; ENST00000524916; ENST00000525355; ENST00000525973; ENST00000526322; ENST00000528158; ENST00000528590; ENST00000529356; ENST00000530090; ENST00000530543; ENST00000531044; ENST00000531817; ENST00000533073; ENST00000533226; ENST00000534046; ENST00000534516; ENST00000611284; ENST00000613217; ENST00000615…	NCAM1	neural cell adhesion molecule 1	chr11	+	112831969	113149158
16971822	6.57	4.57	0.24	0.26	3.99	5.44e-05	0.0016	NM_000826; NM_001083619; NM_001083620; XM_011531892; XR_938725; ENST00000264426; ENST00000296526; ENST00000323661; ENST00000393815; ENST00000471736; ENST00000503437; ENST00000503980; ENST00000504801; ENST00000505888; ENST00000506284; ENST00000507898; ENST00000509417; ENST00000510854; ENST00000512774; AK294458; AL832605; BC010574; L20814; OTTHUMT00000258366; OTTHUMT00000258367; OTTHUMT00000258368;…	GRIA2	glutamate receptor, ionotropic, AMPA 2	chr4	+	158125334	158287227
17017965	8.42	6.43	0.15	0.21	3.98	6.78e-06	0.0005	NM_004159; NM_148919; ENST00000374881; ENST00000374882; ENST00000383236; ENST00000383238; ENST00000395339; ENST00000399630; ENST00000416134; ENST00000416564; ENST00000421445; ENST00000425784; ENST00000427919; ENST00000429645; ENST00000435978; ENST00000436627; ENST00000438442; ENST00000441960; ENST00000446762; ENST00000446855; ENST00000447073; ENST00000449883; ENST00000452573; ENST00000455660; ENS…	PSMB8	proteasome subunit beta 8	chr6	-	32808494	32812712
17027130	8.42	6.43	0.15	0.21	3.98	6.78e-06	0.0005				chr6_apd_hap1	-	4095498	4099716
17029774	8.42	6.43	0.15	0.21	3.98	6.78e-06	0.0005				chr6_cox_hap2	-	4253021	4257240
17032462	8.42	6.43	0.15	0.21	3.98	6.78e-06	0.0005				chr6_dbb_hap3	-	4089872	4094090
17034777	8.42	6.43	0.15	0.21	3.98	6.78e-06	0.0005				chr6_mann_hap4	-	4265690	4269908
17039963	8.42	6.43	0.15	0.21	3.98	6.78e-06	0.0005				chr6_qbl_hap6	-	4040601	4044819
17042473	8.42	6.43	0.15	0.21	3.98	6.78e-06	0.0005				chr6_ssto_hap7	-	4239267	4243485
16834091	8.53	6.54	0.18	0.14	3.98	1.25e-05	0.0007	NM_001552; ENST00000269593; AK290810; AK304572; BC016041; BT019891; BT019892; M62403; OTTHUMT00000257134; uc002hus.3	IGFBP4	insulin like growth factor binding protein 4	chr17	+	38599676	38613983
17092490	10.34	8.35	0.08	0.29	3.97	8.15e-06	0.0006	NM_001190737; NM_001190738; NM_001282787; NM_005596; XM_005251467; XM_005251468; XM_005251469; XM_005251470; XM_005251471; XM_006716773; XM_006716774; XM_006716775; XM_011517886; XM_011517887; ENST00000380921; ENST00000380924; ENST00000380934; ENST00000380953; ENST00000380959; ENST00000397575; ENST00000397579; ENST00000397581; ENST00000493697; ENST00000543693; ENST00000622520; ENST00000633317; AK…	NFIB	nuclear factor I/B	chr9	-	14081842	14398982
16776959	6.35	4.37	0.19	0.01	3.96	3.63e-06	0.0004	NR_044995; AK092862	GAS6-AS1	GAS6 antisense RNA 1	chr13	+	114545293	114548734
17062945	6.41	4.43	0.71	0.22	3.96	0.0055	0.0392	NR_034120; NR_110472; NR_110473; AK095549; GU321466	LINC-PINT	long intergenic non-protein coding RNA, p53 induced transcript	chr7	-	130565751	130598069
16798242	6.44	4.45	0.13	0.34	3.95	1.41e-05	0.0007	NR_047032; ENST00000516468	SNORD116-30	small nucleolar RNA, C/D box 116-30	chr15	+	25353415	25353499
16690890	7.51	5.53	0.11	0.03	3.94	4.14e-07	0.0002	NM_019099; NM_198926; XM_011541782; XM_011541783; AK055667; AK293989; AK295012; AL137199; BC031558; OTTHUMT00000033060; OTTHUMT00000387368; OTTHUMT00000387369; OTTHUMT00000387370; OTTHUMT00000387371; uc001ebo.2; uc001ebp.2	FAM212B	family with sequence similarity 212, member B	chr1	-	112223252	112298446
16962536	7.83	5.85	0.16	0.14	3.94	2.7e-06	0.0004	NM_001031849; NM_001879; NM_139125; NR_033519; XM_006713700; XM_006713701; XM_011512989; XM_011512990; XM_011512991; ENST00000169293; ENST00000296280; ENST00000337774; ENST00000392470; ENST00000392472; ENST00000392475; ENST00000425937; ENST00000439271; ENST00000460839; ENST00000465015; ENST00000468121; ENST00000480349; ENST00000483719; ENST00000495249; AF284421; AK291157; AK291686; AK300663; AK30…	MASP1	mannan-binding lectin serine peptidase 1 (C4/C2 activating component of Ra-reactive factor)	chr3	-	186933873	187009810
16948063	8.46	6.48	0.17	0.23	3.94	1.57e-05	0.0008	NM_014932; XM_005247232; XM_005247233; XM_005247234; XM_005247235; XM_005247236; XM_005247237; XM_006713540; XM_011512551; XM_011512552; XM_011512553; XM_011512554; XM_011512555; ENST00000361589; ENST00000401917; ENST00000413821; ENST00000415045; ENST00000423427; ENST00000457714; ENST00000466350; ENST00000469564; ENST00000469727; ENST00000482120; AB028993; BC032555; GQ489206; OTTHUMT00000347054; …	NLGN1	neuroligin 1	chr3	+	173114074	174004434
16840772	7.69	5.71	0.1	0.31	3.94	2.61e-05	0.001	NM_004732; XM_011524067; XM_011524068; XM_011524069; ENST00000303790; ENST00000570587; ENST00000570852; ENST00000572275; ENST00000574006; ENST00000576981; AF016411; AL079287; BC096232; BC096234; BC099634; OTTHUMT00000226974; OTTHUMT00000440854; OTTHUMT00000440855; OTTHUMT00000440856; OTTHUMT00000440857; OTTHUMT00000440858	KCNAB3	potassium channel, voltage gated subfamily A regulatory beta subunit 3	chr17	-	7825177	7832753
17121360	6.54	4.56	0.05	0.09	3.93	3e-07	0.0002				TCONS_l2_00009677	+	1	287
16936925	7.14	5.17	0.33	0.38	3.93	0.0002	0.0038	NM_020873; XM_011533972; ENST00000319331; ENST00000472075; ENST00000496115; AB040930; AY358312; BC034947; OTTHUMT00000337704; OTTHUMT00000337712; OTTHUMT00000337713; uc003bpt.4; AK291717	LRRN1	leucine rich repeat neuronal 1	chr3	+	3841121	3889387
16901336	6.99	5.01	0.22	0.47	3.93	0.0003	0.0046	NR_037883; NR_131233; NR_131234; NR_131235; ENST00000413121; ENST00000443988; ENST00000447876; ENST00000454729; ENST00000458253	LINC01158	long intergenic non-protein coding RNA 1158	chr2	-	105413578	105470027
17125502	5.42	3.45	0.17	0.13	3.92	3.02e-06	0.0004				TCONS_l2_00030263	+	1	247
16960225	3.91	1.94	0.57	0.14	3.92	0.0011	0.0121				chr3	-	146714394	146714500
16788665	6.21	4.24	0.43	0.21	3.91	0.0004	0.0055	NR_003208; ENST00000364687; uc001yjf.1	SNORD114-15	small nucleolar RNA, C/D box 114-15	chr14	+	101439007	101439078
17117126	6.63	4.67	0.1	0.16	3.9	1.14e-06	0.0003	NM_001146705; NM_001146706; NM_004653; XM_005262560; XM_005262561; XM_005262562; XM_011531468; XR_244571; XR_430568; XR_938609; XR_938610; ENST00000317961; ENST00000382806; ENST00000415360; ENST00000440077; ENST00000447300; ENST00000469599; ENST00000478891; ENST00000485154; ENST00000492117; ENST00000541639; AK127269; AK304027; BC132721; BC144102; BC146767; BX648643; OTTHUMT00000088790; OTTHUMT000…	KDM5D	lysine (K)-specific demethylase 5D	chrY	-	21865751	21906825
16845158	7.92	5.96	0.07	0.17	3.9	1.25e-06	0.0003	NM_012232; XM_005257242; ENST00000357037; AK298072; AK298563; BC008849; BC066123; BC073759; OTTHUMT00000449938; uc002hzo.3; uc010wgi.2; uc021txu.1	PTRF	polymerase I and transcript release factor	chr17	-	40554467	40575338
16773541	6.7	4.74	0.1	0.09	3.9	2.17e-06	0.0003	NM_145657; ENST00000302945; AB044157; OTTHUMT00000044309; uc001urr.1	GSX1	GS homeobox 1	chr13	+	28366780	28368905
17065045	6.03	4.07	0.54	0.08	3.9	0.0007	0.0091				chr7_gl000195_random	-	37434	37534
16695960	7.66	5.7	0.1	0.1	3.89	6.05e-07	0.0002	NM_199351; XM_006711308; XM_006711309; XM_006711314; XM_011509526; XM_011509527; XM_011509528; XM_011509529; XM_011509530; ENST00000271417; ENST00000469934; ENST00000525740; ENST00000526687; ENST00000528703; ENST00000529071; ENST00000529387; AF503509; OTTHUMT00000082880; OTTHUMT00000083224; OTTHUMT00000394404; OTTHUMT00000394405; OTTHUMT00000394406; OTTHUMT00000394407; OTTHUMT00000394408; uc001gd…	ILDR2	immunoglobulin-like domain containing receptor 2	chr1	-	166882441	166944719
16870788	5.99	4.03	0.29	0.19	3.89	7.12e-05	0.0018	NM_001076675; NM_145297; ENST00000291750; ENST00000601440; ENST00000612591; BC107803; BC150651; OTTHUMT00000447845; OTTHUMT00000447846; uc002npb.1; uc002npc.1; uc002npd.1; BC007116; ENST00000595405; ENST00000622341; OTTHUMT00000463080	ZNF626	zinc finger protein 626	chr19	-	20802745	20844406
16761938	6.81	4.85	0.12	0.09	3.87	1.3e-06	0.0003	NM_001001395; NM_001243609; NM_001243610; NM_001243611; NM_001243612; NM_001243613; NM_018640; NR_045012; NR_045013; NR_045014; XM_006719110; XM_006719111; XM_011520762; XM_011520763; XM_011520764; XM_011520765; ENST00000261169; ENST00000320122; ENST00000332914; ENST00000354662; ENST00000396205; ENST00000424192; ENST00000439600; ENST00000441439; ENST00000447609; ENST00000453727; ENST00000534946; …	LMO3	LIM domain only 3 (rhombotin-like 2)	chr12	-	16701306	16763528
17005578	5.9	3.95	0.19	0.06	3.87	3.09e-06	0.0004	NM_003523; BC101748; BC101750; uc003ngt.3	HIST1H2BE	histone cluster 1, H2be	chr6	+	26183958	26184458
16961172	8.2	6.25	0.06	0.27	3.87	1.13e-05	0.0007	NM_000055; XM_005247685; ENST00000264381; ENST00000479451; ENST00000482958; ENST00000488954; ENST00000497011; AK292063; BC008396; BC018141; M16474; M16541; OTTHUMT00000350254; OTTHUMT00000350255; OTTHUMT00000350256; OTTHUMT00000350257; OTTHUMT00000350258; uc003fem.4; uc003fen.4	BCHE	butyrylcholinesterase	chr3	-	165490692	165555260
16748496	7.31	5.36	0.18	0.29	3.87	2.43e-05	0.001	ENST00000534843; ENST00000540583; OTTHUMT00000400668; OTTHUMT00000400669	APOLD1	apolipoprotein L domain containing 1	chr12	+	12879231	12879307
16833965	9.25	7.3	0.19	0.2	3.87	6.61e-05	0.0018	NM_001190918; NM_001190919; NM_003250; NM_199334; ENST00000264637; ENST00000394121; ENST00000450525; ENST00000546243; ENST00000577486; ENST00000577637; ENST00000578218; ENST00000584985; ENST00000585047; AB209346; AB307686; AK290071; AK290530; BC000261; BC002728; BC035137; CR541915; HQ692859; J03239; M24899; M34340; OTTHUMT00000257160; OTTHUMT00000257161; OTTHUMT00000447395; OTTHUMT00000447396; OT…	THRA; NR1D1	thyroid hormone receptor, alpha; nuclear receptor subfamily 1, group D, member 1	chr17	+	38218446	38250120
16738283	6.4	4.45	0.37	0.41	3.87	0.0004	0.0058	NM_001014986; NM_001193471; NM_001193472; NM_001193473; NM_004476; XM_011519958; AF176574; AJ007318; AK295368; AK295470; AY101595; BC025672; DQ088979; EF488811; EF488812; M99487; OTTHUMT00000390895; OTTHUMT00000390896; OTTHUMT00000390897; OTTHUMT00000390898; OTTHUMT00000390899; OTTHUMT00000390900; OTTHUMT00000390901; OTTHUMT00000390902; OTTHUMT00000390904; OTTHUMT00000390905; OTTHUMT00000390906; …	FOLH1	folate hydrolase (prostate-specific membrane antigen) 1	chr11	-	49168083	49230222
17115981	5.5	3.55	0.16	0.25	3.86	1.28e-05	0.0007	NM_001278619; NM_032971; NM_032972; NM_032973; XM_011531476; XM_011531477; XM_011531478; AF277053; AF332216; AF332217; OTTHUMT00000084978; OTTHUMT00000084979; OTTHUMT00000084980; OTTHUMT00000476386; OTTHUMT00000476387; OTTHUMT00000476388; OTTHUMT00000476389; uc004fql.1; uc004fqm.1; uc004fqn.1; uc004fqo.3; uc004fqp.1; uc010nwg.1	PCDH11Y	protocadherin 11 Y-linked	chrY	+	4868267	5610265
16695262	5.02	3.07	0.09	0.16	3.85	1.69e-06	0.0003	NM_002241; ENST00000368089; ENST00000509700; BC131627; OTTHUMT00000060629; OTTHUMT00000470343; U52155; uc001fuw.2	KCNJ10	potassium channel, inwardly rectifying subfamily J, member 10	chr1	-	160007257	160040051
17049667	7.72	5.77	0.2	0.24	3.85	4.44e-05	0.0014	NM_030961; XM_011516589; ENST00000306085; ENST00000412507; ENST00000467847; ENST00000487252; BC005847; BC048194; OTTHUMT00000347185; OTTHUMT00000347186; OTTHUMT00000347187; OTTHUMT00000347188; uc003uxq.3; uc003uxr.3	TRIM56	tripartite motif containing 56	chr7	+	100728720	100735017
16848435	8.6	6.66	0.12	0.28	3.84	8.17e-06	0.0006	NR_036488; ENST00000453722; ENST00000457958; ENST00000577773; ENST00000577828; ENST00000578206; ENST00000580175; ENST00000580500; ENST00000580861; ENST00000580948; ENST00000581801; ENST00000582712; AK000477; uc002jiz.2; ENST00000584749	LINC00673; LINC00511	long intergenic non-protein coding RNA 673; long intergenic non-protein coding RNA 511	chr17	-	70380443	70588943
16787693	6.9	4.96	0.43	0.19	3.84	0.0014	0.0146	NM_020818; XM_011537018; XM_011537019; XM_011537020; XM_011537021; XM_011537022; XM_011537023; XM_011537024; XM_011537025; XM_011537026; XM_011537027; XM_011537028; XM_011537029; XM_011546649; XM_011546650; XM_011546651; XM_011546652; XM_011546653; XM_011546654; XM_011546655; XM_011546656; XM_011546657; XM_011546658; XM_011546659; XM_011546660; XR_943499; XR_951864; ENST00000256339; ENST000003931…	UNC79	unc-79 homolog (C. elegans)	chr14	+	93799565	94174222
17113710	9.66	7.73	0.31	0.58	3.84	0.0028	0.0236	NM_001104544; NM_001104545; NM_017938; XM_011531354; XR_430546; ENST00000309720; ENST00000371352; ENST00000371369; ENST00000440464; ENST00000480821; ENST00000519908; AK000723; AK289684; BC047054; OTTHUMT00000058091; OTTHUMT00000058092; OTTHUMT00000058093; OTTHUMT00000058094; OTTHUMT00000378541; uc004eso.4; uc004esp.4; uc010nqo.3	TMEM255A	transmembrane protein 255A	chrX	-	119392505	119445411
17083433	5.68	3.74	0.38	0.53	3.84	0.0049	0.0361	NM_001199640; NM_001199641; NM_001314044; NM_001314045; NM_001314046; NM_001314047; NM_001314048; NM_033439; XM_011518061; ENST00000381434; ENST00000417746; ENST00000456383; ENST00000463336; ENST00000611532; AB024518; AK303943; AY905581; BC047085; CR407619; HQ641439; OTTHUMT00000051655; OTTHUMT00000051656; uc003zjt.3; uc011lmg.2; uc011lmh.2; uc022bdf.1; AK295908	IL33	interleukin 33	chr9	+	6215786	6257983
16846831	6.06	4.12	0.25	0.25	3.83	0.0003	0.0046	NM_001082533; NM_001082534; NM_020178; XR_934507; ENST00000285273; ENST00000442502; ENST00000451037; ENST00000570565; ENST00000571371; ENST00000571918; ENST00000573294; ENST00000575097; ENST00000575181; AB001597; AB036836; AF288385; AK294652; AY358509; BC020577; BC029865; BC047456; BC068462; OTTHUMT00000437476; OTTHUMT00000437477; OTTHUMT00000437478; OTTHUMT00000437479; OTTHUMT00000437480; OTTHUM…	CA10	carbonic anhydrase X	chr17	-	49707674	50237377
16864275	8.55	6.62	0.14	0.32	3.82	5.69e-05	0.0016	NM_001136052; NM_001199752; NM_001199753; NM_152359; NR_108072; XM_005258505; XM_005258506; XM_006723009; XM_006723010; XM_011526438; XM_011526439; XM_011526440; ENST00000295404; ENST00000323446; ENST00000392518; ENST00000405931; ENST00000594431; ENST00000594587; ENST00000595031; ENST00000595568; ENST00000595901; ENST00000595969; ENST00000596701; ENST00000596922; ENST00000597099; ENST00000598259;…	CPT1C	carnitine palmitoyltransferase 1C	chr19	+	50194365	50216988
16686863	6.1	4.16	0.36	0.1	3.82	7.19e-05	0.0019	XM_006710699	SPATA6	spermatogenesis associated 6	chr1	-	48727015	48730430
16902945	6.16	4.22	0.2	0.13	3.81	6.87e-06	0.0005	NM_207363; NM_207481; XM_005263659; XM_005263660; XM_006712490; XM_006712492; XM_011511097; XM_011511098; XM_011511099; XM_011511100; XM_011511101; XM_011511102; XM_011511103; XM_011511104; XM_011511105; XM_011511106; XM_011511107; ENST00000317721; ENST00000358991; ENST00000405974; ENST00000409213; ENST00000409261; ENST00000427594; ENST00000473859; AK057980; AK092189; AK124659; AY946007; AY946008…	NCKAP5	NCK-associated protein 5	chr2	-	133429372	134326034
16981664	7.13	5.2	0.22	0.26	3.81	3.81e-05	0.0013	NM_001261447; NM_001261448; NM_005277; NM_201591; NM_201592; NR_048571; XM_006714183; XM_011531877; ENST00000280187; ENST00000393658; ENST00000502754; ENST00000503397; ENST00000503563; ENST00000505304; ENST00000505375; ENST00000505561; ENST00000506219; ENST00000506894; ENST00000507080; ENST00000507520; ENST00000507540; ENST00000508323; ENST00000509865; ENST00000512509; ENST00000512610; ENST000005…	GPM6A	glycoprotein M6A	chr4	-	176554085	176923815
16660282	7.23	5.3	0.3	0.12	3.81	0.0005	0.0065	NM_000929; XM_005245891; XM_005245892; XM_005245893; XM_006710696; XM_011541584; XM_011541585; XM_011541586; XM_011541587; XM_011541588; XM_011541589; XM_011541590; XM_011541591; XM_011541592; ENST00000375108; ENST00000460175; ENST00000465698; ENST00000469069; ENST00000478803; ENST00000486277; ENST00000489871; ENST00000498348; BC036792; BX648966; OTTHUMT00000007668; OTTHUMT00000007669; OTTHUMT000…	PLA2G5	phospholipase A2, group V	chr1	+	20354672	20418394
16929615	7.94	6.02	0.16	0.25	3.8	1.03e-05	0.0006	NM_030641; XM_011530392; ENST00000409652; AY014879; AY358210; BC038950; BC047864; CR456381; OTTHUMT00000319081; uc003aod.3; uc003aoe.3	APOL6	apolipoprotein L, 6	chr22	+	36044424	36064456
16995883	6.48	4.55	0.17	0.15	3.8	1.49e-05	0.0008	NM_001014279; ENST00000314890; ENST00000616064; AY032883; BC067873; OTTHUMT00000368030; uc003jnf.3	ANXA2R	annexin A2 receptor	chr5	-	43039182	43043272
17109121	9.6	7.67	0.26	0.79	3.8	0.0039	0.0302				chrX	-	12994364	12995347
17046024	7.41	5.48	0.15	0.15	3.79	2.83e-06	0.0004	NM_198570; XR_242082; ENST00000340652; AB292671; AY358393; BC110857; OTTHUMT00000251375; uc003tot.1	VWC2	von Willebrand factor C domain containing 2	chr7	+	49813257	49952138
16728632	7.57	5.65	0.1	0.38	3.79	7.56e-05	0.0019	NM_000802; NM_016724; NM_016725; NM_016729; ENST00000312293; ENST00000393676; ENST00000393679; ENST00000393681; AF000381; BC002947; BT007158; CR542019; J05013; M28099; OTTHUMT00000396771; OTTHUMT00000396772; OTTHUMT00000396773; OTTHUMT00000396774; U78794; uc001orz.2; uc001osa.2; uc001osb.2; uc001osd.2; X62753	FOLR1	folate receptor 1 (adult)	chr11	+	71900602	71907367
16790115	7.78	5.86	0.26	0.5	3.79	0.0011	0.0117	NM_002933; NM_198232; NM_198234; NM_198235; ENST00000340900; ENST00000397967; ENST00000397970; ENST00000412779; ENST00000555698; BC005324; BC022882; CR450318; OTTHUMT00000073791; OTTHUMT00000073793; OTTHUMT00000411333; OTTHUMT00000411334; OTTHUMT00000411335; uc001vyf.3; uc001vyg.3; uc001vyh.3; uc001vyi.3	RNASE1	ribonuclease, RNase A family, 1 (pancreatic)	chr14	-	21269387	21271437
16931532	6.06	4.14	0.18	0.09	3.78	3.66e-06	0.0004	NM_001082967; NM_015381; ENST00000336769; ENST00000358295; ENST00000402357; ENST00000406880; ENST00000473898; AY325118; AY358847; BC039396; OTTHUMT00000317502; OTTHUMT00000317503; OTTHUMT00000317504; OTTHUMT00000317507; OTTHUMT00000317508; uc003bim.4; uc003bio.4	FAM19A5	family with sequence similarity 19 (chemokine (C-C motif)-like), member A5	chr22	+	48885272	49262410
16950825	6.82	4.9	0.26	0.43	3.78	0.0002	0.0038	NM_003256; ENST00000287814; BC010553; BT019627; OTTHUMT00000251978; U76456; uc003bwo.3	TIMP4	TIMP metallopeptidase inhibitor 4	chr3	-	12194551	12200851
16864393	9.78	7.86	0.39	0.13	3.78	0.0019	0.0177	NM_001193646; NM_001290746; NM_012068; NR_039906; XM_011526629; ENST00000423777; ENST00000578027; ENST00000595125; ENST00000596658; ENST00000597227; ENST00000600336; AB021663; AB073613; AF305687; AK091985; AK290592; BC005174; OTTHUMT00000464915; OTTHUMT00000464972; OTTHUMT00000464974; OTTHUMT00000464975; OTTHUMT00000464976; uc002prd.3; uc010enq.2; uc021uyb.1	ATF5; MIR4751	activating transcription factor 5; microRNA 4751	chr19	+	50431959	50437515
16673075	8.18	6.26	0.12	0.13	3.77	5.12e-06	0.0005	NM_001014796; NM_006182; XM_006711344; XM_011509586; XM_011509587; XM_011509588; XM_011509589; ENST00000367921; ENST00000367922; ENST00000415555; ENST00000433757; ENST00000446985; ENST00000458105; BC052998; OTTHUMT00000083213; OTTHUMT00000097650; OTTHUMT00000097651; OTTHUMT00000097652; OTTHUMT00000097927; OTTHUMT00000097928; uc001gcf.3; uc001gcg.3	DDR2	discoidin domain receptor tyrosine kinase 2	chr1	+	162601163	162750255
16686557	8.85	6.94	0.14	0.25	3.77	1.09e-05	0.0007	NM_001114172; NM_001303427; NM_001303428; NM_001303429; NM_003629; ENST00000262741; ENST00000372006; ENST00000420542; ENST00000423209; ENST00000425892; ENST00000488808; ENST00000493202; ENST00000540385; AF028785; AK302049; AK304713; BC021622; D88532; OTTHUMT00000022166; OTTHUMT00000022167; OTTHUMT00000022168; OTTHUMT00000022169; OTTHUMT00000022170; OTTHUMT00000022171; uc001cpb.4; uc001cpc.4; uc00…	PIK3R3	phosphoinositide-3-kinase, regulatory subunit 3 (gamma)	chr1	-	46505812	46642160
16939897	6.03	4.11	0.09	0.34	3.77	2.44e-05	0.001	NM_001288590; NM_001288591; NM_001288592; NM_018651; NM_025169; XM_011533957; XM_011533958; XM_011533959; XM_011533960; XM_011533961; XM_011533962; XM_011533963; XM_011548733; XM_011548734; XM_011548735; XM_011548736; XM_011548737; XM_011548738; XM_011548739; XM_011548740; ENST00000273320; ENST00000341840; ENST00000418719; ENST00000419137; ENST00000426540; ENST00000431636; ENST00000447279; ENST00…	ZKSCAN7	zinc finger with KRAB and SCAN domains 7	chr3	+	44596685	44624975
17084817	6.39	4.48	0.23	0.27	3.77	8.77e-05	0.0021	NR_024006; uc003zyp.4	LINC00950	long intergenic non-protein coding RNA 950	chr9	+	35860271	35865515
16788677	6.58	4.66	0.18	0.41	3.77	0.0002	0.003				chr14	+	101445339	101445427
16670479	7.73	5.81	0.26	0.4	3.77	0.0003	0.0052	NM_001300838; NM_001300839; NM_001300840; NM_001300841; NM_144697; ENST00000290363; ENST00000369094; ENST00000369095; ENST00000417398; ENST00000447007; ENST00000469255; ENST00000497211; AK098755; BC027999; BC047238; OTTHUMT00000035058; OTTHUMT00000035059; OTTHUMT00000035060; OTTHUMT00000035061; OTTHUMT00000035062; OTTHUMT00000035063; OTTHUMT00000095848	CIART	circadian associated repressor of transcription	chr1	+	150254953	150259505
16840611	7.79	5.88	0.19	0.46	3.77	0.0006	0.0074	NM_015982; ENST00000007699; ENST00000570627; ENST00000570720; ENST00000571127; ENST00000571464; ENST00000571485; ENST00000571834; AB208818; AF096834; BC033800; BC047760; OTTHUMT00000440172; OTTHUMT00000440186; OTTHUMT00000440187; OTTHUMT00000440188; OTTHUMT00000440189; OTTHUMT00000440190; OTTHUMT00000440191; uc002gfq.2	YBX2	Y box binding protein 2	chr17	-	7191571	7197876
16985759	5.33	3.41	0.29	0.49	3.77	0.0006	0.0074	XR_427728; XR_427731; XR_948431; XR_948432; XR_948433; XR_948434; XR_952290; XR_952291; XR_953445; XR_953446; XR_952071; XR_952072; XR_430844; XR_952073; XR_953444	LOC102724275; LOC102724356; LOC105369228; LOC102725134	uncharacterized LOC102724275; uncharacterized LOC102724356; uncharacterized LOC105369228; uncharacterized LOC102725134	chr5	+	69274357	69293569
17126000	9.04	7.12	0.42	0.1	3.77	0.0022	0.0203				gi337756866	+	1	74
17100036	9.3	7.39	0.21	0.13	3.76	8.04e-06	0.0006	NM_017617; XM_011518717; ENST00000277541; ENST00000491649; AF308602; BC063597; CR457221; OTTHUMT00000055087; OTTHUMT00000055089; uc004chz.3; ENST00000494783; OTTHUMT00000055088	NOTCH1	notch 1	chr9	-	139388896	139440314
16798190	12.55	10.64	0.06	0.72	3.74	0.0022	0.0197	NR_003330; ENST00000384445; uc001yxz.3	SNORD116-15	small nucleolar RNA, C/D box 116-15	chr15	+	25326433	25326526
16904365	6.46	4.56	0.07	0.17	3.72	1.51e-06	0.0003	NM_022168; XM_011511628; XM_011511629; ENST00000263642; ENST00000421365; ENST00000464129; AF095844; AK056293; AK292941; AY017378; BC046208; BC111750; OTTHUMT00000255078; OTTHUMT00000332983; OTTHUMT00000332984	IFIH1	interferon induced, with helicase C domain 1	chr2	-	163123589	163175213
16833373	8.2	6.3	0.07	0.28	3.72	5.26e-06	0.0005	NM_033315; XR_934595; ENST00000603017; AB047296; BC041133; OTTHUMT00000477058; uc002hju.3	RASL10B	RAS-like, family 10, member B	chr17	+	34058679	34070540
17124708	12.25	10.35	0.14	0.27	3.72	3.64e-05	0.0012				TCONS_l2_00026574	+	1	336
17121594	5.96	4.06	0.39	0.33	3.72	0.0018	0.0174				TCONS_l2_00010612	+	1	993
17121220	8.41	6.51	0.09	0.23	3.71	4.46e-06	0.0004				TCONS_l2_00008752	+	1	367
17110948	6.93	5.04	0.13	0.25	3.71	1.38e-05	0.0007	NM_001013742; ENST00000611977; AB183864; BC137319; BC137320; OTTHUMT00000368187; uc010njr.2	DGKK	diacylglycerol kinase, kappa	chrX	-	50108408	50213737
16904514	5.63	3.74	0.3	0.23	3.71	0.0005	0.0067	NM_001081676; NM_001081677; NM_006922; XM_006712679; XM_011511610; XM_011511611; XM_011511612; XM_011511613; XM_011511614; ENST00000283254; ENST00000360093; ENST00000409101; ENST00000440431; ENST00000453007; ENST00000465043; ENST00000471697; ENST00000484898; AF225986; AF225987; AK299757; AK301853; DQ993537; OTTHUMT00000102655; OTTHUMT00000102656; OTTHUMT00000102657; OTTHUMT00000102658; OTTHUMT000…	SCN3A	sodium channel, voltage gated, type III alpha subunit	chr2	-	165944030	166060577
16880982	6.95	5.07	0.17	0.33	3.7	5.32e-05	0.0015	NM_001007231; NM_001166276; NM_001166277; NM_014882; XM_005264675; XM_005264676; XM_011533206; XM_011533207; XM_011533208; XM_011533209; XM_011533210; ENST00000409030; ENST00000409202; ENST00000409220; ENST00000456116; ENST00000463061; ENST00000463483; ENST00000467265; ENST00000473986; ENST00000479844; ENST00000481684; ENST00000485573; ENST00000485700; ENST00000488795; ENST00000491237; ENST000004…	ARHGAP25	Rho GTPase activating protein 25	chr2	+	68906733	69053965
16981574	5.13	3.25	0.32	0.29	3.7	0.0003	0.0043	NR_125896; ENST00000503140; ENST00000515444	LOC101928509	uncharacterized LOC101928509	chr4	-	175015811	175141549
16736722	6.51	4.62	0.05	0.13	3.69	1.02e-06	0.0003	NM_022725; ENST00000327470; AF181994; AF181995; BC047028; BC063038; BC093867; BC101807; BX640996; OTTHUMT00000387712; uc001mql.1	FANCF	Fanconi anemia complementation group F	chr11	-	22644079	22647387
16814572	9.31	7.43	0.07	0.33	3.69	2.23e-05	0.0009	NM_014587; ENST00000293894; ENST00000566034; AF226675; AK024491; BC031797; OTTHUMT00000242867; OTTHUMT00000420710; uc002ckn.3	SOX8	SRY box 8	chr16	+	1031808	1036979
17068139	8.19	6.31	0.02	0.15	3.68	9.92e-07	0.0003	NM_021623; XM_011544605; XM_011544606; XM_011544607; XM_011544608; ENST00000518070; ENST00000519640; ENST00000521382; ENST00000521746; ENST00000616834; ENST00000616927; ENST00000617275; AK291842; AK296068; OTTHUMT00000377068; OTTHUMT00000377069; OTTHUMT00000377070; OTTHUMT00000377071; OTTHUMT00000377072; OTTHUMT00000377073; OTTHUMT00000377074; uc003xmi.4; uc011lce.2; ENST00000518939; OTTHUMT00000…	PLEKHA2	pleckstrin homology domain containing, family A (phosphoinositide binding specific) member 2	chr8	+	38758753	38831431
16921832	8.69	6.81	0.11	0.14	3.68	2.93e-06	0.0004	NM_001270407; NM_001270408; NM_021219; NR_072999; XR_937537; ENST00000312957; ENST00000400532; ENST00000460679; ENST00000471689; ENST00000477351; ENST00000480456; ENST00000492962; AF255910; AK056079; AK294769; AY016009; AY077698; AY358361; BC017779; OTTHUMT00000171347; OTTHUMT00000171349; OTTHUMT00000171352; OTTHUMT00000171353; OTTHUMT00000171354; OTTHUMT00000171355	JAM2	junctional adhesion molecule 2	chr21	+	27011584	27089874
16987834	5.66	3.78	0.19	0.05	3.68	3.95e-06	0.0004	XR_948660; XR_948661; XR_948662; XR_948664; XR_953664; XR_953665; XR_953666; XR_953668	LOC105379117	uncharacterized LOC105379117	chr5	+	108804805	108812483
16891922	6.19	4.31	0.11	0.19	3.68	5.51e-06	0.0005	NM_001080391; NM_001206701; NM_001206702; NM_001206703; NM_001206704; NM_003113; ENST00000264052; ENST00000340126; ENST00000409112; ENST00000409341; ENST00000409824; ENST00000409897; ENST00000413284; ENST00000427101; ENST00000431952; ENST00000452345; ENST00000459786; ENST00000462751; ENST00000466710; ENST00000470940; ENST00000488180; ENST00000492546; ENST00000494508; ENST00000494901; AF056322; AF…	SP100	SP100 nuclear antigen	chr2	+	231280657	231410317
16753047	6.43	4.55	0.14	0.17	3.68	5.87e-06	0.0005	NM_001286245; NM_001286246; NM_178502; XM_005268697; XM_005268698; XM_005268700; XM_005268703; XM_011538021; XM_011538022; ENST00000337737; ENST00000548198; ENST00000548478; ENST00000548804; ENST00000549583; ENST00000550300; ENST00000550596; ENST00000551632; ENST00000551835; AK128752; AY225126; BC114441; BC114498; OTTHUMT00000407843; OTTHUMT00000407844; OTTHUMT00000407845; OTTHUMT00000407846; OTT…	DTX3	deltex 3, E3 ubiquitin ligase	chr12	+	57998405	58003587
16994618	9.68	7.8	0.15	0.21	3.68	1.26e-05	0.0007	NM_012334; XM_005248306; XM_005248307; XM_006714475; XM_011514046; ENST00000274203; ENST00000502436; ENST00000505695; ENST00000506343; ENST00000507288; ENST00000508318; ENST00000510401; ENST00000511972; ENST00000512061; ENST00000513610; ENST00000513882; ENST00000515803; AF234532; AF247457; AK074717; AK125246; AK295630; AK295736; AK303459; AK316138; BC041694; BC050682; BC108736; BC137168; BC150285…	MYO10	myosin X	chr5	-	16662016	16936385
16855015	10.65	8.77	0.06	0.53	3.68	0.0003	0.0043	NM_001307986; NM_001307987; NM_013305; XM_011525937; ENST00000315087; ENST00000536490; ENST00000538168; ENST00000587428; ENST00000588155; ENST00000589088; ENST00000590497; ENST00000591375; AK130126; AK293608; AK298881; BC108910; BC108911; CR457037; OTTHUMT00000255892; OTTHUMT00000445647; OTTHUMT00000445648; OTTHUMT00000445649; OTTHUMT00000445650; OTTHUMT00000445651; OTTHUMT00000445653; OTTHUMT000…	ST8SIA5	ST8 alpha-N-acetyl-neuraminide alpha-2,8-sialyltransferase 5	chr18	-	44259081	44337132
16757347	7.86	5.99	0.19	0.16	3.67	1.23e-05	0.0007	NM_006187; XM_005253889; XM_011538415; ENST00000228928; ENST00000546638; ENST00000546800; ENST00000548514; ENST00000549918; ENST00000551007; AB044545; AF063613; AK000608; AK292949; BC113746; OTTHUMT00000405920; OTTHUMT00000405921; OTTHUMT00000405922; OTTHUMT00000405923; OTTHUMT00000405924; OTTHUMT00000405926; uc001tue.3; uc001tuf.3; uc001tug.3; ENST00000546973; OTTHUMT00000405925	OAS3; OAS2	2-5-oligoadenylate synthetase 3; 2-5-oligoadenylate synthetase 2	chr12	+	113376157	113411054
16729986	9.04	7.17	0.23	0.25	3.67	2.35e-05	0.001	NM_001008781; XM_011542584; ENST00000409404; ENST00000469900; ENST00000489716; ENST00000525166; ENST00000528921; ENST00000533797; AK054903; BC016722; OTTHUMT00000335363; OTTHUMT00000335365; OTTHUMT00000335366; OTTHUMT00000394316; OTTHUMT00000394317; uc001pdi.4; uc001pdj.4	FAT3	FAT atypical cadherin 3	chr11	+	92085262	92629636
16929855	8.89	7.02	0.09	0.4	3.67	7.29e-05	0.0019	NM_002305; ENST00000215909; ENST00000425542; ENST00000454173; ENST00000464120; ENST00000472321; ENST00000480207; ENST00000489315; AB097036; BC001693; BC020675; BT006775; CR456511; EU363770; J04456; OTTHUMT00000319482; OTTHUMT00000319483; OTTHUMT00000319484; OTTHUMT00000319485; OTTHUMT00000319486; OTTHUMT00000319487; OTTHUMT00000319488; uc003atn.3	LGALS1	lectin, galactoside-binding, soluble, 1	chr22	+	38071613	38075813
16811085	5.99	4.12	0.31	0.06	3.67	0.0001	0.0025	NM_001004439; XM_005254228; XM_011521363; ENST00000315757; ENST00000423218; ENST00000562826; ENST00000565868; ENST00000566429; ENST00000568677; ENST00000569346; AF109681; AF111799; AF137378; AK292445; AK304778; AL359064; OTTHUMT00000419730; OTTHUMT00000419734; OTTHUMT00000419735; OTTHUMT00000419736; OTTHUMT00000419737; OTTHUMT00000419738; OTTHUMT00000484071; uc002ari.3; uc010bib.3	ITGA11	integrin alpha 11	chr15	-	68594042	68724502
17091043	7.92	6.04	0.19	0.1	3.66	3.84e-06	0.0004	NM_001282611; NM_001282612; NM_006334; NM_014279; ENST00000252854; ENST00000277415; ENST00000339720; ENST00000371793; ENST00000371796; ENST00000371799; ENST00000371801; ENST00000392991; ENST00000483042; ENST00000539529; ENST00000539877; ENST00000545657; ENST00000615948; AK090818; AK289719; AK289921; AK290478; BC000189; BC008763; BC011741; BT007146; D82343; OTTHUMT00000054971; OTTHUMT00000054972; …	OLFM1	olfactomedin 1	chr9	+	137967089	138013063
16762470	9.87	8	0.25	0.26	3.66	0.0004	0.0061	NM_030762; ENST00000242728; ENST00000394326; ENST00000541271; AB044088; AK303677; AY665466; AY665467; BC025968; OTTHUMT00000402714; OTTHUMT00000402715; OTTHUMT00000402716; uc001rhb.3	BHLHE41	basic helix-loop-helix family, member e41	chr12	-	26272959	26278060
16886491	5.98	4.11	0.48	0.16	3.66	0.0016	0.0159	NM_007115; XM_011511710; ENST00000243347; ENST00000460812; AF086484; BC030205; OTTHUMT00000254834; OTTHUMT00000332404; uc002txk.3	TNFAIP6	tumor necrosis factor, alpha-induced protein 6	chr2	+	152214106	152236562
16979875	7.27	5.4	0.12	0.19	3.65	6.74e-06	0.0005	NM_001300828; NM_019035; XM_006714239; ENST00000344876; ENST00000412923; ENST00000507846; ENST00000510305; ENST00000511115; ENST00000611581; ENST00000617302; ENST00000620262; AK292018; AK297122; AK298607; BC093815; BC143361; OTTHUMT00000364614; OTTHUMT00000364615; OTTHUMT00000364616; OTTHUMT00000364618; OTTHUMT00000364619; OTTHUMT00000478825; OTTHUMT00000478826; OTTHUMT00000478827; uc003ihe.4; uc…	PCDH18	protocadherin 18	chr4	-	138440072	138453648
16793423	6.67	4.8	0.23	0.25	3.65	2.29e-05	0.001	NM_001001872; XM_006720051; XM_011536471; XR_943395; XR_943396; XR_943397; XR_943398; XR_943399; ENST00000267485; ENST00000334342; ENST00000554218; ENST00000555101; ENST00000556788; ENST00000557175; AK292513; AK292605; AK294599; BC062772; BC146861; BX649130; OTTHUMT00000412059; OTTHUMT00000412109; OTTHUMT00000412110; OTTHUMT00000412111; OTTHUMT00000412112; OTTHUMT00000412234; uc001xdc.3; uc001xdd…	C14orf37	chromosome 14 open reading frame 37	chr14	-	58466453	58618931
16728988	6.75	4.89	0.19	0.26	3.65	3.95e-05	0.0013				chr11	+	74120105	74127424
16836375	10.13	8.26	0.23	0.18	3.65	7.49e-05	0.0019	NM_138962; NM_170721; XM_005257014; XM_005257015; XM_005257018; XM_006721681; XM_011524284; XM_011524285; XM_011524286; XM_011524287; ENST00000284073; ENST00000322684; ENST00000416426; ENST00000442934; ENST00000577241; ENST00000579180; ENST00000579205; ENST00000579483; ENST00000579505; ENST00000579531; ENST00000579590; ENST00000581523; ENST00000581776; ENST00000582453; ENST00000582772; ENST000005…	MSI2	musashi RNA binding protein 2	chr17	+	55333212	55757658
16675794	9.5	7.64	0.27	0.25	3.63	5.17e-05	0.0015	NM_001167738; NM_020443; XM_006711609; XM_006711610; XM_006711611; XM_011510097; XM_011510098; XM_011510099; XM_011510100; XM_011510101; XM_011510102; XM_011510103; XR_921992; ENST00000367295; ENST00000367296; ENST00000367302; ENST00000430015; ENST00000438083; ENST00000469130; ENST00000477118; ENST00000490213; ENST00000491403; ENST00000593583; AB033039; AK022631; AK056158; AY043013; BC007523; BX6…	NAV1	neuron navigator 1	chr1	+	201592411	201796102
16981931	5.53	3.66	0.35	0.1	3.63	0.0003	0.0051	NM_153343; ENST00000296741; ENST00000510054; ENST00000512353; AY358676; BC035035; OTTHUMT00000361428; OTTHUMT00000361429; OTTHUMT00000361431; uc003iwc.3; ENST00000505644; OTTHUMT00000361430	ENPP6	ectonucleotide pyrophosphatase/phosphodiesterase 6	chr4	-	185009859	185142383
16798236	5.72	3.86	0.54	0.36	3.63	0.0024	0.0212	NR_003360; ENST00000384516; uc001yyo.3	SNORD116-29	small nucleolar RNA, C/D box 116-29	chr15	+	25351667	25351751
17045005	10.54	8.68	0.12	0.27	3.62	3.03e-05	0.0011	NM_001284341; NM_001284343; NM_007270; XM_011515115; ENST00000242209; ENST00000418354; ENST00000463443; ENST00000464334; ENST00000468510; ENST00000469202; ENST00000471066; ENST00000472007; ENST00000475220; ENST00000485309; ENST00000489038; ENST00000490776; ENST00000494374; ENST00000538336; AB209352; AK293440; AK293954; AK294266; AK300328; AK304643; BC101723; BC112053; BC150541; BC150542; OTTHUMT0…	FKBP9	FK506 binding protein 9	chr7	+	32997005	33046543
16742294	7.98	6.13	0.16	0.01	3.61	3.54e-06	0.0004	NM_033063; NM_207577; XM_006718556; XM_011545037; XM_011545038; XM_011545039; XR_949931; XR_949932; XR_949933; ENST00000304771; ENST00000434603; ENST00000526689; ENST00000526740; AK123340; BC139780; BC150254; OTTHUMT00000383527; OTTHUMT00000383538; OTTHUMT00000383540; OTTHUMT00000383541; uc001owu.3; uc001owv.3	MAP6	microtubule associated protein 6	chr11	-	75297963	75380165
17067190	10.06	8.21	0.07	0.25	3.61	4.37e-06	0.0004	NM_001197293; NM_001244604; NM_001386; ENST00000311151; ENST00000474808; ENST00000493789; ENST00000521913; ENST00000521983; ENST00000523027; ENST00000523093; ENST00000523690; AK092377; AK291287; AK299077; BC056408; BC067109; D78013; OTTHUMT00000216904; OTTHUMT00000259275; OTTHUMT00000259276; OTTHUMT00000376101; OTTHUMT00000376102; OTTHUMT00000376103; OTTHUMT00000376104; OTTHUMT00000376105; U17279…	DPYSL2	dihydropyrimidinase-like 2	chr8	+	26371547	26515694
16774130	9.63	7.78	0.21	0.47	3.61	0.0001	0.0027	NM_207361; XM_011535057; XR_941571; ENST00000280481; ENST00000482551; AK127571; AK127633; OTTHUMT00000044599; OTTHUMT00000044600; uc001uwv.3; uc001uww.3	FREM2	FRAS1 related extracellular matrix protein 2	chr13	+	39261173	39461268
17055354	8.92	7.07	0.19	0.18	3.6	3.24e-05	0.0012	NM_001163147; NM_001163148; NM_001163149; NM_001163150; NM_001163151; NM_001163152; NM_004956; NR_120445; XM_005249635; XM_005249636; XM_011515167; XM_011515168; XM_011515169; XM_011515170; XM_011515171; XM_011515172; ENST00000242066; ENST00000399357; ENST00000403527; ENST00000403685; ENST00000405192; ENST00000405218; ENST00000405358; ENST00000420159; ENST00000421381; ENST00000430479; ENST0000043…	ETV1	ets variant 1	chr7	-	13930853	14031050
16886717	6.34	4.5	0.34	0.15	3.6	0.0011	0.0117	NM_014568; ENST00000259056; ENST00000461704; ENST00000463418; AK292154; AY277591; BC142676; BC142703; OTTHUMT00000254925; OTTHUMT00000332667; OTTHUMT00000332668; uc002tzg.3; uc010zci.2	GALNT5	polypeptide N-acetylgalactosaminyltransferase 5	chr2	+	158114110	158170723
16697400	6.87	5.02	0.7	0.28	3.6	0.026	0.1275	NM_199051; XM_005245117; XM_005245118; XM_005245120; XM_011509472; XM_011509473; XM_011509474; XM_011509475; XM_011509476; ENST00000367462; ENST00000445957; ENST00000463404; ENST00000631494; ENST00000633243; AB111893; AK123637; AK294365; BC105052; BC105054; OTTHUMT00000086278; OTTHUMT00000086280; OTTHUMT00000086281; OTTHUMT00000487775; OTTHUMT00000487776	BRINP3	bone morphogenetic protein/retinoic acid inducible neural-specific 3	chr1	-	190066792	190446759
17120968	5.49	3.64	0.8	0.51	3.6	0.0314	0.1467				TCONS_l2_00007053	+	1	1959
16909257	7.06	5.22	0.12	0.15	3.59	3.07e-06	0.0004	NM_025243; XM_005246874; XM_006712779; XM_011511931; XM_011511932; XM_011511933; ENST00000258403; ENST00000409287; ENST00000409456; ENST00000419059; ENST00000425817; ENST00000431622; ENST00000456524; ENST00000477697; AF271633; AF283317; AK301490; BC032014; OTTHUMT00000256894; OTTHUMT00000331609; OTTHUMT00000331610; OTTHUMT00000331611; OTTHUMT00000331612; OTTHUMT00000331613; OTTHUMT00000331614; OT…	SLC19A3	solute carrier family 19 (thiamine transporter), member 3	chr2	-	228549926	228582745
16880168	6.3	4.46	0.77	0.62	3.59	0.0241	0.1204	NR_002229; uc010yot.1	RPL23AP32	ribosomal protein L23a pseudogene 32	chr2	+	54756359	54756978
16970452	5.54	3.7	0.05	0.11	3.58	6.4e-07	0.0002	NR_027105; NR_027106; ENST00000508111; ENST00000511919; ENST00000514823; ENST00000515769; AL833449	LINC01091	long intergenic non-protein coding RNA 1091	chr4	+	124571422	124851561
17095056	7.76	5.92	0.15	0.18	3.58	1.82e-05	0.0009	NM_001308047; NM_001308048; NM_001308049; NM_001308050; NM_001308051; NM_015225; NR_131751; XM_005251745; XM_005251746; XM_005251748; XM_005251750; XM_005251751; XM_005251754; XM_006716982; XM_006716983; XM_006716984; XM_006716985; XM_006716986; XM_011518323; XM_011518324; XM_011518325; XM_011518326; XM_011518327; XM_011518328; XR_428517; ENST00000223609; ENST00000376713; ENST00000376717; ENST000…	PRUNE2	prune homolog 2 (Drosophila)	chr9	-	79226292	79521003
16869960	6.43	4.59	0.24	0.39	3.58	0.0004	0.006	NM_001128932; NM_021187; XM_011528156; ENST00000248041; ENST00000326742; ENST00000402119; ENST00000591841; ENST00000620614; AF236085; AK125714; AK289424; BC016853; OTTHUMT00000460383; OTTHUMT00000460384; OTTHUMT00000460385; OTTHUMT00000460386; uc002nbt.2; uc002nbu.2; uc010eab.1	CYP4F11	cytochrome P450, family 4, subfamily F, polypeptide 11	chr19	-	16023180	16045676
16973975	8.89	7.05	0.03	0.1	3.57	4.69e-07	0.0002	NM_001014809; NM_001288661; NM_001288662; NM_001313; ENST00000324989; ENST00000397890; ENST00000506216; ENST00000511535; ENST00000512574; ENST00000513911; AK091696; BC000252; BC007613; BT006806; D78012; DQ206871; OTTHUMT00000246814; OTTHUMT00000358870; OTTHUMT00000358871; OTTHUMT00000358872; OTTHUMT00000358873; OTTHUMT00000358874; U17278; uc003giq.3; uc003gir.3; uc003gis.3	CRMP1	collapsin response mediator protein 1	chr4	-	5749811	5894785
16883853	8.61	6.77	0.11	0	3.57	9.8e-07	0.0003	NM_006236; ENST00000361360; OTTHUMT00000329335; uc010ywg.2	POU3F3	POU class 3 homeobox 3	chr2	+	105471969	105476929
16798198	12.72	10.88	0.03	0.67	3.57	0.0017	0.0165	NR_001290; NR_003332; uc001yyc.3	SNORD116-19; SNORD116-17	small nucleolar RNA, C/D box 116-19; small nucleolar RNA, C/D box 116-17	chr15	+	25328734	25328827
16798202	12.72	10.88	0.03	0.67	3.57	0.0017	0.0165	NR_001290; NR_003332; AF400487; uc001yyb.4; uc001yyc.3; uc001yye.1	SNORD116-19; SNORD116-17; SNRPN; IPW	small nucleolar RNA, C/D box 116-19; small nucleolar RNA, C/D box 116-17; small nuclear ribonucleoprotein polypeptide N; imprinted in Prader-Willi syndrome (non-protein coding)	chr15	+	25331673	25331766
16846532	6.95	5.12	0.1	0.02	3.56	2.39e-06	0.0004	NM_005220; XM_011524458; ENST00000434704; ENST00000512495; BC012361; BC028970; OTTHUMT00000366307; OTTHUMT00000366308; uc002ipy.3	DLX3	distal-less homeobox 3	chr17	-	48067369	48072588
17123762	7.05	5.21	0.16	0.09	3.56	1.86e-05	0.0009				TCONS_l2_00021406	+	1	684
16739796	8.35	6.52	0.12	0.18	3.55	6.76e-06	0.0005	NM_173587; XM_005273932; ENST00000301459; ENST00000473926; ENST00000489217; AB593132; BC010608; BC023587; OTTHUMT00000318233; OTTHUMT00000318235; OTTHUMT00000396569; uc001nyc.3	RCOR2	REST corepressor 2	chr11	-	63678693	63684316
17044007	4.03	2.2	0.52	0.03	3.55	0.0008	0.0099				chr7	+	20416954	20417024
16956792	7.01	5.19	0.64	0.43	3.55	0.036	0.1619	NM_015429; XM_005247281; XM_005247282; XM_005247283; XM_005247284; XM_005247285; XM_005247287; XM_005247288; XM_005247289; XM_005247290; XM_005247291; XM_005247293; XM_005247294; XM_005247295; XM_005247296; XM_005247298; XM_005247299; XM_005247300; XM_005247301; XM_005247302; XM_005247303; XM_005247305; XM_005247306; XM_005247309; XM_006713568; XM_006713569; XM_006713570; XM_006713571; XM_0067135…	ABI3BP	ABI family, member 3 (NESH) binding protein	chr3	-	100468000	100712359
17121496	6.7	4.88	0.17	0.18	3.54	1.17e-05	0.0007				TCONS_l2_00010132	+	1	540
17122428	7.34	5.52	0.19	0	3.53	4.33e-06	0.0004				TCONS_l2_00014611	+	1	399
17075973	8.03	6.21	0.09	0.2	3.53	5.61e-06	0.0005	NM_001394; NM_057158; XM_011544428; ENST00000240100; ENST00000240101; BC002671; BC014565; OTTHUMT00000257249; OTTHUMT00000257250; U21108; U48807; uc003xhl.3; uc003xhm.3	DUSP4	dual specificity phosphatase 4	chr8	-	29190579	29208267
16827245	7.19	5.37	0.17	0.23	3.53	1.26e-05	0.0007	NM_033309; ENST00000449549; AY358485; OTTHUMT00000422732; uc002erf.3	B3GNT9	UDP-GlcNAc:betaGal beta-1,3-N-acetylglucosaminyltransferase 9	chr16	-	67182005	67184902
16707791	6.25	4.43	0.21	0.22	3.53	9.01e-05	0.0021	NM_001098175; NM_001164178; NM_001164179; NM_001164181; NM_001164182; NM_001164183; NM_001312654; NM_001776; XM_011540370; XM_011540371; XM_011540372; XM_011540373; XM_011540374; XM_011540375; XM_011540376; XM_011540377; ENST00000371203; ENST00000371205; ENST00000371206; ENST00000371207; ENST00000422161; ENST00000453258; ENST00000461927; ENST00000483213; ENST00000490659; ENST00000494070; ENST0000…	ENTPD1	ectonucleoside triphosphate diphosphohydrolase 1	chr10	+	97454774	97637023
16874005	9.13	7.32	0.23	0.34	3.53	0.0001	0.0025	NM_001352; XR_243907; ENST00000222122; ENST00000593500; ENST00000594723; ENST00000599385; ENST00000601104; AB208807; BC011965; BT006836; D28468; OTTHUMT00000466167; OTTHUMT00000466168; OTTHUMT00000466169; OTTHUMT00000466170; OTTHUMT00000466171; U06936; U79283; uc002pjx.4; uc002pjy.2; uc010elz.1	DBP	D site of albumin promoter (albumin D-box) binding protein	chr19	-	49133817	49140639
16712587	5.32	3.5	0.1	0	3.52	2.36e-06	0.0004	NM_001270383; NM_145010; NR_072992; NR_072993; XM_006717389; XM_006717390; XM_011519348; XM_011519349; ENST00000331161; ENST00000376363; ENST00000483339; ENST00000496261; ENST00000615958; AK292495; AY454125; BC026165; OTTHUMT00000047238; OTTHUMT00000047239; OTTHUMT00000047240; OTTHUMT00000047241	ENKUR	enkurin, TRPC channel interacting protein	chr10	-	25270908	25305085
16961162	8.47	6.66	0.17	0.14	3.52	5.2e-06	0.0005	NM_014926; XM_005247230; XM_011512550; ENST00000241274; ENST00000475390; ENST00000497724; AB020655; AK290024; BC114621; OTTHUMT00000350125; OTTHUMT00000350126; OTTHUMT00000350127; uc003fej.4; uc003fek.3	SLITRK3	SLIT and NTRK-like family, member 3	chr3	-	164904508	164914897
16864695	7.3	5.49	0.24	0.18	3.52	5.02e-05	0.0015	NM_001101372; ENST00000270642; OTTHUMT00000335149; uc002pwc.2	IGLON5	IgLON family member 5	chr19	+	51815102	51834102
16788663	6.35	4.53	0.32	0.18	3.52	9.56e-05	0.0022	NR_003207; ENST00000362723; uc001yje.3	SNORD114-14	small nucleolar RNA, C/D box 114-14	chr14	+	101438440	101438514
16792891	7.03	5.22	0.29	0.31	3.52	0.0001	0.0029	XR_915606; XR_943850; AK127576	LOC400212	uncharacterized LOC400212	chr14	-	51422977	51428720
16957636	6.79	4.97	0.41	0.17	3.52	0.0002	0.0042	NM_001164342; NM_001164343; NM_001164344; NM_001164345; NM_001164346; NM_001164347; NM_015642; NR_121662; ENST00000357258; ENST00000393785; ENST00000462705; ENST00000463497; ENST00000463890; ENST00000464560; ENST00000468769; ENST00000470186; ENST00000470311; ENST00000471418; ENST00000474710; ENST00000479879; ENST00000480832; ENST00000481632; ENST00000482689; ENST00000486152; ENST00000488663; ENST…	ZBTB20	zinc finger and BTB domain containing 20	chr3	-	114056941	114866127
16756645	6.19	4.38	0.45	0.28	3.52	0.0009	0.0105	XM_011538259; XM_011538260; XM_011538261; XM_011538262; XM_011538263; XM_011538264; XM_011538265; XR_944530; XR_944531; XR_944532; XR_944533	ACACB	acetyl-CoA carboxylase beta	chr12	+	109549023	109563369
16980974	6.94	5.12	0.02	0.35	3.51	3.58e-05	0.0012	NM_001031700; NM_001128424; NM_016613; XR_938744; ENST00000296530; ENST00000393807; ENST00000585682; ENST00000587787; ENST00000589306; ENST00000590648; ENST00000592057; ENST00000592586; ENST00000593260; AF223468; AF260333; AK172805; AY358785; BC017701; BC043193; OTTHUMT00000365227; OTTHUMT00000365228; OTTHUMT00000365229; OTTHUMT00000365230; OTTHUMT00000365232; OTTHUMT00000365233; OTTHUMT000003652…	FAM198B	family with sequence similarity 198, member B	chr4	-	159045626	159094470
16723680	9.54	7.73	0.23	0.28	3.51	0.0001	0.0027	NM_001304263; NM_001304264; NM_174902; ENST00000315571; ENST00000524419; ENST00000528989; ENST00000529759; ENST00000532490; ENST00000534091; AK293930; AK299186; BC042754; BC136286; BC143824; OTTHUMT00000389083; OTTHUMT00000389084; OTTHUMT00000389085; OTTHUMT00000389086; OTTHUMT00000389087; OTTHUMT00000389088; uc001mwk.1; uc010rey.1; uc010rez.1; uc010rfa.1	LDLRAD3	low density lipoprotein receptor class A domain containing 3	chr11	+	35965531	36253686
17123264	5.31	3.51	0.09	0.1	3.5	8.52e-07	0.0002				TCONS_l2_00019222	+	1	710
16873049	9.61	7.81	0.09	0.28	3.5	1.31e-05	0.0007	NM_145296; XM_005258620; ENST00000222374; ENST00000593506; AF363368; OTTHUMT00000463352; OTTHUMT00000463353; uc002oxc.1	CADM4	cell adhesion molecule 4	chr19	-	44126522	44143991
16811858	8.54	6.73	0.2	0.06	3.49	1.26e-05	0.0007	NM_001897; ENST00000308508; AY359468; OTTHUMT00000286472; uc002baw.3	CSPG4	chondroitin sulfate proteoglycan 4	chr15	-	75966663	76005189
16743432	10.11	8.31	0.1	0.24	3.47	9.11e-06	0.0006	NM_001271594; NM_144665; XM_011542614; ENST00000278499; ENST00000416495; ENST00000536441; ENST00000537480; ENST00000542176; AF086251; AF086504; AK302366; BC017296; OTTHUMT00000396475; OTTHUMT00000396479; OTTHUMT00000396480; OTTHUMT00000396481; OTTHUMT00000396482; uc001pfl.3	SESN3	sestrin 3	chr11	-	94898704	94965705
16776616	7.61	5.82	0.09	0.07	3.46	7.99e-07	0.0002	NM_005986; ENST00000330949; OTTHUMT00000045817; uc001vsb.1	SOX1	SRY box 1	chr13	+	112721913	112726020
16779535	7.13	5.34	0.11	0.04	3.46	1.07e-06	0.0003				chr13	-	58206893	58207709
16798073	5.18	3.39	0.68	0.43	3.46	0.0087	0.0562	AK096584; BC043194	PWAR6	Prader Willi/Angelman region RNA 6	chr15	+	25265737	25281705
17092045	7.71	5.92	0.13	0.24	3.45	1.12e-05	0.0007	NM_001282116; NM_001282117; NM_002919; NM_134428; XM_006716840; XM_006716842; XM_006716843; XM_006716844; XM_006716845; XM_006716847; XM_011517998; XM_011517999; XM_011518000; XM_011518001; ENST00000302303; ENST00000358730; ENST00000381984; ENST00000382004; ENST00000420720; ENST00000442560; ENST00000449190; ENST00000449234; ENST00000451859; ENST00000457373; ENST00000458034; ENST00000617270; AK289…	RFX3	regulatory factor X, 3 (influences HLA class II expression)	chr9	-	3218297	3526004
17085951	9.11	7.32	0.06	0.34	3.45	1.95e-05	0.0009	NM_006914; ENST00000376896; ENST00000396204; AB307695; BC051830; BC093772; BC093774; BX647070; HQ709186; OTTHUMT00000052692; uc004ajh.3; uc004aji.3	RORB	RAR-related orphan receptor B	chr9	+	77112252	77302117
16939127	6.75	4.96	0.34	0.36	3.45	0.0012	0.013	NM_001172566; NM_001172567; NM_001172568; NM_001172569; NM_002468; XM_005265172; XM_006713170; ENST00000396334; ENST00000416282; ENST00000417037; ENST00000421516; ENST00000424893; ENST00000443433; ENST00000460295; ENST00000463956; ENST00000481122; ENST00000484513; ENST00000495303; AB446470; AK097983; AK124685; AK296570; AK296716; AK298650; AK298666; AK300051; AK300448; AK304676; BC013589; BT00737…	MYD88	myeloid differentiation primary response 88	chr3	+	38179969	38184513
16892975	8.07	6.29	0.02	0.21	3.44	3.33e-06	0.0004	NM_001308353; NM_005855; XM_011510478; ENST00000254661; ENST00000403885; ENST00000404910; ENST00000409726; AY265457; BC000548; CR542032; CR542044; OTTHUMT00000257166; OTTHUMT00000317765; OTTHUMT00000317766; OTTHUMT00000328696; uc002vxj.3	RAMP1	receptor (G protein-coupled) activity modifying protein 1	chr2	+	238767536	238820756
16741287	10	8.21	0.17	0.19	3.44	2.09e-05	0.0009	NM_001031847; NM_001876; XM_005273762; XM_005273763; ENST00000265641; ENST00000376618; ENST00000537756; ENST00000538994; ENST00000539743; ENST00000540367; ENST00000561996; ENST00000565318; ENST00000569129; BC000185; BT009791; L39211; OTTHUMT00000396853; OTTHUMT00000396854; OTTHUMT00000397457; OTTHUMT00000397458; OTTHUMT00000397459; OTTHUMT00000421710; OTTHUMT00000421711; OTTHUMT00000421712; uc001…	CPT1A	carnitine palmitoyltransferase 1A (liver)	chr11	-	68522088	68609399
16877272	6.86	5.07	0.27	0.08	3.44	2.6e-05	0.001	NR_110196; NR_110197; NR_110198; ENST00000412294; ENST00000412606; ENST00000429878; ENST00000438292; ENST00000449986; ENST00000450916; ENST00000451644	MIR3681HG	MIR3681 host gene	chr2	+	11988748	12718474
16895431	5.71	3.93	0.29	0.3	3.43	0.0002	0.0036	XM_006712039; XM_006712040; XM_011532950; XM_011532951; ENST00000435504; OTTHUMT00000325593	ASXL2	additional sex combs like transcriptional regulator 2	chr2	-	25956629	25959457
16778067	7.91	6.14	0.12	0.08	3.42	2.14e-06	0.0003	NM_001195415; NM_001195416; NM_001195430; NM_004734; XM_005266592; XM_006719893; ENST00000255448; ENST00000360631; ENST00000379892; ENST00000379893; ENST00000460982; ENST00000477664; ENST00000486239; ENST00000615680; AK295102; AK295777; AK299059; AK299829; BC152456; OTTHUMT00000044478; OTTHUMT00000044483; OTTHUMT00000044485; OTTHUMT00000044487; OTTHUMT00000044488; OTTHUMT00000044489; OTTHUMT00000…	DCLK1	doublecortin-like kinase 1	chr13	-	36342789	36705514
16928339	7.05	5.28	0.2	0.05	3.42	7.98e-06	0.0006	NM_001039948; NM_001098497; NM_001098498; NM_133454; ENST00000400358; ENST00000400359; ENST00000470591; ENST00000473458; ENST00000480523; ENST00000610372; AB075821; AB275761; AB449879; OTTHUMT00000320279; OTTHUMT00000320280; OTTHUMT00000320281; OTTHUMT00000320282; OTTHUMT00000320283; uc003abg.2; uc003abh.2; uc003abi.1; uc003abj.2; uc010guu.1	SGSM1	small G protein signaling modulator 1	chr22	+	25202136	25323545
16706428	6.74	4.96	0.2	0.17	3.42	2.81e-05	0.0011	XR_946097; XR_959651	LOC105378376	uncharacterized LOC105378376	chr10	+	79938928	79973839
16991180	8.39	6.62	0.17	0.24	3.42	9.11e-05	0.0021	NM_032947; ENST00000526627; AF313413; BC009719; BC106040; OTTHUMT00000374647; uc003lsw.3; BC101838; BC101840	SMIM3	small integral membrane protein 3	chr5	+	150157508	150176298
16788488	6.95	5.17	0.33	0.24	3.42	0.0002	0.0036	NR_002766; NR_003530; NR_003531; NR_033358; NR_033359; NR_033360; NR_046464; NR_046465; NR_046466; NR_046467; NR_046468; NR_046469; NR_046470; NR_046471; NR_046472; NR_046473; ENST00000398460; ENST00000398461; ENST00000398474; ENST00000398518; ENST00000412736; ENST00000423456; ENST00000424076; ENST00000429159; ENST00000451743; ENST00000452120; ENST00000452514; ENST00000455286; ENST00000455531; EN…	MEG3	maternally expressed 3 (non-protein coding)	chr14	+	101245747	101327368
17045291	8.25	6.48	0.18	0.09	3.41	1.45e-05	0.0007	NM_001242946; NM_001242948; NM_017549; ENST00000199448; ENST00000423717; ENST00000425345; ENST00000476620; AK290885; AY027862; BC018299; DQ914439; OTTHUMT00000220037; OTTHUMT00000338085; OTTHUMT00000367758; OTTHUMT00000367759; uc003tfq.3; uc010kxh.3	EPDR1	ependymin related 1	chr7	+	37960163	37991543
17059044	7.29	5.52	0.27	0.19	3.41	0.0001	0.0024	NM_001301128; NM_012301; XM_011516718; XM_011516719; XM_011516720; XM_011516721; XM_011516722; XM_011516723; XM_011516724; XM_011516725; XM_011516726; XM_011516727; XM_011516728; XM_011516729; ENST00000354212; ENST00000419488; ENST00000517762; ENST00000519748; ENST00000520379; ENST00000522342; ENST00000522391; ENST00000524268; ENST00000524316; ENST00000535697; ENST00000626691; ENST00000628361; EN…	MAGI2	membrane associated guanylate kinase, WW and PDZ domain containing 2	chr7	-	77646374	79082890
16830621	11.36	9.59	0.12	0.46	3.41	0.0002	0.0041	NM_001303263; NM_001678; ENST00000250111; ENST00000577026; ENST00000577113; AK290143; BC126175; M81181; OTTHUMT00000440233; OTTHUMT00000440234; OTTHUMT00000440235; U45945; uc002gif.1	ATP1B2	ATPase, Na+/K+ transporting, beta 2 polypeptide	chr17	+	7554254	7561089
16753426	7.89	6.12	0.27	0.1	3.4	8.22e-05	0.002	NM_020762; XM_005269042; XM_011538580; XM_011538581; XM_011538582; XM_011538583; ENST00000355086; ENST00000537556; ENST00000537585; ENST00000542381; ENST00000542841; ENST00000543397; ENST00000631006; AB037725; AK023899; BC029919; BC053903; OTTHUMT00000400896; OTTHUMT00000400897; OTTHUMT00000400898; OTTHUMT00000400899; OTTHUMT00000400900; OTTHUMT00000400901; uc001srt.3; uc001srv.2; uc010ssp.1	SRGAP1	SLIT-ROBO Rho GTPase activating protein 1	chr12	+	64238073	64541613
16876731	6.5	4.74	0.43	0.01	3.4	0.0004	0.0062	NM_003108; ENST00000322002; AB028641; OTTHUMT00000206698; U23752; uc002qyj.3	SOX11	SRY box 11	chr2	+	5832799	5847791
16990327	6.37	4.6	0.77	0.14	3.4	0.0111	0.067	NR_001281; ENST00000524813; ENST00000526308; ENST00000622990; AF217743	PCDHB18P	protocadherin beta 18 pseudogene	chr5	+	140613938	140617101
16990267	4.92	3.15	0.99	0.14	3.4	0.0272	0.1316	NM_015669; ENST00000231134; AF134474; AF152498; AF217753; BC001186; OTTHUMT00000251811; uc003liq.3; ENST00000623915; OTTHUMT00000478869	PCDHB5	protocadherin beta 5	chr5	+	140514800	140517704
16775811	10.79	9.03	0.09	0.16	3.39	2.72e-06	0.0004	NM_005708; XM_011521044; ENST00000377047; ENST00000617456; AF105267; AF111178; AK130013; AK290144; AK304338; AY358462; BC106947; OTTHUMT00000045460; uc001vlt.3; uc001vlu.1; uc010tig.1	GPC6	glypican 6	chr13	+	93879078	95060274
16841575	6.42	4.66	0.25	0.2	3.39	3.76e-05	0.0013				chr17	-	15141102	15141200
17122426	8.06	6.29	0.27	0.15	3.39	5.15e-05	0.0015				TCONS_l2_00014610	+	1	827
17118030	5.61	3.85	0.82	0.62	3.39	0.026	0.1275	ENST00000512778; OTTHUMT00000362684	2021-09-11	septin 11	chr4	+	77870856	77961537
17063267	6.71	4.95	0.15	0.1	3.38	4.41e-06	0.0004	NM_004717; XM_006716172; XM_006716174; XM_011516677; XM_011516678; XM_011516679; XM_011516680; XM_011516681; XM_011516682; XM_011516683; XM_011516684; ENST00000288490; ENST00000424189; ENST00000446122; ENST00000453654; ENST00000460662; ENST00000470895; ENST00000475388; ENST00000477835; ENST00000483619; ENST00000486153; ENST00000494390; ENST00000497321; ENST00000614521; AB209167; AK091081; OTTHUMT…	DGKI	diacylglycerol kinase, iota	chr7	-	137073563	137531838
17121900	4.28	2.52	0.1	0.17	3.38	7.4e-06	0.0005				TCONS_l2_00011994	+	1	3013
17101392	7.08	5.32	0.27	0.18	3.38	0.0001	0.0026	NM_015691; ENST00000380861; ENST00000454666; ENST00000466248; AK292961; AK301129; KC987947; OTTHUMT00000055725; OTTHUMT00000055726; uc004csx.4; uc010nds.3; uc010ndt.3	WWC3	WWC family member 3	chrX	+	9983602	10112518
16747270	6.42	4.66	0.3	0.09	3.38	0.0003	0.0045	NM_018009; XM_005253699; XM_005253700; XM_005253701; XM_005253702; XM_005253703; XM_011520966; XR_429016; ENST00000266556; ENST00000539384; ENST00000542160; ENST00000543567; ENST00000544021; ENST00000544289; ENST00000544826; ENST00000545700; AK098035; BC015017; OTTHUMT00000399260; OTTHUMT00000399261; OTTHUMT00000399262; OTTHUMT00000399263; OTTHUMT00000399264; OTTHUMT00000399265; OTTHUMT0000039926…	TAPBPL	TAP binding protein-like	chr12	+	6560856	6575683
16798404	5.05	3.3	0.25	0.46	3.38	0.0008	0.0093	NR_003345; ENST00000364117; uc001yzy.1	SNORD115-30	small nucleolar RNA, C/D box 115-30	chr15	+	25470350	25470431
17063254	11.71	9.95	0.06	0.58	3.38	0.0008	0.0093	NM_002825; XM_005250515; XM_005250516; ENST00000348225; ENST00000393083; AK290488; BC005916; BT019692; CR450338; D90226; M57399; OTTHUMT00000341339; OTTHUMT00000341340; uc003vtq.2	PTN	pleiotrophin	chr7	-	136912088	137028611
16961250	6	4.25	0.48	0.3	3.38	0.0041	0.0316	NM_178824; ENST00000308378; ENST00000460448; ENST00000466760; ENST00000471198; ENST00000472600; ENST00000476376; ENST00000479765; ENST00000488012; ENST00000493061; AK090939; AK097556; AK294387; BC035512; OTTHUMT00000350592; OTTHUMT00000350593; OTTHUMT00000350886; OTTHUMT00000350887; OTTHUMT00000350888; OTTHUMT00000350889; OTTHUMT00000350890; OTTHUMT00000350891; OTTHUMT00000350892; uc003fev.1; uc0…	WDR49	WD repeat domain 49	chr3	-	167196472	167371771
17117545	5.87	4.11	0.8	0.14	3.38	0.0092	0.0586	AY358248	LOC100131541	uncharacterized LOC100131541	chr11	-	95987997	95989129
16960465	5.25	3.5	0.28	0.06	3.36	0.0002	0.0036				chr3	-	149795281	149797904
17123768	4.51	2.76	0.25	0.25	3.36	0.0003	0.0047				TCONS_l2_00021411	+	1	350
16936851	5.63	3.89	0.07	0.08	3.35	8.31e-07	0.0002	NM_001206955; NM_001206956; NM_175607; NM_175613; XM_006713004; XM_011533425; XM_011533426; XM_011533427; XM_011533428; XM_011533429; XM_011533430; XM_011533431; ENST00000397459; ENST00000397461; ENST00000418658; ENST00000422330; ENST00000427331; ENST00000427741; ENST00000430505; ENST00000434053; ENST00000438282; ENST00000455083; ENST00000473058; ENST00000473173; ENST00000473845; ENST00000475817;…	CNTN4	contactin 4	chr3	+	2140497	3099645
16837418	10.9	9.15	0.11	0.06	3.35	2.8e-06	0.0004	NM_000346; ENST00000245479; AK295455; BC007951; BC056420; BT006875; OTTHUMT00000389032; uc002jiw.3	SOX9	SRY box 9	chr17	+	70117161	70122561
16896836	5.87	4.12	0.17	0.07	3.35	5.22e-06	0.0005	NM_001112800; NM_001112801; NM_001112802; NM_001252624; NM_021097; XM_005264514; XM_006712081; XM_006712082; XM_006712083; XM_006712084; XM_006712085; XM_006712086; XM_011533048; XM_011533049; XM_011533050; XM_011533051; XM_011533052; XM_011533053; XM_011533054; XM_011533055; XM_011533056; XM_011533057; XM_011533058; XM_011533059; ENST00000332839; ENST00000402441; ENST00000403092; ENST00000405269…	SLC8A1	solute carrier family 8 (sodium/calcium exchanger), member 1	chr2	-	40339286	40838193
17122272	8.14	6.4	0.14	0.3	3.35	3.71e-05	0.0013				TCONS_l2_00013872	+	1	1193
16669781	7.88	6.13	0.33	0.15	3.35	0.0001	0.0029	XM_011508693; XM_011508695; XM_011510273; XM_011510274; ENST00000479995; ENST00000579793; AK075065; OTTHUMT00000038544; OTTHUMT00000109207; OTTHUMT00000477869; uc001emo.2	NBPF19; NOTCH2NL; NBPF14	neuroblastoma breakpoint family, member 19; notch 2 N-terminal like; neuroblastoma breakpoint family, member 14	chr1	+	145290422	145290511
16952874	6.35	4.6	0.35	0.05	3.35	0.0002	0.0034	NM_001295; ENST00000296140; BC051306; BC064991; BT019908; BT019909; D10925; L09230; L10918; OTTHUMT00000257325; uc003cph.1	CCR1	chemokine (C-C motif) receptor 1	chr3	-	46243200	46249887
17121778	4.74	2.99	0.27	0.24	3.35	0.0002	0.0033				TCONS_l2_00011242	+	1	310
17047112	8.76	7.02	0.24	0.12	3.34	2.07e-05	0.0009	NM_003388; NM_032421; ENST00000223398; ENST00000361545; ENST00000395060; ENST00000482424; ENST00000487091; ENST00000491075; ENST00000493166; BC150332; OTTHUMT00000252555; OTTHUMT00000252556; OTTHUMT00000351536; OTTHUMT00000351537; OTTHUMT00000351538; OTTHUMT00000351539; uc003uam.3; uc003uan.3; uc003uao.3; ENST00000474962; OTTHUMT00000351540	CLIP2	CAP-GLY domain containing linker protein 2	chr7	+	73703803	73820273
17121498	6.91	5.18	0.05	0.2	3.33	4e-06	0.0004				TCONS_l2_00010133	+	1	391
16914779	5.49	3.76	0.3	0.74	3.33	0.0068	0.0462				chr20	+	48444529	48444590
17091554	8.8	7.07	0.12	0.13	3.32	8.98e-06	0.0006	NM_207309; XM_006717317; XM_011519182; ENST00000360271; ENST00000409858; ENST00000474787; ENST00000476184; AK074143; AK128529; OTTHUMT00000055216; OTTHUMT00000055217; OTTHUMT00000055218; OTTHUMT00000254676; uc004cla.4; uc010ncb.3	UAP1L1	UDP-N-acetylglucosamine pyrophosphorylase 1 like 1	chr9	+	139971953	139978991
16903186	7.4	5.66	0.46	0.23	3.32	0.0019	0.0179	NM_018557; XM_011511352; ENST00000389484; ENST00000434794; ENST00000437977; ENST00000442974; ENST00000486364; ENST00000618808; AF176832; OTTHUMT00000254736; OTTHUMT00000332012; OTTHUMT00000332123; OTTHUMT00000332124; OTTHUMT00000332125; uc002tvj.1; uc010fnl.1	LRP1B	LDL receptor related protein 1B	chr2	-	140988992	142895399
16745503	4.4	2.67	0.57	0.12	3.32	0.003	0.0248	NM_001001786; ENST00000560104; AF303179; BC130361; BC130363; OTTHUMT00000387656; uc001pyf.3	BLID	BH3-like motif containing, cell death inducer	chr11	-	121986062	121986923
16959531	8.96	7.24	0.22	0.22	3.31	0.0002	0.003	NM_005862; XM_011512329; XM_011512330; XM_011512331; XM_011512332; XM_011512333; ENST00000236698; ENST00000383202; ENST00000434713; ENST00000462818; ENST00000465961; ENST00000480733; ENST00000483235; ENST00000487065; ENST00000629124; AK124202; AK304381; BC064699; OTTHUMT00000357366; OTTHUMT00000357403; OTTHUMT00000357404; OTTHUMT00000357405; OTTHUMT00000357406; OTTHUMT00000357408; OTTHUMT00000357…	STAG1	stromal antigen 1	chr3	-	136055077	136471245
17118273	9.11	7.38	0.1	0.66	3.31	0.0022	0.0203				chr7	+	136936018	136939712
17096091	8.86	7.13	0.06	0.11	3.3	7.83e-07	0.0002	NM_000264; NM_001083602; NM_001083603; NM_001083604; NM_001083605; NM_001083606; NM_001083607; XM_005252102; XM_011518868; XM_011518869; XM_011518870; XM_011518871; XM_011518872; XM_011518873; XM_011518874; ENST00000331920; ENST00000375271; ENST00000375274; ENST00000375290; ENST00000418258; ENST00000421141; ENST00000429896; ENST00000430669; ENST00000437951; ENST00000468211; ENST00000488809; ENST0…	PTCH1	patched 1	chr9	-	98205262	98279339
16752217	9.31	7.59	0.06	0.17	3.3	2.12e-06	0.0003	NM_005811; XM_006719193; XM_006719194; ENST00000257868; ENST00000546799; AF100907; KC561773; uc001shq.3	GDF11	growth differentiation factor 11	chr12	+	56137064	56150911
16950713	7.24	5.51	0.08	0.17	3.3	3.85e-06	0.0004	NM_001001331; NM_001683; XM_005265179; XM_006713175; XM_011533751; XM_011533752; XM_011533753; XM_011533754; XM_011533755; XM_011533756; XM_011533757; XM_011533758; XM_011533759; ENST00000352432; ENST00000360273; ENST00000383800; ENST00000397077; ENST00000452124; ENST00000460129; ENST00000467702; ENST00000468426; ENST00000480680; L20977; M97260; OTTHUMT00000250576; OTTHUMT00000276086; OTTHUMT0000…	ATP2B2	ATPase, Ca++ transporting, plasma membrane 2	chr3	-	10365707	10749716
17062163	7.8	6.08	0.16	0.09	3.3	5.73e-06	0.0005	NM_033427; XM_005250634; XM_005250635; XM_011516614; XM_011516615; XM_011516616; XM_011516617; XM_011516618; ENST00000160373; ENST00000412853; ENST00000416239; ENST00000434890; ENST00000435233; ENST00000441556; ENST00000445366; ENST00000446636; ENST00000454375; ENST00000467088; ENST00000482124; ENST00000487820; AF377960; AL137685; BC106000; OTTHUMT00000059201; OTTHUMT00000141908; OTTHUMT000001419…	CTTNBP2	cortactin binding protein 2	chr7	-	117350705	117514193
16925398	5.47	3.75	0.73	0.21	3.3	0.0093	0.0587	NR_026812; uc011adz.2	RUNX1-IT1	RUNX1 intronic transcript 1	chr21	-	36410222	36411723
16877968	9.1	7.38	0.15	0.09	3.29	4.47e-06	0.0004	NM_001253723; NM_001253724; NM_020134; ENST00000288699; ENST00000401478; ENST00000431402; ENST00000434719; ENST00000450961; ENST00000484882; ENST00000614712; AF157634; AF264015; AK127314; BC002874; BT006871; OTTHUMT00000214187; OTTHUMT00000324739; OTTHUMT00000324740; OTTHUMT00000324741; OTTHUMT00000324742; OTTHUMT00000324743; uc002rhu.4; uc002rhv.4; uc021vev.1	DPYSL5	dihydropyrimidinase-like 5	chr2	+	27070615	27173219
16714170	8.51	6.8	0.23	0.02	3.28	2.13e-05	0.0009	NM_001143996; NM_001143997; NM_018245; XM_011539946; XM_011539947; XM_011539948; XM_011539949; ENST00000374103; ENST00000419399; ENST00000432695; ENST00000471460; ENST00000490844; ENST00000496884; AK055817; AK225558; AK290226; AK296551; AK303729; BC026320; OTTHUMT00000048007; OTTHUMT00000048008; OTTHUMT00000048009; OTTHUMT00000048010; uc001jie.3; uc009xog.3; uc009xoh.2; uc010qgt.2; uc010qgu.2	OGDHL	oxoglutarate dehydrogenase-like	chr10	-	50942687	50970425
16673842	7.51	5.8	0.15	0.27	3.28	4.48e-05	0.0014	NM_001136127; NM_001278252; NM_015569; XM_005245079; XM_005245080; XM_005245081; XM_005245082; XM_005245084; XM_006711268; XM_011509400; XM_011509401; XM_011509402; ENST00000355305; ENST00000367731; ENST00000367733; ENST00000485254; ENST00000491124; ENST00000520906; ENST00000523513; ENST00000627582; AL035110; BC064546; OTTHUMT00000084529; OTTHUMT00000084530; OTTHUMT00000084531; OTTHUMT00000098129…	DNM3	dynamin 3	chr1	+	171810621	172387606
17001256	6.02	4.31	0.34	0.14	3.27	0.0001	0.0028	ENST00000394409; OTTHUMT00000251893	PPP2R2B	protein phosphatase 2, regulatory subunit B, beta	chr5	-	145965662	145965763
16798222	3.72	2.01	0.39	0.04	3.27	0.0003	0.0043	NR_003339; ENST00000516517; uc001yyk.3	SNORD116-25	small nucleolar RNA, C/D box 116-25	chr15	+	25342809	25342902
16849576	10.85	9.14	0.06	0.42	3.27	0.0003	0.0046	NM_005567; ENST00000262776; ENST00000585407; ENST00000586300; ENST00000586720; ENST00000587251; ENST00000587310; ENST00000587311; ENST00000588198; ENST00000588205; ENST00000588508; ENST00000588587; ENST00000588899; ENST00000588990; ENST00000589527; ENST00000589775; ENST00000589906; ENST00000591274; ENST00000591778; ENST00000592255; AK293183; AK295442; AK301040; AK301444; BC002403; BC002998; BC015…	LGALS3BP	lectin, galactoside-binding, soluble, 3 binding protein	chr17	-	76967335	76976061
17088159	6.84	5.13	0.35	0.26	3.27	0.0017	0.0168	NR_024366; ENST00000434051; ENST00000453010; uc004bgo.3	FAM225A	family with sequence similarity 225, member A (non-protein coding)	chr9	+	115875176	115882208
16672428	6.51	4.8	0.04	0.09	3.26	7.58e-07	0.0002	NM_001122951; NM_002036; ENST00000368121; ENST00000368122; ENST00000435307; ENST00000537147; AF030521; AK291593; AY167991; BC017817; BX537430; JX081310; OTTHUMT00000090338; OTTHUMT00000090339; OTTHUMT00000090340; U01839	ACKR1	atypical chemokine receptor 1 (Duffy blood group)	chr1	+	159173097	159176290
16910222	10.05	8.35	0.13	0.11	3.25	5.54e-06	0.0005	NM_001244008; NM_004321; XM_005247022; XM_005247023; XM_005247024; XM_005247026; XM_005247027; XM_005247028; XM_006712605; XM_011511364; XM_011511365; XM_011511366; XM_011511367; ENST00000320389; ENST00000404283; ENST00000415042; ENST00000428768; ENST00000431776; ENST00000448728; ENST00000460788; ENST00000463388; ENST00000465813; ENST00000488776; ENST00000492812; ENST00000494452; ENST00000498729;…	KIF1A	kinesin family member 1A	chr2	-	241653181	241759725
16874298	8.35	6.64	0.15	0.22	3.25	4.19e-05	0.0013	NM_020309; ENST00000221485; ENST00000596689; ENST00000598018; ENST00000600601; ENST00000600672; AB032436; AK091061; AK095659; AK289622; AK294226; AK294405; BC059379; OTTHUMT00000465367; OTTHUMT00000465369; OTTHUMT00000465370; OTTHUMT00000465371; OTTHUMT00000465383; uc002pnp.3; uc002pnq.1	SLC17A7	solute carrier family 17 (vesicular glutamate transporter), member 7	chr19	-	49932655	49945617
16899799	7.85	6.15	0.32	0.36	3.25	0.0013	0.0132	ENST00000263857; OTTHUMT00000329830	POLR1A	polymerase (RNA) I polypeptide A	chr2	-	86247339	86250991
17108021	6.78	5.08	0.43	0.15	3.25	0.0051	0.0371	NM_001001344; NM_021949; XM_005274689; XM_005274690; XM_005274691; XM_005274692; XM_011531174; XM_011531175; XM_011531176; XM_011531177; ENST00000263519; ENST00000349466; ENST00000359149; ENST00000370186; ENST00000393842; ENST00000460549; AK090838; BC130009; OTTHUMT00000060956; OTTHUMT00000060957; OTTHUMT00000060958; OTTHUMT00000060959; OTTHUMT00000354682; U57971; U60414; uc004fhs.1; uc004fht.1; …	ATP2B3	ATPase, Ca++ transporting, plasma membrane 3	chrX	+	152783134	152848397
16887675	8.96	7.27	0.21	0.18	3.24	0.0002	0.0041	NM_001038493; NM_178120; ENST00000341900; ENST00000361609; ENST00000361725; ENST00000409492; ENST00000469444; ENST00000475989; ENST00000550686; AK095266; AK290503; AY257976; BC036189; BC053351; OTTHUMT00000156955; OTTHUMT00000156958; OTTHUMT00000156960; OTTHUMT00000405914; OTTHUMT00000405915; OTTHUMT00000405916; OTTHUMT00000405918; uc002uhl.3; uc002uhm.3; uc010fqj.1	DLX1	distal-less homeobox 1	chr2	+	172949468	172954405
16916605	8.07	6.37	0.23	0.31	3.24	0.0004	0.0054	NM_001184699; NM_019609; ENST00000380605; AK303142; AY358956; BC063430; OTTHUMT00000077643; uc002wgu.3; uc010gas.3	CPXM1	carboxypeptidase X (M14 family), member 1	chr20	-	2774715	2781292
17078558	8.05	6.36	0.1	0.22	3.23	7.05e-06	0.0005	NM_018440; XM_011517561; XM_011517562; XM_011517563; XM_011517564; XM_011517565; XM_011517566; XR_928792; ENST00000220597; ENST00000519326; ENST00000522811; ENST00000523463; AF240634; AK289818; BC090931; BC112159; OTTHUMT00000379351; OTTHUMT00000379352; OTTHUMT00000379354; OTTHUMT00000379355; uc003ybz.3	PAG1	phosphoprotein membrane anchor with glycosphingolipid microdomains 1	chr8	-	81880045	82024303
16773759	7.36	5.67	0.22	0.12	3.23	1.96e-05	0.0009	NM_023037; XM_006719749; ENST00000380217; ENST00000380250; ENST00000436046; ENST00000463566; ENST00000477712; ENST00000542859; ENST00000602645; AK091422; AK298021; BX537670; OTTHUMT00000044405; OTTHUMT00000044406; OTTHUMT00000044407; OTTHUMT00000044408; OTTHUMT00000044410; OTTHUMT00000467941; uc001utx.3; uc001utz.3; uc010tdx.2	FRY	FRY microtubule binding protein	chr13	+	32605437	32870794
16761212	5.62	3.92	0.05	0.32	3.23	3.74e-05	0.0013	NM_005127; ENST00000228438; ENST00000538152; ENST00000539028; ENST00000540743; AB015628; AY142147; BC005254; OTTHUMT00000399881; OTTHUMT00000399882; OTTHUMT00000399883; OTTHUMT00000399884; uc001qwn.3	CLEC2B	C-type lectin domain family 2, member B	chr12	-	10004968	10022735
16808401	7.9	6.21	0.02	0.06	3.22	4.48e-07	0.0002	NM_001286490; NM_001286491; NM_032892; NR_104455; XM_005254730; XM_011522122; XM_011522123; XR_931927; XR_931928; ENST00000402883; ENST00000417257; ENST00000421674; ENST00000449926; ENST00000451277; ENST00000458630; ENST00000473965; ENST00000484674; ENST00000558108; ENST00000618556; AK090572; AK290013; BC053647; OTTHUMT00000133879; OTTHUMT00000133881; OTTHUMT00000133882; OTTHUMT00000133883; OTTHU…	FRMD5	FERM domain containing 5	chr15	-	44162962	44487450
17080342	8.43	6.74	0.08	0.16	3.22	2.91e-06	0.0004	NM_001282902; NM_001282903; NM_014112; XM_005251049; XM_006716625; XM_011517264; XM_011517265; XM_011517266; XM_011517267; XM_011517268; ENST00000220888; ENST00000395713; ENST00000395715; ENST00000422939; ENST00000451156; ENST00000517323; ENST00000518018; ENST00000519076; ENST00000519674; ENST00000519815; ENST00000520276; AF183810; AF264784; AK000948; AK304046; BC125020; OTTHUMT00000286435; OTTHU…	TRPS1	trichorhinophalangeal syndrome I	chr8	-	116420724	116821899
17106005	7.44	5.76	0.12	0.14	3.22	3.25e-06	0.0004	NM_032428; XM_006724709; XM_011531056; XM_011531057; XM_011531058; ENST00000276185; ENST00000439554; ENST00000477796; OTTHUMT00000057838; OTTHUMT00000096560	FRMPD3	FERM and PDZ domain containing 3	chrX	+	106765680	106848481
16981979	9.7	8.01	0.11	0.27	3.22	3.05e-05	0.0011	NM_002199; XM_005262984; XM_005262986; XM_011531928; XM_011531929; ENST00000393593; ENST00000502750; ENST00000504340; ENST00000505067; ENST00000506230; ENST00000507523; ENST00000509274; ENST00000510814; ENST00000512020; BC015803; BT007264; BX648934; CR457077; OTTHUMT00000361393; OTTHUMT00000361395; OTTHUMT00000361396; OTTHUMT00000361397; OTTHUMT00000361398; OTTHUMT00000361399; OTTHUMT00000361400;…	IRF2	interferon regulatory factor 2	chr4	-	185308867	185395734
16748711	5.1	3.41	0.26	0.12	3.22	0.0004	0.0058	NM_002848; NM_030667; NM_030668; NM_030669; NM_030670; NM_030671; XM_011520792; XR_931316; XR_931317; XR_931318; ENST00000281171; ENST00000348962; ENST00000442921; ENST00000445537; ENST00000535311; ENST00000535322; ENST00000538907; ENST00000542557; ENST00000543886; ENST00000544244; ENST00000545023; AF152378; AF187042; AF187043; AF187044; AK289784; AK290982; AK299529; BC035960; BC126201; BC126203;…	PTPRO	protein tyrosine phosphatase, receptor type, O	chr12	+	15475191	15751265
16848123	6.1	4.41	0.39	0.2	3.22	0.006	0.042	NM_001288985; NM_001288986; NM_007168; XM_005256938; XM_005256940; XM_011524188; XM_011524189; XM_011524190; XM_011524191; XM_011524192; ENST00000269080; ENST00000428549; ENST00000430352; ENST00000541225; ENST00000585531; ENST00000585850; ENST00000586292; ENST00000586539; ENST00000587206; ENST00000589533; ENST00000589980; ENST00000590359; ENST00000615593; AK304286; AK304360; BC024003; BC037309; B…	ABCA8	ATP binding cassette subfamily A member 8	chr17	-	66863430	66951533
16742647	6.33	4.65	0.05	0.18	3.21	3.72e-06	0.0004	NM_012296; NM_080491; XM_006718753; XM_011545408; XR_950117; ENST00000340149; ENST00000361507; ENST00000526030; ENST00000528329; ENST00000528886; ENST00000530915; ENST00000534823; AB018413; BC131711; BC152459; OTTHUMT00000391084; OTTHUMT00000391085; OTTHUMT00000391086; OTTHUMT00000391087; OTTHUMT00000391088; OTTHUMT00000391089; OTTHUMT00000391090; uc001ozg.3; uc001ozh.3	GAB2	GRB2-associated binding protein 2	chr11	-	77926336	78129394
16962208	8.23	6.54	0.11	0.02	3.21	5.81e-06	0.0005	NM_033259; ENST00000296238; BC105077; BC105079; OTTHUMT00000346010; uc003fnj.1	CAMK2N2	calcium/calmodulin-dependent protein kinase II inhibitor 2	chr3	-	183977001	183979251
17046998	6.26	4.58	0.2	0.05	3.21	1.75e-05	0.0008	NM_000501; NM_001081752; NM_001081753; NM_001081754; NM_001081755; NM_001278912; NM_001278913; NM_001278914; NM_001278915; NM_001278916; NM_001278917; NM_001278918; NM_001278939; XM_005250187; XM_005250188; XM_011515868; XM_011515869; XM_011515870; XM_011515871; XM_011515872; XM_011515873; XM_011515874; XM_011515875; XM_011515876; XM_011515877; ENST00000252034; ENST00000320399; ENST00000320492; E…	ELN	elastin	chr7	+	73442119	73484504
16907546	8.07	6.39	0.1	0.25	3.21	1.79e-05	0.0008	NR_033248; ENST00000233190; AK092810; OTTHUMT00000256391; uc002vbc.2	GCSHP3; NDUFS1	glycine cleavage system protein H (aminomethyl carrier) pseudogene 3; NADH dehydrogenase (ubiquinone) Fe-S protein 1, 75kDa (NADH-coenzyme Q reductase)	chr2	-	206980297	206981296
16935188	7.37	5.69	0.1	0.24	3.21	2.66e-05	0.001	NM_014293; ENST00000333039; OTTHUMT00000318194; uc003awk.3	NPTXR	neuronal pentraxin receptor	chr22	-	39214456	39240017
17001002	4.95	3.28	0.37	0.09	3.2	0.0007	0.0086	XR_944364; XR_944365; XR_953840; XR_953841	LOC105378202	uncharacterized LOC105378202	chr5	-	141202480	141204895
16748462	4.45	2.78	0.27	0.16	3.19	5.27e-05	0.0015				chr12	+	12638287	12644515
16834615	9.56	7.89	0.25	0.14	3.19	6.39e-05	0.0017	XR_918410; XR_918411; XR_934766	LOC105371783	uncharacterized LOC105371783	chr17	+	41393291	41393906
16841660	6.26	4.59	0.27	0.29	3.19	0.0002	0.0036				chr17	-	15526795	15526946
16852226	7.6	5.93	0.14	0.13	3.18	7.13e-06	0.0005	NM_001256758; NM_152470; NR_046357; XM_011526016; XM_011526017; ENST00000269439; ENST00000543885; ENST00000586604; ENST00000587853; ENST00000588679; ENST00000590330; ENST00000592777; ENST00000593230; AK055997; OTTHUMT00000445353; OTTHUMT00000445354; OTTHUMT00000445355; OTTHUMT00000445357; OTTHUMT00000445358; OTTHUMT00000445359; OTTHUMT00000445361; uc002lby.1; uc002lcb.1; AK091537	RNF165	ring finger protein 165	chr18	+	43914187	44040783
17067801	6.08	4.41	0.07	0.22	3.18	8.36e-06	0.0006	NM_080872; XM_006716288; XM_011544398; XM_011544399; XM_011544400; XM_011544401; XM_011544402; XM_011544403; XM_011544404; XM_011544405; ENST00000287272; ENST00000404895; ENST00000416672; ENST00000420357; ENST00000449677; ENST00000453357; ENST00000474634; AB055056; AK122610; AK122615; AY358147; OTTHUMT00000347585; OTTHUMT00000347586; OTTHUMT00000347597; OTTHUMT00000347598; OTTHUMT00000347599; OTT…	UNC5D	unc-5 netrin receptor D	chr8	+	35092975	35654068
16894998	7.85	6.18	0.1	0.16	3.18	9.95e-06	0.0006	NM_001282719; NM_001282720; NM_001282721; NM_001282722; NM_001282723; NM_001282724; NM_021925; NR_104233; XM_011533014; XR_939700; XR_939701; XR_939702; XR_939703; ENST00000237822; ENST00000381090; ENST00000402479; ENST00000403006; ENST00000412261; ENST00000419825; ENST00000432947; ENST00000435420; ENST00000440866; ENST00000470099; ENST00000541941; ENST00000619656; ENST00000626491; AK299244; AK29…	LDAH	lipid droplet associated hydrolase	chr2	-	20883803	21022882
17050893	5.97	4.3	0.21	0.09	3.18	2.88e-05	0.0011	NR_036484; ENST00000424404; ENST00000428449; ENST00000437317; uc010lko.2	FEZF1-AS1	FEZF1 antisense RNA 1	chr7	+	121943712	121950131
16867766	8.4	6.73	0.12	0.28	3.18	5.07e-05	0.0015	NM_001252; ENST00000245903; ENST00000423145; ENST00000597430; AK298467; BC000725; BT007211; L08096; OTTHUMT00000457859; OTTHUMT00000457860; OTTHUMT00000457861; uc002mfi.3; uc010xjf.1	CD70	CD70 molecule	chr19	-	6583135	6591163
16829728	4.43	2.76	0.25	0.18	3.18	0.0003	0.0053	NM_000049; NM_001128085; XM_006721527; XR_934026; ENST00000263080; ENST00000456349; ENST00000571278; ENST00000577034; BC029128; CR541908; OTTHUMT00000207315; OTTHUMT00000438240; OTTHUMT00000438241; OTTHUMT00000438242; uc002fvq.3; uc010ckg.3	ASPA	aspartoacylase	chr17	+	3377404	3406713
17117613	7.61	5.94	0.42	0.28	3.18	0.006	0.0419	NR_104586; ENST00000465753; ENST00000475809; ENST00000494859; AK095763; AK124233; BC039715; OTTHUMT00000045786; OTTHUMT00000045787; OTTHUMT00000045788; uc001vrm.3	ANKRD10; ANKRD10-IT1	ankyrin repeat domain 10; ANKRD10 intronic transcript 1	chr13	-	111530887	111567416
17124060	5.8	4.14	0.6	0.29	3.18	0.0122	0.0721				TCONS_l2_00023407	+	1	1073
16757391	7.23	5.57	0.06	0.05	3.17	8.18e-07	0.0002	NM_004416; XM_011538009; ENST00000257600; ENST00000547730; ENST00000547974; ENST00000548759; ENST00000553140; AF053700; BC008321; BC048216; OTTHUMT00000405045; OTTHUMT00000405046; OTTHUMT00000405047; OTTHUMT00000405048; OTTHUMT00000405117; uc001tuk.1	DTX1	deltex 1, E3 ubiquitin ligase	chr12	+	113494514	113535833
17065913	6.04	4.37	0.23	0.13	3.17	3.62e-05	0.0012	NM_001099677; NM_020844; XM_005273584; XM_005273585; XM_005273586; XM_005273587; XM_005273588; XM_005273589; XM_005273590; XM_005273591; XM_005273592; XM_005273593; XM_011544596; XM_011544597; XM_011544598; XM_011544599; XM_011544600; XM_011544601; XM_011544602; ENST00000400069; ENST00000447063; ENST00000524591; ENST00000525249; ENST00000528335; ENST00000528753; ENST00000529706; ENST00000529978; …	KIAA1456	KIAA1456	chr8	+	12803151	12889012
17014602	5.54	3.87	0.18	0.2	3.17	5.14e-05	0.0015	XR_943229; XR_955213	LOC105378112	uncharacterized LOC105378112	chr6	+	165341509	165342411
17121592	5.67	4	0.19	0.29	3.17	0.0002	0.004				TCONS_l2_00010611	+	1	1206
16668170	8.92	7.26	0.25	0.14	3.16	5.22e-05	0.0015	NM_001408; XM_005270580; ENST00000271332; ENST00000459940; ENST00000489018; ENST00000498157; AK124727; AK127086; AK127745; OTTHUMT00000033200; OTTHUMT00000033201; OTTHUMT00000033202; OTTHUMT00000033204; uc001dxa.4	CELSR2	cadherin, EGF LAG seven-pass G-type receptor 2	chr1	+	109792641	109818378
16887492	7.46	5.8	0.18	0.32	3.16	0.0002	0.0042	NM_000817; NM_013445; XM_005246444; XM_011510922; ENST00000344257; ENST00000358196; ENST00000375272; ENST00000414527; ENST00000429023; ENST00000445006; ENST00000454603; ENST00000455008; ENST00000456864; ENST00000462739; ENST00000478562; ENST00000485013; ENST00000486850; ENST00000488724; ENST00000493270; ENST00000493875; ENST00000625689; AF178853; AK127781; AK292582; BC002815; BC026349; BC036552; …	GAD1	glutamate decarboxylase 1	chr2	+	171669723	171717661
17124066	5.67	4.01	0.62	0.29	3.16	0.014	0.0798				TCONS_l2_00023410	+	1	960
16876428	3.85	2.19	0.62	0.76	3.16	0.0339	0.1552	AK091688	LOC101927468	uncharacterized LOC101927468	chr1_gl000192_random	-	429710	440529
17121390	4.56	2.91	0.14	0.15	3.15	6.49e-06	0.0005				TCONS_l2_00009698	+	1	1432
17081917	7.97	6.32	0.19	0.04	3.15	2.02e-05	0.0009	NM_015193; ENST00000356613; ENST00000581404; AF193421; BC012321; BC075802; OTTHUMT00000259274; OTTHUMT00000448039	ARC	activity-regulated cytoskeleton-associated protein	chr8	-	143692410	143695833
16756222	5.36	3.7	0.97	0.61	3.15	0.0428	0.1848	AB586692; AB586693	IGANRP	uncharacterized LOC100652933	chr12	+	104883499	104886825
16819484	8.85	7.2	0.05	0.12	3.14	1.57e-06	0.0003	NM_001304392; NM_002996; ENST00000006053; ENST00000563383; ENST00000564948; ENST00000565912; AB209037; AK223351; BC001163; BC016164; CR457426; OTTHUMT00000257345; OTTHUMT00000430432; OTTHUMT00000430433; OTTHUMT00000430434; U84487; U91835; uc002eli.3	CX3CL1	chemokine (C-X3-C motif) ligand 1	chr16	+	57406375	57418960
16955324	8.33	6.68	0.14	0.15	3.14	7.26e-06	0.0005	NM_017563; XM_005265238; XM_006713209; XM_011533849; XM_011533850; ENST00000296318; ENST00000320057; ENST00000463523; ENST00000467210; ENST00000469841; ENST00000479825; ENST00000498471; AF458067; AF494208; AF494211; AK302045; AY358774; AY489047; BC038369; BC111702; OTTHUMT00000316679; OTTHUMT00000316680; OTTHUMT00000352662; OTTHUMT00000352664; OTTHUMT00000352665; OTTHUMT00000352666; OTTHUMT000003…	IL17RD	interleukin 17 receptor D	chr3	-	57124010	57204334
17095582	6.54	4.89	0.19	0.32	3.14	0.0005	0.0066	XM_011518786	SHC3	SHC (Src homology 2 domain containing) transforming protein 3	chr9	-	91703519	91724849
16875083	5.97	4.33	0.13	0.15	3.13	6.76e-06	0.0005	NM_198457; XM_005258576; XM_006723055; XM_006723056; XM_006723057; XM_006723058; XM_011526563; XM_011526564; XM_011526565; XM_011526566; ENST00000338230; ENST00000598369; ENST00000599893; OTTHUMT00000463093; OTTHUMT00000463094; OTTHUMT00000463097; U52096; uc002qab.4; ENST00000594028; OTTHUMT00000463095	ZNF600	zinc finger protein 600	chr19	-	53268747	53290034
16852241	7.3	5.66	0.12	0	3.13	8.11e-06	0.0006	NM_031303; XM_005258357; XM_005258358; XM_005258361; XM_006722554; XM_011526219; XM_011526220; XM_011526221; XM_011526222; XM_011526223; ENST00000245121; ENST00000356157; ENST00000585383; ENST00000585469; ENST00000586198; ENST00000588433; ENST00000591522; ENST00000592005; AL512748; BC034999; OTTHUMT00000446138; OTTHUMT00000446139; OTTHUMT00000446140; OTTHUMT00000446141; OTTHUMT00000446142; OTTHUM…	KATNAL2	katanin p60 subunit A-like 2	chr18	+	44497513	44628614
17063480	6.75	5.11	0.11	0.24	3.13	1.97e-05	0.0009	NM_022750; NR_130117; XM_005250038; XM_005250039; XM_005250040; XM_011516491; XR_927514; ENST00000263549; ENST00000466597; ENST00000470515; ENST00000473341; ENST00000484111; ENST00000488726; ENST00000489383; ENST00000489809; ENST00000491598; ENST00000493262; ENST00000496624; AL136766; BC081541; OTTHUMT00000348413; OTTHUMT00000348414; OTTHUMT00000348415; OTTHUMT00000348418; OTTHUMT00000348419; OTT…	PARP12	poly(ADP-ribose) polymerase family member 12	chr7	-	139723544	139763521
17094920	3.78	2.14	0.23	0.13	3.13	2.9e-05	0.0011				chr9	-	75797125	75799444
17049988	5.1	3.46	0.58	0.16	3.13	0.0084	0.0545	NM_199000; XM_005250327; ENST00000401970; ENST00000424859; AK299759; AY260763; BC129937; BC129938; BC129941; OTTHUMT00000348283; OTTHUMT00000348284; uc003vce.3; uc003vcf.3	LHFPL3	lipoma HMGIC fusion partner-like 3	chr7	+	103969104	104549005
16792894	9.77	8.13	0.1	0.09	3.12	1.93e-06	0.0003	NM_015163; NM_052978; XM_005267301; XM_005267302; XM_006720018; XM_011536389; XM_011536390; XM_011536391; XM_011536392; ENST00000298355; ENST00000338969; ENST00000360392; ENST00000555170; ENST00000555933; ENST00000557456; AK054781; AK055388; BC013414; BC063872; OTTHUMT00000276874; OTTHUMT00000276875; OTTHUMT00000411201; OTTHUMT00000411202; OTTHUMT00000411203; OTTHUMT00000411204; uc001wyx.4; uc001…	TRIM9	tripartite motif containing 9	chr14	-	51441979	51562779
16984945	10.17	8.53	0.04	0.12	3.12	1.97e-06	0.0003	NM_005921; XM_005248519; XM_011543406; XM_011543407; XM_011543408; ENST00000399503; ENST00000469188; BX537527; OTTHUMT00000132309; OTTHUMT00000132310; uc003jqw.4	MAP3K1	mitogen-activated protein kinase kinase kinase 1, E3 ubiquitin protein ligase	chr5	+	56110900	56191979
17022849	4.23	2.59	0.15	0.25	3.12	3.6e-05	0.0012	NR_038863; ENST00000434296; BC037331	LINC01268	long intergenic non-protein coding RNA 1268	chr6	-	114189178	114194729
16760590	7.84	6.2	0.16	0.26	3.12	0.0001	0.0027	NM_001244014; NM_001244015; NM_153685; XM_006718970; XM_011520926; ENST00000320591; ENST00000534837; ENST00000536467; ENST00000540656; ENST00000542740; ENST00000545917; AK289648; AY358534; BC035736; OTTHUMT00000400524; OTTHUMT00000400525; OTTHUMT00000400526; OTTHUMT00000400729; OTTHUMT00000400731; OTTHUMT00000400732; uc001qqf.2; uc001qqg.2; uc021quc.1	PIANP	PILR alpha associated neural protein	chr12	-	6802957	6810009
17111413	7.79	6.15	0.19	0.05	3.11	8.41e-06	0.0006	NM_001300788; NM_017848; NM_198456; XM_006724589; ENST00000328235; ENST00000375180; ENST00000477084; ENST00000497680; AY121803; BC016138; BC136413; OTTHUMT00000056795; OTTHUMT00000056796; OTTHUMT00000354550; OTTHUMT00000354551; uc004dsz.4; uc004dta.2; uc011moh.2	FAM120C	family with sequence similarity 120C	chrX	-	54094757	54209714
16915541	7.39	5.76	0.12	0.18	3.11	1.03e-05	0.0006	NM_001252338; NM_001252339; NM_001794; ENST00000543233; ENST00000611855; ENST00000614565; ENST00000625686; ENST00000628489; ENST00000629889; AK091496; BC101651; BC112150; L34059; OTTHUMT00000079965; OTTHUMT00000476986; OTTHUMT00000476987; OTTHUMT00000484454; OTTHUMT00000484455; OTTHUMT00000484456; uc002ybn.2; uc002ybp.2; uc002ybr.2	CDH4	cadherin 4, type 1, R-cadherin (retinal)	chr20	+	59827482	60515673
16744960	6.08	4.45	0.2	0.18	3.11	0.0002	0.004	NM_004588; ENST00000278947; AF007783; AF049498; AF107028; AY358945; BC036793; BT019487; OTTHUMT00000109748; U87555; uc001psf.2	SCN2B	sodium channel, voltage gated, type II beta subunit	chr11	-	118032666	118047388
16836868	9.42	7.79	0.28	0.21	3.11	0.0002	0.0036	NM_025185; XM_005257203; XM_006721806; XM_006721807; XM_006721810; XM_006721811; XM_011524597; XM_011524598; XM_011524599; XM_011524600; XM_011524601; XM_011524602; XM_011524603; XM_011524604; ENST00000389520; ENST00000424789; ENST00000579541; ENST00000580068; ENST00000580466; ENST00000581143; ENST00000583016; ENST00000583356; ENST00000583545; ENST00000613171; AK001077; AK021886; OTTHUMT000004447…	TANC2	tetratricopeptide repeat, ankyrin repeat and coiled-coil containing 2	chr17	+	61086898	61505067
17000168	6.43	4.8	0.12	0	3.1	2.04e-06	0.0003	NM_004887; ENST00000337225; ENST00000512158; AF073957; AF086340; AF106911; AF144103; AY358906; BC003513; BT007080; OTTHUMT00000251193; uc003lay.3	CXCL14	chemokine (C-X-C motif) ligand 14	chr5	-	134906369	134914969
16989897	9.1	7.47	0.07	0.16	3.1	2.46e-06	0.0004	NM_016463; XM_005268461; XM_005268462; XM_006714786; ENST00000302517; ENST00000502295; ENST00000502336; ENST00000502716; ENST00000503511; ENST00000504844; ENST00000504944; ENST00000505812; ENST00000507139; ENST00000509238; ENST00000511048; ENST00000511457; ENST00000511591; ENST00000512816; ENST00000515038; ENST00000520967; AB097005; AB097032; AK001782; AK024338; BC002490; BC006428; BC017439; BC02…	CXXC5	CXXC finger protein 5	chr5	+	139026884	139063467
16674927	8.25	6.62	0.21	0.13	3.1	8.05e-05	0.002	NM_001297669; NM_001297670; NM_001297671; NM_001297672; NM_015149; XM_011509339; XM_011509340; XM_011509341; XM_011509342; ENST00000304685; ENST00000360851; AF186779; AF186780; AK295179; AK295611; AK304293; AK316526; BC136591; BX537416; OTTHUMT00000085481; OTTHUMT00000085742; uc001gqm.3; uc010pof.1; uc010pog.2; uc010poh.2; uc010poi.2	RGL1	ral guanine nucleotide dissociation stimulator-like 1	chr1	+	183605208	183897666
17070221	7.89	6.25	0.22	0.13	3.1	0.0002	0.0036	NM_006823; NM_181839; ENST00000352966; ENST00000396418; ENST00000518467; BC022265; CR457052; OTTHUMT00000379420; OTTHUMT00000379421; OTTHUMT00000379422; uc003yba.3; uc003ybb.3; uc010lzo.3	PKIA	protein kinase (cAMP-dependent, catalytic) inhibitor alpha	chr8	+	79428336	79517502
16926875	7.07	5.44	0.25	0.2	3.1	0.0005	0.0065	NM_001303484; NM_031481; XM_011546149; XM_011546150; XM_011546151; XM_011546152; XM_011546153; XM_011546154; XR_951210; ENST00000327451; ENST00000399813; ENST00000467228; ENST00000469889; ENST00000496051; ENST00000497401; AK095706; AY008285; BC031644; CR456578; OTTHUMT00000316214; OTTHUMT00000316215; OTTHUMT00000316216; OTTHUMT00000316217; OTTHUMT00000316218; OTTHUMT00000316219; uc002zmp.1; uc002…	SLC25A18	solute carrier family 25 (glutamate carrier), member 18	chr22	+	18043139	18073647
17000235	7.91	6.27	0.37	0.15	3.1	0.0048	0.0356	NM_004598; ENST00000282223; ENST00000394945; ENST00000503916; ENST00000505690; ENST00000508642; ENST00000509978; ENST00000510405; ENST00000510689; ENST00000515091; AF231124; AK094489; BC030691; OTTHUMT00000251222; OTTHUMT00000372763; OTTHUMT00000373462; OTTHUMT00000373463; OTTHUMT00000373465; OTTHUMT00000373466; OTTHUMT00000373467; OTTHUMT00000373468; uc003lbo.3; uc003lbp.3; ENST00000509293; OTTH…	SPOCK1	sparc/osteonectin, cwcv and kazal-like domains proteoglycan (testican) 1	chr5	-	136310987	136934068
16875056	5.91	4.28	0.48	0.1	3.1	0.0066	0.0454	NM_001105549; NM_001105550; NM_001105551; NM_001105552; NM_001277945; NM_001277946; NM_001277947; NM_001277948; NM_001277949; NM_001277951; NM_001277952; NM_018300; XM_011527097; ENST00000301096; ENST00000536937; ENST00000541777; ENST00000545872; ENST00000594682; ENST00000595939; ENST00000596440; ENST00000596930; ENST00000597161; ENST00000597597; ENST00000601140; ENST00000601237; ENST00000602232;…	ZNF83	zinc finger protein 83	chr19	-	53115617	53193886
16998059	10.9	9.27	0.07	0.04	3.09	1.4e-06	0.0003	NM_020801; XR_948281; ENST00000265138; ENST00000503192; ENST00000505631; ENST00000507075; ENST00000508948; ENST00000511391; ENST00000514284; AK291753; BC015928; BC053619; OTTHUMT00000369763; OTTHUMT00000369764; OTTHUMT00000369766; OTTHUMT00000369767; OTTHUMT00000370470; OTTHUMT00000370472; OTTHUMT00000370474; uc003kjz.2	ARRDC3	arrestin domain containing 3	chr5	-	90664541	90679176
16969051	6.43	4.81	0.08	0.11	3.09	3.49e-06	0.0004	NM_001203; NM_001256792; NM_001256793; NM_001256794; XM_011532201; XM_011532202; ENST00000264568; ENST00000394931; ENST00000440890; ENST00000502683; ENST00000506363; ENST00000509540; ENST00000512312; ENST00000515059; AK293008; AK299930; BC047773; BC069796; BC069803; D89675; OTTHUMT00000253609; OTTHUMT00000253610; OTTHUMT00000363051; OTTHUMT00000364121; OTTHUMT00000364122; OTTHUMT00000364123; OTTH…	BMPR1B	bone morphogenetic protein receptor type IB	chr4	+	95679119	96079601
16842850	9.31	7.68	0.15	0.13	3.09	9.61e-06	0.0006	NM_144683; ENST00000378895; ENST00000394901; ENST00000426464; ENST00000581759; ENST00000581974; AK296017; AY358566; BC015582; OTTHUMT00000255952; OTTHUMT00000255953; OTTHUMT00000446733; OTTHUMT00000446734; OTTHUMT00000446735; uc002hdd.4; uc002hde.4; uc010wba.2	DHRS13	dehydrogenase/reductase (SDR family) member 13	chr17	-	27224799	27230089
17123262	4.57	2.94	0.09	0.21	3.09	1.45e-05	0.0007				TCONS_l2_00019221	+	1	301
16815914	10.28	8.65	0.17	0.21	3.09	7.53e-05	0.0019	NM_003498; ENST00000329565; AF030196; AF070673; BC036100; BC036443; OTTHUMT00000207059; uc002dbf.3; CR542127; CR542138	SNN	stannin	chr16	+	11762270	11773015
17045001	7.82	6.19	0.5	0.2	3.09	0.0022	0.0202	NR_036501	LINC00997	long intergenic non-protein coding RNA 997	chr7	+	32797898	32802536
17126152	7.67	6.05	0.09	0.17	3.08	5.39e-06	0.0005				gi341915663	+	1	944
16798192	4.65	3.02	0.22	0.22	3.08	0.0003	0.0044	AF400486; AY362863; BC080646; uc001yxn.4	SNRPN; IPW	small nuclear ribonucleoprotein polypeptide N; imprinted in Prader-Willi syndrome (non-protein coding)	chr15	+	25327736	25327852
16662298	6.26	4.64	0.36	0.26	3.08	0.0019	0.0176	NM_001134734; NM_032884; ENST00000373374; ENST00000488417; BC007637; BC064845; OTTHUMT00000011463; OTTHUMT00000036845; uc001bxs.4; uc001bxt.3	C1orf94	chromosome 1 open reading frame 94	chr1	+	34632484	34684732
16736120	6.72	5.1	0.11	0.08	3.07	1.15e-05	0.0007	NM_001145811; NM_001145819; NM_017508; NM_033326; ENST00000316399; ENST00000396356; ENST00000524520; ENST00000524650; ENST00000525259; ENST00000525835; ENST00000526673; ENST00000527619; ENST00000527840; ENST00000528252; ENST00000528429; ENST00000529469; ENST00000530378; ENST00000531297; ENST00000533411; ENST00000533658; ENST00000533870; AF309034; AK097455; AL833302; BC047064; OTTHUMT00000386808; …	SOX6	SRY box 6	chr11	-	15987995	16761138
16880620	7.33	5.71	0.15	0.24	3.07	7.05e-05	0.0018	NM_001001521; NM_006759; XM_005264537; XM_005264538; XM_006712088; XM_011533091; ENST00000337130; ENST00000394417; ENST00000445915; ENST00000465515; ENST00000466642; ENST00000467400; ENST00000467648; ENST00000467999; ENST00000472047; ENST00000475462; ENST00000475550; ENST00000480679; ENST00000482668; ENST00000483461; ENST00000484056; ENST00000484142; ENST00000487042; ENST00000487469; ENST00000487…	UGP2	UDP-glucose pyrophosphorylase 2	chr2	+	64068074	64118696
16980744	5.57	3.96	0.09	0.06	3.06	1.6e-06	0.0003	NM_173662; XM_005262938; XM_005262939; XM_005262940; XM_011531879; XM_011531880; XM_011531881; XM_011531882; XM_011531883; XM_011531884; XM_011531885; ENST00000347063; ENST00000503694; ENST00000506358; ENST00000506505; ENST00000507512; ENST00000508248; ENST00000508967; ENST00000509321; ENST00000513656; AK091509; BC034385; OTTHUMT00000365286; OTTHUMT00000365287; OTTHUMT00000365288; OTTHUMT00000365…	RNF175	ring finger protein 175	chr4	-	154631277	154681387
17121168	7.48	5.87	0.15	0.09	3.06	7.36e-06	0.0005				TCONS_l2_00008534	+	1	310
16985229	6.06	4.44	0.13	0.22	3.06	2.5e-05	0.001	NM_001029875; NM_001271890; NM_001271891; NR_073511; XM_005248502; XR_948251; ENST00000334025; ENST00000505263; ENST00000508162; AK294808; AK296443; AK296494; BC140707; OTTHUMT00000368464; OTTHUMT00000368465; OTTHUMT00000368467	RGS7BP	regulator of G-protein signaling 7 binding protein	chr5	+	63802084	63908139
17005603	4.31	2.7	0.03	0.31	3.06	4.66e-05	0.0014	NM_003525; uc003nhk.3; BC101653; BC101655	HIST1H2BI	histone cluster 1, H2bi	chr6	+	26273144	26273640
16787482	7.5	5.89	0.09	0.28	3.06	7.11e-05	0.0018	NM_001102366; NM_001102367; NM_001102368; NM_001102369; NM_001286470; NM_001286471; NM_001286472; NM_001286473; NM_024952; ENST00000256324; ENST00000298858; ENST00000412671; ENST00000428926; ENST00000517306; ENST00000517362; ENST00000517518; ENST00000517877; ENST00000518649; ENST00000518665; ENST00000518868; ENST00000518871; ENST00000519019; ENST00000519950; ENST00000519994; ENST00000520130; ENST…	C14orf159	chromosome 14 open reading frame 159	chr14	+	91526677	91691703
16887052	5.29	3.68	0.21	0.24	3.06	9.51e-05	0.0022	NR_110574; ENST00000414885	LOC101929633	uncharacterized LOC101929633	chr2	+	165697259	165705844
16835158	7.35	5.73	0.31	0.29	3.06	0.0018	0.0169	NM_000212; ENST00000559488; ENST00000571680; AY826979; BC127666; BC127667; J02703; KC120777; KC120778; M20311; M25108; M35999; OTTHUMT00000416111; OTTHUMT00000441067; U95204; uc002ili.1; uc002ilj.3	ITGB3	integrin beta 3	chr17	+	45331208	45390077
16990897	7.45	5.85	0.05	0.14	3.05	2.29e-06	0.0003	NM_001146337; NM_152406; XM_005268373; XM_011537558; ENST00000296721; ENST00000455574; ENST00000508444; ENST00000513665; ENST00000515000; ENST00000522492; AK094067; BC040723; BC125093; BC125094; OTTHUMT00000373443; OTTHUMT00000373495; OTTHUMT00000373496; OTTHUMT00000373497; OTTHUMT00000373498; OTTHUMT00000381681; uc003lqg.4; uc003lqh.3; uc010jgy.3	AFAP1L1	actin filament associated protein 1-like 1	chr5	+	148651401	148721368
16751269	5.53	3.92	0.12	0.11	3.05	4.15e-06	0.0004	NM_001039960; NM_001258401; NM_001258402; NM_001258403; NM_001267615; NR_047672; XM_006719700; XM_011539010; XM_011539011; XM_011539012; XM_011539013; XM_011539014; ENST00000319957; ENST00000358657; ENST00000453097; ENST00000514353; ENST00000535225; ENST00000546497; ENST00000546663; ENST00000546872; ENST00000546875; ENST00000547697; ENST00000548352; ENST00000548616; ENST00000548811; ENST000005502…	SLC4A8	solute carrier family 4, sodium bicarbonate cotransporter, member 8	chr12	+	51785101	51902980
17098698	9.7	8.09	0.07	0.18	3.05	6.49e-06	0.0005	NM_001035254; NM_203305; XM_005251984; XM_011518676; XM_011518677; XM_011518678; ENST00000300434; ENST00000373084; ENST00000373095; ENST00000465821; ENST00000479828; ENST00000493175; ENST00000494606; AK074108; BC137087; BC137088; OTTHUMT00000054298; OTTHUMT00000054300; OTTHUMT00000054301; OTTHUMT00000054302; OTTHUMT00000054303; OTTHUMT00000054304; OTTHUMT00000054305; uc004bsw.1; uc004bsx.2; uc004…	FAM102A	family with sequence similarity 102, member A	chr9	-	130702858	130742812
16959208	6.6	4.99	0.15	0.18	3.05	1.37e-05	0.0007	NM_001289112; NM_130808; NM_153429; XM_011512403; XM_011512404; XM_011512405; XM_011512406; XM_011512407; XM_011512408; XM_011512409; ENST00000429747; ENST00000502818; ENST00000503204; ENST00000505331; ENST00000505881; ENST00000505957; ENST00000506687; ENST00000511604; ENST00000512055; ENST00000512332; ENST00000514439; ENST00000514999; ENST00000515418; ENST00000617767; AF465770; AF465771; AK12811…	CPNE4	copine IV	chr3	-	131252399	132004254
17101422	7.71	6.11	0.16	0.15	3.05	4.81e-05	0.0015	NM_001256944; NM_001830; ENST00000380829; ENST00000380833; ENST00000421085; ENST00000454850; AB019432; AF170492; AK289564; AK299611; BC036068; BC130278; uc004csy.4	CLCN4	chloride channel, voltage-sensitive 4	chrX	+	10124985	10205700
16887702	10.28	8.67	0.23	0.31	3.05	0.0005	0.0072	NM_000210; NM_001079818; NM_001316306; XM_006712510; XM_006712511; ENST00000264107; ENST00000409080; ENST00000409532; ENST00000412899; ENST00000416789; ENST00000442250; ENST00000458358; ENST00000469534; ENST00000470259; ENST00000475302; ENST00000497107; AK294436; AK296496; BC136455; BC136456; BX537483; uc002uho.1; uc002uhp.1; uc010fqk.1; uc010fql.2; uc010fqm.1; uc010zdy.1	ITGA6	integrin alpha 6	chr2	+	173292082	173371181
16829777	8.02	6.42	0.01	0.13	3.03	1.85e-06	0.0003				chr17	+	4063018	4063996
16743104	6.99	5.39	0.09	0.11	3.03	2.04e-06	0.0003	NM_022337; ENST00000243662; ENST00000526372; ENST00000531138; AF136172; AF235022; BC015808; BT009842; OTTHUMT00000394015; OTTHUMT00000394016; OTTHUMT00000394017; uc001pcj.2	RAB38	RAB38, member RAS oncogene family	chr11	-	87846415	87908635
17125664	5.13	3.53	0.15	0.45	3.03	0.0014	0.0141				TCONS_l2_00030615	+	1	1559
16691965	6.41	4.81	0.34	0.44	3.03	0.0018	0.017	BC152553	PDE4DIP	phosphodiesterase 4D interacting protein	chr1	-	144676437	144680025
16996880	4.06	2.46	0.1	0.12	3.02	2.58e-06	0.0004				chr5	-	68334345	68339648
17059771	7.7	6.1	0.06	0.17	3.02	3.68e-06	0.0004	NM_001193307; NM_017654; ENST00000379958; ENST00000620985; AF445355; BC132773; BC132775; BC150249; OTTHUMT00000341761; uc003umf.3; uc003umg.3; ENST00000446617; OTTHUMT00000341762	SAMD9	sterile alpha motif domain containing 9	chr7	-	92728826	92747336
16853225	6.94	5.35	0.18	0.15	3.02	3.76e-05	0.0013	NM_171999; ENST00000536229; ENST00000537592; ENST00000572106; ENST00000573324; ENST00000573592; ENST00000575389; ENST00000576809; ENST00000612458; ENST00000614625; ENST00000614883; ENST00000616649; ENST00000631929; ENST00000633138; ENST00000633643; BC148296; OTTHUMT00000256397; OTTHUMT00000427729; OTTHUMT00000440352; OTTHUMT00000440353; OTTHUMT00000440357; OTTHUMT00000440359; OTTHUMT00000446094; …	SALL3	spalt-like transcription factor 3	chr18	+	76740275	76758969
16942270	10.22	8.62	0.26	0.19	3.02	0.0002	0.0042	NM_002841; XM_005265352; XM_005265353; ENST00000295874; ENST00000468576; ENST00000474889; ENST00000475012; ENST00000475527; ENST00000485215; ENST00000495879; ENST00000615556; ENST00000618938; AB209871; AK296327; BC036018; BC047734; BC048961; BC140904; BC144110; L09247; OTTHUMT00000351674; OTTHUMT00000351675; OTTHUMT00000351676; OTTHUMT00000351677; OTTHUMT00000351678; OTTHUMT00000351679; OTTHUMT00…	PTPRG	protein tyrosine phosphatase, receptor type, G	chr3	+	61547243	62283288
16767373	5.46	3.86	0.24	0.03	3.02	0.0003	0.0052	NM_001282613; NM_001282614; NM_001282615; NM_001282616; NM_032735; NM_152439; NR_104220; XM_005268674; XM_006719252; XM_006719256; XM_011537961; XM_011537962; XM_011537963; XM_011537964; XM_011537965; ENST00000266661; ENST00000330891; ENST00000331471; ENST00000476098; ENST00000488961; ENST00000529843; ENST00000533674; ENST00000547208; ENST00000548658; ENST00000551160; ENST00000552295; ENST0000055…	BEST3	bestrophin 3	chr12	-	70037140	70093256
17117443	6.94	5.34	0.31	0.56	3.02	0.0048	0.0352				chr1	-	145438493	145439057
16990379	5.66	4.06	0.55	0.01	3.02	0.0075	0.0497	NR_001297; ENST00000502926; ENST00000507007; OTTHUMT00000337864; OTTHUMT00000337865; uc011daz.2	PCDHGB8P	protocadherin gamma subfamily B, 8 pseudogene	chr5	+	140805853	140807825
17048190	10.51	8.92	0.07	0.12	3.01	4.34e-06	0.0004	NM_001287135; NM_001287136; NM_001287137; NM_012395; XM_005250436; XM_005250438; XM_005250439; XM_011516306; XM_011516307; XR_927477; ENST00000265741; ENST00000380050; ENST00000406263; ENST00000430760; ENST00000431029; ENST00000436577; ENST00000446224; ENST00000446790; ENST00000449528; ENST00000456689; ENST00000460493; ENST00000478540; ENST00000487145; ENST00000496279; AF119833; AK289782; AK29508…	CDK14	cyclin-dependent kinase 14	chr7	+	90095738	90839905
17060503	7.05	5.46	0.18	0.25	3.01	7.23e-05	0.0019	NM_024637; ENST00000360039; ENST00000411994; ENST00000413800; ENST00000423751; ENST00000460995; ENST00000482469; ENST00000495882; ENST00000498000; AF316113; AK092367; AK301591; BC012976; OTTHUMT00000337495; OTTHUMT00000337545; OTTHUMT00000337546; OTTHUMT00000337547; OTTHUMT00000337548; OTTHUMT00000337549; OTTHUMT00000337550; OTTHUMT00000337551; uc003utu.3; uc022aii.1	GAL3ST4	galactose-3-O-sulfotransferase 4	chr7	-	99756865	99766373
16805192	7.11	5.53	0.18	0.34	3.01	7.82e-05	0.0019	NM_006011; ENST00000268164; ENST00000539113; ENST00000555434; ENST00000556382; AY358091; BC096202; BC096203; BC096204; BC096205; L29556; OTTHUMT00000313526; OTTHUMT00000414854; OTTHUMT00000414855; OTTHUMT00000414923; U33551; U82762; uc002bra.3; uc002brb.3	ST8SIA2	ST8 alpha-N-acetyl-neuraminide alpha-2,8-sialyltransferase 2	chr15	+	92937058	93015640
16669796	10.71	9.12	0.14	0.54	3.01	0.0035	0.0281	NM_001313972; NM_006472; ENST00000425134; ENST00000486597; ENST00000488537; ENST00000582401; AK301148; AK301203; AK304670; BC093702; BC093704; OTTHUMT00000038547; OTTHUMT00000038548; OTTHUMT00000100458; OTTHUMT00000100459; S73591; uc001enn.4; uc010oys.2	TXNIP	thioredoxin interacting protein	chr1	+	145438462	145442635
16908618	7.52	5.94	0.07	0.14	3	6.73e-06	0.0005	NM_005689; ENST00000265316; ENST00000295750; ENST00000417678; ENST00000443805; ENST00000446716; ENST00000448398; ENST00000452545; ENST00000485773; ENST00000487380; ENST00000492543; ENST00000492953; ENST00000494639; ENST00000496984; ENST00000497882; AF076775; AF308472; AK303230; BC000559; BC043423; OTTHUMT00000256820; OTTHUMT00000335932; OTTHUMT00000336019; OTTHUMT00000336021; OTTHUMT00000336022; …	ABCB6; ATG9A	ATP binding cassette subfamily B member 6 (Langereis blood group); autophagy related 9A	chr2	-	220074488	220083712
17122226	4.16	2.57	0.2	0.06	3	1.89e-05	0.0009				TCONS_l2_00013783	+	1	365
17045674	10.35	8.76	0.12	0.16	3	1.99e-05	0.0009	NM_001003941; NM_001165036; NM_002541; XM_005249759; XM_005249761; XM_011515408; ENST00000222673; ENST00000419661; ENST00000439616; ENST00000443864; ENST00000444676; ENST00000447398; ENST00000449767; ENST00000459672; ENST00000497326; ENST00000631326; AK293871; AK294951; AK296400; AK302805; AK304439; AK304690; BC004964; BC009580; BC014617; BC128549; D10523; OTTHUMT00000339391; OTTHUMT00000339392; …	OGDH	oxoglutarate (alpha-ketoglutarate) dehydrogenase (lipoamide)	chr7	+	44646121	44748669
17122422	5.15	3.57	0.25	0.05	3	4.25e-05	0.0014				TCONS_l2_00014608	+	1	2729
16849556	11.06	9.48	0.16	0.41	3	0.0004	0.0056	NM_003255; ENST00000262768; ENST00000536189; ENST00000585421; ENST00000586057; ENST00000586713; ENST00000592761; AK294290; AL110197; AL713764; BC040445; BC052605; BC071586; J05593; M32304; OTTHUMT00000335662; OTTHUMT00000335663; OTTHUMT00000438013; OTTHUMT00000438014; OTTHUMT00000438143; OTTHUMT00000438145; S48568; uc002jwe.3; uc002jwf.3; uc010wty.2	TIMP2; CEP295NL	TIMP metallopeptidase inhibitor 2; CEP295 N-terminal like	chr17	-	76848609	76921472
17126228	5.15	3.56	0.41	0.21	3	0.0028	0.024				ipw	+	1	4498
17058968	5.7	4.13	0.22	0.18	2.99	0.0002	0.0031	NM_006682; ENST00000248598; BC017813; BC033820; BC073986; OTTHUMT00000253176; uc003ugb.3	FGL2	fibrinogen-like 2	chr7	-	76822688	76829150
17101543	7.11	5.53	0.28	0.13	2.99	0.0006	0.0077	NM_021109; ENST00000380635; ENST00000380636; ENST00000451311; AK055976; BC101790; BC101792; BC107789; BC128103; BC139925; BC141975; BC141976; BC151215; M17733; OTTHUMT00000055779; OTTHUMT00000055780; OTTHUMT00000055781; uc004cvf.3	TMSB4X	thymosin beta 4, X-linked	chrX	+	12993226	12995346
17070613	5.73	4.15	0.39	0.24	2.99	0.0072	0.0484				chr8	+	88986393	89031341
17114680	4.1	2.52	0.88	0.16	2.99	0.0222	0.1132	NR_030230; uc022cfe.1	MIR505	microRNA 505	chrX	-	139006307	139006390
16959577	3.86	2.28	0.94	0.05	2.99	0.0353	0.1598				chr3	-	136440236	136440337
16998134	5.73	4.16	0.1	0.22	2.98	1.6e-05	0.0008	NM_001145678; NM_173665; XM_006714588; XM_011543324; XM_011543325; XM_011543326; XM_011543327; XM_011543328; XM_011543329; XM_011543330; XM_011543331; XM_011543332; XM_011543333; XM_011543334; XM_011543335; XM_011543336; XR_948246; XR_948247; XR_948248; ENST00000329378; ENST00000427991; ENST00000504117; ENST00000513200; AB020632; BC035515; OTTHUMT00000254102; OTTHUMT00000370877; OTTHUMT0000037118…	KIAA0825	KIAA0825	chr5	-	93486556	93954309
16997721	8.72	7.15	0.09	0.26	2.97	4.02e-05	0.0013	NM_001256732; NM_001256733; NM_001256734; NM_001256735; NM_001256736; NM_012446; XM_011543297; ENST00000320672; ENST00000504136; ENST00000504174; ENST00000504985; ENST00000505980; ENST00000506960; ENST00000507472; ENST00000507655; ENST00000508912; ENST00000509013; ENST00000509053; ENST00000509743; ENST00000510060; ENST00000512098; ENST00000512923; ENST00000513785; ENST00000514493; ENST00000515395…	SSBP2	single-stranded DNA binding protein 2	chr5	-	80708840	81047616
16686865	8.76	7.2	0.08	0.12	2.96	4.25e-06	0.0004	NM_001286238; NM_001286239; NM_019073; XM_006710699; XM_006710700; XM_006710701; XM_011541606; XM_011541607; XM_011541608; XM_011541609; XM_011541610; XM_011541611; ENST00000371841; ENST00000371843; ENST00000371847; ENST00000396199; ENST00000463938; ENST00000465990; ENST00000471975; ENST00000487543; ENST00000487629; ENST00000490850; ENST00000603831; AK301770; BC020660; OTTHUMT00000021347; OTTHUMT…	SPATA6	spermatogenesis associated 6	chr1	-	48761044	48937876
17112235	7.82	6.26	0.1	0.13	2.96	5.35e-06	0.0005	NM_001146256; NM_001146257; NM_144969; XM_006724624; XM_011530877; XR_938393; ENST00000373367; ENST00000482827; ENST00000541184; AK128587; AK303896; AY358786; BC103980; BC103981; BC103982; OTTHUMT00000057283; OTTHUMT00000057284; uc004ecg.3; uc004ech.3; uc004eci.2; uc011mqo.1	ZDHHC15	zinc finger, DHHC-type containing 15	chrX	-	74588262	74743337
16983026	5.76	4.19	0.15	0.2	2.96	3.63e-05	0.0012	NM_020546; XM_011513942; XR_427657; ENST00000338316; ENST00000382531; ENST00000484965; ENST00000489501; ENST00000493243; ENST00000498598; ENST00000513693; ENST00000515681; ENST00000537121; AF410885; AK123013; AK294555; AK295531; AK299775; AK304041; BC111743; OTTHUMT00000206930; OTTHUMT00000313780; OTTHUMT00000313781; OTTHUMT00000313782; OTTHUMT00000313783; OTTHUMT00000313784; OTTHUMT00000366311; …	ADCY2	adenylate cyclase 2 (brain)	chr5	+	7396321	7830194
16742879	5.93	4.36	0.13	0.04	2.95	3.81e-06	0.0004	NM_001142699; NM_001142700; NM_001142702; NM_001206769; NM_001300983; NM_001364; XM_005273806; XM_005273810; XM_005273811; XM_006718438; XM_011544778; XM_011544779; XM_011544780; XM_011544781; XM_011544782; XM_011544783; XM_011544784; XM_011544785; XM_011544786; XM_011544787; XM_011544788; ENST00000280241; ENST00000330014; ENST00000376104; ENST00000398299; ENST00000398301; ENST00000398304; ENST00…	DLG2	discs, large homolog 2 (Drosophila)	chr11	-	83166055	85338966
17083197	7.83	6.27	0.06	0.15	2.95	5.43e-06	0.0005	NM_001018056; NM_003383; XM_011518029; ENST00000382096; ENST00000382099; ENST00000382100; ENST00000478776; AK092381; AK095744; AK289527; BC136562; BC142653; BC144245; D16493; D16494; L20470; L22431; OTTHUMT00000051519; OTTHUMT00000051520; OTTHUMT00000051522; OTTHUMT00000051523; uc003zhk.1; uc003zhl.1; uc003zhm.1	VLDLR	very low density lipoprotein receptor	chr9	+	2621793	2654485
16727363	8.71	7.15	0.11	0.21	2.95	3.64e-05	0.0012	NM_182553; NR_073078; NR_073079; ENST00000311445; ENST00000528063; ENST00000528852; ENST00000530519; ENST00000531936; ENST00000534826; BC047953; OTTHUMT00000391891; OTTHUMT00000391892; OTTHUMT00000391893; OTTHUMT00000391894; OTTHUMT00000391895; OTTHUMT00000391896	CNIH2	cornichon family AMPA receptor auxiliary protein 2	chr11	+	66045661	66052772
16858546	6.03	4.47	0.15	0.24	2.95	8.31e-05	0.002	NM_152262; XM_005260142; XM_011528404; ENST00000304030; ENST00000442091; ENST00000455282; ENST00000592495; BC032857; OTTHUMT00000344512; OTTHUMT00000344513; OTTHUMT00000344514; OTTHUMT00000460438; uc002msr.3; uc002mss.3	ZNF439	zinc finger protein 439	chr19	+	11959576	11980306
17109170	7.41	5.85	0.12	0.33	2.95	0.0001	0.0027	NM_001001994; NM_001001995; NM_001001996; NM_005278; XM_005274489; XM_005274490; XM_011545497; ENST00000316715; ENST00000355135; ENST00000356942; ENST00000398361; ENST00000454189; ENST00000468080; ENST00000472735; ENST00000475307; ENST00000493085; ENST00000493677; ENST00000495211; AK294314; AK299675; BC008151; BC047295; OTTHUMT00000055821; OTTHUMT00000055822; OTTHUMT00000055823; OTTHUMT0000005582…	GPM6B	glycoprotein M6B	chrX	-	13789062	13956831
17011152	4.64	3.07	0.31	0.18	2.95	0.0008	0.0096	NR_110757	LOC101927314	uncharacterized LOC101927314	chr6	+	98150157	98180588
16677391	7.75	6.19	0.37	0.23	2.95	0.002	0.0182	NM_001270616; NM_002763; XM_005273194; XM_005273195; XM_011509771; XM_011509772; XM_011509773; XM_011509774; ENST00000261454; ENST00000366958; ENST00000435016; ENST00000471129; ENST00000498508; ENST00000607425; ENST00000607726; AK298182; BC024201; OTTHUMT00000089727; OTTHUMT00000089990; OTTHUMT00000357872; OTTHUMT00000470777; OTTHUMT00000470778; U44060	PROX1	prospero homeobox 1	chr1	+	214156524	214214853
16726311	8.82	7.26	0.05	0.11	2.94	2.18e-06	0.0003	NM_001243733; NM_003377; ENST00000309422; ENST00000426086; ENST00000541681; ENST00000543462; BC008818; OTTHUMT00000396393; OTTHUMT00000396394; OTTHUMT00000396395; OTTHUMT00000396396; U43368; U43369; U48801; U52819; uc001nyw.3; uc001nyx.3	VEGFB	vascular endothelial growth factor B	chr11	+	64002010	64006736
16912167	9.34	7.78	0.08	0.12	2.94	2.59e-06	0.0004	NM_002862; ENST00000216962; ENST00000428458; ENST00000471359; AK299697; BC017045; BC030795; J03544; OTTHUMT00000078415; OTTHUMT00000078416; OTTHUMT00000078417; U47025; uc002wup.3	PYGB	phosphorylase, glycogen; brain	chr20	+	25228705	25278650
17060824	9.56	8	0.1	0.16	2.94	9.68e-06	0.0006	NM_003378; XM_005250561; XM_011516548; XM_011516549; ENST00000249330; ENST00000445482; ENST00000611537; BC006217; BC044212; BC063835; OTTHUMT00000347462; OTTHUMT00000347464; uc003uxx.4	VGF	VGF nerve growth factor inducible	chr7	-	100805790	100808874
17118074	5.88	4.32	0.38	0.05	2.94	0.0005	0.0069	AK130731	LOC100128482	uncharacterized LOC100128482	chr5	+	172092142	172094278
17118287	5.36	3.8	0.32	0.39	2.94	0.0011	0.0117	XR_108776; XR_171643; AK096229	LOC100128364	uncharacterized LOC100128364	chr7	-	45117402	45119839
16840685	8.44	6.89	0.03	0.13	2.93	3.28e-06	0.0004	NM_001128833; NM_020899; XM_006721563; XM_006721564; XM_011523972; ENST00000311403; ENST00000380599; AB040971; AY302699; BC043352; BC131774; OTTHUMT00000226940; OTTHUMT00000440771; uc002ghc.4; uc002ghd.4	ZBTB4	zinc finger and BTB domain containing 4	chr17	-	7362685	7387568
16993701	5.27	3.73	0.12	0.19	2.92	1.13e-05	0.0007	NR_104613	HRAT5	heart tissue-associated transcript 5	chr5	-	269973	271631
16673636	7.08	5.54	0.17	0.13	2.92	3.64e-05	0.0012	NM_006902; NM_022716; XM_006711388; ENST00000239461; ENST00000367760; ENST00000476867; ENST00000485529; ENST00000495280; ENST00000496573; ENST00000497230; ENST00000553786; AK225968; BC074993; OTTHUMT00000085235; OTTHUMT00000085236; OTTHUMT00000085237; OTTHUMT00000085238; OTTHUMT00000085437; OTTHUMT00000085438; OTTHUMT00000099326; OTTHUMT00000411902; uc001ghe.3; uc001ghf.3	PRRX1	paired related homeobox 1	chr1	+	170631869	170708560
16953187	8.77	7.22	0.16	0.18	2.92	8.88e-05	0.0021	NM_001206942; NM_001206943; NM_001206944; NM_001206945; NM_006574; ENST00000264723; ENST00000383738; ENST00000456150; ENST00000465441; ENST00000610462; AF059274; AF461087; AF461088; AF461089; AK094639; AK294621; OTTHUMT00000257489; OTTHUMT00000257490; OTTHUMT00000345350; OTTHUMT00000345351; uc003crn.3; uc003cro.4; uc003crp.4; uc011bbb.2; uc021wxh.1; uc021wxi.1	CSPG5	chondroitin sulfate proteoglycan 5 (neuroglycan C)	chr3	-	47603728	47622282
16980364	9.05	7.51	0.2	0.19	2.92	0.0001	0.0024	NM_001306215; NM_178835; XM_011531632; XM_011531633; XM_011531634; XM_011531635; XM_011531636; XM_011531637; XM_011531638; XM_011531639; XM_011531640; XM_011531641; XM_011531642; XM_011531643; XM_011531645; ENST00000379448; ENST00000508784; ENST00000508995; ENST00000509940; ENST00000511534; ENST00000511659; ENST00000513320; ENST00000515386; AK131430; BC117407; BC143577; OTTHUMT00000364654; OTTHUM…	ZNF827	zinc finger protein 827	chr4	-	146678779	146859787
16969578	7.59	6.05	0.05	0.06	2.91	1.98e-06	0.0003	NM_183075; XM_005262717; XM_005262720; ENST00000332884; ENST00000508453; ENST00000513302; AK290002; AK298989; AK303284; AK304724; AY343323; BC012027; BC132767; BC136483; OTTHUMT00000363691; OTTHUMT00000363692; OTTHUMT00000363693; uc003hyp.3; uc011cfi.2	CYP2U1	cytochrome P450, family 2, subfamily U, polypeptide 1	chr4	+	108852525	108874613
16917173	8.56	7.02	0.09	0.18	2.91	7.97e-06	0.0006	NM_018848; NM_170784; NR_072977; ENST00000347364; ENST00000399054; ENST00000609375; AF075024; AF221992; AF221993; AF275813; AK291925; AK296439; BC013287; BC028973; OTTHUMT00000077991; OTTHUMT00000077992; OTTHUMT00000472492; BC009180	MKKS	McKusick-Kaufman syndrome	chr20	-	10385584	10414870
17117099	5.51	3.97	0.15	0.07	2.91	9.14e-06	0.0006	NR_001543; NR_125733; NR_125734; NR_125735; NR_125736; NR_125737; AF332243; uc004fty.3	TTTY14	testis-specific transcript, Y-linked 14 (non-protein coding)	chrY	-	21094203	21239302
16810341	8.69	7.15	0.13	0.37	2.91	0.0002	0.0036	NM_001218; NM_001293642; NM_206925; ENST00000178638; ENST00000344366; ENST00000422263; ENST00000558287; ENST00000560293; ENST00000560666; AF037335; AF051882; AK000158; BC000278; BC001012; BC011691; BC023981; BT006656; OTTHUMT00000256370; OTTHUMT00000256371; OTTHUMT00000417754; OTTHUMT00000417755; OTTHUMT00000417756; OTTHUMT00000417757; uc002amc.3; uc002amd.3; uc002ame.3	CA12	carbonic anhydrase XII	chr15	-	63613577	63674360
17056861	8.14	6.6	0.15	0.3	2.9	0.0002	0.0038	NM_001635; NM_139316; XM_006715689; XM_006715690; XM_006715691; XM_011515271; ENST00000325590; ENST00000356264; ENST00000441628; ENST00000450124; ENST00000460887; ENST00000462072; ENST00000467580; ENST00000471913; ENST00000475581; AF034996; AF498095; AK291447; BC034376; OTTHUMT00000226953; OTTHUMT00000338408; OTTHUMT00000338409; OTTHUMT00000338410; OTTHUMT00000338411; OTTHUMT00000338412; OTTHUMT0…	AMPH	amphiphysin	chr7	-	38423297	38671167
17067410	8.92	7.39	0.22	0.24	2.9	0.0004	0.006	NM_017412; NM_145866; XM_011544646; XM_011544647; XM_011544648; XM_011544649; XR_949476; XR_949477; XR_949478; ENST00000240093; ENST00000517911; ENST00000523546; ENST00000537916; AB039723; AK291480; AY005130; BC034278; OTTHUMT00000219986; OTTHUMT00000376333; OTTHUMT00000376334; uc003xgx.3; uc010lvb.3	FZD3	frizzled class receptor 3	chr8	+	28351722	28431785
17042925	10.05	8.52	0.04	0.11	2.89	1.61e-06	0.0003	NM_001128636; XM_006715725; XM_006715726; XM_006715727; XM_011515397; XM_011515398; XM_011515399; XM_011515400; XM_011515401; ENST00000424383; ENST00000561626; OTTHUMT00000322893; uc010ksg.2	ELFN1	extracellular leucine-rich repeat and fibronectin type III domain containing 1	chr7	+	1748724	1787590
16776827	8.58	7.05	0.08	0.05	2.89	2.17e-06	0.0003	NM_001008895; NM_001278513; NM_001278514; NM_003589; XM_011537523; XM_011537524; ENST00000326335; ENST00000375440; ENST00000375441; ENST00000451881; ENST00000463426; ENST00000470067; ENST00000472083; ENST00000474116; ENST00000488558; ENST00000498562; ENST00000617546; AB178950; AF077188; AK126278; AK296700; AY365124; BC008308; BC015166; OTTHUMT00000045887; OTTHUMT00000045888; OTTHUMT00000045890; O…	CUL4A	cullin 4A	chr13	+	113862552	113919399
16816186	8.38	6.85	0.04	0.16	2.89	4.45e-06	0.0004	NM_001142469; NM_033201; XM_011522731; XM_011546728; ENST00000300006; ENST00000452191; ENST00000561692; ENST00000561813; ENST00000564389; ENST00000565857; ENST00000565913; ENST00000566490; ENST00000567550; ENST00000570249; ENST00000610499; ENST00000615273; ENST00000631695; ENST00000631883; ENST00000632141; ENST00000632738; ENST00000632906; ENST00000633657; ENST00000633982; AK293431; BC008967; BC0…	C16orf45	chromosome 16 open reading frame 45	chr16	+	15528325	15682116
16920585	8.8	7.27	0.15	0.19	2.89	5.02e-05	0.0015	NM_001719; ENST00000395863; ENST00000395864; ENST00000433911; ENST00000450594; ENST00000460817; ENST00000463939; ENST00000476877; ENST00000524700; ENST00000530870; AK291186; BC008584; M60316; OTTHUMT00000079831; OTTHUMT00000259469; OTTHUMT00000259470; OTTHUMT00000259471; OTTHUMT00000259472; OTTHUMT00000259473; OTTHUMT00000259474; OTTHUMT00000388598; OTTHUMT00000388599; uc002xyc.3; uc010gip.1	BMP7	bone morphogenetic protein 7	chr20	-	55743804	55841707
17125520	6.74	5.21	0.17	0.24	2.89	6.03e-05	0.0017				TCONS_l2_00030287	+	1	2204
16909958	8.41	6.88	0.2	0.16	2.89	9.19e-05	0.0021	NM_022817; XM_005246111; XM_006712824; ENST00000254657; ENST00000355768; ENST00000431832; AB012614; AK294876; AK304108; OTTHUMT00000257167; OTTHUMT00000316844; OTTHUMT00000328356; uc002vyc.3; uc010fyx.1; uc010znv.1; uc010znw.1; ENST00000491417; OTTHUMT00000328357	PER2	period circadian clock 2	chr2	-	239152679	239198743
17015152	6.67	5.14	0.31	0.24	2.89	0.0005	0.0065	NR_038295; NR_038296; ENST00000425384; ENST00000435043; uc003mve.3; uc003mvf.3	LOC100507194	uncharacterized LOC100507194	chr6	-	3182978	3196001
16744949	7.33	5.79	0.24	0.31	2.89	0.0011	0.0116	NM_001142348; NM_001142349; NM_174934; NR_024527; ENST00000324727; ENST00000415030; ENST00000423160; ENST00000529878; ENST00000531550; ENST00000532138; AY149967; BC035017; OTTHUMT00000392325; OTTHUMT00000392326; OTTHUMT00000392327; OTTHUMT00000392328; OTTHUMT00000392329; OTTHUMT00000392330; uc001pse.3; uc010rxu.2; uc010rxv.2	SCN4B	sodium channel, voltage gated, type IV beta subunit	chr11	-	118004092	118023630
16963241	9.87	8.34	0.08	0.17	2.88	1.01e-05	0.0006	NM_001128148; NM_001313965; NM_001313966; NM_003234; XM_011513112; ENST00000360110; ENST00000392396; ENST00000420415; ENST00000421258; ENST00000426789; ENST00000463047; ENST00000463356; ENST00000464368; ENST00000465288; ENST00000475593; ENST00000477148; ENST00000482479; ENST00000483983; ENST00000491658; AK291723; AK294758; BC001188; M11507; OTTHUMT00000341346; OTTHUMT00000341347; OTTHUMT000003413…	TFRC	transferrin receptor	chr3	-	195754054	195809060
16966514	7.7	6.17	0.08	0.22	2.88	1.17e-05	0.0007	NM_020453; XM_005248119; XM_005248120; XM_011513722; XM_011513723; XR_925154; ENST00000273859; ENST00000503288; ENST00000504445; ENST00000505277; ENST00000505476; ENST00000507889; ENST00000512393; BC057839; BC131535; OTTHUMT00000216900; OTTHUMT00000361588; OTTHUMT00000361589; OTTHUMT00000361598; OTTHUMT00000361601; OTTHUMT00000361602; OTTHUMT00000361603; uc003gxj.3; uc003gxk.1; uc003gxl.1	ATP10D	ATPase, class V, type 10D	chr4	+	47487305	47595503
17059932	10.09	8.56	0.06	0.25	2.88	4.23e-05	0.0014	NM_000305; NM_001018161; XM_005250453; XM_005250454; XM_011516333; ENST00000222572; ENST00000433091; ENST00000446142; ENST00000455123; ENST00000459842; ENST00000460873; ENST00000469716; ENST00000469926; ENST00000471883; ENST00000478801; ENST00000483292; ENST00000490778; ENST00000491069; ENST00000493290; ENST00000493469; ENST00000632034; ENST00000633192; ENST00000633531; AB102891; AF001601; AF0016…	PON2	paraoxonase 2	chr7	-	95034174	95064510
17058142	6.68	5.15	0.13	0.22	2.88	5.65e-05	0.0016	NM_015852; ENST00000282869; ENST00000487644; ENST00000610793; ENST00000620222; AF075025; M27879; M55422; OTTHUMT00000344863; OTTHUMT00000344864; uc003ttr.2	ZNF117	zinc finger protein 117	chr7	-	64434830	64451414
16798406	5.15	3.62	0.28	0.13	2.88	0.0002	0.0032	NR_003346; ENST00000365318; uc001yzz.1	SNORD115-31	small nucleolar RNA, C/D box 115-31	chr15	+	25472256	25472337
16828577	6.7	5.18	0.18	0.3	2.88	0.0004	0.0061	NM_001031804; NM_005360; XM_011523084; ENST00000326043; ENST00000393350; ENST00000569649; AF055376; AF055377; AF447709; BC081542; OTTHUMT00000269042; OTTHUMT00000317037; OTTHUMT00000434545; uc002ffm.3; uc002ffn.3	MAF	v-maf avian musculoaponeurotic fibrosarcoma oncogene homolog	chr16	-	79627675	79634622
16962620	6.68	5.16	0.08	0.1	2.87	3.84e-06	0.0004	NR_036497; ENST00000605573; uc021xip.1	LPP-AS2	LPP antisense RNA 2	chr3	-	187868994	187871876
16979163	6.41	4.89	0.07	0.16	2.87	6.84e-06	0.0005	NM_024590; XM_005263212; XM_005263213; XM_011532238; XM_011532239; XM_011532240; XM_011532241; XM_011532242; XR_938770; ENST00000315366; ENST00000503013; ENST00000509829; AY358647; AY875938; BC032010; BC132879; BC132881; BC144265; BC151213; OTTHUMT00000363650; OTTHUMT00000363651; OTTHUMT00000363652; uc003ibq.1; uc010imu.1; uc010imv.1	ARSJ	arylsulfatase family, member J	chr4	-	114821440	114900883
16687737	8.92	7.4	0.06	0.32	2.87	7.89e-05	0.002	NM_003713; ENST00000371250; ENST00000459962; ENST00000461655; ENST00000472957; ENST00000476206; AB000889; AF017786; AF043329; AF480883; AK123105; BC009196; BT019589; OTTHUMT00000022334; OTTHUMT00000095575; OTTHUMT00000095576; OTTHUMT00000095577; OTTHUMT00000095578; U79294	PLPP3	phospholipid phosphatase 3	chr1	-	56960419	57110974
17011886	5.22	3.69	0.41	0.57	2.87	0.0129	0.0749				chr6	+	115319522	115323156
16836824	8.07	6.55	0.12	0.13	2.86	1.11e-05	0.0007	NM_006039; XM_011525543; XR_934628; ENST00000303375; ENST00000446119; ENST00000579432; ENST00000583597; ENST00000584265; AF107292; AF134838; AK093230; BC146647; BC150212; BC153884; OTTHUMT00000445152; OTTHUMT00000445153; OTTHUMT00000445155; OTTHUMT00000445156; OTTHUMT00000445157; uc010ddq.1; ENST00000584682; OTTHUMT00000445154; U58856	MRC2	mannose receptor, C type 2	chr17	+	60704762	60770956
16775898	8.85	7.34	0.14	0.14	2.86	2.19e-05	0.0009	NM_021033; ENST00000245304; ENST00000476869; AF205602; AF493914; BC022356; BC041333; BC070031; OTTHUMT00000045528; OTTHUMT00000045529; uc001vnd.3	RAP2A	RAP2A, member of RAS oncogene family	chr13	+	98086475	98120252
16946663	4.3	2.78	0.24	0	2.86	0.0001	0.0026				chr3	+	147104754	147105240
16752995	8.51	7	0.22	0.08	2.86	0.0002	0.0042	NM_004984; ENST00000286452; ENST00000455537; ENST00000552227; AB290174; AF063608; AK294881; BC051752; BC146670; BC150208; OTTHUMT00000407634; OTTHUMT00000407635; OTTHUMT00000407637; U06698; uc001sor.1; uc010srr.1	KIF5A	kinesin family member 5A	chr12	+	57943781	57980415
16903537	5.96	4.45	0.16	0.27	2.86	0.0003	0.0051	NM_004688; XM_005246941; ENST00000243346; ENST00000414946; ENST00000477072; ENST00000491771; AB451305; AK124323; AK291548; AK298754; BC001268; BC021987; OTTHUMT00000254817; OTTHUMT00000332401; OTTHUMT00000332402; OTTHUMT00000332403; U32849; uc002txi.2; uc002txj.2; uc010zbx.1	NMI	N-myc (and STAT) interactor	chr2	-	152126979	152146571
16887484	5	3.49	0.17	0.03	2.85	1.08e-05	0.0007	NM_001289947; NM_001290030; XM_011510998; XM_011510999; XM_011511000; XM_011511001; XR_922910; ENST00000409885; BC127676; OTTHUMT00000333723	ERICH2	glutamate rich 2	chr2	+	171640296	171655481
16982183	5.53	4.02	0.21	0.12	2.85	3.31e-05	0.0012	NM_001145670; NM_001145671; NM_001145672; NM_001145673; NM_001145674; NM_001145675; NM_001270771; NM_003603; NM_021069; XM_005263307; XM_005263308; XM_005263310; XM_005263311; XM_005263312; XM_005263313; XM_006714358; XM_006714359; XM_006714365; XM_006714366; XM_006714368; XM_006714369; XM_006714370; XM_006714371; XM_006714372; XM_006714373; XM_006714374; XM_006714375; XM_006714376; XM_006714377;…	SORBS2	sorbin and SH3 domain containing 2	chr4	-	186506598	186877870
17104283	6.95	5.44	0.22	0.47	2.85	0.0017	0.0166	NM_001130860; NM_001282141; NM_014799; NM_138737; XM_006724722; XM_011531073; XM_011531074; XM_011531075; ENST00000336279; ENST00000343002; ENST00000419594; ENST00000425114; ENST00000429547; ENST00000441993; ENST00000458621; ENST00000471121; ENST00000519389; AF075034; AF148860; AJ296162; AK022472; AK294278; AK295456; AK316231; AY358990; BC011561; OTTHUMT00000056994; OTTHUMT00000056995; OTTHUMT000…	HEPH	hephaestin	chrX	+	65382391	65488709
16905216	8.7	7.19	0.1	0.12	2.84	1.3e-05	0.0007	NM_001033045; NM_001267050; NM_001267051; NM_152529; XM_006712343; ENST00000295500; ENST00000392551; ENST00000392552; ENST00000459996; ENST00000497620; ENST00000614352; BC028730; BC035037; BC036681; BX537947; OTTHUMT00000255455; OTTHUMT00000255456; OTTHUMT00000255457; OTTHUMT00000334121; OTTHUMT00000334122	GPR155	G protein-coupled receptor 155	chr2	-	175296375	175351822
16775834	8	6.49	0.11	0.24	2.84	2.61e-05	0.001	NR_046514; ENST00000438290	SOX21-AS1	SOX21 antisense RNA 1 (head to head)	chr13	+	95364970	95368197
16975157	10.25	8.75	0.14	0.14	2.84	3.47e-05	0.0012	NM_001085399; NM_001085400; XR_427509; XR_925167; XR_925168; XR_925169; XR_925170; ENST00000314117; ENST00000454158; ENST00000512114; BC039540; OTTHUMT00000360428; OTTHUMT00000360485; OTTHUMT00000360486; uc003gsz.2; uc010ifc.3	RELL1	RELT-like 1	chr4	-	37592422	37687999
16908251	6.42	4.91	0.15	0.07	2.84	4.59e-05	0.0014	NM_001308022; NM_001308023; NM_022648; XM_011511711; XM_011511712; XM_011511713; XM_011511714; XM_011511715; XM_011511716; XM_011511717; XM_011511718; XM_011511721; XM_011511722; XM_011511723; XM_011511724; XM_011511725; XM_011511726; XM_011511727; XM_011511728; XR_923002; ENST00000171887; ENST00000310858; ENST00000413280; ENST00000413554; ENST00000419504; ENST00000423413; ENST00000430930; ENST00…	TNS1	tensin 1	chr2	-	218664512	218867718
16987140	6.44	4.93	0.16	0.28	2.84	7.41e-05	0.0019	NM_032119; NR_003149; XM_011543675; XM_011543676; XM_011543677; XM_011543678; XM_011543679; ENST00000405460; ENST00000425867; ENST00000450321; ENST00000503852; ENST00000504142; ENST00000505845; ENST00000507314; ENST00000508842; ENST00000509621; ENST00000512205; AB075823; AF055084; AF435925; ENST00000513828	ADGRV1	adhesion G protein-coupled receptor V1	chr5	+	89825161	90460038
17099150	7.76	6.25	0.18	0.22	2.84	0.0002	0.0042	NM_001145106; NM_032843; ENST00000372337; ENST00000372338; ENST00000444139; ENST00000448616; ENST00000451466; ENST00000463475; ENST00000486250; AK292489; AY358311; BC032953; OTTHUMT00000054687; OTTHUMT00000054688; OTTHUMT00000054689; OTTHUMT00000054690; OTTHUMT00000054691; OTTHUMT00000054692; uc004bzz.3; uc011mcc.2; uc011mcd.1	FIBCD1	fibrinogen C domain containing 1	chr9	-	133777825	133814673
17109832	8.74	7.23	0.2	0.17	2.84	0.0003	0.0052	NM_001163264; NM_001163265; NM_004845; XM_011545611; XM_011545612; ENST00000356768; ENST00000379144; ENST00000379145; ENST00000496020; AF052510; AF148464; AK296333; BC045634; OTTHUMT00000056100; OTTHUMT00000056102; OTTHUMT00000056103; OTTHUMT00000056104; uc004dbi.3; uc004dbj.3; uc004dbk.4	PCYT1B	phosphate cytidylyltransferase 1, choline, beta	chrX	-	24576204	24690979
17122424	5.17	3.67	0.38	0.15	2.84	0.0005	0.0071				TCONS_l2_00014609	+	1	2947
16779958	6.63	5.12	0.21	0.48	2.84	0.0017	0.0164	NM_000115; NM_001122659; NM_001201397; NM_003991; XM_005266275; XM_011534949; ENST00000334286; ENST00000377211; ENST00000475537; ENST00000626030; AF114163; AF114165; AK290699; AY275463; BC014472; D90402; L06623; M74921; OTTHUMT00000045350; OTTHUMT00000045351; OTTHUMT00000276505; OTTHUMT00000481775; S57283; uc001vko.2; uc001vkp.1; uc001vkq.1; uc010aez.1	EDNRB	endothelin receptor type B	chr13	-	78469616	78549664
17121898	4.47	2.97	0.07	0.03	2.83	1.34e-06	0.0003				TCONS_l2_00011993	+	1	5931
17011175	8.76	7.26	0.1	0.07	2.83	5.64e-06	0.0005	NM_005604; ENST00000328345; BC051699; OTTHUMT00000041586; uc003ppe.3	POU3F2	POU class 3 homeobox 2	chr6	+	99282580	99286666
17111611	9.58	8.08	0.12	0.13	2.83	1.32e-05	0.0007	NM_001173479; NM_001173480; NM_015185; XM_005262249; XM_005262250; XM_005262251; XM_005262252; XM_011530890; XM_011530891; XM_011530892; ENST00000253401; ENST00000374870; ENST00000374872; ENST00000374878; ENST00000437457; ENST00000466925; ENST00000495564; ENST00000498761; ENST00000623417; ENST00000623517; ENST00000623566; ENST00000623951; ENST00000624210; ENST00000624355; ENST00000624387; ENST000…	ARHGEF9	Cdc42 guanine nucleotide exchange factor 9	chrX	-	62854847	63005426
16776537	7.96	6.46	0.14	0.1	2.83	5.59e-05	0.0016	NM_001113511; NM_001113512; NM_001113513; NM_003899; NM_145735; XM_005254085; XM_005254086; XM_005254087; XM_005254088; XM_005254089; XM_005254090; XM_005254091; XM_005254092; XM_005254093; XM_005254094; XM_005254095; XM_006719956; XM_006719958; XM_006719959; XM_006719960; XM_011521130; XM_011521131; XM_011521132; XM_011521133; ENST00000218789; ENST00000317133; ENST00000375723; ENST00000375736; E…	ARHGEF7	Rho guanine nucleotide exchange factor 7	chr13	+	111766906	111958084
16987832	4.53	3.03	0.44	0.17	2.83	0.0023	0.0204				chr5	+	108803054	108803653
17126024	8.48	6.99	0.08	0.16	2.82	5.18e-06	0.0005				gi338766794	+	1	86
16880774	6.55	5.06	0.09	0.09	2.82	7.49e-06	0.0005	XR_926075; XR_926080; XR_926083; XR_940190; XR_940194; XR_940195; ENST00000377977; ENST00000606978; AK131224; BC033059	LOC440867; LOC105369166; LOC100996770; LOC101927533	uncharacterized LOC440867; uncharacterized LOC105369166; uncharacterized LOC100996770; uncharacterized LOC101927533	chr2	+	65663864	65919319
16860123	6.94	5.45	0.23	0.18	2.82	9.09e-05	0.0021	NM_052852; ENST00000335117; BC117268; OTTHUMT00000447843	ZNF486	zinc finger protein 486	chr19	+	20278023	20308984
16689354	6.66	5.17	0.19	0.3	2.82	0.0003	0.0051	NM_004120; ENST00000370466; ENST00000463660; ENST00000464839; ENST00000493802; AK122866; BC022272; BC073163; CR457062; M55543; OTTHUMT00000029405; OTTHUMT00000029406; OTTHUMT00000029407; OTTHUMT00000029408; uc001dmz.1	GBP2	guanylate binding protein 2, interferon-inducible	chr1	-	89573310	89591799
16678530	6.3	4.8	0.22	0.29	2.82	0.0004	0.0063				chr1	+	228788183	228788307
16990329	5.39	3.89	0.4	0.21	2.82	0.0011	0.012	NR_001282; AF329369; OTTHUMT00000439256; OTTHUMT00000478923; uc011dam.2	PCDHB19P	protocadherin beta 19 pseudogene	chr5	+	140619689	140624320
16960223	4.13	2.63	0.67	0.05	2.82	0.0252	0.1243				chr3	-	146671746	146671865
16745997	6.63	5.14	0.14	0.15	2.81	5.12e-05	0.0015	NM_001143820; NM_001162422; NM_005238; XM_011542649; XM_011542650; XM_011542651; XM_011542652; ENST00000319397; ENST00000392668; ENST00000525404; ENST00000526145; ENST00000527676; ENST00000530924; ENST00000531611; ENST00000535549; ENST00000608978; AK291840; AK301405; BC017314; BT019452; BT019453; BX640634; CR542254; J04101; OTTHUMT00000386267; OTTHUMT00000386268; OTTHUMT00000386269; OTTHUMT000003…	ETS1	v-ets avian erythroblastosis virus E26 oncogene homolog 1	chr11	-	128328656	128457453
16666881	8.27	6.78	0.15	0.15	2.81	0.0001	0.0024	NM_006769; XM_005271291; ENST00000370542; ENST00000370544; ENST00000489303; ENST00000495705; AK292578; AY321514; BC003600; BC017673; BC065818; OTTHUMT00000028264; OTTHUMT00000028265; OTTHUMT00000028266; OTTHUMT00000028267; U24576; uc001dmi.3; uc001dmj.3	LMO4	LIM domain only 4	chr1	+	87794151	87814606
17070177	7.8	6.31	0.26	0.17	2.81	0.0001	0.0025	NM_024721; XM_011517592; XM_011517593; XM_011517594; XM_011517595; XM_011517596; XM_011517597; ENST00000458716; ENST00000517585; ENST00000517683; ENST00000518282; ENST00000519536; ENST00000520307; ENST00000521891; ENST00000522409; ENST00000523625; ENST00000523809; ENST00000523885; ENST00000524290; AB083343; AK131408; AY260762; OTTHUMT00000379197; OTTHUMT00000379198; OTTHUMT00000379199; OTTHUMT000…	ZFHX4	zinc finger homeobox 4	chr8	+	77593454	77779521
17087900	8.57	7.08	0.29	0.23	2.81	0.0013	0.0133	NM_021224; XM_006717209; XM_006717210; XM_006717211; XM_006717212; XM_006717215; XM_006717216; XM_006717218; XM_011518892; ENST00000277225; ENST00000374686; ENST00000427098; ENST00000441147; ENST00000469433; ENST00000471032; ENST00000472574; ENST00000479166; ENST00000480607; ENST00000482115; ENST00000483287; ENST00000497489; AK027866; AK302007; AL359561; BC036884; OTTHUMT00000053532; OTTHUMT00000…	ZNF462	zinc finger protein 462	chr9	+	109625378	109775915
16706641	9.12	7.63	0.05	0.06	2.8	1.86e-06	0.0003	NM_001128309; NM_030927; XM_006717992; XM_011540218; XM_011540219; XM_011540220; XM_011540221; XM_011540222; ENST00000265450; ENST00000341863; ENST00000372156; ENST00000372157; ENST00000372158; ENST00000372164; ENST00000429989; ENST00000469149; ENST00000481124; ENST00000616406; AF311903; AK025157; AK055330; AK295321; BC002920; BC093016; OTTHUMT00000049080; OTTHUMT00000049081; OTTHUMT00000049082; …	TSPAN14	tetraspanin 14	chr10	+	82213922	82282391
16757277	8.13	6.64	0.13	0.27	2.8	4.13e-05	0.0013	NM_001143854; NM_014954; XM_011538048; ENST00000389385; ENST00000415485; ENST00000543106; ENST00000546687; ENST00000546703; ENST00000547099; ENST00000547222; ENST00000547686; ENST00000547728; ENST00000547840; ENST00000548197; ENST00000548866; ENST00000549324; ENST00000549736; ENST00000549769; ENST00000549913; ENST00000550901; ENST00000551052; ENST00000551198; ENST00000551593; ENST00000551748; ENS…	RPH3A	rabphilin 3A	chr12	+	113008184	113336686
16784215	7.03	5.55	0.09	0.38	2.8	0.0002	0.004	NM_001099652; ENST00000321662; ENST00000542169; ENST00000555369; ENST00000555622; AK293812; OTTHUMT00000411685; OTTHUMT00000411686; OTTHUMT00000411687; OTTHUMT00000411688; uc001wzt.4; uc001wzu.4	GPR137C	G protein-coupled receptor 137C	chr14	+	53019866	53104431
16865276	7.36	5.87	0.16	0.3	2.8	0.0004	0.0054	NM_001005367; NM_001201461; NM_020659; XM_006723296; XM_006726274; XM_011527147; XM_011547121; XM_011548566; XM_011548567; XM_011548713; XM_011548714; ENST00000301194; ENST00000376530; ENST00000376531; ENST00000391739; ENST00000423529; ENST00000425969; ENST00000445095; ENST00000461302; ENST00000462757; ENST00000467939; ENST00000476757; ENST00000476863; ENST00000478036; ENST00000487134; ENST000004…	TTYH1	tweety family member 1	chr19	+	54926373	54948080
17123758	6	4.51	0.21	0.39	2.8	0.002	0.0185				TCONS_l2_00021404	+	1	261
17103799	6.03	4.55	0.02	0.16	2.79	4.86e-06	0.0004	NM_018094; ENST00000340438; AK298868; BC036077; OTTHUMT00000056587; uc004dpl.3	GSPT2	G1 to S phase transition 2	chrX	+	51486481	51489328
16891373	6.45	4.97	0.14	0.08	2.79	3.13e-05	0.0011	NM_182847; XM_005246671; XM_011511438; XM_011511439; XM_011511440; XM_011511441; ENST00000347842; ENST00000358078; ENST00000461395; ENST00000473709; ENST00000474489; BC010439; BC031812; OTTHUMT00000130263; OTTHUMT00000130264; OTTHUMT00000130265; OTTHUMT00000130266; OTTHUMT00000130267; uc002vly.2; uc002vma.3; uc002vmb.3; uc010fwi.2; uc010fwj.2	ASIC4	acid sensing ion channel family member 4	chr2	+	220378892	220403494
16911698	7.32	5.85	0.15	0.22	2.79	9.52e-05	0.0022	NM_020536; NR_028402; ENST00000377681; ENST00000435364; ENST00000489634; AF086492; AK023634; AK297597; BC007537; BC009174; OTTHUMT00000078152; OTTHUMT00000127624; OTTHUMT00000254919; uc002wqk.3; uc010zru.2; uc021wbb.1	CSRP2BP	CSRP2 binding protein	chr20	+	18122868	18169031
16951077	3.98	2.5	0.53	0.47	2.79	0.0125	0.0732				chr3	-	14572489	14572595
16940593	7.13	5.65	0.04	0.1	2.78	2.87e-06	0.0004	NM_177938; NM_177939; XM_011533845; XM_011533846; XR_940459; ENST00000343546; ENST00000383729; ENST00000444213; ENST00000468374; ENST00000472301; ENST00000472796; ENST00000475629; ENST00000484115; ENST00000485210; ENST00000486817; ENST00000491739; ENST00000609406; AY198406; BC011710; BC047566; BC060321; OTTHUMT00000157211; OTTHUMT00000157212; OTTHUMT00000157213; OTTHUMT00000157214; OTTHUMT0000015…	P4HTM	prolyl 4-hydroxylase, transmembrane (endoplasmic reticulum)	chr3	+	49027319	49044587
16876050	6.16	4.69	0.13	0.11	2.78	9.71e-06	0.0006	NM_133460; XM_006723023; XM_011526471; ENST00000396147; ENST00000425570; ENST00000593296; ENST00000595569; ENST00000595830; ENST00000598213; ENST00000599086; ENST00000599852; ENST00000600989; ENST00000601593; ENST00000616958; AK293723; AK304632; AY695825; BC112244; BC113707; OTTHUMT00000466692; OTTHUMT00000466693; OTTHUMT00000466694; OTTHUMT00000466695; OTTHUMT00000466696; OTTHUMT00000466697; OTT…	ZNF418	zinc finger protein 418	chr19	-	58433252	58446755
17088957	9.39	7.91	0.12	0.17	2.78	4.75e-05	0.0014	NR_027406; AJ420421; uc010mwl.3	LOC100129034	uncharacterized LOC100129034	chr9	+	127115752	127121465
17096250	6.87	5.4	0.14	0.11	2.78	5.17e-05	0.0015	NM_001314059; NM_001314060; NM_014930; XM_005251807; XM_005251808; XM_005251809; XM_011518393; ENST00000223428; ENST00000374641; ENST00000375231; ENST00000472201; AK292600; BC036676; BC058022; BC068587; OTTHUMT00000053287; OTTHUMT00000053288; OTTHUMT00000053289; uc004awn.1; uc004awo.1	ZNF510	zinc finger protein 510	chr9	-	99518147	99540411
17114583	4.4	2.93	0.24	0.09	2.78	8.25e-05	0.002	NR_026935; ENST00000315930; OTTHUMT00000058534; uc004fal.3	LINC00889; FGF13	long intergenic non-protein coding RNA 889; fibroblast growth factor 13	chrX	-	137696892	137699799
16734092	8.25	6.77	0.19	0.21	2.78	9.13e-05	0.0021	NM_016564; ENST00000330106; AF235030; BC034732; OTTHUMT00000257105; uc001lrh.1; ENST00000524587; OTTHUMT00000384123	CEND1	cell cycle exit and neuronal differentiation 1	chr11	-	787104	790126
16669783	8.35	6.88	0.29	0.35	2.78	0.0006	0.0082	ENST00000479995; OTTHUMT00000109207	NOTCH2NL	notch 2 N-terminal like	chr1	+	145291855	145291954
16891890	5.35	3.88	0.28	0.1	2.78	0.0011	0.012	NM_001308162; NM_001308163; NM_138402; XM_006712855; XM_006712856; XM_006712858; XM_006712859; XM_011512185; XM_011512186; XM_011512187; XM_011512188; XM_011512189; XM_011512190; XM_011512191; XR_923065; XR_923066; ENST00000243810; ENST00000396563; ENST00000415673; ENST00000444636; ENST00000458341; ENST00000462156; ENST00000483728; ENST00000496870; ENST00000497212; AK023116; BC004921; KF419365; K…	SP140L	SP140 nuclear body protein-like	chr2	+	231191894	231268447
16730429	9.31	7.83	0.1	0.01	2.77	6.82e-06	0.0005	NM_152432; XM_011542615; XM_011542616; XM_011542617; ENST00000298815; ENST00000524649; ENST00000524892; ENST00000525558; ENST00000529535; ENST00000531183; AK057372; OTTHUMT00000394932; OTTHUMT00000395131; OTTHUMT00000395134; OTTHUMT00000395135; OTTHUMT00000395136; uc001pgc.2; uc001pgd.2; uc001pge.2	ARHGAP42	Rho GTPase activating protein 42	chr11	+	100558384	100861656
17083144	7.97	6.49	0.2	0.16	2.77	0.0002	0.003	NM_001289396; NM_001289397; NM_001289398; NM_001289399; NM_001289400; NM_003070; NM_139045; ENST00000302401; ENST00000324954; ENST00000349721; ENST00000357248; ENST00000382183; ENST00000382185; ENST00000382186; ENST00000382194; ENST00000382203; ENST00000416751; ENST00000417599; ENST00000423555; ENST00000439732; ENST00000450198; ENST00000452193; ENST00000457226; ENST00000491574; AK298045; AK300093…	SMARCA2	SWI/SNF related, matrix associated, actin dependent regulator of chromatin, subfamily a, member 2	chr9	+	2015342	2193624
17116301	6.47	5	0.28	0	2.77	0.0002	0.003	NM_001164238; NM_001206850; NM_014893; NR_028319; NR_046355; XM_006724874; XM_011531424; XM_011531425; XM_011531426; XM_011531427; XM_011531428; XM_011531429; XM_011531430; XM_011531431; ENST00000297967; ENST00000339174; ENST00000355905; ENST00000382868; ENST00000382872; ENST00000413217; ENST00000471252; ENST00000476359; ENST00000481089; AF376804; AK295117; BC032567; BC113525; BC113551; OTTHUMT00…	NLGN4Y	neuroligin 4, Y-linked	chrY	+	16634488	16957530
16987287	8.42	6.95	0.22	0.2	2.77	0.0003	0.0045	NM_005654; ENST00000327111; ENST00000502982; ENST00000506162; ENST00000512697; ENST00000615873; AF087978; BC004154; BC017493; HQ709180; HQ709181; HQ709182; HQ709183; OTTHUMT00000239293; OTTHUMT00000369874; OTTHUMT00000369875; OTTHUMT00000369877; uc003kkj.3; uc021ybj.1; uc021ybk.1	NR2F1	nuclear receptor subfamily 2, group F, member 1	chr5	+	92919043	92930321
16723187	5.39	3.92	0.34	0.05	2.77	0.0005	0.0066	XR_931156; XR_960293	LOC105376609	uncharacterized LOC105376609	chr11	+	30605677	30652055
17074125	4.94	3.47	0.13	0.34	2.77	0.0005	0.0072	NR_125425; NR_125426; ENST00000517357; ENST00000517984; ENST00000519393; ENST00000520570; ENST00000520842; ENST00000523971; ENST00000631388; ENST00000631516; ENST00000631890; ENST00000632808; ENST00000633213; ENST00000633724	LOC101927815	uncharacterized LOC101927815	chr8	-	2523591	2585991
16838271	8.87	7.4	0.27	0.22	2.77	0.0006	0.0081	NM_001142640; NM_018996; XM_005257547; XM_005257548; XM_006721996; XM_006721997; XM_006721999; XM_006722000; XM_011525088; ENST00000301624; ENST00000335749; ENST00000585438; ENST00000587990; ENST00000588061; ENST00000588549; ENST00000588847; ENST00000591851; ENST00000592251; ENST00000592566; AK054995; AK098609; BC039479; OTTHUMT00000255891; OTTHUMT00000395947; OTTHUMT00000395948; OTTHUMT000003959…	TNRC6C	trinucleotide repeat containing 6C	chr17	+	76000249	76104916
17077191	5.41	3.94	0.39	0.41	2.77	0.0035	0.0279	XR_928879; XR_956930; AK056897; AK295906	LOC100507516	uncharacterized LOC100507516	chr8	-	54427731	54436491
17118011	4.13	2.66	0.87	0.17	2.77	0.0394	0.1737				chr3	-	65554000	65555750
17075650	9.06	7.59	0.05	0.07	2.76	1.96e-06	0.0003	NM_007257; XM_011544365; ENST00000518212; ENST00000521740; ENST00000521875; ENST00000522362; ENST00000522450; ENST00000522764; ENST00000523244; ENST00000523616; BC036489; BC047515; BC062301; OTTHUMT00000375709; OTTHUMT00000375711; OTTHUMT00000375712; OTTHUMT00000375713; OTTHUMT00000375714; OTTHUMT00000376203; OTTHUMT00000376236; OTTHUMT00000376237; uc003xez.2	PNMA2	paraneoplastic Ma antigen 2	chr8	-	26362196	26371608
16755173	6.44	4.97	0.1	0.12	2.76	4.12e-06	0.0004	NM_005761; NR_037687; XM_006719186; XM_011537730; XM_011537731; XR_944471; ENST00000258526; ENST00000545312; ENST00000546659; ENST00000546733; ENST00000547057; ENST00000549187; ENST00000549217; ENST00000549810; ENST00000550080; ENST00000551495; ENST00000551850; AF030339; AK295226; AK304327; OTTHUMT00000408126; OTTHUMT00000408127; OTTHUMT00000408128; OTTHUMT00000408129; OTTHUMT00000408131; OTTHUMT…	PLXNC1	plexin C1	chr12	+	94542499	94701451
16922147	6.51	5.05	0.11	0.08	2.76	4.68e-06	0.0004	NM_001286556; NM_058187; NR_104472; XM_005261019; XM_005261020; XM_006724038; XM_011529668; XM_011529669; XR_244287; XR_937539; ENST00000300255; ENST00000382699; ENST00000401402; ENST00000412833; ENST00000435323; ENST00000437338; ENST00000457807; ENST00000459833; ENST00000464037; ENST00000469079; ENST00000481638; ENST00000485488; ENST00000496615; AF358258; AK125013; AK126660; AY040087; AY358787; …	EVA1C	eva-1 homolog C (C. elegans)	chr21	+	33784314	33887707
17076412	4.58	3.12	0.23	0.07	2.76	4.39e-05	0.0014	XR_428335; XR_432299	LOC102723716	uncharacterized LOC102723716	chr8	-	38258054	38259201
17005542	5.58	4.12	0.12	0.11	2.75	1.83e-05	0.0009	NM_000410; NM_001300749; NM_139003; NM_139004; NM_139006; NM_139007; NM_139008; NM_139009; NM_139010; NM_139011; XM_011514543; XM_011514544; XR_241893; ENST00000309234; ENST00000317896; ENST00000336625; ENST00000349999; ENST00000352392; ENST00000353147; ENST00000357618; ENST00000397022; ENST00000461397; ENST00000470149; ENST00000483782; ENST00000485729; ENST00000486147; ENST00000488199; AF079407;…	HFE	hemochromatosis	chr6	+	26087509	26098571
16857886	6.94	5.47	0.15	0.2	2.75	2.92e-05	0.0011	NM_001039667; NM_139314; NR_104213; XM_005272484; XM_005272485; ENST00000301455; ENST00000393962; ENST00000593998; ENST00000594348; ENST00000594875; ENST00000595079; ENST00000597137; ENST00000598255; ENST00000599192; ENST00000601770; ENST00000601886; AB056477; AF153606; AF169312; AF202636; AK303269; AY358275; BC023647; OTTHUMT00000460318; OTTHUMT00000460319; OTTHUMT00000460320; OTTHUMT00000460321…	ANGPTL4	angiopoietin like 4	chr19	+	8429011	8439257
16983765	6.24	4.78	0.16	0.03	2.75	4.51e-05	0.0014	NM_000908; NM_001204375; NM_001204376; XM_005248309; XM_005248310; XM_011514047; XM_011514048; XM_011514049; XM_011514050; ENST00000265074; ENST00000326958; ENST00000415167; ENST00000434067; ENST00000506712; ENST00000507141; ENST00000509104; AF025998; AK290870; AK300094; BC022250; BC131540; M59305; OTTHUMT00000317550; OTTHUMT00000317551; OTTHUMT00000366711; OTTHUMT00000366712; OTTHUMT00000366713;…	NPR3	natriuretic peptide receptor 3	chr5	+	32689176	32791830
17046135	9.27	7.81	0.2	0.14	2.75	9.06e-05	0.0021	NM_005228; NM_201282; NM_201283; NM_201284; ENST00000275493; ENST00000342916; ENST00000344576; ENST00000420316; ENST00000442591; ENST00000450046; ENST00000454757; ENST00000455089; ENST00000459688; ENST00000463948; ENST00000485503; AF125253; AK127817; AK290352; AK294750; AY550966; AY698024; BC094761; BC118665; BC128419; DQ088980; EF210211; GU255993; HQ912715; K03193; OTTHUMT00000251456; OTTHUMT000…	EGFR	epidermal growth factor receptor	chr7	+	55086714	55324313
16930066	8.51	7.05	0.13	0.26	2.75	0.0001	0.0027	NM_006855; NM_016657; ENST00000216014; ENST00000409006; ENST00000471268; AK292102; BC001277; BC096722; BC098131; BC098156; BC098336; CR456509; uc003avu.3; uc003avv.3	KDELR3	KDEL (Lys-Asp-Glu-Leu) endoplasmic reticulum protein retention receptor 3	chr22	+	38864067	38879452
16707196	4.81	3.36	0.3	0.2	2.75	0.0002	0.0039	NM_001270927; NM_001270928; NM_001270929; NM_001270930; NM_001548; ENST00000371804; ENST00000546318; AK092813; BC007091; BT006667; OTTHUMT00000049302	IFIT1	interferon-induced protein with tetratricopeptide repeats 1	chr10	+	91152303	91163745
16946759	6.77	5.31	0.1	0.36	2.75	0.0002	0.0039				chr3	+	148658605	148673471
16692603	6	4.54	0.31	0.24	2.75	0.0003	0.005	NM_001161334; ENST00000369167; ENST00000545683; AK289664; AK296916; AK299108; BC110793; OTTHUMT00000033453; uc010pbj.2; uc010pbk.2	HIST2H2BF	histone cluster 2, H2bf	chr1	-	149754245	149783928
16932716	4.66	3.2	0.19	0.18	2.75	0.0003	0.005	NR_002829; OTTHUMT00000320474; OTTHUMT00000320475; uc002zuf.1	P2RX6P	purinergic receptor P2X, ligand gated ion channel, 6 pseudogene	chr22	-	21396681	21398538
16697660	6.44	4.99	0.26	0.3	2.75	0.0004	0.0063	NR_029612; ENST00000385240; uc001gux.1	MIR181B1	microRNA 181b-1	chr1	-	198828002	198828111
16781591	5.04	3.58	0.38	0.03	2.75	0.0012	0.013	NM_005615; ENST00000304677; BC020848; CR456965; OTTHUMT00000073750; uc001vye.4	RNASE6	ribonuclease, RNase A family, k6	chr14	+	21249210	21250626
17084723	6.47	5.01	0.55	0.08	2.75	0.0077	0.051	NM_001216; XM_006716869; XM_006716870; XR_428428; ENST00000378357; ENST00000485665; ENST00000493245; ENST00000617161; BC014950; EF122496; OTTHUMT00000055479; OTTHUMT00000055480; OTTHUMT00000055481; uc003zxo.4	CA9	carbonic anhydrase IX	chr9	+	35673853	35681156
17113543	4.08	2.63	0.37	0.64	2.75	0.0357	0.1611				chrX	-	117048207	117048308
17123646	8.41	6.95	0.06	0.06	2.74	2.42e-06	0.0004				TCONS_l2_00021020	+	1	360
17123648	8.29	6.83	0.07	0.11	2.74	6.07e-06	0.0005				TCONS_l2_00021021	+	1	648
16984730	7.07	5.61	0.04	0.19	2.74	1.92e-05	0.0009	NM_006350; NM_013409; XM_005248400; XM_005248401; XM_005248402; XM_005248403; XM_011543099; ENST00000256759; ENST00000396947; ENST00000491717; ENST00000497789; ENST00000504226; AB451330; BC004107; CR541813; OTTHUMT00000253906; OTTHUMT00000319780; OTTHUMT00000319781; OTTHUMT00000368435; OTTHUMT00000368436; uc003jpc.3; uc003jpd.3	FST	follistatin	chr5	+	52776239	52782964
17042905	6.75	5.29	0.17	0.06	2.74	2.14e-05	0.0009	NR_021487; NR_027328; NR_027329; ENST00000437621; ENST00000437964; ENST00000457484; ENST00000524978; ENST00000532358; ENST00000533935; ENST00000612019; uc003sla.3	PSMG3-AS1	PSMG3 antisense RNA 1 (head to head)	chr7	+	1609709	1629262
16841561	8.74	7.29	0.18	0.19	2.74	0.0001	0.0028	NM_000304; NM_001281455; NM_001281456; NM_153321; NM_153322; NR_104017; NR_104018; XM_011523943; ENST00000312280; ENST00000395936; ENST00000395938; ENST00000426385; ENST00000471150; ENST00000494511; ENST00000580497; ENST00000580584; ENST00000612492; AK290640; AK300690; BC019040; BC091499; CR541931; CR541953; D11428; KR259963; KR259964; L03203; M94048; OTTHUMT00000130378; OTTHUMT00000130379; OTTHU…	PMP22	peripheral myelin protein 22	chr17	-	15133095	15168644
16960397	4.56	3.11	0.69	0.16	2.74	0.0224	0.1139				chr3	-	149366784	149367971
16702399	8.87	7.42	0.1	0.09	2.73	5.69e-06	0.0005	NM_001025076; NM_001025077; NM_001083591; NM_006561; XM_005252354; XM_005252357; XM_005252358; XM_006717369; XM_006717370; XM_006717371; XM_006717373; XM_006717374; XM_006717375; XM_011519294; XM_011519295; XM_011519296; XM_011519297; XM_011519298; XM_011519299; ENST00000354897; ENST00000399850; ENST00000416382; ENST00000417956; ENST00000542579; ENST00000608830; ENST00000609692; ENST00000609870; …	CELF2	CUGBP, Elav-like family member 2	chr10	+	11047259	11378674
16819161	8.38	6.93	0.09	0.18	2.73	1.83e-05	0.0009	NM_020988; NM_138736; XM_011523003; ENST00000262493; ENST00000262494; ENST00000562316; ENST00000563440; ENST00000563661; ENST00000564727; ENST00000564798; ENST00000565363; ENST00000568375; ENST00000569295; ENST00000570235; AF493894; AF493895; BC030027; M19182; OTTHUMT00000256981; OTTHUMT00000256982; OTTHUMT00000434531; OTTHUMT00000434561; OTTHUMT00000434562; OTTHUMT00000434576; OTTHUMT00000434577…	GNAO1	guanine nucleotide binding protein (G protein), alpha activating activity polypeptide O	chr16	+	56225251	56391356
16998368	6.2	4.75	0.16	0.2	2.73	0.0002	0.0032	NM_001040458; NM_001198541; NM_016442; XM_005272015; XM_005272016; XM_011543480; XM_011543481; XM_011543482; XM_011543483; XM_011543484; XM_011543485; XM_011543486; XM_011543487; ENST00000296754; ENST00000443439; ENST00000503311; ENST00000503921; ENST00000507154; ENST00000507859; ENST00000508227; ENST00000512852; ENST00000514604; AB011097; AF106037; AF183569; AF222340; AK291636; AY028806; AY02880…	ERAP1	endoplasmic reticulum aminopeptidase 1	chr5	-	96096514	96271513
16858080	7.21	5.77	0.05	0.12	2.72	3.2e-06	0.0004	NM_001308277; NM_018381; XM_011528121; XM_011528122; XR_936192; ENST00000253110; ENST00000397881; ENST00000585919; ENST00000586730; ENST00000586889; ENST00000587609; ENST00000587710; ENST00000590378; ENST00000591813; ENST00000592551; ENST00000593131; AK096142; AK098062; BC010847; BC026180; BC035817; OTTHUMT00000451128; OTTHUMT00000451129; OTTHUMT00000451130; OTTHUMT00000451131; OTTHUMT00000451132…	C19orf66	chromosome 19 open reading frame 66	chr19	+	10196806	10203928
17022623	9.47	8.02	0.12	0.09	2.72	5.73e-06	0.0005	NM_001286431; NM_001286432; NM_002912; XM_006715543; XM_006715544; XM_011536028; XM_011536029; XM_011536030; XM_011536031; XM_011536032; XM_011536033; XM_011536034; XM_011536035; XM_011536036; XR_942545; XR_942546; ENST00000358835; ENST00000368802; ENST00000368805; ENST00000413831; ENST00000422377; ENST00000434009; ENST00000435970; ENST00000460981; ENST00000462119; ENST00000467500; ENST0000047087…	REV3L	REV3 like, DNA directed polymerase zeta catalytic subunit	chr6	-	111620234	111804918
17124904	4.47	3.03	0.63	0.05	2.72	0.0126	0.0739				TCONS_l2_00027491	+	1	363
16930811	11.3	9.87	0.05	0.08	2.71	1.89e-06	0.0003	NM_019106; NM_145733; XR_244353; XR_244354; XR_937827; XR_937828; XR_937829; XR_937830; ENST00000396417; ENST00000396425; ENST00000396426; ENST00000406029; ENST00000449288; ENST00000460267; AF285107; AF285108; AF285109; AK290037; AK299919; BC111779; CR456572; OTTHUMT00000075382; OTTHUMT00000257773; OTTHUMT00000322051; OTTHUMT00000322052; OTTHUMT00000322053; OTTHUMT00000322054; uc003bbr.4; uc003bb…	SEPT3; WBP2NL	septin 3; WBP2 N-terminal like	chr22	+	42372276	42394225
17079005	8.44	7	0.09	0.14	2.71	1.04e-05	0.0007	NM_018710; XM_011517152; ENST00000285419; ENST00000518359; ENST00000518869; ENST00000520014; ENST00000520709; ENST00000630164; BC033892; OTTHUMT00000376778; OTTHUMT00000376779; OTTHUMT00000376780; OTTHUMT00000376781; OTTHUMT00000376782; uc003yes.3	TMEM55A	transmembrane protein 55A	chr8	-	92006024	92053292
17005582	7.05	5.62	0.09	0.19	2.71	1.94e-05	0.0009	BC056264	HIST1H2BF	histone cluster 1, H2bf	chr6	+	26199748	26200942
16821654	8.94	7.51	0.06	0.21	2.71	2.84e-05	0.0011	NM_001451; ENST00000262426; BC089442; OTTHUMT00000269103; U13219; uc002fjl.3	FOXF1	forkhead box F1	chr16	+	86544133	86548076
16911106	4.14	2.7	0.1	0.25	2.71	0.0001	0.0025	NR_029519; ENST00000362154; uc002wkg.3	MIR103A2	microRNA 103a-2	chr20	+	3898141	3898218
17101292	6.68	5.24	0.24	0.08	2.71	0.0004	0.0058	NM_000351; XM_005274511; XM_011545515; XM_011545516; XM_011545517; XM_011545518; ENST00000217961; BC075030; J04964; M16505; OTTHUMT00000055686; uc004crw.2; uc004crx.1; uc004cry.4; uc011mhp.1	STS	steroid sulfatase (microsomal), isozyme S	chrX	+	7137472	7272851
16890935	5.26	3.82	0.26	0.21	2.71	0.0011	0.0118	NM_032726; XM_005246913; XM_005246915; XM_011512008; XM_011512009; XM_011512010; XM_011512011; XM_011512012; XM_011512013; XR_241325; ENST00000415854; ENST00000417849; ENST00000432688; ENST00000444453; ENST00000446503; ENST00000450993; ENST00000457773; ENST00000458239; ENST00000459791; ENST00000465713; ENST00000469493; ENST00000473443; ENST00000483685; ENST00000484718; ENST00000497482; AB209599; …	PLCD4	phospholipase C, delta 4	chr2	+	219472488	219501909
17042997	6.43	5	0.12	0.12	2.7	8.47e-06	0.0006	NM_001040167; NM_001040168; NM_001166355; NM_002304; ENST00000222725; ENST00000338732; ENST00000359574; ENST00000402045; ENST00000402506; ENST00000493850; ENST00000614382; BC014851; OTTHUMT00000325021; OTTHUMT00000325022; OTTHUMT00000325023; OTTHUMT00000325024; OTTHUMT00000325025; uc003smf.3; uc003smg.3; uc021zyw.1; uc021zyx.1	LFNG	LFNG O-fucosylpeptide 3-beta-N-acetylglucosaminyltransferase	chr7	+	2552163	2568811
16774066	6.72	5.29	0.14	0.15	2.7	2.91e-05	0.0011	NM_203451; ENST00000315190; AK294236; BC036540; OTTHUMT00000044518; uc001uvt.4	SERTM1	serine-rich and transmembrane domain containing 1	chr13	+	37248049	37271976
16664569	8.37	6.94	0.16	0.21	2.7	0.0001	0.0029	NM_001262; NM_078626; ENST00000262662; ENST00000371761; ENST00000396148; AF041248; AK091170; BC000598; BC005041; BC016173; CR450289; OTTHUMT00000022057; OTTHUMT00000022058; U17074; uc001csf.3; uc001csg.3	CDKN2C	cyclin-dependent kinase inhibitor 2C (p18, inhibits CDK4)	chr1	+	51426417	51440309
16998823	5.72	4.29	0.28	0	2.7	0.0001	0.0029	NM_001142474; NM_001142475; NM_001142476; NM_001142477; NM_001142478; NM_001142479; NM_001142480; NM_001142481; NM_001142482; NM_001142483; NM_004772; XM_006714732; XM_006714733; ENST00000257435; ENST00000379671; ENST00000395634; ENST00000419114; ENST00000446294; ENST00000447165; ENST00000450761; ENST00000453526; ENST00000455559; ENST00000503429; ENST00000504018; ENST00000505864; ENST00000507032;…	NREP	neuronal regeneration related protein	chr5	-	110998318	111333161
16726214	7.1	5.67	0.24	0.25	2.7	0.0002	0.0041	NM_013280; XM_005273861; XM_011544882; XM_011544883; ENST00000246841; AF169675; AK289931; AY358308; BC018370; OTTHUMT00000396287; uc001nyi.1	FLRT1	fibronectin leucine rich transmembrane protein 1	chr11	+	63803442	63887058
16982147	5.63	4.19	0.28	0.2	2.7	0.0003	0.0053	NM_001145411; NM_152775; XM_005262891; XM_006714172; XM_011531827; XM_011531828; XM_011531829; XR_427540; ENST00000307588; ENST00000393540; ENST00000504020; ENST00000506876; ENST00000506962; ENST00000507501; ENST00000508538; ENST00000510481; ENST00000510617; AK302815; AL833337; BC028419; BC038515; OTTHUMT00000360519; OTTHUMT00000360520; OTTHUMT00000360521; OTTHUMT00000360593; OTTHUMT00000360594; …	CCDC110	coiled-coil domain containing 110	chr4	-	186366336	186392913
17064299	7.51	6.07	0.25	0.03	2.7	0.0005	0.0069	NM_000238; NM_001204798; NM_172056; NM_172057; XM_011516185; XM_011516186; ENST00000262186; ENST00000330883; ENST00000430723; ENST00000461280; ENST00000473610; ENST00000532957; AB044806; AF363636; BC127673; BT007336; DQ120125; DQ525913; FJ938021; OTTHUMT00000350741; OTTHUMT00000350742; OTTHUMT00000350744; OTTHUMT00000350745; OTTHUMT00000350748; U04270; uc003wib.3; uc003wic.3; uc003wid.3; uc003wie…	KCNH2	potassium channel, voltage gated eag related subfamily H, member 2	chr7	-	150642044	150675403
17054755	7.64	6.22	0.02	0.1	2.69	3.34e-06	0.0004	NM_001080495; XM_011515588; ENST00000328270; ENST00000399434; ENST00000399537; ENST00000413081; ENST00000430969; ENST00000434361; ENST00000455076; ENST00000464852; ENST00000497663; AY129022; BC036932; OTTHUMT00000324087; OTTHUMT00000324088; OTTHUMT00000325408; OTTHUMT00000325409; OTTHUMT00000325410; OTTHUMT00000325411; OTTHUMT00000325412; OTTHUMT00000325413; uc003soi.4; uc003soj.3; uc003sok.1; EN…	TNRC18	trinucleotide repeat containing 18	chr7	-	5346421	5465045
16700074	8.75	7.33	0.08	0.09	2.69	5.1e-06	0.0005	NM_003607; NM_014826; XM_005273317; XM_005273318; XM_005273320; XM_005273321; XM_005273322; XM_005273324; XM_006711834; XM_006711835; XM_011544306; XM_011544307; XM_011544308; XM_011544309; ENST00000334218; ENST00000366764; ENST00000366766; ENST00000366767; ENST00000366769; ENST00000429440; ENST00000441725; ENST00000442054; ENST00000448940; ENST00000462553; ENST00000478573; ENST00000488131; AK027…	CDC42BPA	CDC42 binding protein kinase alpha (DMPK-like)	chr1	-	227177566	227506175
16768297	11.06	9.63	0.11	0.09	2.69	1.89e-05	0.0009	NM_001946; NM_022652; ENST00000279488; ENST00000308385; ENST00000547140; ENST00000547291; ENST00000548755; AB013382; AB013602; BC003143; BC003562; BC005047; BC037236; BT006895; OTTHUMT00000406534; OTTHUMT00000406535; OTTHUMT00000406536; OTTHUMT00000406537; OTTHUMT00000406538; uc001tay.3; uc001taz.3; AB451265	DUSP6	dual specificity phosphatase 6	chr12	-	89741050	89747048
16880648	7.45	6.02	0.07	0.21	2.69	4.52e-05	0.0014	NR_120420	LOC100507006	uncharacterized LOC100507006	chr2	+	64370373	64479993
16745366	7.24	5.81	0.26	0.13	2.69	9.82e-05	0.0022	NM_001311160; NM_001311162; NM_006288; ENST00000284240; ENST00000524659; ENST00000524970; ENST00000527590; ENST00000528295; ENST00000528522; ENST00000532974; ENST00000533840; ENST00000580275; ENST00000584021; AB209209; AF261093; BC065559; OTTHUMT00000388370; OTTHUMT00000388372; OTTHUMT00000388373; OTTHUMT00000388374; OTTHUMT00000388375; OTTHUMT00000388376; OTTHUMT00000388377; OTTHUMT00000388378; …	THY1	Thy-1 cell surface antigen	chr11	-	119288090	119295695
17075329	7.01	5.58	0.26	0.28	2.69	0.0031	0.0255	NM_139278; ENST00000306317; ENST00000424267; ENST00000517694; ENST00000518365; ENST00000520124; AF467956; AJ487518; AY358116; BC042542; BC142997; OTTHUMT00000254482; OTTHUMT00000375356; OTTHUMT00000375357; OTTHUMT00000375358; OTTHUMT00000375359; uc003xav.3; uc010ltu.3	LGI3	leucine-rich repeat LGI family, member 3	chr8	-	22004338	22014597
16713352	7.56	6.14	0.03	0.05	2.68	1.29e-06	0.0003	NM_145011; XM_005252384; XM_005252385; XM_005252386; XM_011519352; XM_011519353; XM_011519354; XM_011519355; XM_011519356; ENST00000302609; ENST00000374633; ENST00000467975; AL834125; BC036038; OTTHUMT00000047615; OTTHUMT00000051214; OTTHUMT00000051216; uc001ize.1; uc001izf.1	ZNF25	zinc finger protein 25	chr10	-	38238500	38265561
17058152	7.71	6.29	0.03	0.11	2.68	3.22e-06	0.0004	NM_001007253; ENST00000487644; ENST00000528878; AK074464; AK097499; OTTHUMT00000344864; OTTHUMT00000383882; uc003tts.2; uc011kdr.2; ENST00000394323; ENST00000535538; AK295189; BC063605; OTTHUMT00000381468; OTTHUMT00000399083	ERV3-1; ZNF117	endogenous retrovirus group 3, member 1; zinc finger protein 117	chr7	-	64450733	64467124
16907784	6.3	4.87	0.03	0.11	2.68	4.33e-06	0.0004	NM_001307976; NM_152519; XM_005246328; XM_005246329; XM_005246330; XM_005246332; XM_005246334; XM_006712319; XM_006712320; XM_011510706; XM_011510707; XM_011510708; XM_011510709; XM_011510710; XM_011510711; ENST00000281772; ENST00000415553; ENST00000418791; ENST00000428655; ENST00000429908; ENST00000438563; ENST00000452086; ENST00000453904; ENST00000457374; ENST00000460256; AK056911; AK124963; AL…	KANSL1L	KAT8 regulatory NSL complex subunit 1 like	chr2	-	210885435	211036107
16856928	7.23	5.81	0.14	0.07	2.68	1.33e-05	0.0007	NM_001172673; NM_021938; NR_033342; XM_006722832; XM_006722833; XM_006722834; XM_006722836; XM_006722837; XM_006722838; XM_011528173; XM_011528174; XM_011528175; XR_430147; XR_430148; ENST00000292672; ENST00000334293; ENST00000541430; ENST00000586050; ENST00000588101; ENST00000588350; ENST00000589370; ENST00000591483; AF329266; AK294109; BC028101; OTTHUMT00000452574; OTTHUMT00000452581; OTTHUMT00…	CELF5	CUGBP, Elav-like family member 5	chr19	+	3224701	3297074
17095991	8.17	6.75	0.12	0.08	2.68	2.73e-05	0.0011	NM_021570; ENST00000253968; ENST00000401724; BC009458; BC064363; OTTHUMT00000053164; OTTHUMT00000053165; uc004aud.3; uc010mrh.3; AF213356	BARX1	BARX homeobox 1	chr9	-	96713628	96717654
16963602	6.85	5.42	0.16	0.07	2.68	6.29e-05	0.0017	NM_001134435; NM_032263; XM_006713785; XR_924190; ENST00000265239; ENST00000416896; ENST00000452735; ENST00000453254; ENST00000455191; ENST00000463651; ENST00000469822; ENST00000473225; ENST00000478903; ENST00000480302; ENST00000485787; ENST00000490748; ENST00000493624; AK021729; AK027224; AK095094; BC016156; BC136253; OTTHUMT00000339730; OTTHUMT00000339731; OTTHUMT00000339732; OTTHUMT00000339733…	IQCG	IQ motif containing G	chr3	-	197615946	197687013
17001005	7.33	5.91	0.4	0.23	2.68	0.002	0.0186	NM_001278613; NM_001278615; NM_002587; NM_032420; XM_005268452; XM_005268453; XM_005268454; XM_005268455; ENST00000287008; ENST00000357517; ENST00000394536; ENST00000503492; ENST00000505937; ENST00000511044; ENST00000514773; ENST00000515351; AK075233; AK289512; AK300564; AK304231; BC035812; OTTHUMT00000251862; OTTHUMT00000320587; OTTHUMT00000370621; OTTHUMT00000370622; OTTHUMT00000370623; OTTHUMT…	PCDH1	protocadherin 1	chr5	-	141232672	141258811
16675495	5.78	4.36	0.16	0.16	2.67	7.04e-05	0.0018	NM_001193640; NM_001257965; NM_001257966; NM_201253; NR_047563; NR_047564; XM_011509365; XM_011509366; XM_011509367; XM_011509368; XM_011509369; ENST00000367397; ENST00000367399; ENST00000367400; ENST00000448952; ENST00000475659; ENST00000476483; ENST00000484075; ENST00000535699; ENST00000538660; AB208923; AF154671; AK289733; AK299367; AK299368; AK302818; AK302826; AY043322; AY043323; AY043324; A…	CRB1	crumbs family member 1, photoreceptor morphogenesis associated	chr1	+	197170592	197447585
17011279	5.63	4.22	0.27	0.07	2.67	0.0001	0.0027	NM_001198; NM_182907; XM_005267094; XM_006715550; XM_011536062; XM_011536063; XM_011536064; ENST00000369089; ENST00000369091; ENST00000369096; ENST00000424894; ENST00000450060; ENST00000481163; ENST00000489365; ENST00000613999; AF084199; AK129768; AK289556; AY198414; AY198415; BC103832; BC103833; BC103834; BC103835; OTTHUMT00000041661; OTTHUMT00000041662; OTTHUMT00000041663; OTTHUMT00000327265; O…	PRDM1	PR domain containing 1, with ZNF domain	chr6	+	106534195	106557814
17044905	7.92	6.51	0.17	0.08	2.67	0.0002	0.0032	NM_001118; NM_001199635; NM_001199636; NM_001199637; XM_005249618; XM_006715645; XM_011515117; XM_011515118; XM_011515119; XM_011515120; ENST00000304166; ENST00000396211; ENST00000409363; ENST00000409489; ENST00000431811; ENST00000436116; ENST00000614107; AK290046; AY366498; BC117116; BC136267; BC143679; OTTHUMT00000215041; OTTHUMT00000328078; OTTHUMT00000328079; OTTHUMT00000328080; OTTHUMT000003…	ADCYAP1R1	adenylate cyclase activating polypeptide 1 (pituitary) receptor type I	chr7	+	31092076	31151093
17062955	5.62	4.2	0.19	0.3	2.67	0.0002	0.0042	NR_015431; NR_024153; NR_109850; NR_109851; NR_109852; NR_109853; NR_109854; NR_109855; ENST00000416999; ENST00000423414; ENST00000429901; ENST00000431189; ENST00000433079; ENST00000435523; ENST00000443623; ENST00000451786	LINC-PINT	long intergenic non-protein coding RNA, p53 induced transcript	chr7	-	130626519	130794935
17078434	4.35	2.93	0.26	0.11	2.67	0.0002	0.0035	NM_000880; NM_001199886; NM_001199887; NM_001199888; XM_011517521; XM_011517522; XM_011517523; ENST00000263851; ENST00000379113; ENST00000518982; ENST00000519833; ENST00000520215; ENST00000520269; ENST00000520317; ENST00000521323; ENST00000523959; ENST00000541183; AB102879; AB102880; AB102883; AB102885; AB102893; AK226000; AK291538; BC047698; J04156; OTTHUMT00000379427; OTTHUMT00000379428; OTTHUM…	IL7	interleukin 7	chr8	-	79587978	79717758
16975607	6.56	5.14	0.21	0.23	2.67	0.0003	0.0049	NM_000807; NM_001114175; NM_001286827; XM_005248080; XM_011513675; XM_011513676; ENST00000356504; ENST00000381620; ENST00000503806; ENST00000506961; ENST00000507069; ENST00000507460; ENST00000509716; ENST00000510233; ENST00000510861; ENST00000513005; ENST00000514090; ENST00000514193; ENST00000514236; ENST00000515082; ENST00000540012; ENST00000630416; AK289662; AK293466; BC022488; OTTHUMT000002168…	GABRA2	gamma-aminobutyric acid (GABA) A receptor, alpha 2	chr4	-	46250444	46477247
16781080	6.54	5.12	0.32	0.25	2.67	0.0035	0.0282				chr13	-	111547406	111551519
16992217	5.48	4.06	0.38	0.21	2.67	0.0087	0.0562	NM_001034837; NM_001034838; NM_001278339; NM_001278340; NM_014592; XM_006714861; XM_011534539; ENST00000328939; ENST00000377360; ENST00000390656; ENST00000411494; ENST00000434108; ENST00000517344; ENST00000518527; ENST00000520740; ENST00000616807; AF199597; AK301775; AY170821; AY780424; BC050375; DQ148476; DQ148477; DQ148478; DQ148479; OTTHUMT00000252833; OTTHUMT00000371758; OTTHUMT00000371759; O…	KCNIP1	Kv channel interacting protein 1	chr5	+	169780491	170163636
16823704	7.23	5.81	0.57	0.28	2.67	0.047	0.1975	NM_001098514; NM_152459; XM_005255143; XM_011522392; ENST00000315997; ENST00000472572; ENST00000474471; ENST00000586629; ENST00000591875; ENST00000592343; AK075242; AK300708; AY358483; BC033681; OTTHUMT00000354524; OTTHUMT00000354525; OTTHUMT00000354526; OTTHUMT00000354527; OTTHUMT00000387758; OTTHUMT00000387759; uc002cyk.4; uc010bud.3	C16orf89	chromosome 16 open reading frame 89	chr16	-	5094123	5116146
16832168	9.38	7.97	0.14	0.07	2.66	1.26e-05	0.0007	NM_001033553; NM_001033554; NM_001033555; NM_001243438; NM_001243439; NM_152904; XM_005256860; XM_011524073; XM_011524074; XM_011524075; XM_011524076; ENST00000261503; ENST00000395522; ENST00000395525; ENST00000395527; ENST00000395529; ENST00000395530; ENST00000413167; ENST00000467722; ENST00000472876; ENST00000492188; ENST00000578153; ENST00000580934; ENST00000581399; ENST00000581973; ENST000005…	SPECC1	sperm antigen with calponin homology and coiled-coil domains 1	chr17	+	19912614	20222339
16713057	8.76	7.35	0.04	0.21	2.66	1.99e-05	0.0009	NM_001270695; NM_001270696; NM_001270697; NM_001270698; NM_001270699; NM_018287; XM_005252644; XM_011519761; ENST00000311380; ENST00000344936; ENST00000375245; ENST00000375250; ENST00000396144; ENST00000454919; ENST00000492028; ENST00000493008; ENST00000497085; ENST00000497103; AF131804; AY033594; AY033595; BC094719; BC115362; BC115363; BX641115; OTTHUMT00000047457; OTTHUMT00000047458; OTTHUMT000…	ARHGAP12	Rho GTPase activating protein 12	chr10	-	32094365	32217770
17123268	5.95	4.54	0.18	0.03	2.66	2.3e-05	0.001				TCONS_l2_00019224	+	1	269
16687799	6.14	4.73	0.12	0.23	2.66	6.18e-05	0.0017	NM_021080; ENST00000332102; ENST00000371230; ENST00000371231; ENST00000371232; ENST00000371236; ENST00000414851; ENST00000420954; ENST00000473821; ENST00000477280; ENST00000485760; ENST00000489267; AB210012; BC067445; BC067446; BC067447; BC112938; OTTHUMT00000023073; OTTHUMT00000023075; OTTHUMT00000027814; OTTHUMT00000027815; OTTHUMT00000027958; OTTHUMT00000027959; OTTHUMT00000027960; OTTHUMT0000…	DAB1	Dab, reelin signal transducer, homolog 1 (Drosophila)	chr1	-	57460451	58716211
16801122	7.94	6.53	0.2	0.12	2.66	6.73e-05	0.0018	NM_001142885; NM_014548; ENST00000249700; ENST00000435126; ENST00000539962; ENST00000560576; ENST00000561300; ENST00000561407; AF177169; AK292733; AK293823; BC036184; BC052749; BC064961; OTTHUMT00000254742; OTTHUMT00000419220; OTTHUMT00000419221; OTTHUMT00000419222; OTTHUMT00000419223; OTTHUMT00000419224; uc002abk.3; uc002abl.4; uc010bfb.3	TMOD2	tropomodulin 2 (neuronal)	chr15	+	52043758	52108565
16748407	8.75	7.33	0.18	0.13	2.66	0.0002	0.0033	NM_001987; XM_011520607; XM_011520608; XM_011520609; XM_011520610; XM_011520611; XM_011520612; ENST00000266427; ENST00000396373; ENST00000541426; ENST00000544715; ENST00000545027; AK289441; BC043399; FR719953; OTTHUMT00000400130; OTTHUMT00000400131; OTTHUMT00000400132; OTTHUMT00000400133; OTTHUMT00000400134; U11732; uc001qzz.3	ETV6	ets variant 6	chr12	+	11802788	12048336
16997275	5.52	4.11	0.16	0.26	2.66	0.0002	0.0042	NM_016591; ENST00000322348; AF132035; OTTHUMT00000254040; uc003kdn.3	GCNT4	glucosaminyl (N-acetyl) transferase 4, core 2	chr5	-	74323289	74326724
16747121	5.82	4.41	0.17	0.28	2.66	0.0003	0.0044	NM_000217; ENST00000382545; ENST00000541095; ENST00000543874; BC101733; BC112180; L02750; OTTHUMT00000103343; OTTHUMT00000398922; OTTHUMT00000398923; uc001qnh.3	KCNA1	potassium channel, voltage gated shaker related subfamily A, member 1	chr12	+	5019073	5040527
17001258	6.31	4.9	0.36	0.18	2.66	0.0012	0.0128	NM_001271899; NM_001271900; NM_001271948; NM_181674; NM_181675; NM_181676; NM_181677; NM_181678; NR_073526; NR_073527; ENST00000336640; ENST00000394409; ENST00000394411; ENST00000394413; ENST00000394414; ENST00000453001; ENST00000502876; ENST00000504198; ENST00000504565; ENST00000508267; ENST00000508545; ENST00000509721; ENST00000512011; ENST00000512639; ENST00000512984; ENST00000515880; ENST0000…	PPP2R2B	protein phosphatase 2, regulatory subunit B, beta	chr5	-	145967936	146464347
16684535	7.91	6.5	0.33	0.07	2.66	0.0014	0.0142	NM_001294335; NM_001294336; XM_011541848; XM_011541849; XM_011541850; XM_011541851; XM_011541852; XM_011541853; XM_011541854; XM_011541855; XM_011541856; XM_011541857; XM_011541858; XM_011541859; XR_946719; ENST00000373655; ENST00000373658; ENST00000398538; ENST00000398542; ENST00000398547; ENST00000398556; ENST00000420125; ENST00000436464; ENST00000465256; ENST00000466109; ENST00000468430; ENST0…	ADGRB2	adhesion G protein-coupled receptor B2	chr1	-	32192718	32230494
16986734	5.37	3.96	0.03	0.07	2.65	2.59e-06	0.0004	NM_205548; XM_005248454; XM_006714564; XM_011543234; XM_011543235; XM_011543236; XM_011543237; XM_011543238; ENST00000282226; ENST00000502608; ENST00000507084; ENST00000509292; ENST00000511718; AY358256; BC131563; BC142990; OTTHUMT00000254072; OTTHUMT00000369319; OTTHUMT00000369320; OTTHUMT00000369321; OTTHUMT00000369460; uc003kgv.2; uc010jal.2	FAM151B	family with sequence similarity 151, member B	chr5	+	79783788	79838382
17002820	8.34	6.93	0.11	0.12	2.65	8.14e-06	0.0006	NM_001017995; NM_001308175; ENST00000311601; ENST00000518522; ENST00000519643; ENST00000523651; AB430862; AK128871; BC110316; DQ109556; OTTHUMT00000372449; OTTHUMT00000372450; OTTHUMT00000372452; OTTHUMT00000376247; uc003mbr.3; uc003mbs.1	SH3PXD2B	SH3 and PX domains 2B	chr5	-	171752185	171881527
16853498	8.06	6.66	0.16	0.04	2.65	3.26e-05	0.0012	NM_014646; XM_005258177; XM_005258178; XM_005258179; XR_935074; ENST00000261596; ENST00000581568; ENST00000584294; ENST00000584915; BC152448; OTTHUMT00000254363; OTTHUMT00000316765; OTTHUMT00000316766; OTTHUMT00000441719; uc002klo.3	LPIN2	lipin 2	chr18	-	2916992	3013313
16846964	7.85	6.44	0.13	0.14	2.65	4.25e-05	0.0014	NM_001271875; NM_001292025; XM_006721900; XM_006721901; XM_011524811; XM_011524812; XR_934459; XR_934460; ENST00000360238; ENST00000407144; ENST00000577422; ENST00000577497; ENST00000577589; ENST00000577830; ENST00000577840; ENST00000578357; ENST00000581391; ENST00000581898; ENST00000582951; ENST00000584746; ENST00000585294; BC056882; OTTHUMT00000443305; OTTHUMT00000443306; OTTHUMT00000443307; OT…	CUEDC1	CUE domain containing 1	chr17	-	55940337	56032684
16823109	8.62	7.21	0.21	0.15	2.65	8.01e-05	0.002	NM_001089; ENST00000301732; ENST00000382381; ENST00000563623; ENST00000566200; ENST00000567910; ENST00000569062; AB070929; BC020724; BC062779; BC140895; BC146866; BC151840; OTTHUMT00000250784; OTTHUMT00000435440; OTTHUMT00000435441; OTTHUMT00000435442; OTTHUMT00000435443; OTTHUMT00000435444; U78735; uc002cpy.1; uc002cpz.1; uc010bsk.1; uc010bsl.1	ABCA3	ATP binding cassette subfamily A member 3	chr16	-	2325877	2390747
16802903	8.53	7.13	0.11	0.26	2.65	0.0001	0.0023	NM_005576; XM_011521555; XR_931824; ENST00000261921; ENST00000562548; ENST00000566011; ENST00000566530; ENST00000567675; AK303982; BC015090; BC068542; L21186; OTTHUMT00000268995; OTTHUMT00000419872; OTTHUMT00000419946; OTTHUMT00000419947; OTTHUMT00000420342; uc002awc.1	LOXL1	lysyl oxidase-like 1	chr15	+	74218789	74244478
17062311	6.37	4.96	0.2	0.22	2.65	0.0003	0.0046	NM_001024613; NM_001160264; XM_005250337; XM_011516200; XM_011516201; XM_011516202; ENST00000418046; ENST00000427185; ENST00000442488; AK300742; BC127714; BC127715; BC136684; BC144367; OTTHUMT00000347410; OTTHUMT00000347411; OTTHUMT00000347412; uc003vkc.3; uc003vkd.3	FEZF1	FEZ family zinc finger 1	chr7	-	121941448	121950745
16820674	4.17	2.76	0.3	0.12	2.65	0.0004	0.0056	NR_036054; NR_036265; ENST00000458813; ENST00000459337; ENST00000621963; uc021tki.1	MIR1972-1; MIR1972-2	microRNA 1972-1; microRNA 1972-2	chr16	+	70064249	70064325
16824130	4.17	2.76	0.3	0.12	2.65	0.0004	0.0056	NR_036054; NR_036265; ENST00000458813; ENST00000459337; ENST00000621963; uc021tki.1	MIR1972-1; MIR1972-2	microRNA 1972-1; microRNA 1972-2	chr16	-	15104178	15104254
16681313	4.62	3.21	0.48	0.12	2.65	0.0035	0.0282	XR_931876; XR_946936	LOC105376694	uncharacterized LOC105376694	chr1	-	8066074	8067529
16798204	5.41	4	0.39	0.17	2.65	0.0062	0.0429	uc001yxn.4; uc001yyb.4; AF400486; AF400487; BC016168; BC080646	IPW; SNRPN	imprinted in Prader-Willi syndrome (non-protein coding); small nuclear ribonucleoprotein polypeptide N	chr15	+	25332614	25332746
16759153	5.67	4.27	0.05	0.07	2.64	2.35e-06	0.0004	NM_007197; ENST00000229030; ENST00000539839; AB027464; BC070037; BC074997; BC074998; OTTHUMT00000399508; uc001uii.3	FZD10	frizzled class receptor 10	chr12	+	130647004	130650285
16956875	5.25	3.85	0.06	0.06	2.64	2.81e-06	0.0004	NM_016247; XM_011512871; XM_011512872; ENST00000193391; AB593127; AF157624; AF173155; OTTHUMT00000353256; uc003duq.2; uc010hpj.1; uc011bhe.2	IMPG2	interphotoreceptor matrix proteoglycan 2	chr3	-	100941390	101039419
16780069	10.97	9.57	0.08	0.12	2.64	6.15e-06	0.0005	NM_005842; XM_005266217; XM_006719753; XM_011534867; ENST00000377102; ENST00000377104; ENST00000540649; AF039843; BC004205; BC015745; BX648582; OTTHUMT00000045386; OTTHUMT00000045387; uc001vli.3; uc001vlj.3	SPRY2	sprouty RTK signaling antagonist 2	chr13	-	80910111	80915086
16832658	10.04	8.65	0.19	0.14	2.64	0.0001	0.0025	NM_020791; NM_025142; XM_011525060; ENST00000261716; ENST00000536202; ENST00000577583; ENST00000578653; ENST00000583121; ENST00000587277; AK024376; AY049015; BC133039; BC144067; OTTHUMT00000447789; OTTHUMT00000447790; OTTHUMT00000447791; OTTHUMT00000447792; OTTHUMT00000447793; OTTHUMT00000448648; uc002hdz.2; uc002heb.1; uc010wbe.2	TAOK1	TAO kinase 1	chr17	+	27717943	27879377
17125508	6.48	5.08	0.25	0.03	2.64	0.0001	0.0024				TCONS_l2_00030281	+	1	1559
16790803	9.36	7.96	0.04	0.37	2.64	0.0007	0.0089	NM_001289050; NM_016609; NM_020372; NR_110290; XM_005267747; XM_005267748; XR_245694; ENST00000206544; ENST00000354772; ENST00000397260; ENST00000397267; ENST00000473917; ENST00000474057; ENST00000474774; ENST00000556803; ENST00000557699; BC020565; BX647316; DQ658848; OTTHUMT00000071769; OTTHUMT00000157222; OTTHUMT00000157223; OTTHUMT00000157224; OTTHUMT00000157225; OTTHUMT00000157226; OTTHUMT000…	SLC22A17	solute carrier family 22, member 17	chr14	-	23815515	23822121
16995301	4.98	3.58	0.3	0.31	2.64	0.002	0.0182	NM_001161429; NM_145000; XM_006714452; XM_006714453; XM_006714454; XM_006714455; ENST00000296604; ENST00000502994; ENST00000505865; ENST00000515759; AK058151; AK302947; BC047660; OTTHUMT00000253773; OTTHUMT00000367549; OTTHUMT00000367550; OTTHUMT00000367551; uc003jkh.3; uc011cow.2	RANBP3L	RAN binding protein 3-like	chr5	-	36248536	36302216
16752185	11.11	9.7	0.43	0.43	2.64	0.0203	0.1056	NM_152637; ENST00000394252; ENST00000614691; AK290112; AY358508; OTTHUMT00000327271; uc010spr.2	METTL7B	methyltransferase like 7B	chr12	+	56075330	56078395
16815128	8.26	6.87	0.05	0.12	2.63	5.23e-06	0.0005	NM_001199107; NM_020705; ENST00000293970; ENST00000562105; ENST00000564879; ENST00000567020; ENST00000569874; ENST00000627285; ENST00000630263; AB449911; BC112389; BC127014; BC127015; OTTHUMT00000435636; OTTHUMT00000435637; OTTHUMT00000435639; OTTHUMT00000435640; OTTHUMT00000435641; OTTHUMT00000481757; OTTHUMT00000481758; uc002cqk.3; uc002cql.3; uc010bsm.3	TBC1D24	TBC1 domain family, member 24	chr16	+	2525147	2555734
17059551	10.03	8.63	0.1	0.18	2.63	4.85e-05	0.0015	NM_001256891; NM_001256892; NM_003130; NM_198901; XM_006716097; XM_011516528; ENST00000265729; ENST00000394641; ENST00000419179; ENST00000431660; ENST00000457606; ENST00000472930; ENST00000486860; ENST00000488015; ENST00000489079; ENST00000490437; AK295225; AK296601; BC011025; L12387; M32886; OTTHUMT00000253680; OTTHUMT00000335019; OTTHUMT00000335020; OTTHUMT00000336535; OTTHUMT00000336536; OTTHU…	SRI	sorcin	chr7	-	87834432	87856308
17121596	4.22	2.82	0.21	0.08	2.63	8.18e-05	0.002				TCONS_l2_00010613	+	1	587
16955535	6.98	5.59	0.16	0.3	2.63	0.0005	0.007	NM_003500; XM_005265505; XM_005265506; XM_006713340; XM_011534147; XM_011534148; ENST00000302819; ENST00000459701; ENST00000459888; ENST00000460921; ENST00000466689; ENST00000466810; ENST00000467738; ENST00000474098; ENST00000475143; ENST00000480791; ENST00000481527; ENST00000489472; ENST00000492530; AK298402; BC047700; OTTHUMT00000353541; OTTHUMT00000353542; OTTHUMT00000353544; OTTHUMT0000035354…	ACOX2	acyl-CoA oxidase 2, branched chain	chr3	-	58490863	58523046
17117888	4.3	2.9	0.36	0.08	2.63	0.0007	0.0086	ENST00000628473; OTTHUMT00000473382	ZEB2	zinc finger E-box binding homeobox 2	chr2	-	145121063	145282228
17118950	6.95	5.56	0.28	0	2.63	0.0016	0.0155				tc5083481	+	1	52
16984968	5.36	3.97	0.35	0.37	2.63	0.0019	0.018				chr5	+	56152975	56153078
16731337	4.16	2.77	0.42	0.18	2.63	0.0031	0.0256				chr11	+	112848075	112848142
16866974	9.75	8.36	0.08	0.1	2.62	4.56e-06	0.0004	NM_052847; ENST00000382159; ENST00000587867; AB010414; AF493874; BC014466; BC053630; OTTHUMT00000451345; OTTHUMT00000451346; uc002lwd.2; AK024465	GNG7	guanine nucleotide binding protein (G protein), gamma 7	chr19	-	2511218	2702746
17117695	5.75	4.36	0.1	0.03	2.62	6.02e-06	0.0005	XM_011522866; XM_011522867; XM_011522868; ENST00000570137; AK023660; OTTHUMT00000434727	CDYL2	chromodomain protein, Y-like 2	chr16	-	80620902	80636416
17026224	8.76	7.37	0.11	0.13	2.62	3.38e-05	0.0012				chr6_apd_hap1	+	2164645	2168849
16922865	5.19	3.8	0.18	0.19	2.62	0.0002	0.0035	NM_001278650; NM_006057; NM_033170; NM_033171; NM_033172; XR_920528; XR_920529; XR_920530; XR_937730; XR_937731; XR_937732; ENST00000343118; ENST00000380618; ENST00000380620; ENST00000398714; ENST00000475838; ENST00000615480; AB020337; AK292951; AY372061; BC104862; BC104864; DQ645734; DQ645735; DQ645737; OTTHUMT00000195008; OTTHUMT00000195009; OTTHUMT00000195010; uc002yyb.1; uc002yye.2; uc002yyf.…	B3GALT5	UDP-Gal:betaGlcNAc beta 1,3-galactosyltransferase 5	chr21	+	40928369	41034816
16990455	4.49	3.1	0.27	0.08	2.62	0.0002	0.0034				chr5	+	141543140	141548174
17016393	4.56	3.17	0.22	0.32	2.62	0.0007	0.0085	NM_005320; ENST00000244534; BC104874; BC111971; OTTHUMT00000040095; uc003nhd.3	HIST1H1D	histone cluster 1, H1d	chr6	-	26234440	26235216
17071577	5.76	4.37	0.31	0.18	2.62	0.0009	0.0101				chr8	+	103904104	103905836
17019698	7.42	6.03	0.19	0.37	2.62	0.001	0.0114	NM_001251973; NM_001251974; NM_005822; XM_006714948; XM_011514226; ENST00000306764; ENST00000330430; ENST00000371374; ENST00000405162; AY034085; AY034086; BC038509; D83407; OTTHUMT00000040782; OTTHUMT00000040783; OTTHUMT00000040784; uc003oyb.2; uc003oyc.2; uc003oyd.2	RCAN2	regulator of calcineurin 2	chr6	-	46188467	46459804
17004335	7.55	6.16	0.17	0.45	2.62	0.0031	0.0255				chr6	+	3177597	3177701
16788657	5.51	4.12	0.46	0.23	2.62	0.0044	0.0332	NR_003204; ENST00000363738; uc001yjb.3	SNORD114-11	small nucleolar RNA, C/D box 114-11	chr14	+	101434448	101434522
17047760	7.26	5.87	0.06	0	2.61	3.63e-06	0.0004	NR_038343; NR_038344; NR_038345; NR_038346; ENST00000414797; ENST00000422093; ENST00000424477; ENST00000426835; ENST00000429408; ENST00000435749; ENST00000442765; ENST00000446159; ENST00000448195; ENST00000448636; ENST00000451809; ENST00000452320; ENST00000611793; ENST00000612203; ENST00000612949; ENST00000613867; ENST00000613892; ENST00000614953; ENST00000616192; ENST00000616796; ENST00000617955…	MAGI2-AS3	MAGI2 antisense RNA 3	chr7	+	79082198	79100524
17045182	7.99	6.61	0.05	0.13	2.61	6.62e-06	0.0005	NM_030636; ENST00000242108; ENST00000444777; ENST00000468591; ENST00000487069; ENST00000534978; BC065518; OTTHUMT00000337602; OTTHUMT00000337604; OTTHUMT00000337605; OTTHUMT00000337606; uc003tfa.3; AF161370	EEPD1	endonuclease/exonuclease/phosphatase family domain containing 1	chr7	+	36192758	36341152
16830520	6.44	5.06	0.07	0.16	2.61	8.47e-06	0.0006	NM_001198622; NM_001198623; NM_001198624; NM_003808; NM_003809; NM_172087; NM_172088; NM_172089; NR_037146; NR_073490; ENST00000293825; ENST00000293826; ENST00000322272; ENST00000338784; ENST00000349228; ENST00000380535; ENST00000396542; ENST00000396545; ENST00000436057; ENST00000438470; ENST00000462619; ENST00000462811; ENST00000483039; ENST00000625791; AF030099; AF046888; AF055872; AF114011; AF…	TNFSF13; TNFSF12; TNFSF12-TNFSF13	tumor necrosis factor (ligand) superfamily, member 13; tumor necrosis factor (ligand) superfamily, member 12; TNFSF12-TNFSF13 readthrough	chr17	+	7452208	7464925
16736942	6.24	4.86	0.12	0.03	2.61	1.17e-05	0.0007	NM_001145399; NM_001584; XM_005253110; XM_005253111; XM_005253112; XM_005253114; XM_006718304; XM_011520345; XM_011520346; XM_011520347; XM_011520348; ENST00000358117; ENST00000448418; ENST00000524636; ENST00000524667; ENST00000525519; ENST00000526437; ENST00000528686; ENST00000529220; BC031582; OTTHUMT00000388154; OTTHUMT00000388155; OTTHUMT00000388156; OTTHUMT00000388157; OTTHUMT00000388158; OT…	MPPED2	metallophosphoesterase domain containing 2	chr11	-	30406040	30608419
16710126	9.62	8.24	0.03	0.21	2.61	2.14e-05	0.0009	NM_002775; ENST00000368984; ENST00000420892; AK290089; D87258; OTTHUMT00000050802; OTTHUMT00000128327; uc001lgj.2	HTRA1	HtrA serine peptidase 1	chr10	+	124221041	124274424
17061153	8.22	6.84	0.24	0.41	2.61	0.0049	0.0358				chr7	-	102312908	102319318
17020617	5.74	4.35	0.18	0.59	2.61	0.0075	0.0496	NR_125872; ENST00000419979; ENST00000604392; AB073651	LOC101928307	uncharacterized LOC101928307	chr6	-	69342555	69344216
16671264	8.18	6.8	0.11	0.09	2.6	6.9e-06	0.0005	NM_024330; ENST00000271857; ENST00000368659; ENST00000368660; ENST00000368661; ENST00000458027; ENST00000461269; ENST00000468044; ENST00000468403; ENST00000483574; ENST00000484014; ENST00000524676; ENST00000532853; ENST00000570870; ENST00000573307; ENST00000573411; ENST00000573508; ENST00000574381; ENST00000574889; ENST00000575439; ENST00000575532; ENST00000575951; ENST00000576109; ENST0000057684…	SLC27A3	solute carrier family 27 (fatty acid transporter), member 3	chr1	+	153746830	153752633
16785938	7.69	6.31	0.13	0.14	2.6	6.33e-05	0.0017	NM_015351; ENST00000256367; OTTHUMT00000417024; uc001xmi.2	TTC9	tetratricopeptide repeat domain 9	chr14	+	71108504	71142077
16728980	5.11	3.74	0.24	0.01	2.6	9.37e-05	0.0022				chr11	+	74108594	74196787
16678496	8.13	6.76	0.17	0.21	2.6	0.0002	0.0032	NM_175055; ENST00000620438; AK091220; BC100855; BC100856; BC100857; BC100858; BC137467; BC137468; OTTHUMT00000096597; uc001hsz.3	HIST3H2BB	histone cluster 3, H2bb	chr1	+	228645808	228646259
16788542	5.23	3.85	0.22	0.17	2.6	0.0003	0.0044	NR_024149; ENST00000553421; ENST00000553465; ENST00000553584; ENST00000554323; ENST00000554852; ENST00000556475; ENST00000614605; uc010txl.1	MEG8	maternally expressed 8 (non-protein coding)	chr14	+	101360441	101402816
16732584	7.52	6.14	0.25	0.14	2.6	0.0006	0.0075	NM_003105; XM_011542963; XM_011542964; XM_011542965; XM_011542966; XM_011542967; ENST00000260197; ENST00000524633; ENST00000524873; ENST00000525532; ENST00000527649; ENST00000527934; ENST00000528339; ENST00000529445; ENST00000530365; ENST00000532451; ENST00000532694; ENST00000534286; ENST00000534754; AK294404; AK295090; AK295878; AK302589; AK316340; BC137171; OTTHUMT00000387626; OTTHUMT0000038762…	SORL1	sortilin-related receptor, L(DLR class) A repeats containing	chr11	+	121322912	121504471
17081299	6.64	5.27	0.07	0.1	2.59	5.64e-06	0.0005	NM_001204824; NM_004519; XM_005250914; XM_006716555; XM_011517026; ENST00000388996; ENST00000519445; ENST00000519589; ENST00000521134; ENST00000621976; AB208890; AK296293; OTTHUMT00000268621; OTTHUMT00000379574; OTTHUMT00000379575; OTTHUMT00000379576; uc003yti.3; uc003ytj.3; uc010mdt.3	KCNQ3	potassium channel, voltage gated KQT-like subfamily Q, member 3	chr8	-	133133105	133493200
17118319	8.58	7.21	0.05	0.17	2.59	1.18e-05	0.0007	NM_003747; XM_006716263; XM_011543847; ENST00000310430; OTTHUMT00000206935; uc003wss.3; uc011kww.2	TNKS	tankyrase, TRF1-interacting ankyrin-related ADP-ribose polymerase	chr8	+	9413424	9639856
16723422	7.83	6.46	0.16	0.18	2.59	0.0001	0.0027	NM_012194; XM_005252847; XM_005252848; XM_011519969; XM_011519970; ENST00000265654; ENST00000321505; ENST00000526400; AK124395; OTTHUMT00000317998; OTTHUMT00000388664; OTTHUMT00000389783; U10991; uc001mun.1; uc021qfs.1	KIAA1549L	KIAA1549-like	chr11	+	33563618	33695648
16843049	8.78	7.41	0.15	0.13	2.59	0.0001	0.0024	NM_001282129; NM_001282130; NM_001282131; NM_033389; XM_005258058; XM_005258059; XM_005258060; XM_006722149; XM_011525402; XM_011525403; XM_011525404; XM_011525405; XM_011525406; XM_011525407; ENST00000269033; ENST00000324677; ENST00000394848; ENST00000540801; ENST00000577483; ENST00000578411; ENST00000579040; ENST00000579954; ENST00000590153; ENST00000592397; AB072358; AB072359; AB099290; AK2964…	SSH2	slingshot protein phosphatase 2	chr17	-	27952956	28257170
16994260	4.94	3.57	0.18	0.07	2.59	0.0002	0.0037	NR_039984; ENST00000501071; BC043282; uc003jeh.2	LOC729506	uncharacterized LOC729506	chr5	-	8333596	8457677
16975803	9.01	7.63	0.24	0.13	2.59	0.0003	0.0046	NM_015030; XM_005248090; XM_005248093; XM_011513680; XM_011513681; XM_011513682; XM_011513683; XM_011513684; XM_011513685; XR_925126; ENST00000302806; ENST00000358350; ENST00000502520; ENST00000502925; ENST00000503238; ENST00000503339; ENST00000505437; ENST00000505759; ENST00000506685; ENST00000507711; ENST00000507873; ENST00000509886; ENST00000511343; ENST00000512297; ENST00000512810; ENST000005…	FRYL	FRY like transcription coactivator	chr4	-	48499378	48782339
16832263	5.05	3.68	0.3	0.23	2.59	0.0014	0.0144				chr17	+	21117671	21133348
17079517	8.71	7.34	0.24	0.46	2.59	0.0092	0.0586	XR_928448; XR_957363; ENST00000521696	LOC105375666	uncharacterized LOC105375666	chr8	-	100008991	100025272
16837128	9.94	8.57	0.04	0.14	2.58	7.23e-06	0.0005	NM_002737; XM_011524989; XM_011524990; XM_011524991; XM_011524992; ENST00000284384; ENST00000413366; ENST00000578063; ENST00000583361; ENST00000583775; AB209475; AB451258; AF035594; AY633609; BC053321; BC109273; BC109274; OTTHUMT00000446950; OTTHUMT00000446975; OTTHUMT00000446976; OTTHUMT00000446977; OTTHUMT00000446978; uc002jfo.1; uc002jfp.1	PRKCA	protein kinase C, alpha	chr17	+	64298926	64806862
16830461	10.01	8.64	0.07	0.13	2.58	9.47e-06	0.0006	NM_001303460; NM_004112; NR_130156; ENST00000293829; ENST00000572907; ENST00000575082; ENST00000575235; ENST00000575398; ENST00000576328; AB209390; AK293131; AY049782; BC032502; BC108265; OTTHUMT00000226939; OTTHUMT00000440993; OTTHUMT00000440996; OTTHUMT00000440997; OTTHUMT00000440998; OTTHUMT00000440999; U66199; uc002ggz.3; uc010cmh.1; uc010cmi.3; uc010vtx.2	FGF11	fibroblast growth factor 11	chr17	+	7342689	7348256
16822595	8.28	6.92	0.1	0.13	2.58	1.88e-05	0.0009	NM_022773; NR_033645; NR_033646; NR_036442; XM_006720926; XM_006720928; XM_006720929; XM_011522614; XM_011522615; XM_011522616; XM_011522617; XM_011522618; XR_429646; XR_932903; XR_932904; ENST00000262301; ENST00000543238; ENST00000545827; ENST00000562226; ENST00000562380; ENST00000562570; ENST00000563837; ENST00000563863; ENST00000565069; ENST00000565139; ENST00000565198; ENST00000565276; ENST00…	LMF1	lipase maturation factor 1	chr16	-	903634	1031318
16665687	8.38	7.02	0.1	0.17	2.58	4.28e-05	0.0014	NM_001256864; NM_001256865; NM_014787; XM_011542483; XM_011542484; XM_011542485; XM_011542486; XM_011542487; XM_011542488; XM_011542489; ENST00000263441; ENST00000371069; ENST00000395325; ENST00000463018; ENST00000472787; ENST00000483402; ENST00000494710; ENST00000498720; AK296408; BC051722; BC109279; BC109280; OTTHUMT00000025134; OTTHUMT00000025135; OTTHUMT00000025137; OTTHUMT00000025138; OTTHUM…	DNAJC6	DnaJ (Hsp40) homolog, subfamily C, member 6	chr1	+	65713902	65881689
16788667	4.51	3.14	0.12	0.09	2.58	6.03e-05	0.0017	NR_003209; ENST00000363044; uc001yjg.3	SNORD114-16	small nucleolar RNA, C/D box 114-16	chr14	+	101439932	101440001
16924620	5.78	4.42	0.06	0.22	2.58	6.2e-05	0.0017	NM_007038; XM_011529448; ENST00000284987; AF086299; AF142099; BC093775; BC093777; OTTHUMT00000171648; uc002ymg.3; AF086358	ADAMTS5	ADAM metallopeptidase with thrombospondin type 1 motif 5	chr21	-	28290231	28339439
17061662	10.24	8.87	0.25	0.21	2.58	0.0007	0.0086	NM_002291; XM_011516203; ENST00000222399; ENST00000393559; ENST00000393560; ENST00000393561; ENST00000439976; ENST00000468518; ENST00000468999; ENST00000472714; ENST00000474380; ENST00000476039; ENST00000479448; ENST00000491196; AK303501; BC113455; BX648251; M20206; M61916; OTTHUMT00000314584; OTTHUMT00000314585; OTTHUMT00000314586; OTTHUMT00000314587; OTTHUMT00000314588; OTTHUMT00000314589; OTTH…	LAMB1	laminin, beta 1	chr7	-	107564244	107643804
16969911	8.36	6.99	0.22	0.22	2.58	0.0013	0.0135	NM_001127493; NM_001148; NM_020977; XM_005262942; XM_005262945; XM_005262948; XM_006714188; XM_006714189; XM_006714190; XM_006714191; XM_006714192; XM_006714193; XM_006714194; XM_011531891; ENST00000264366; ENST00000357077; ENST00000394537; ENST00000502701; ENST00000503271; ENST00000503423; ENST00000504415; ENST00000504454; ENST00000504887; ENST00000505342; ENST00000506344; ENST00000506722; ENST0…	ANK2	ankyrin 2, neuronal	chr4	+	113739239	114309884
16990298	5.9	4.54	0.44	0.2	2.58	0.005	0.0366	NM_018931; ENST00000354757; ENST00000624887; AF152490; AF217747; AK299719; BC112132; BC113611; OTTHUMT00000251813; OTTHUMT00000478889; uc003liy.3	PCDHB11	protocadherin beta 11	chr5	+	140579183	140582618
16912939	5.85	4.48	0.34	0.65	2.58	0.027	0.1307	NR_030374; ENST00000385262; uc021wcb.1	MIR644A	microRNA 644a	chr20	+	33054130	33054223
16900022	8.2	6.84	0.05	0.04	2.57	3.32e-06	0.0004	NM_001304526; NM_016618; ENST00000347055; BC015927; BC107580; EF413023; OTTHUMT00000252664; uc002sso.1; uc002ssp.1	KRCC1	lysine-rich coiled-coil 1	chr2	-	88326724	88355248
16837405	5.31	3.95	0.14	0.1	2.57	1.96e-05	0.0009	NR_110124; NR_110132; ENST00000472655; ENST00000538693; ENST00000538810	LINC01152	long intergenic non-protein coding RNA 1152	chr17	+	70026432	70035822
16964415	6.6	5.24	0.18	0.15	2.57	4.99e-05	0.0015	NM_002926; NM_198227; NM_198229; XM_006713905; XM_006713906; XM_006713907; XM_011513542; XM_011513543; XR_427479; XR_924987; ENST00000336727; ENST00000338806; ENST00000344733; ENST00000382788; ENST00000502947; ENST00000503041; ENST00000504194; ENST00000505570; ENST00000506631; ENST00000506998; ENST00000507041; ENST00000507246; ENST00000508158; ENST00000509746; ENST00000509772; ENST00000510803; EN…	RGS12	regulator of G-protein signaling 12	chr4	+	3294755	3441640
16701119	6.47	5.11	0.23	0.1	2.57	0.0001	0.0027	NM_001195811; NM_001195812; NM_152666; XM_006711752; XM_011544115; XM_011544116; XM_011544117; XM_011544118; XM_011544119; XM_011544120; XM_011544121; XM_011544122; ENST00000314833; ENST00000366545; ENST00000427495; ENST00000442594; ENST00000467561; ENST00000474177; ENST00000536534; AK295421; AY461578; BC101373; BC101374; BC101375; OTTHUMT00000096187; OTTHUMT00000096188; OTTHUMT00000096189; OTTHU…	PLD5	phospholipase D family, member 5	chr1	-	242251689	242687998
16746450	8	6.63	0.14	0.22	2.57	0.0002	0.0033	NM_018644; NM_054025; XM_005271506; XM_005271508; XM_011542751; XM_011542752; XM_011542753; XM_011542754; XM_011542755; ENST00000312527; ENST00000392580; ENST00000524765; ENST00000531510; ENST00000531778; AB029396; AF131769; AK299637; BC010466; CR457098; OTTHUMT00000393637; OTTHUMT00000393638; OTTHUMT00000393639; OTTHUMT00000393640; uc001qhq.3; uc001qhr.3; uc010scv.1	B3GAT1	beta-1,3-glucuronyltransferase 1	chr11	-	134248398	134281812
16798228	5.21	3.85	0.12	0.43	2.57	0.0005	0.0069	NR_003340; ENST00000516006	SNORD116-26	small nucleolar RNA, C/D box 116-26	chr15	+	25344645	25344742
17050249	6.01	4.65	0.03	0.56	2.57	0.0025	0.022				chr7	+	107243808	107243952
17117973	5.55	4.19	0.79	0.29	2.57	0.0413	0.1801				chr22	-	36340583	36340954
16955939	9.5	8.14	0.06	0.09	2.56	7.94e-06	0.0006	NM_015541; XM_011533578; XM_011533579; ENST00000273261; ENST00000383703; ENST00000475366; ENST00000491821; ENST00000495037; ENST00000495671; ENST00000496559; ENST00000497721; ENST00000498287; AB050468; AF381545; AK126745; AK294984; AY730707; BC071561; BC140907; OTTHUMT00000351930; OTTHUMT00000351931; OTTHUMT00000351933; OTTHUMT00000351934; OTTHUMT00000351935; OTTHUMT00000351936; OTTHUMT0000035193…	LRIG1	leucine-rich repeats and immunoglobulin-like domains 1	chr3	-	66429221	66551687
16950541	6.5	5.14	0.1	0.04	2.56	1.28e-05	0.0007	NM_198560; XM_011533693; ENST00000287585; ENST00000495730; ENST00000498277; AY278320; OTTHUMT00000338298; OTTHUMT00000338300; OTTHUMT00000338301; uc003bry.3	LHFPL4	lipoma HMGIC fusion partner-like 4	chr3	-	9539888	9595486
16816424	8.28	6.92	0.12	0.14	2.56	6.76e-05	0.0018	NM_001308157; NM_016524; XM_005255362; XM_011545865; XM_011545866; XM_011545868; XM_011545869; XM_011545870; XM_011545871; XM_011545872; ENST00000355377; ENST00000562034; ENST00000562274; ENST00000562711; ENST00000565183; ENST00000566261; ENST00000568115; ENST00000568433; ENST00000570264; AF220560; AK226136; AK296000; BC004518; OTTHUMT00000254286; OTTHUMT00000435873; OTTHUMT00000435874; OTTHUMT00…	SYT17	synaptotagmin XVII	chr16	+	19179571	19279652
17043882	6.16	4.8	0.08	0.28	2.56	0.0001	0.0023	NM_001204144; NM_001204145; NM_001204146; NM_001204147; NM_001204148; NM_014707; NM_058176; NM_178423; NM_178425; XM_011515626; XM_011515627; XM_011515628; XM_011515629; XM_011515630; XM_011515631; XM_011515632; XM_011515633; XM_011515634; XM_011515635; XM_011515636; XM_011515637; XM_011515638; XM_011515639; XM_011515640; XM_011515641; XM_011515642; XM_011515643; XM_011515644; XM_011515645; XM_01…	HDAC9	histone deacetylase 9	chr7	+	18126572	19036993
16835016	7.99	6.64	0.19	0.1	2.56	0.0003	0.0053	NM_001123066; NM_001123067; NM_001203251; NM_001203252; NM_005910; NM_016834; NM_016835; NM_016841; XM_005257362; XM_005257364; XM_005257365; XM_005257366; XM_005257367; XM_005257368; XM_005257369; XM_005257370; XM_005257371; XM_005257372; XM_006725616; XM_006725617; XM_006725618; XM_006725619; XM_006725620; XM_006725621; XM_006725622; XM_006725623; XM_006725624; XM_006725625; ENST00000262410; EN…	MAPT	microtubule associated protein tau	chr17	+	43971748	44105703
16675874	7.72	6.36	0.2	0.26	2.56	0.0005	0.0069	NM_198149; NR_030775; XM_006711184; ENST00000362011; ENST00000464117; ENST00000481699; AK294106; AK316312; AY358589; BC104444; BC104445; BC111855; OTTHUMT00000087096; OTTHUMT00000087097; OTTHUMT00000087098; uc001gxa.3; uc021phk.1	SHISA4	shisa family member 4	chr1	+	201857797	201861715
16813267	7.54	6.18	0.31	0.06	2.56	0.001	0.0113				chr15	-	90617747	90625439
16677971	4.88	3.53	0.65	0.25	2.56	0.0302	0.1425				chr1	+	224910169	224910243
16938271	10.06	8.71	0.02	0.06	2.55	1.81e-06	0.0003	NM_003884; XM_005265528; XM_011534206; XR_245162; ENST00000263754; ENST00000426228; ENST00000468111; ENST00000468400; ENST00000469085; BC060823; BC070075; OTTHUMT00000252880; OTTHUMT00000340005; OTTHUMT00000340006; OTTHUMT00000340007; OTTHUMT00000340008; U57317; uc003cbq.3	KAT2B	K(lysine) acetyltransferase 2B	chr3	+	20081515	20195896
17123360	10.01	8.66	0.1	0.12	2.55	1.38e-05	0.0007				TCONS_l2_00019664	+	1	1385
17086473	4.59	3.25	0.11	0.13	2.55	1.39e-05	0.0007	NR_049794; ENST00000415801; BC036850	GAS1RR	GAS1 adjacent regulatory RNA	chr9	+	89562801	89618374
17047985	8.76	7.41	0.09	0.14	2.55	1.45e-05	0.0007	NM_004194; NM_016351; NM_021721; NM_021722; NM_021723; XM_005250445; XM_006716028; XM_006716029; XM_011516318; XM_011516319; XM_011516320; XM_011516321; XM_011516322; XM_011516323; XM_011516324; ENST00000265727; ENST00000398201; ENST00000398203; ENST00000398204; ENST00000398209; ENST00000412441; ENST00000413139; ENST00000426930; ENST00000439864; ENST00000478920; AB009671; AF073291; AF155381; AF15…	ADAM22	ADAM metallopeptidase domain 22	chr7	+	87563458	87832204
16784008	6.99	5.64	0.12	0.17	2.55	2.13e-05	0.0009	NM_001127713; NM_015915; NM_181598; ENST00000358385; ENST00000441560; ENST00000553509; ENST00000553746; ENST00000554886; ENST00000555266; ENST00000555960; ENST00000556067; ENST00000556478; ENST00000557735; AF131801; AF444143; AK290185; AY032844; BC010708; CR457153; OTTHUMT00000276884; OTTHUMT00000410924; OTTHUMT00000410925; OTTHUMT00000410926; OTTHUMT00000410927; OTTHUMT00000410928; OTTHUMT000004…	ATL1	atlastin GTPase 1	chr14	+	50999227	51099786
16948320	9.03	7.68	0.11	0.15	2.55	3.18e-05	0.0012	NM_003940; XM_011513269; ENST00000263966; ENST00000482333; ENST00000496897; ENST00000497155; ENST00000497380; AK290338; AK302404; BC016146; HM138083; OTTHUMT00000349617; OTTHUMT00000349618; OTTHUMT00000349619; OTTHUMT00000349621; OTTHUMT00000349622; U75362; uc003fkh.3	USP13	ubiquitin specific peptidase 13 (isopeptidase T-3)	chr3	+	179370543	179507189
16835972	6.73	5.38	0.08	0.27	2.55	9.07e-05	0.0021	NM_001256324; NM_001256325; NM_001256326; NM_001256327; NM_001256328; NM_001256329; NM_001256330; NM_001256331; NM_001256332; NM_001256333; NM_001256334; NM_001256359; NM_001256360; NM_001256361; NM_018896; NM_198376; NM_198377; NM_198378; NM_198379; NM_198380; NM_198382; NM_198383; NM_198384; NM_198385; NM_198386; NM_198387; NM_198388; NM_198396; NR_046054; NR_046055; NR_046056; NR_046057; NR_04…	CACNA1G	calcium channel, voltage-dependent, T type, alpha 1G subunit	chr17	+	48638429	48704835
16678501	8.89	7.54	0.15	0.08	2.55	0.0001	0.0023	NM_001010858; ENST00000305943; ENST00000482739; BC053571; BC080645; OTTHUMT00000096590; OTTHUMT00000096591; uc001htb.3	RNF187	ring finger protein 187	chr1	+	228674762	228683889
16781177	7.72	6.37	0.24	0.12	2.55	0.0004	0.0061	NR_034002; BC064982; BC080517	MCF2L-AS1	MCF2L antisense RNA 1	chr13	-	113621798	113623138
17092512	5.87	4.52	0.16	0.35	2.55	0.0006	0.0077	NM_178566; XM_006716760; XM_011517851; XM_011517852; XM_011517853; XM_011517854; XM_011517855; ENST00000380916; ENST00000497966; AF161360; AK127313; AK292960; BC042558; OTTHUMT00000051748; OTTHUMT00000051749; uc003zlg.2; uc003zlh.2	ZDHHC21	zinc finger, DHHC-type containing 21	chr9	-	14611069	14693480
16864849	6.18	4.83	0.37	0.19	2.55	0.0022	0.0199	NM_032423; XM_005259323; XM_006723418; XM_011527392; XM_011527393; XM_011527394; ENST00000360465; ENST00000391787; ENST00000391788; ENST00000436397; ENST00000448954; ENST00000479718; ENST00000493272; ENST00000494167; ENST00000531472; ENST00000598479; AK056552; AL832630; AL833325; BC101712; BC111950; BX640670; OTTHUMT00000344336; OTTHUMT00000344337; OTTHUMT00000344338; OTTHUMT00000344339; OTTHUMT0…	ZNF528	zinc finger protein 528	chr19	+	52901102	52921657
17075360	5.02	3.67	0.44	0.09	2.55	0.0022	0.0197				chr8	-	22398146	22402918
17114548	6.03	4.68	0.02	0.58	2.55	0.0036	0.0285				chrX	-	135923090	135929956
16942743	7.49	6.14	0.42	0.29	2.55	0.0095	0.0598	NM_001128929; NM_001290039; NM_001290040; NM_001290065; NM_002942; XM_011533981; XM_011533982; XM_011533983; XM_011533984; XM_011533985; ENST00000332191; ENST00000461745; ENST00000469233; ENST00000470802; ENST00000471893; ENST00000473767; ENST00000475334; ENST00000487694; ENST00000490534; ENST00000490991; ENST00000602589; ENST00000614793; AK074780; BC064374; BC146772; BX648828; DQ533873; DQ533874…	ROBO2	roundabout guidance receptor 2	chr3	+	75955846	77699115
16833629	7.07	5.72	0.05	0.09	2.54	3.47e-06	0.0004	NM_001199417; XM_006721991; XM_006721992; XM_006721993; XM_006721994; XM_006725330; XM_006725331; XM_006725332; XM_006725333; XM_011525073; XM_011525074; XM_011525075; XM_011525076; XM_011525077; XM_011546814; XM_011546815; XM_011546816; XM_011546817; XM_011546818; XR_429909; XR_430785; ENST00000610551; ENST00000614693; ENST00000616767; ENST00000616909; ENST00000618942; ENST00000619156; ENST00000…	ARHGAP23	Rho GTPase activating protein 23	chr17	+	36584720	36668628
16916352	8.41	7.07	0.05	0.08	2.54	4.19e-06	0.0004	NM_080725; ENST00000381962; AF075053; AY427953; BC032604; BC047707; OTTHUMT00000077479	SRXN1	sulfiredoxin 1	chr20	-	627259	634014
16747394	9.38	8.04	0.09	0.13	2.54	1.97e-05	0.0009	NM_002824; XM_011520987; ENST00000309083; ENST00000389462; ENST00000538057; ENST00000540667; ENST00000540828; ENST00000540874; ENST00000619580; BC017025; M24398; OTTHUMT00000402838; OTTHUMT00000402839; OTTHUMT00000402840; OTTHUMT00000402841; OTTHUMT00000402842; OTTHUMT00000402843; uc001qqq.3; uc001qqr.3	PTMS	parathymosin	chr12	+	6874682	6880118
16951567	6.98	5.63	0.15	0.05	2.54	2.22e-05	0.0009	NM_000461; NM_001128176; NM_001128177; NM_001252634; XM_005265421; XM_005265423; XM_005265424; XM_006713317; XM_006713318; XM_011534046; XM_011534047; XM_011534048; XM_011534049; XM_011534050; XM_011534051; XM_011534052; XM_011534053; ENST00000280696; ENST00000356447; ENST00000396671; ENST00000413780; ENST00000415021; ENST00000416420; ENST00000418247; ENST00000428492; ENST00000431815; ENST0000044…	THRB	thyroid hormone receptor, beta	chr3	-	24158644	24536773
17000680	7.01	5.66	0.14	0.19	2.54	0.0002	0.0037	NM_001184935; NM_004883; NM_013981; NM_013982; NM_013983; XM_005268533; XM_006714808; XM_006714810; XM_011537710; XM_011537711; XM_011537712; XM_011537713; XR_944342; ENST00000289409; ENST00000289422; ENST00000340391; ENST00000358522; ENST00000361474; ENST00000378238; ENST00000518130; ENST00000519478; ENST00000541337; AB005060; AK124504; BC103983; BC103984; BC114333; BC114334; OTTHUMT00000251340;…	NRG2	neuregulin 2	chr5	-	139226364	139422884
16823799	6.01	4.67	0.3	0.18	2.54	0.0009	0.0103	NM_000833; NM_001134407; NM_001134408; XM_011522456; XM_011522457; XM_011522458; XM_011522459; XM_011522460; XM_011522461; ENST00000330684; ENST00000396573; ENST00000396575; ENST00000461292; ENST00000463531; ENST00000535259; ENST00000562109; ENST00000566665; ENST00000566670; ENST00000566683; ENST00000568247; AK295620; BC117131; BC143273; U09002; U90277; uc002czo.4; uc002czr.4; uc010buk.3; uc010uy…	GRIN2A	glutamate receptor, ionotropic, N-methyl D-aspartate 2A	chr16	-	9847261	10276611
16758128	4.44	3.1	0.39	0.18	2.54	0.0018	0.0172				chr12	+	122042807	122042917
16672426	6.5	5.15	0.43	0.17	2.54	0.003	0.0251				chr1	+	159148263	159148349
16794278	6.01	4.66	0.45	0	2.54	0.0031	0.0253	NM_001130417; NM_033262; NM_058240; NM_182932; NM_182936; NM_183002; NR_104122; XM_005268017; XM_005268018; XM_006720240; XM_011537101; XM_011537102; ENST00000216568; ENST00000356921; ENST00000357887; ENST00000381269; ENST00000394330; ENST00000494208; ENST00000528359; ENST00000533541; ENST00000533899; ENST00000534137; AF510501; AF510502; AF510503; AJ304852; BC142969; OTTHUMT00000277058; OTTHUMT00…	SLC8A3	solute carrier family 8 (sodium/calcium exchanger), member 3	chr14	-	70510934	70655787
17091271	4.4	3.05	0.52	0.27	2.54	0.0093	0.0588				chr9	+	139496967	139497062
16788566	3.72	2.37	0.72	0.13	2.54	0.0188	0.0996				chr14	+	101382173	101382230
16834785	7.08	5.74	0.09	0.09	2.53	6.15e-06	0.0005	NM_001466; ENST00000315323; AB017364; BC113402; BC113404; L37882; OTTHUMT00000457806; uc002igx.2	FZD2	frizzled class receptor 2	chr17	+	42634812	42638630
16910728	9.21	7.87	0.04	0.12	2.53	9.54e-06	0.0006	NM_001040022; NM_001040023; NM_080792; XM_005260669; XM_005260670; XM_006723545; XM_006723546; XM_006723547; XM_011529172; XM_011529173; ENST00000356025; ENST00000358771; ENST00000400068; ENST00000622179; AB023430; AK290776; AK298243; BC026692; BC033092; BC038510; BC075849; D86043; OTTHUMT00000077568; OTTHUMT00000251762; OTTHUMT00000251763; uc002wfq.3; uc002wfr.3; uc002wfs.3; uc002wft.3; uc010zps…	SIRPA	signal-regulatory protein alpha	chr20	+	1874813	1920543
17063930	7.06	5.72	0.1	0.1	2.53	1.26e-05	0.0007	NM_001031690; NM_001278297; NM_014690; XM_005250073; XM_006716186; ENST00000409222; ENST00000409346; ENST00000409408; ENST00000409578; ENST00000410085; ENST00000443739; ENST00000519161; ENST00000519279; ENST00000521347; AK124557; AK291470; AL832579; BC045611; BC050543; OTTHUMT00000327425; OTTHUMT00000328054; OTTHUMT00000328055; OTTHUMT00000328056; OTTHUMT00000328057; OTTHUMT00000328058; OTTHUMT00…	FAM131B	family with sequence similarity 131, member B	chr7	-	143050493	143059863
16766627	9.27	7.93	0.11	0.05	2.53	1.65e-05	0.0008	NM_001276468; NM_001276469; NM_001478; XM_005268773; XM_011538147; XM_011538148; ENST00000341156; ENST00000418555; ENST00000449184; ENST00000547741; ENST00000548487; ENST00000548888; ENST00000549391; ENST00000550764; ENST00000550943; ENST00000551220; ENST00000551925; ENST00000552219; ENST00000552350; ENST00000552468; ENST00000552798; ENST00000553142; AB209460; AK127448; AK289690; AK293432; AK2998…	B4GALNT1	beta-1,4-N-acetyl-galactosaminyl transferase 1	chr12	-	58017193	58027138
17093090	7.21	5.87	0.11	0.14	2.53	2.54e-05	0.001	NM_014314; ENST00000379868; ENST00000379883; AF038963; AK125989; AK301678; BC107731; BC132786; BC136610; OTTHUMT00000052011; OTTHUMT00000207461; uc003zra.3; uc010mji.3; uc010mjj.3; uc010mjk.1; uc011lnr.1	DDX58	DEAD (Asp-Glu-Ala-Asp) box polypeptide 58	chr9	-	32455300	32526322
17108779	6.21	4.87	0.15	0.13	2.53	4.52e-05	0.0014	NM_001669; XM_005274514; XM_005274515; XM_005274516; ENST00000217890; ENST00000381154; ENST00000458014; ENST00000494870; ENST00000495294; ENST00000559324; AF160499; BC020229; BC080179; OTTHUMT00000055635; OTTHUMT00000055636; OTTHUMT00000055637; OTTHUMT00000055638; OTTHUMT00000055640; OTTHUMT00000418820; uc004cqy.3; uc004crb.4; X83572	ARSD	arylsulfatase D	chrX	-	2822011	2847416
16974121	7.21	5.87	0.15	0.04	2.53	7.66e-05	0.0019	NM_001134647; NM_198595; XM_006713908; XM_006713909; XM_011513544; XM_011513545; XM_011513546; ENST00000358461; ENST00000360265; ENST00000382543; ENST00000420658; ENST00000505447; ENST00000508415; ENST00000513842; ENST00000513856; ENST00000612691; ENST00000614385; AF188700; AK127962; AK290807; AK297631; BC032777; OTTHUMT00000246842; OTTHUMT00000358893; OTTHUMT00000358894; OTTHUMT00000358895; OTTH…	AFAP1	actin filament associated protein 1	chr4	-	7760440	7941653
16668726	7.62	6.28	0.23	0.13	2.53	0.0001	0.0028	NR_038951; NR_038952; ENST00000430373; ENST00000524935	FAM212B-AS1	FAM212B antisense RNA 1	chr1	+	112282463	112290420
16864883	6.29	4.95	0.17	0.21	2.53	0.0001	0.0026	NM_001039886; XM_005258906; XM_005258907; XM_005258909; XM_011526954; XR_935830; XR_935831; XR_935832; ENST00000359798; ENST00000461779; ENST00000487863; ENST00000611267; BC017109; BC033230; BC130351; BC130353; OTTHUMT00000350447; OTTHUMT00000350458; OTTHUMT00000350487; OTTHUMT00000473236; uc002pzq.2; uc010epq.1; uc010epr.2	ZNF808; RPL39P34	zinc finger protein 808; ribosomal protein L39 pseudogene 34	chr19	+	53030905	53067717
17016366	7.34	6	0.08	0.33	2.53	0.0002	0.0034	NM_003513; ENST00000615868; BC125140; OTTHUMT00000040082; uc003nft.1	HIST1H2AB	histone cluster 1, H2ab	chr6	-	26033320	26033796
17124480	4.64	3.3	0.21	0.04	2.53	0.0005	0.0068				TCONS_l2_00025881	+	1	834
17073172	8.03	6.69	0.18	0.23	2.53	0.0007	0.0083	NM_001702; XM_011517199; XM_011517200; XM_011517201; XM_011517202; XR_928342; ENST00000323289; ENST00000517894; ENST00000518812; ENST00000518820; ENST00000521208; AB005297; AK123982	ADGRB1	adhesion G protein-coupled receptor B1	chr8	+	143530791	143626370
16703659	6.29	4.95	0.33	0.17	2.53	0.0008	0.0093	XM_011519310; XM_011519313; AB209539	MAP3K8	mitogen-activated protein kinase kinase kinase 8	chr10	+	30725515	30725576
16726081	5.44	4.11	0.1	0.34	2.53	0.0008	0.0093	NM_004585; ENST00000255688; ENST00000354445; ENST00000439013; ENST00000537871; ENST00000544107; AB030815; AB453252; AF060228; AF092922; AK293357; BC009678; OTTHUMT00000396627; OTTHUMT00000396628; OTTHUMT00000396629; OTTHUMT00000396630; uc001nxf.4	RARRES3	retinoic acid receptor responder (tazarotene induced) 3	chr11	+	63304273	63313934
17092531	5.05	3.71	0.34	0.15	2.53	0.001	0.0109	NM_001177704; NM_144966; XM_005251382; XM_005251384; XM_006716726; XM_006716728; XM_006716729; XM_011517748; XM_011517749; XM_011517750; XM_011517751; XM_011517752; XM_011517753; XM_011517754; XM_011517755; XM_011517756; XM_011517757; XM_011517758; XR_929188; XR_929190; ENST00000380875; ENST00000380880; ENST00000380894; ENST00000422223; ENST00000427623; ENST00000485068; ENST00000486223; ENST00000…	FREM1	FRAS1 related extracellular matrix 1	chr9	-	14734664	14910993
17094766	5.31	3.98	0.23	0.04	2.53	0.001	0.011	NM_001007470; NM_001007471; NM_020952; NM_024971; NM_206944; NM_206945; NM_206946; NM_206947; NM_206948; XM_011519035; XM_011519036; XM_011519037; XM_011519038; XM_011519039; XM_011519040; XM_011519041; XM_011519042; XM_011519043; XM_011519044; XM_011519045; XM_011519046; XM_011519047; ENST00000354500; ENST00000357533; ENST00000358082; ENST00000360823; ENST00000361823; ENST00000377097; ENST000003…	TRPM3	transient receptor potential cation channel, subfamily M, member 3	chr9	-	73149949	74061820
16781059	7.77	6.43	0.26	0.35	2.53	0.0017	0.0162	NM_001286721; NM_017664; NR_104586; NR_104587; ENST00000267339; ENST00000310847; ENST00000460846; ENST00000463156; ENST00000464579; ENST00000465753; ENST00000475809; ENST00000485844; ENST00000489973; ENST00000494859; ENST00000603993; AK094222; AK095763; AK123341; AK124233; AK125100; BC001727; BC039715; OTTHUMT00000045781; OTTHUMT00000045782; OTTHUMT00000045783; OTTHUMT00000045784; OTTHUMT00000045…	ANKRD10; ANKRD10-IT1	ankyrin repeat domain 10; ANKRD10 intronic transcript 1	chr13	-	111530887	111567416
16788649	3.95	2.61	0.45	0.17	2.53	0.0034	0.0271	NR_003199; ENST00000362520; uc001yix.1	SNORD114-7	small nucleolar RNA, C/D box 114-7	chr14	+	101429391	101429467
17005611	4.59	3.26	0.38	0.46	2.53	0.0041	0.0312	NM_001197246; NM_001197247; NM_001197248; NM_001197249; NM_007047; XM_005248827; XM_005248831; XM_005248832; XM_006714979; XM_006714980; XM_006714981; XM_006714982; XM_011514267; XM_011514268; XM_011514269; XM_011514270; XM_011514271; ENST00000356386; ENST00000377708; ENST00000396934; ENST00000396948; ENST00000508906; ENST00000524459; ENST00000524682; ENST00000527417; ENST00000527422; ENST0000052…	BTN3A2	butyrophilin, subfamily 3, member A2	chr6	+	26365387	26378548
16845957	6.24	4.9	0.43	0.14	2.53	0.0042	0.0323	NR_002940; BC107850; uc002ije.3; uc010wju.2	LRRC37A4P	leucine rich repeat containing 37, member A4, pseudogene	chr17	-	43578685	43597889
17011091	6.13	4.79	0.52	0.06	2.53	0.0047	0.0348	NM_006581; XM_011535383; XM_011535384; XM_011535385; ENST00000302103; ENST00000483933; AB023021; AY800264; BC001879; BC036101; OTTHUMT00000041554; OTTHUMT00000041555; uc003pop.4	FUT9	fucosyltransferase 9 (alpha (1,3) fucosyltransferase)	chr6	+	96463845	96663488
16782975	10.31	8.98	0.07	0.05	2.52	4.63e-06	0.0004	NM_005249; ENST00000313071; BC050072; OTTHUMT00000276559; X74142; X74143	FOXG1	forkhead box G1	chr14	+	29235050	29238871
17117752	4.72	3.38	0.12	0.13	2.52	2.3e-05	0.001				chr17	-	38613163	38613977
16850656	6.42	5.09	0.21	0.02	2.52	6.24e-05	0.0017	NR_024101; AK093095	DLGAP1-AS1	DLGAP1 antisense RNA 1	chr18	+	3594112	3598350
16752244	7.29	5.96	0.13	0.22	2.52	0.0002	0.0036	NM_001345; NM_201444; NM_201445; NM_201554; XM_005268688; XM_005268689; XM_005268690; XM_011537990; XM_011537991; XM_011537992; XM_011537993; XM_011537994; XM_011537995; XR_429084; ENST00000331886; ENST00000394147; ENST00000402956; ENST00000432422; ENST00000546878; ENST00000546895; ENST00000546995; ENST00000547015; ENST00000547324; ENST00000547358; ENST00000547535; ENST00000548047; ENST0000054837…	DGKA	diacylglycerol kinase alpha	chr12	+	56321103	56347811
16869060	5.9	4.57	0.25	0.17	2.52	0.0005	0.0071	NM_001080404; XM_011528253; ENST00000547628; OTTHUMT00000403723; uc021upl.1	ZNF878	zinc finger protein 878	chr19	-	12154620	12163782
16846915	8.49	7.17	0.04	0.15	2.51	1.07e-05	0.0007	NM_005082; ENST00000316881; ENST00000537230; ENST00000570473; ENST00000570749; ENST00000572021; ENST00000572550; ENST00000573108; ENST00000574234; ENST00000574997; BC016924; BC038247; BC042541; D21205; OTTHUMT00000440609; OTTHUMT00000440610; OTTHUMT00000440611; OTTHUMT00000440612; OTTHUMT00000440613; OTTHUMT00000440614; OTTHUMT00000440615; OTTHUMT00000440616; uc002iut.3; uc010dcj.3; NR_037408; EN…	TRIM25; MIR3614	tripartite motif containing 25; microRNA 3614	chr17	-	54965270	54991409
17054254	7.26	5.93	0.06	0.12	2.51	1.19e-05	0.0007	NM_001164758; NM_001164759; NM_001164760; NM_001164761; NM_001164762; NM_002735; XM_005249809; XM_011515446; XM_011515447; ENST00000360274; ENST00000400758; ENST00000403562; ENST00000406797; ENST00000414568; ENST00000417852; ENST00000430040; ENST00000456696; ENST00000537384; ENST00000544935; AK098822; AK289464; AK297337; AK315951; AK315990; BC026734; BC036828; BC070478; OTTHUMT00000322523; OTTHUM…	PRKAR1B	protein kinase, cAMP-dependent, regulatory, type I, beta	chr7	-	588834	767313
16757636	8.65	7.32	0.1	0.13	2.51	1.77e-05	0.0008	NM_001109903; NM_032814; XM_005253969; XM_011538895; XM_011538896; XM_011538897; ENST00000257575; ENST00000319176; ENST00000392549; ENST00000407967; ENST00000547718; ENST00000551251; ENST00000552920; ENST00000615278; ENST00000622220; AK027533; AK093164; AK094682; BC011878; OTTHUMT00000320417; OTTHUMT00000320418; OTTHUMT00000403554; OTTHUMT00000403555; OTTHUMT00000403556; OTTHUMT00000403557; OTTHU…	RNFT2	ring finger protein, transmembrane 2	chr12	+	117176096	117291436
16859969	8.6	7.27	0.04	0.3	2.51	0.0002	0.003	NM_004386; XM_005259747; ENST00000252575; ENST00000585410; ENST00000588231; ENST00000590187; AF026547; AK126639; AK297395; OTTHUMT00000460111; OTTHUMT00000460112; OTTHUMT00000460113; OTTHUMT00000460114; uc002nlz.3; uc002nma.3; uc010ecc.1	NCAN	neurocan	chr19	+	19322782	19363061
17056372	6.03	4.7	0.2	0.43	2.51	0.0027	0.0232	NR_038889; AK027340; AK096687; AK097240; BC016976; BC041636; BX648714; uc003tbd.3; uc003tbe.2; uc003tbf.2; uc003tbg.1; uc003tbh.1; uc003tbj.2	LOC401320	uncharacterized LOC401320	chr7	-	30555925	30617395
16827679	9.69	8.36	0.09	0.59	2.51	0.0057	0.0406	NM_000903; NM_001025433; NM_001025434; NM_001286137; ENST00000320623; ENST00000379046; ENST00000379047; ENST00000439109; ENST00000561500; ENST00000564043; ENST00000569118; AK297125; AK297979; AK298896; AK316246; BC007659; J03934; OTTHUMT00000268956; OTTHUMT00000268957; OTTHUMT00000433980; OTTHUMT00000433981; OTTHUMT00000433982; OTTHUMT00000433983; OTTHUMT00000433984; uc002exp.3; uc002exq.3; uc002…	NQO1	NAD(P)H dehydrogenase, quinone 1	chr16	-	69743304	69760707
16753458	4.97	3.64	0.57	0.47	2.51	0.0091	0.058				chr12	+	64272567	64273254
16733719	8.36	7.04	0.04	0.06	2.5	3.14e-06	0.0004	NM_138342; XM_006718937; XR_947868; XR_947869; ENST00000339772; ENST00000529077; ENST00000531081; ENST00000533324; ENST00000535456; AY358497; BC040641; BX640934; OTTHUMT00000393629; OTTHUMT00000393633; OTTHUMT00000393634; OTTHUMT00000393635; uc001qhp.3; uc009zdg.1	GLB1L2	galactosidase beta 1 like 2	chr11	+	134201768	134248235
17057946	9.28	7.95	0.12	0.05	2.5	1.97e-05	0.0009	NM_004577; XM_005271773; XM_005271774; XM_005271775; XM_005271776; XM_006715760; XM_006715761; XM_011515459; XM_011515460; XM_011515461; XM_011515462; ENST00000275605; ENST00000395471; ENST00000413218; ENST00000416592; ENST00000419984; ENST00000421312; ENST00000421626; ENST00000424596; ENST00000427797; ENST00000437355; ENST00000459834; ENST00000472276; BC052958; BC063614; BX537439; OTTHUMT0000025…	PSPH	phosphoserine phosphatase	chr7	-	56078744	56119297
16779486	6.24	4.92	0.11	0.13	2.5	2.05e-05	0.0009	NM_002590; NM_032949; ENST00000338862; ENST00000377942; ENST00000613548; AF061573; AK293747; AK297652; AY013873; BC036025; OTTHUMT00000045108; OTTHUMT00000045109; OTTHUMT00000476507; uc001vhi.3; uc001vhj.3	PCDH8	protocadherin 8	chr13	-	53418109	53422775
16706463	9.46	8.14	0.11	0.16	2.5	2.82e-05	0.0011	NM_020338; XM_005269987; XM_005269988; XM_006717923; XM_006717924; XM_006717925; XM_011539978; XM_011539979; XM_011539980; ENST00000334512; ENST00000446377; ENST00000472035; ENST00000478357; ENST00000611351; AF357909; AK024490; AK025812; AY235683; BC025342; BC117687; OTTHUMT00000048944; OTTHUMT00000048945; OTTHUMT00000048946; uc001kae.3; uc001kaf.2; uc001kag.2; uc001kah.1; uc010qlq.1	ZMIZ1	zinc finger, MIZ-type containing 1	chr10	+	80828792	81076285
16906872	6.6	5.28	0.17	0.05	2.5	4.25e-05	0.0014	NM_001195144; NM_153697; XM_005246945; XM_005246946; XM_005246947; XM_005246948; XM_006712838; XM_011512148; XM_011512149; XM_011512150; XR_923062; ENST00000282272; ENST00000328737; ENST00000409153; ENST00000409919; ENST00000422886; ENST00000424317; ENST00000443014; ENST00000447713; ENST00000448801; ENST00000463879; ENST00000473081; ENST00000477852; ENST00000486006; ENST00000493808; AK097086; AK1…	ANKRD44	ankyrin repeat domain 44	chr2	-	197831741	198175897
16700515	8.14	6.82	0.12	0.17	2.5	4.41e-05	0.0014	NM_020808; XM_005273211; XM_005273212; XM_005273213; XM_005273214; XM_006711798; XM_011544242; XM_011544243; XM_011544244; XM_011544245; ENST00000262861; ENST00000308942; ENST00000366630; ENST00000486472; ENST00000494056; ENST00000495863; AK093191; AY168879; BC150334; OTTHUMT00000092318; OTTHUMT00000092319; OTTHUMT00000092320; OTTHUMT00000092321; OTTHUMT00000092322; uc001hvg.3	SIPA1L2	signal-induced proliferation-associated 1 like 2	chr1	-	232533711	232697304
16787135	5.47	4.15	0.2	0.12	2.5	7.92e-05	0.002	NM_013231; XM_005267490; XM_011536611; XM_011536612; XR_429303; XR_429305; ENST00000330753; ENST00000553627; ENST00000553650; ENST00000554746; ENST00000555398; ENST00000556335; ENST00000557419; AF169676; AY358287; BC126249; BC130290; BC143936; OTTHUMT00000413193; OTTHUMT00000413194; OTTHUMT00000413195; OTTHUMT00000413196; OTTHUMT00000413198; OTTHUMT00000413199; OTTHUMT00000413200; uc001xvr.3; uc0…	FLRT2	fibronectin leucine rich transmembrane protein 2	chr14	+	85996488	86095034
17068720	6.1	4.78	0.1	0.19	2.5	9.54e-05	0.0022	NR_037168; AK090892; uc003xqc.2	LOC100287846; LOC286063	patched 1 pseudogene; uncharacterized LOC286063	chr8	+	48100930	48104885
16776658	8.3	6.97	0.25	0.12	2.5	0.0002	0.003	NM_015205; NM_032189; XM_005268299; XM_005268300; XM_005268301; XM_005268303; XM_005268305; XM_005268306; XM_006719965; XM_011537478; XM_011537479; XM_011537480; XM_011537481; XR_944275; ENST00000375630; ENST00000375645; ENST00000415301; ENST00000418678; ENST00000419631; ENST00000459011; ENST00000459908; ENST00000466946; ENST00000471555; ENST00000479193; ENST00000487903; ENST00000489577; ENST0000…	ATP11A	ATPase, class VI, type 11A	chr13	+	113344643	113541482
17074342	6.38	5.06	0.14	0.21	2.5	0.0002	0.0031	NR_027000	LINC00965	long intergenic non-protein coding RNA 965	chr8	-	7118141	7121014
16909021	7.1	5.78	0.13	0.26	2.5	0.0004	0.0056	NM_001136528; NM_001136530; NM_006216; NR_073116; XM_005246641; XM_005246642; ENST00000258405; ENST00000409304; ENST00000409840; ENST00000423446; ENST00000432738; ENST00000447280; ENST00000454956; ENST00000473202; ENST00000478966; ENST00000489065; AJ293400; AK295564; AK297588; BC015663; BC042628; BX647459; OTTHUMT00000256865; OTTHUMT00000330899; OTTHUMT00000330900; OTTHUMT00000330901; OTTHUMT0000…	SERPINE2	serpin peptidase inhibitor, clade E (nexin, plasminogen activator inhibitor type 1), member 2	chr2	-	224839765	224904036
17122034	4.91	3.59	0.24	0.22	2.5	0.0005	0.0068				TCONS_l2_00012692	+	1	4385
17107131	7.2	5.88	0.19	0.31	2.5	0.0006	0.0082	NR_024359	SMIM10L2A	small integral membrane protein 10 like 2A	chrX	+	134555868	134560225
17125518	6.47	5.15	0.34	0.02	2.5	0.0009	0.0104				TCONS_l2_00030286	+	1	1216
16693474	6.92	5.6	0.48	0.2	2.5	0.0087	0.056	NM_080388; XM_005244905; XM_005244906; ENST00000368703; ENST00000368704; ENST00000368705; ENST00000368706; ENST00000474991; AK290804; AY221961; AY762098; BC010541; BC019099; BC095462; OTTHUMT00000037712; OTTHUMT00000037713; OTTHUMT00000084604; OTTHUMT00000084605; OTTHUMT00000084606; U92985; uc001fcd.1	S100A16	S100 calcium binding protein A16	chr1	-	153579362	153585644
17113928	6.8	5.48	0.41	0.44	2.5	0.0277	0.1334	NM_001163278; NM_001163279; NM_014253; XM_011531230; XM_011531231; XM_011531232; XM_011531233; XM_011531234; XM_011531235; XM_011531236; XM_011531237; ENST00000371130; ENST00000422452; ENST00000461429; AF100772; BC140783; BC144543; OTTHUMT00000058985; OTTHUMT00000058986; uc004euj.3; uc010nqy.3; uc011muj.2	TENM1	teneurin transmembrane protein 1	chrX	-	123509753	124097666
17121334	8.38	7.06	0.49	0.15	2.5	0.0351	0.1594				TCONS_l2_00009549	+	1	390
16832049	9.57	8.25	0.04	0.05	2.49	3.89e-06	0.0004	NM_001102664; NM_014964; NM_148921; ENST00000314728; ENST00000347697; ENST00000395618; ENST00000395620; ENST00000395626; ENST00000395628; ENST00000494192; ENST00000495155; ENST00000571254; ENST00000572627; ENST00000575595; ENST00000577195; ENST00000577692; ENST00000580579; ENST00000581024; ENST00000582015; ENST00000582234; ENST00000582659; ENST00000582969; ENST00000583197; ENST00000584150; ENST00…	EPN2	epsin 2	chr17	+	19140690	19240028
17123038	8.61	7.29	0.03	0.15	2.49	8.77e-06	0.0006				TCONS_l2_00017874	+	1	246
16960149	6.52	5.2	0.13	0.1	2.49	3.7e-05	0.0013	NM_001128304; NM_001128305; NM_001128306; NM_001177304; NM_020353; XM_005247654; XM_005247655; XM_011513031; ENST00000354952; ENST00000383083; ENST00000433593; ENST00000446574; ENST00000460350; ENST00000460885; ENST00000475019; ENST00000476202; ENST00000481701; ENST00000493382; ENST00000498625; AF199023; AK290214; AK292815; AY550971; BC028354; OTTHUMT00000355172; OTTHUMT00000355173; OTTHUMT000003…	PLSCR4	phospholipid scramblase 4	chr3	-	145910122	145968966
16745798	8.5	7.19	0.17	0.22	2.49	0.0002	0.0042	NM_005103; NM_022549; XM_005271734; XM_005271735; XM_011543071; ENST00000278919; ENST00000366139; ENST00000392709; ENST00000524427; ENST00000524435; ENST00000526507; ENST00000527350; ENST00000527534; ENST00000528863; ENST00000530096; ENST00000532981; ENST00000533294; ENST00000534022; ENST00000577924; AK296554; BC009545; CR456817; CR541954; OTTHUMT00000386873; OTTHUMT00000386874; OTTHUMT0000038687…	FEZ1	fasciculation and elongation protein zeta 1	chr11	-	125315641	125366213
16993746	8.43	7.12	0.18	0.12	2.49	0.0002	0.0041	NM_007030; XM_005248237; ENST00000360578; AB017016; AK054920; AK098392; AY319261; BC131506; BC152382; BT020035; OTTHUMT00000253645; uc003jbg.4; uc003jbh.4	TPPP	tubulin polymerization promoting protein	chr5	-	659977	693510
16814498	9.45	8.13	0.19	0.22	2.49	0.0004	0.006	NM_024042; ENST00000219542; ENST00000564661; ENST00000567076; ENST00000568223; ENST00000568415; ENST00000570132; BC000662; OTTHUMT00000109074; OTTHUMT00000421301; OTTHUMT00000421302; OTTHUMT00000421303; OTTHUMT00000421304; OTTHUMT00000421305; uc002cjd.3	METRN	meteorin, glial cell differentiation regulator	chr16	+	765162	767480
16784760	5.7	4.38	0.31	0.08	2.49	0.0008	0.0094	NM_001079520; NM_016651; NR_046093; NR_046095; XM_006720167; ENST00000335867; ENST00000395153; ENST00000421793; ENST00000541264; ENST00000555845; ENST00000556859; AF251079; AK299879; AK316164; AK316169; AK316237; AK316423; OTTHUMT00000276939; OTTHUMT00000325514; OTTHUMT00000325515; OTTHUMT00000411626; OTTHUMT00000411627; OTTHUMT00000411628; uc001xdw.3; uc001xdx.3; uc010trv.2; uc010trw.2	DACT1	dishevelled-binding antagonist of beta-catenin 1	chr14	+	59100685	59115039
16839116	6.84	5.52	0.26	0.2	2.49	0.0034	0.0273	NM_022158; ENST00000300784; ENST00000570734; ENST00000572813; ENST00000573841; ENST00000574496; AK054838; AK294871; BC042680; OTTHUMT00000439229; OTTHUMT00000439231; OTTHUMT00000439232; OTTHUMT00000439233; OTTHUMT00000439234; uc002kfw.1; uc010wvs.1	FN3K	fructosamine 3 kinase	chr17	+	80693452	80709073
16985110	3.98	2.67	0.19	0.42	2.49	0.0043	0.0327				chr5	+	60853110	60853194
16788661	4.24	2.92	0.36	0.29	2.49	0.0087	0.0561	NR_003206; ENST00000364377; uc001yjd.3	SNORD114-13	small nucleolar RNA, C/D box 114-13	chr14	+	101436216	101436289
16897662	3.78	2.47	0.61	0.33	2.49	0.0339	0.1553				chr2	-	55241554	55241657
17125158	8.53	7.22	0.07	0.09	2.48	5.89e-06	0.0005				TCONS_l2_00029072	+	1	893
17043588	6.35	5.04	0.09	0.14	2.48	1.52e-05	0.0008	NM_138426; ENST00000223145; ENST00000414914; ENST00000430798; ENST00000438949; ENST00000460897; ENST00000470583; ENST00000474269; ENST00000482540; ENST00000489405; ENST00000491947; ENST00000492797; ENST00000496617; AK055741; AK126731; BC050291; OTTHUMT00000324672; OTTHUMT00000324673; OTTHUMT00000324674; OTTHUMT00000324798; OTTHUMT00000324799; OTTHUMT00000324800; OTTHUMT00000324801; OTTHUMT0000032…	GLCCI1	glucocorticoid induced 1	chr7	+	8008423	8133902
16869769	8.3	6.99	0.12	0.11	2.48	1.75e-05	0.0008	NM_000435; XM_005259924; ENST00000263388; ENST00000595045; ENST00000595514; ENST00000597756; ENST00000600841; ENST00000601011; OTTHUMT00000465714; OTTHUMT00000465715; OTTHUMT00000465716; OTTHUMT00000465717; OTTHUMT00000465718; OTTHUMT00000465719; U97669; uc002nan.3; uc002nao.1	NOTCH3	notch 3	chr19	-	15270444	15311792
16718232	7.23	5.92	0.1	0.06	2.48	2.22e-05	0.0009	NM_001272012; NM_001272013; NM_033397; XM_005270257; ENST00000278071; ENST00000337478; ENST00000358187; ENST00000458723; AY189283; BC040536; BC070108; OTTHUMT00000050204; OTTHUMT00000050205; OTTHUMT00000050206; AY358776	ITPRIP	inositol 1,4,5-trisphosphate receptor interacting protein	chr10	-	106071894	106098162
16738544	7.46	6.15	0.1	0.2	2.48	4.85e-05	0.0015	NM_004223; NM_198183; ENST00000287156; ENST00000340573; ENST00000526659; ENST00000527022; ENST00000528275; AF031141; AF061736; BC032491; CR457126; OTTHUMT00000392655; OTTHUMT00000392657; OTTHUMT00000392658; OTTHUMT00000392659; OTTHUMT00000392660; uc001nkn.2; uc001nko.2	UBE2L6	ubiquitin-conjugating enzyme E2L 6	chr11	-	57319128	57335803
16985950	10	8.69	0.14	0.18	2.48	5.62e-05	0.0016	NM_005909; XM_005248507; ENST00000296755; ENST00000504183; ENST00000504492; ENST00000511641; ENST00000512974; ENST00000513526; AF085863; BC032516; BC141853; OTTHUMT00000218561; OTTHUMT00000372646; OTTHUMT00000372647; OTTHUMT00000373347; OTTHUMT00000373348; OTTHUMT00000373349; uc003kbw.4; uc010iyw.1; uc010iyx.1; uc010iyy.1	MAP1B	microtubule associated protein 1B	chr5	+	71403061	71505851
16962584	8.22	6.91	0.12	0.26	2.48	0.0003	0.0051	NM_001130845; NM_001134738; NM_001706; XM_005247694; XM_011513062; ENST00000232014; ENST00000406870; ENST00000419510; ENST00000430339; ENST00000438077; ENST00000450123; ENST00000470319; ENST00000480458; ENST00000496823; ENST00000621333; AK304325; BC142705; BC150184; BX649185; EU139066; EU883531; OTTHUMT00000344202; OTTHUMT00000344204; OTTHUMT00000344205; OTTHUMT00000344206; OTTHUMT00000344207; OT…	BCL6	B-cell CLL/lymphoma 6	chr3	-	187439165	187463515
16996956	7.51	6.2	0.2	0.22	2.48	0.0008	0.0092	XM_011546977; XM_011547348	NAIP	NLR family, apoptosis inhibitory protein	chr5	-	69423289	69586004
16733165	5.31	4	0.25	0.23	2.48	0.0011	0.0123	NM_013264; XM_011542790; XM_011542791; ENST00000263576; ENST00000525943; ENST00000526875; ENST00000530129; ENST00000530414; ENST00000531000; ENST00000532928; ENST00000584970; AF155140; AK295121; BC035388; BC050360; OTTHUMT00000386735; OTTHUMT00000386736; OTTHUMT00000386737; OTTHUMT00000386738; OTTHUMT00000386739; OTTHUMT00000386740; OTTHUMT00000386741; OTTHUMT00000447229	DDX25	DEAD (Asp-Glu-Ala-Asp) box helicase 25	chr11	+	125773271	125793158
16694585	6.69	5.38	0.17	0.43	2.48	0.0016	0.0155	NR_029691; uc001foz.1	MIR9-1	microRNA 9-1	chr1	-	156390133	156390221
16916920	9.3	8	0.06	0.17	2.47	1.42e-05	0.0007	NM_005116; NM_203327; XM_005260904; XM_011529414; XM_011529415; XM_011529416; XM_011529417; ENST00000338244; ENST00000379333; ENST00000423430; ENST00000468355; ENST00000496331; AF058319; AF092511; AF164142; AK296304; AK297253; AY380556; BC013112; EF032501; OTTHUMT00000077832; OTTHUMT00000077833; OTTHUMT00000077834; OTTHUMT00000077835; OTTHUMT00000077836; uc002wlg.1; uc002wlh.1; uc002wli.3; uc002w…	SLC23A2	solute carrier family 23 (ascorbic acid transporter), member 2	chr20	-	4833002	4990939
17124706	5.35	4.05	0.07	0.2	2.47	2.79e-05	0.0011				TCONS_l2_00026573	+	1	256
17058672	7.16	5.86	0.12	0.08	2.47	4.91e-05	0.0015	NM_001281447; NM_173537; XM_011516620; XM_011516621; XM_011516622; XM_011516623; XM_011516624; XM_011516625; ENST00000394939; ENST00000451013; ENST00000478628; ENST00000484624; ENST00000610955; ENST00000614386; ENST00000619775; AK123716; AK124334; AK291431; AY260739; AY312853; AY312854; AY336979; AY336980; AY336981; BC047706; BC061590; OTTHUMT00000456474; OTTHUMT00000456476; OTTHUMT00000456478; O…	GTF2IRD2; GTF2IRD2B	GTF2I repeat domain containing 2; GTF2I repeat domain containing 2B	chr7	-	74210483	74267847
16989955	6.11	4.8	0.19	0.13	2.47	0.0001	0.0026	NM_001007189; ENST00000333305; AB073888; BC017422; OTTHUMT00000372850; uc003lfb.1	IGIP	IgA-inducing protein	chr5	+	139505521	139508391
16970435	10.2	8.89	0.19	0.13	2.47	0.0004	0.0054	NM_001258038; NM_001258039; NM_005841; NM_199327; XM_005262686; ENST00000339241; ENST00000394339; ENST00000505319; ENST00000507703; ENST00000508849; ENST00000515726; ENST00000610581; ENST00000622283; AY192146; BC063856; OTTHUMT00000256711; OTTHUMT00000363944; OTTHUMT00000363945; OTTHUMT00000363946; OTTHUMT00000363947; OTTHUMT00000363948	SPRY1	sprouty RTK signaling antagonist 1	chr4	+	124317950	124324910
16875074	8.47	7.17	0.22	0.22	2.47	0.001	0.0111	NM_001161499; NM_001161500; NM_001161501; NM_030972; XM_011527352; ENST00000319783; ENST00000453741; ENST00000540744; ENST00000543227; ENST00000595001; ENST00000595798; ENST00000596702; ENST00000597343; ENST00000597566; ENST00000599798; ENST00000601249; ENST00000602162; BC028590; BC136343; OTTHUMT00000337612; OTTHUMT00000462989; OTTHUMT00000462990; OTTHUMT00000462991; OTTHUMT00000462992; OTTHUMT0…	ZNF611	zinc finger protein 611	chr19	-	53206066	53238307
17105206	6.52	5.22	0.18	0.25	2.47	0.0012	0.0127	NM_019117; NM_057162; XM_011530993; XR_938403; ENST00000373114; ENST00000373119; AF284765; AF284766; BC140839; BC140840; BC142652; BC146677; BC161675; uc004efa.2; uc004efb.2	KLHL4	kelch-like family member 4	chrX	+	86772715	86925050
16982269	9.38	8.07	0.29	0.25	2.47	0.0015	0.0148	NM_005245; XM_005262834; XM_005262835; XM_006714139; ENST00000441802; ENST00000500085; ENST00000503253; ENST00000507105; ENST00000507662; ENST00000508035; ENST00000509537; ENST00000509927; ENST00000512347; ENST00000512772; ENST00000614102; OTTHUMT00000360209; OTTHUMT00000360211; OTTHUMT00000360219; OTTHUMT00000360220; OTTHUMT00000360228; OTTHUMT00000360229; OTTHUMT00000360230; OTTHUMT00000360231;…	FAT1	FAT atypical cadherin 1	chr4	-	187508937	187647876
16773967	8.55	7.24	0.32	0.22	2.47	0.0028	0.0239	NM_001204197; NM_015678; XM_005266346; XM_005266347; XM_005266348; XM_005266350; XM_006719803; XM_006719805; XM_006719806; XM_011535045; XM_011535046; XM_011535047; ENST00000310336; ENST00000379922; ENST00000379939; ENST00000400445; ENST00000461581; ENST00000537702; ENST00000629018; AF467288; AK294737; AK297773; AK315939; OTTHUMT00000044460; OTTHUMT00000044462; OTTHUMT00000044463; uc001uvd.3; uc0…	NBEA	neurobeachin	chr13	+	35516424	36247159
17074815	8.47	7.17	0.02	0.09	2.46	4.64e-06	0.0004	NM_152271; XM_005273685; XM_011544694; ENST00000398246; ENST00000524526; ENST00000525024; ENST00000526610; ENST00000526680; ENST00000527055; ENST00000530693; ENST00000533751; ENST00000534446; AK297266; AK300538; BC106042; BC117381; BC117385; OTTHUMT00000251693; OTTHUMT00000384364; OTTHUMT00000384365; OTTHUMT00000384366; OTTHUMT00000384367; OTTHUMT00000384368; OTTHUMT00000384369; OTTHUMT0000038437…	LONRF1	LON peptidase N-terminal domain and ring finger 1	chr8	-	12579403	12613582
16911040	9.5	8.2	0.09	0.07	2.46	6.43e-06	0.0005	NM_001287516; NM_001287517; NM_001287518; NM_001287519; NM_001287520; NM_001287522; NM_001287524; NM_004358; NM_021872; NM_021873; XR_937181; ENST00000245960; ENST00000340833; ENST00000344256; ENST00000379598; ENST00000439880; ENST00000467519; ENST00000468979; ENST00000480816; ENST00000495915; AK124284; AK295573; AK299028; AK299192; BC006395; BC009953; BC051711; M81934; OTTHUMT00000077776; OTTHUM…	CDC25B	cell division cycle 25B	chr20	+	3767578	3786762
17009093	9.09	7.79	0.07	0.12	2.46	1.44e-05	0.0007	NM_001025366; NM_001025367; NM_001025368; NM_001025369; NM_001025370; NM_001033756; NM_001171622; NM_001171623; NM_001171624; NM_001171625; NM_001171626; NM_001171627; NM_001171628; NM_001171629; NM_001171630; NM_001204384; NM_001204385; NM_001287044; NM_003376; ENST00000230480; ENST00000324450; ENST00000372055; ENST00000372064; ENST00000372067; ENST00000372077; ENST00000413642; ENST00000417285; …	VEGFA	vascular endothelial growth factor A	chr6	+	43737921	43754224
17123266	4.9	3.6	0.14	0.19	2.46	8.54e-05	0.0021				TCONS_l2_00019223	+	1	233
16744444	5.94	4.64	0.27	0.05	2.46	0.0002	0.0039	NR_120563; ENST00000500537; ENST00000532002	LOC101928847	uncharacterized LOC101928847	chr11	-	112830002	112834182
16921096	5.46	4.16	0.17	0.04	2.46	0.0002	0.0036	NR_024470; ENST00000411824; ENST00000433126; ENST00000451648	SLCO4A1-AS1	SLCO4A1 antisense RNA 1	chr20	-	61294371	61298076
16949286	6.74	5.44	0.17	0.2	2.46	0.0002	0.0034				chr3	+	186194516	186196159
16826460	9.39	8.09	0.23	0.04	2.46	0.001	0.0116	NM_001127892; NM_002968; XM_006721241; XM_011523254; XM_011523255; ENST00000251020; ENST00000440970; ENST00000562674; ENST00000566102; ENST00000570206; AK295103; BC113881; BC113906; BC131548; OTTHUMT00000256883; OTTHUMT00000422685; OTTHUMT00000422686; OTTHUMT00000422687; uc010cbv.3; uc021tid.1; uc021tie.1	SALL1	spalt-like transcription factor 1	chr16	-	51169886	51185183
17043258	9.18	7.89	0.24	0.25	2.46	0.001	0.011	NM_001040661; NM_001300847; NM_153247; XM_005249658; XM_006715667; XM_006715668; XM_011515200; XM_011515201; ENST00000297195; ENST00000396872; ENST00000406453; ENST00000434816; ENST00000439491; AY485959; BC025325; BC047592; OTTHUMT00000060118; OTTHUMT00000323998; OTTHUMT00000323999; OTTHUMT00000324000; OTTHUMT00000324010; uc003soc.3; uc003sod.3; uc003soe.3; uc011jwg.1; AK296278	SLC29A4	solute carrier family 29 (equilibrative nucleoside transporter), member 4	chr7	+	5314000	5343704
16907758	7.83	6.54	0.01	0.07	2.45	2.87e-06	0.0004	NM_001282386; NM_001282387; NM_005896; ENST00000345146; ENST00000415282; ENST00000415913; ENST00000417583; ENST00000446179; ENST00000451391; ENST00000462386; ENST00000481557; ENST00000484575; AF020038; AF113917; AK302105; BC012846; BC093020; BX537411; CR533522; CR536499; CR541695; EU794623; FJ224342; OTTHUMT00000256475; OTTHUMT00000336669; OTTHUMT00000336670; OTTHUMT00000336672; OTTHUMT0000033667…	IDH1	isocitrate dehydrogenase 1 (NADP+)	chr2	-	209100951	209130798
16703715	8.03	6.74	0.04	0.17	2.45	1.84e-05	0.0009	NM_001128128; NM_001174093; NM_001174094; NM_001174095; NM_001174096; NM_030751; XM_005252576; XM_006717497; XM_006717498; XM_011519641; XM_011519642; XM_011519643; XM_011519644; XM_011519645; XM_011519646; XM_011519647; XM_011519648; ENST00000320985; ENST00000361642; ENST00000424869; ENST00000437844; ENST00000446923; ENST00000488625; ENST00000493835; ENST00000542815; ENST00000542879; ENST0000055…	ZEB1	zinc finger E-box binding homeobox 1	chr10	+	31607424	31821599
16950770	8.36	7.06	0.15	0.12	2.45	2.89e-05	0.0011	NM_001128219; NM_001128220; NM_001128221; NM_001284390; NM_001284391; NM_014667; XM_011534267; XM_011534268; XM_011534269; XM_011534270; ENST00000273038; ENST00000413604; ENST00000414047; ENST00000417206; ENST00000417466; ENST00000418000; ENST00000419541; ENST00000424529; ENST00000424709; ENST00000426568; ENST00000430365; ENST00000437722; ENST00000445411; ENST00000451674; ENST00000458499; ENST000…	VGLL4	vestigial-like family member 4	chr3	-	11597544	11766484
16961806	8.83	7.53	0.1	0.09	2.45	4.48e-05	0.0014	NM_021629; XM_005247692; XM_006713721; XM_011513061; ENST00000232564; ENST00000465153; ENST00000466899; ENST00000468623; ENST00000497513; AF300648; AK290571; AK297174; BC000873; OTTHUMT00000258218; OTTHUMT00000348858; OTTHUMT00000348859; OTTHUMT00000348860; OTTHUMT00000348861; uc003fju.4; uc003fjv.4	GNB4	guanine nucleotide binding protein (G protein), beta polypeptide 4	chr3	-	179113876	179169378
16669708	9.05	7.75	0.19	0.04	2.45	4.64e-05	0.0014	NM_203458; ENST00000362074; ENST00000479995; ENST00000578189; ENST00000578207; ENST00000579793; AK075065; BC010154; BC019835; BC065219; BC090943; BX537434; OTTHUMT00000038544; OTTHUMT00000038545; OTTHUMT00000038546; OTTHUMT00000109207; OTTHUMT00000477869; uc001emm.4; uc001emn.4; uc001emo.2		notch 2 N-terminal like; neuroblastoma breakpoint family, member 19; neuroblastoma breakpoint family, member 14	chr1	+	145209111	145291654
16912238	7.73	6.44	0.19	0.04	2.45	5.02e-05	0.0015	NR_004846; XR_920020; XR_920021; uc002wvg.4; uc002wvh.4	LOC100134868; LOC105372584	uncharacterized LOC100134868; uncharacterized LOC105372584	chr20	+	25990435	26002431
16745470	6.06	4.77	0.22	0.02	2.45	0.0001	0.0023	NR_024430; AB075498; AK123947; BX538058; uc001pya.3; uc009zba.2; uc009zbb.1	MIR100HG	mir-100-let-7a-2 cluster host gene	chr11	-	121899033	122293579
16788701	5.03	3.74	0.39	0.06	2.45	0.0015	0.0151	NR_003223; ENST00000364448; uc001yju.3	SNORD114-30	small nucleolar RNA, C/D box 114-30	chr14	+	101458256	101458327
16970444	4.73	3.44	0.5	0.08	2.45	0.0062	0.0429				chr4	+	124411163	124443261
17061129	10.32	9.03	0.3	0.3	2.45	0.0064	0.0439	NM_001277335; XM_005250084; XM_005250085; XM_011515690; XR_428162; XR_428163; XR_927316; ENST00000306682; ENST00000465829; ENST00000541662; AK315928; OTTHUMT00000059600; OTTHUMT00000351773; OTTHUMT00000376409	RASA4B; RASA4	RAS p21 protein activator 4B; RAS p21 protein activator 4	chr7	-	102143610	102143732
16929920	10.19	8.91	0.03	0.22	2.44	4.73e-05	0.0014	NM_005318; ENST00000340857; BC000145; BC029046; CR456502; CR542220; OTTHUMT00000319453; uc003aty.3	H1F0	H1 histone family, member 0	chr22	+	38201114	38203443
16903356	6.95	5.66	0.14	0.17	2.44	6.56e-05	0.0018	NM_001171653; NM_014795; NR_033258; XM_006712881; XM_006712882; XM_011512231; XM_011512232; ENST00000303660; ENST00000392861; ENST00000409211; ENST00000409487; ENST00000419938; ENST00000427902; ENST00000431672; ENST00000434448; ENST00000435831; ENST00000440875; ENST00000444559; ENST00000453352; ENST00000461784; ENST00000462355; ENST00000464380; ENST00000465070; ENST00000465308; ENST00000470879; E…	ZEB2	zinc finger E-box binding homeobox 2	chr2	-	145121063	145282228
17121036	4.81	3.52	0.19	0.14	2.44	7.59e-05	0.0019				TCONS_l2_00007527	+	1	525
16814654	7.56	6.27	0.08	0.25	2.44	0.0001	0.0026	NM_001199096; NM_001199097; NM_001199098; NM_001199099; NM_001286464; NM_003933; XM_011522728; XM_011522729; XM_011522730; ENST00000324385; ENST00000397488; ENST00000421665; ENST00000426824; ENST00000561602; ENST00000561793; ENST00000562208; ENST00000564213; ENST00000565665; ENST00000566162; ENST00000566389; ENST00000567203; ENST00000567825; ENST00000568198; ENST00000568887; ENST00000628027; AK29…	BAIAP3	BAI1-associated protein 3	chr16	+	1383606	1399442
17030426	9.36	8.07	0.13	0.14	2.44	0.0001	0.0024				chr6_dbb_hap3	+	2142855	2162051
16845850	6.06	4.77	0.16	0.2	2.44	0.0002	0.0037				chr17	-	43227985	43236822
16917939	9.91	8.63	0.08	0.34	2.44	0.0005	0.0065	NM_000099; NM_001288614; ENST00000376925; ENST00000398409; ENST00000398411; BC013083; BC110305; BT006839; CR541988; CR542018; GQ472213; OTTHUMT00000078346; OTTHUMT00000256831; OTTHUMT00000256832; uc002wtm.3; uc002wtn.1	CST3	cystatin C	chr20	-	23608534	23619110
17124070	5.78	4.49	0.25	0.27	2.44	0.0027	0.0233				TCONS_l2_00023412	+	1	364
16812274	6.37	5.09	0.33	0.29	2.44	0.0078	0.0517	NM_001145648; NM_002891; NM_153815; XM_005254578; XM_011521863; XM_011521864; XM_011521865; XM_011521866; XM_011521867; XM_011521868; XM_011521869; ENST00000394745; ENST00000419573; ENST00000558480; ENST00000560286; ENST00000560334; ENST00000560943; ENST00000561112; ENST00000623620; AK301205; AL109675; AL359931; BC040275; L26584; OTTHUMT00000291371; OTTHUMT00000418828; OTTHUMT00000418829; OTTHUMT…	RASGRF1	Ras protein-specific guanine nucleotide-releasing factor 1	chr15	-	79252289	79383215
16883498	9.28	7.99	0.45	0.05	2.44	0.0212	0.1092	NM_002518; XM_005263953; XM_005263954; XM_005263957; XM_005263959; XM_005263960; XM_005263961; XM_011511242; XM_011511243; XR_922928; ENST00000335681; ENST00000427413; ENST00000433408; ENST00000448812; ENST00000450763; ENST00000451740; ENST00000471974; ENST00000474550; ENST00000486017; ENST00000490052; ENST00000492373; ENST00000495559; AK026791; AK128586; AK294733; BC051351; BC072383; BX640699; O…	NPAS2	neuronal PAS domain protein 2	chr2	+	101436613	101613291
16902199	6.91	5.64	0.14	0.14	2.43	0.0001	0.0024	NM_001426; ENST00000295206; ENST00000546667; OTTHUMT00000254191; OTTHUMT00000406747; uc002tlm.3	EN1	engrailed homeobox 1	chr2	-	119599747	119605759
17120628	5.46	4.18	0.04	0.36	2.43	0.0011	0.0121				TCONS_l2_00004762	+	1	408
16798252	3.61	2.33	0.51	0.13	2.43	0.0089	0.057				chr15	+	25361485	25361586
16961823	4.45	3.17	0.01	0.14	2.42	7.65e-06	0.0006				chr3	-	179243602	179245572
16748477	9.91	8.63	0.08	0.02	2.42	8.06e-06	0.0006	NM_004064; ENST00000228872; ENST00000396340; ENST00000442489; ENST00000477087; AB451291; AF247551; AK298335; AY004255; BC001971; BT019553; BT019554; CR457399; OTTHUMT00000313878; OTTHUMT00000313879; OTTHUMT00000313880; OTTHUMT00000313881; U10906; uc001rat.2	CDKN1B	cyclin-dependent kinase inhibitor 1B (p27, Kip1)	chr12	+	12867992	12875305
17099076	7.79	6.51	0.03	0.15	2.42	8.68e-06	0.0006	NM_004878; XM_011519210; ENST00000340607; ENST00000481476; AF027740; AF217965; AK127663; BC008280; OTTHUMT00000054599; OTTHUMT00000054600; uc004byi.3; uc010myy.3; AF010316	PTGES	prostaglandin E synthase	chr9	-	132500610	132515344
17045032	6.83	5.55	0.1	0.07	2.42	9.66e-06	0.0006	NM_001033604; NM_001033605; NM_014451; NM_198428; XM_005249700; XM_005249701; XM_011515264; XM_011515265; XM_011515266; XM_011515267; XM_011515268; XM_011515269; XM_011515270; ENST00000242067; ENST00000350941; ENST00000355070; ENST00000396127; ENST00000425508; ENST00000432983; ENST00000433714; ENST00000434373; ENST00000442858; ENST00000465037; ENST00000482941; ENST00000489708; ENST00000495426; EN…	BBS9	Bardet-Biedl syndrome 9	chr7	+	33168856	33645680
16887763	7.93	6.66	0.1	0.08	2.42	1.05e-05	0.0007	NM_001100397; NM_001282899; NM_001282900; NM_001282901; NM_007023; XM_005246246; XM_006712205; XM_011510505; ENST00000397081; ENST00000397085; ENST00000397087; ENST00000409036; ENST00000459852; ENST00000464976; ENST00000466030; ENST00000473003; ENST00000473043; ENST00000473182; ENST00000484331; ENST00000484645; ENST00000535187; ENST00000538974; ENST00000540783; AB027471; AB075513; AB209681; AK294…	RAPGEF4	Rap guanine nucleotide exchange factor 4	chr2	+	173600002	173917621
16998952	7.05	5.78	0.09	0.11	2.42	1.84e-05	0.0009	NM_001017397; NM_001017398; NM_001300752; NM_001300759; NM_018700; XM_005272034; XM_011543508; ENST00000282369; ENST00000379617; ENST00000379618; ENST00000508894; ENST00000510222; ENST00000511701; ENST00000513154; ENST00000513485; ENST00000514154; ENST00000515104; AK125426; AK296389; AK316422; BC045164; BC046096; BC130334; OTTHUMT00000250854; OTTHUMT00000371015; OTTHUMT00000371016; OTTHUMT0000037…	TRIM36	tripartite motif containing 36	chr5	-	114460459	114516243
16958403	10.33	9.06	0.14	0.19	2.42	4.49e-05	0.0014	NM_020733; XM_005247666; ENST00000311127; ENST00000477536; ENST00000480667; ENST00000482699; ENST00000487661; ENST00000488654; BC067235; OTTHUMT00000355732; OTTHUMT00000355733; OTTHUMT00000355778; OTTHUMT00000355779; OTTHUMT00000355780; OTTHUMT00000355781; uc003ehr.4; uc003ehs.4	HEG1	heart development protein with EGF-like domains 1	chr3	-	124684554	124774802
17102104	6.4	5.13	0.19	0.16	2.42	0.0006	0.0077	NM_173495; XM_011545449; ENST00000379361; ENST00000456522; ENST00000616022; AK298796; BC062344; BC121061; KR270726; OTTHUMT00000056046; OTTHUMT00000056047; uc004dal.4; uc010nfu.2	PTCHD1	patched domain containing 1	chrX	+	23352133	23422489
16919864	6.27	5	0.31	0.2	2.42	0.0008	0.0097	NM_001270497; NM_018102; NR_073026; XM_006723817; XM_006723820; XM_011528889; XM_011528890; XM_011528891; XM_011528892; XM_011528893; XM_011528894; XM_011528895; XM_011528896; XM_011528897; XM_011528898; XM_011528899; XR_936562; ENST00000347606; ENST00000457685; ENST00000593880; ENST00000596323; ENST00000615481; ENST00000625284; AK057717; AK095611; BC024177; BC026321; OTTHUMT00000079575; OTTHUMT0…	ZNF334	zinc finger protein 334	chr20	-	45129707	45142198
17117094	3.93	2.65	0.35	0.11	2.42	0.0009	0.0102	NR_125733; NR_125734; NR_125735; NR_125736	TTTY14	testis-specific transcript, Y-linked 14 (non-protein coding)	chrY	-	21034387	21074294
16922887	5.42	4.15	0.38	0.16	2.42	0.0023	0.0205	NM_001080444; XM_011529472; XM_011529473; ENST00000380588; ENST00000459922; ENST00000479378; OTTHUMT00000195005; OTTHUMT00000195006; OTTHUMT00000195007; uc002yyo.3	IGSF5	immunoglobulin superfamily, member 5	chr21	+	41117334	41174023
16780859	7.84	6.57	0.36	0.05	2.42	0.0103	0.0636	NM_004093; ENST00000245323; BC069342; BC074856; BC074857; BC105955; BC105956; BC105957; L38734; OTTHUMT00000045733; U16797; U81262; uc001vqi.3	EFNB2	ephrin-B2	chr13	-	107142079	107187462
17021792	8.19	6.91	0.38	0.13	2.42	0.0171	0.093	NM_001288629; NM_001288630; NM_004440; XM_005248669; XM_005248671; ENST00000369297; ENST00000369303; BC027940; BC126125; BC126151; BC143857; BC143858; L36642; OTTHUMT00000041545; OTTHUMT00000041546; uc003poe.3; uc003pog.4; uc011eac.2	EPHA7	EPH receptor A7	chr6	-	93949738	94129300
17099617	8.63	7.36	0.13	0.01	2.41	2.29e-05	0.001	NM_001134398; NM_003371; XM_005272213; XM_006717277; XM_011518983; XM_011518984; ENST00000371850; ENST00000371851; ENST00000406606; ENST00000472905; ENST00000486113; AK091622; AK123314; BC132965; BC132967; OTTHUMT00000054939; OTTHUMT00000054940; OTTHUMT00000054941; OTTHUMT00000054942; OTTHUMT00000054943; uc004cer.3; uc004ces.3; uc004cet.1	VAV2	vav 2 guanine nucleotide exchange factor	chr9	-	136627016	136857726
17063601	6.72	5.45	0.06	0.19	2.41	2.77e-05	0.0011	NM_015689; XM_005249976; XM_005249977; XM_005249978; XM_005249979; XM_011516052; XM_011516053; XM_011516054; XR_927456; ENST00000275884; ENST00000461883; ENST00000469373; ENST00000475837; ENST00000477488; ENST00000489552; ENST00000491728; ENST00000492720; ENST00000496613; ENST00000537639; AB033103; AK290056; AK297959; BC115004; BC132875; OTTHUMT00000348742; OTTHUMT00000348743; OTTHUMT00000348744;…	DENND2A	DENN/MADD domain containing 2A	chr7	-	140218220	140373793
16737614	6.45	5.18	0.14	0.2	2.41	9.8e-05	0.0022	NM_003654; XM_006718356; XR_428858; ENST00000308064; ENST00000531322; ENST00000533673; AB003791; AF090137; BC022567; BC028235; OTTHUMT00000390127; OTTHUMT00000390128; OTTHUMT00000390129; U65637; uc001mys.2	CHST1	carbohydrate (keratan sulfate Gal-6) sulfotransferase 1	chr11	-	45669239	45687206
16875145	7.86	6.59	0.18	0.04	2.41	0.0003	0.0043	NM_001102603; NM_033288; NM_198893; XM_005259378; XM_005259379; XM_006723461; XM_011527463; XM_011527464; XM_011527465; XM_011527466; ENST00000355147; ENST00000418871; ENST00000429604; ENST00000594760; ENST00000596388; ENST00000596966; ENST00000597112; ENST00000599056; ENST00000599247; ENST00000599637; ENST00000599980; ENST00000600924; ENST00000601421; ENST00000601982; ENST00000602095; AK024442; …	ZNF160	zinc finger protein 160	chr19	-	53569867	53606687
17124504	10.18	8.91	0.15	0.22	2.41	0.0006	0.0079				TCONS_l2_00025914	+	1	712
16846976	9.44	8.17	0.06	0.02	2.4	6.95e-06	0.0005	NM_007146; XM_005257643; XM_005257644; ENST00000258963; ENST00000581208; ENST00000583932; ENST00000584396; D28118; OTTHUMT00000443320; OTTHUMT00000443321; OTTHUMT00000443322; OTTHUMT00000445408; uc002ivf.1; uc010dcn.1	VEZF1	vascular endothelial zinc finger 1	chr17	-	56048910	56065615
16803114	8.87	7.6	0.09	0.1	2.4	1.08e-05	0.0007	NM_001178111; NM_001178112; NM_138967; NR_033660; XM_006720420; XM_006720421; XM_006720422; XM_011521316; XM_011521317; ENST00000361900; ENST00000425597; ENST00000562212; ENST00000562327; ENST00000562765; ENST00000564141; ENST00000564491; ENST00000564779; ENST00000565923; ENST00000565989; ENST00000566872; ENST00000567529; ENST00000567535; ENST00000567920; ENST00000568018; ENST00000568081; ENST000…	SCAMP5	secretory carrier membrane protein 5	chr15	+	75287876	75313836
16660182	7.26	5.99	0.13	0.04	2.4	1.92e-05	0.0009	NM_001135254; NM_002584; NM_013945; ENST00000375375; ENST00000400661; ENST00000420770; BC121165; BC121166; DQ322591; OTTHUMT00000006928; OTTHUMT00000372482; OTTHUMT00000372483; uc001bay.3; uc001baz.3; uc010oct.2; X96743	PAX7	paired box 7	chr1	+	18957500	19075360
17083484	5.83	4.56	0.05	0.16	2.4	1.93e-05	0.0009				chr9	+	6645900	6670635
16777022	7.86	6.59	0.1	0.11	2.4	2.07e-05	0.0009	NM_023011; NM_080687; XM_005266200; XM_005266201; XM_005266202; XM_006719991; XM_011534844; XM_011534845; XM_011534846; XM_011534847; XM_011534848; XM_011534849; XM_011534850; XR_941422; XR_941423; ENST00000351487; ENST00000375299; ENST00000474056; ENST00000475218; ENST00000479712; ENST00000480362; ENST00000481131; ENST00000484246; ENST00000492270; ENST00000493727; ENST00000618700; ENST0000061907…	UPF3A	UPF3 regulator of nonsense transcripts homolog A (yeast)	chr13	+	115047059	115071292
16886860	5.69	4.42	0.09	0.1	2.4	2.94e-05	0.0011	NR_110587; NR_110588	LOC643072	uncharacterized LOC643072	chr2	+	160465681	160473599
16675673	9.16	7.89	0.11	0.13	2.4	3.69e-05	0.0013	NM_001297707; NM_001297708; NM_203459; XM_005245041; ENST00000236925; ENST00000358823; ENST00000413307; ENST00000447701; ENST00000475326; ENST00000532732; AF087998; BC056910; BC125229; BC125230; OTTHUMT00000086956; OTTHUMT00000087034; OTTHUMT00000087035; OTTHUMT00000098716; OTTHUMT00000098717; OTTHUMT00000382681; uc001gvk.3; uc001gvl.3; uc001gvm.3	CAMSAP2	calmodulin regulated spectrin-associated protein family, member 2	chr1	+	200708686	200829832
[truncated: 10,466 more rows]
