# Supplementary material for: ZNF117 regulates glioblastoma stem cell differentiation towards oligodendroglial lineage
Source: Nat Commun. 2022 Apr 22;13:2196. doi: 10.1038/s41467-022-29884-3 (PMC9033827; doi:10.1038/s41467-022-29884-3)
Supplement: Supplementary file 5 — Supplementary Data 3. ChIP-seq analysis. [file 41467_2022_29884_MOESM5_ESM.xlsx]

## Sheet: ChIP-seq analysis
Table S6. ChIP-seq analysis
PeakID (cmd=annotatePeaks.pl /Users/jw597/Documents/GS5_IP_vs_In_MACS2_no_no_m2_100__ext_100_call_peaks_annotated_bed.txt hg19)	Chr	Start	End	Strand	Peak Score	Focus Ratio/Region Size	Annotation	Detailed Annotation	Distance to TSS	Peak Score	Nearest PromoterID	Entrez ID	Nearest Unigene	Nearest Refseq	Nearest Ensembl	Gene Name	Gene Alias	Gene Description	Gene Type
1-1357	chr8	52730987	52731085	+	24	NA	3' UTR (NM_052937, exon 6 of 6)	3' UTR (NM_052937, exon 6 of 6)	-9031	24	NM_144651	137902	Hs.444882	NM_144651	ENSG00000147485	PXDNL	PMR1|PRM1|VPO2	peroxidasin like	protein-coding
1-1199	chr7	100550759	100550872	+	94	NA	exon (NM_005960, exon 4 of 15)	exon (NM_005960, exon 4 of 15)	3763	94	NM_005960	4584	Hs.703577	NM_005960	ENSG00000169894	MUC3A	MUC-3A|MUC3	mucin 3A, cell surface associated	protein-coding
1-1351	chr2	44492751	44492849	+	13	NA	Intergenic	L1M4b|LINE|L1	-9797	13	NM_000341	6519	Hs.112916	NM_000341	ENSG00000138079	SLC3A1	ATR1|CSNU1|D2H|NBAT|RBAT	solute carrier family 3 member 1	protein-coding
1-1353	chr11	183301	183414	+	50	NA	Intergenic	L1MC3|LINE|L1	-9723	50	NM_145651	147199	Hs.127059	NM_145651	ENSG00000188076	SCGB1C1	RYD5	secretoglobin family 1C member 1	protein-coding
1-1352	chr4	43446	43560	+	24	NA	Intergenic	Intergenic	-9676	24	NM_182524	152687	Hs.709469	NM_182524	ENSG00000272602	ZNF595	-	zinc finger protein 595	protein-coding
1-1354	chr11	55020005	55020118	+	50	NA	Intergenic	ALR/Alpha|Satellite|centr	-9597	50	NM_024114	79097	Hs.195715	NM_024114	ENSG00000150244	TRIM48	RNF101	tripartite motif containing 48	protein-coding
3019-01-01	chr9	68399293	68399391	+	24	NA	Intergenic	Intergenic	-9333	24	NR_146625	203274	Hs.599821	NR_146625		LINC00537	-	long intergenic non-protein coding RNA 537	ncRNA
1-1356	chr11	55020264	55020402	+	24	NA	Intergenic	ALR/Alpha|Satellite|centr	-9325	24	NM_024114	79097	Hs.195715	NM_024114	ENSG00000150244	TRIM48	RNF101	tripartite motif containing 48	protein-coding
2869-01-01	chrUn_gl000219	108841	108954	+	79	NA	Intergenic	L1MA6|LINE|L1	-9255	79	NR_027436	283788	Hs.657131	NR_027436		LOC283788	-	FSHD region gene 1 pseudogene	pseudo
2965-01-01	chr9	68424413	68424811	+	50	NA	Intergenic	Intergenic	-9224	50	NR_039688	100616184		NR_039688	ENSG00000276029	MIR4477A	-	microRNA 4477a	ncRNA
2870-01-01	chr8	86824840	86824938	+	24	NA	Intergenic	L1PA5|LINE|L1	-9099	24	NR_003594	100288527	Hs.535056	NR_003594		REXO1L2P	-	REXO1 like 2, pseudogene	pseudo
1-1358	chr11	55020672	55020837	+	125	NA	Intergenic	ALR/Alpha|Satellite|centr	-8904	125	NM_024114	79097	Hs.195715	NM_024114	ENSG00000150244	TRIM48	RNF101	tripartite motif containing 48	protein-coding
2966-01-01	chr9	68424189	68424292	+	24	NA	Intergenic	Intergenic	-8852	24	NR_039688	100616184		NR_039688	ENSG00000276029	MIR4477A	-	microRNA 4477a	ncRNA
2967-01-01	chr9	68424025	68424123	+	13	NA	Intergenic	Intergenic	-8686	13	NR_039688	100616184		NR_039688	ENSG00000276029	MIR4477A	-	microRNA 4477a	ncRNA
2871-01-01	chr9	68717766	68717864	+	24	NA	Intergenic	L1MA6|LINE|L1	-8651	24	NR_136306	102725126	Hs.231861	NR_136306		LOC102725126	-	FSHD region gene 1 pseudogene	pseudo
2813-01-01	chr20	29578851	29578952	+	50	NA	Intergenic	Intergenic	-8538	50	NR_133643	105379478	Hs.98121	NR_133643		LINC01598	-	long intergenic non-protein coding RNA 1598	ncRNA
1-1359	chr4	44756	44865	+	24	NA	Intergenic	Intergenic	-8369	24	NM_182524	152687	Hs.709469	NM_182524	ENSG00000272602	ZNF595	-	zinc finger protein 595	protein-coding
1-1690	chr7	115935048	115935182	+	24	NA	Intergenic	L1MA3|LINE|L1	-8334	24	NR_130922	102724434	Hs.667624	NR_130921	ENSG00000237870	LOC102724434	-	uncharacterized LOC102724434	ncRNA
1-1360	chr13	93870926	93871036	+	64	NA	Intergenic	Intergenic	-8080	64	NM_005708	10082	Hs.444329	NM_005708	ENSG00000183098	GPC6	OMIMD1	glypican 6	protein-coding
1-1361	chr7	73046705	73046856	+	37	NA	Intergenic	Intergenic	-7907	37	NR_134541	51085	Hs.647055	NM_032951	ENSG00000009950	MLXIPL	CHREBP|MIO|MLX|MONDOB|WBSCR14|WS-bHLH|bHLHd14	MLX interacting protein like	protein-coding
2873-01-01	chr8	86823459	86823586	+	50	NA	Intergenic	L1PA5|LINE|L1	-7732	50	NR_003594	100288527	Hs.535056	NR_003594		REXO1L2P	-	REXO1 like 2, pseudogene	pseudo
1-1362	chr4	45511	45609	+	24	NA	Intergenic	AluSq2|SINE|Alu	-7619	24	NM_182524	152687	Hs.709469	NM_182524	ENSG00000272602	ZNF595	-	zinc finger protein 595	protein-coding
1-1363	chr20	1239269	1239367	+	50	NA	Intergenic	L1M4|LINE|L1	-7617	50	NM_001318234	9751	Hs.323833	NM_014723	ENSG00000101298	SNPH	-	syntaphilin	protein-coding
1-1364	chr11	55022041	55022145	+	37	NA	Intergenic	ALR/Alpha|Satellite|centr	-7565	37	NM_024114	79097	Hs.195715	NM_024114	ENSG00000150244	TRIM48	RNF101	tripartite motif containing 48	protein-coding
2874-01-01	chrUn_gl000219	107119	107225	+	37	NA	Intergenic	LTR37A|LTR|ERV1	-7530	37	NR_027436	283788	Hs.657131	NR_027436		LOC283788	-	FSHD region gene 1 pseudogene	pseudo
1-952	chr4	190591634	190591791	+	37	NA	Intergenic	L2a|LINE|L2	-7257	37	NR_135513	105379514	Hs.543309	NR_135513		LOC105379514	-	uncharacterized LOC105379514	ncRNA
1941-01-01	chr3	94316677	94316775	+	24	NA	Intergenic	Intergenic	-7050	24	NR_106788	102466722		NR_106788	ENSG00000276830	MIR6730	hsa-mir-6730	microRNA 6730	ncRNA
1-1365	chr19	351707	351923	+	24	NA	Intergenic	(CATA)n|Simple_repeat|Simple_repeat	-6974	24	NM_017550	54531	Hs.101891	NM_017550	ENSG00000105556	MIER2	KIAA1193|Mi-er2	MIER family member 2	protein-coding
2969-01-01	chr9	68421960	68422114	+	79	NA	Intergenic	AluJb|SINE|Alu	-6649	79	NR_039688	100616184		NR_039688	ENSG00000276029	MIR4477A	-	microRNA 4477a	ncRNA
1-195	chrUn_gl000220	90372	90611	+	50	NA	Intergenic	LTR40a|LTR|ERVL	-6638	50	NR_038958	100507412	Hs.426704	NR_038958		LOC100507412	-	uncharacterized LOC100507412	ncRNA
1-1316	chr21	44377577	44377683	+	94	NA	Intergenic	AluSz|SINE|Alu	-6506	94	NR_049889	100847013		NR_049889	ENSG00000264580	MIR5692B	-	microRNA 5692b	ncRNA
1-1367	chr11	55023131	55023229	+	24	NA	Intergenic	ALR/Alpha|Satellite|centr	-6478	24	NM_024114	79097	Hs.195715	NM_024114	ENSG00000150244	TRIM48	RNF101	tripartite motif containing 48	protein-coding
2970-01-01	chr9	68421775	68421884	+	37	NA	Intergenic	AluJb|SINE|Alu	-6441	37	NR_039688	100616184		NR_039688	ENSG00000276029	MIR4477A	-	microRNA 4477a	ncRNA
1-1368	chr11	120967114	120967212	+	13	NA	Intergenic	ERV3-16A3_I-int|LTR|ERVL	-6212	13	NM_005422	7007	Hs.248162	NM_005422	ENSG00000109927	TECTA	DFNA12|DFNA8|DFNB21	tectorin alpha	protein-coding
1-420	chr8	128215869	128215967	+	24	NA	Intergenic	Intergenic	-6046	24	NR_120364	103021165	Hs.573407	NR_120364		CASC19	CARLO6|CARLo-6|LINC01245	cancer susceptibility 19 (non-protein coding)	ncRNA
3012-01-01	chr9	68402604	68402711	+	64	NA	Intergenic	Intergenic	-6018	64	NR_146625	203274	Hs.599821	NR_146625		LINC00537	-	long intergenic non-protein coding RNA 537	ncRNA
2971-01-01	chr9	68421282	68421469	+	50	NA	Intergenic	Intergenic	-5987	50	NR_039688	100616184		NR_039688	ENSG00000276029	MIR4477A	-	microRNA 4477a	ncRNA
2875-01-01	chr8	86782028	86782126	+	37	NA	Intergenic	Intergenic	-5949	37	NR_003594	100288527	Hs.535056	NR_003594		REXO1L2P	-	REXO1 like 2, pseudogene	pseudo
2876-01-01	chr20	29605951	29606049	+	24	NA	Intergenic	MER58A|DNA|hAT-Charlie	-5840	24	NR_003579	284802	Hs.653099	NM_207350		FRG1BP	C20orf80|FRG1B|bA348I14.2	FSHD region gene 1 family member B, pseudogene	pseudo
3950-01-01	chrUn_gl000220	137962	148036	+	955	NA	Intergenic	Intergenic	-5705	955	NR_106782	102465433		NR_106782	ENSG00000275950	MIR6724-1	MIR6724|hsa-mir-6724|hsa-mir-6724-1	microRNA 6724-1	ncRNA
1-1369	chr11	55023913	55024020	+	37	NA	Intergenic	ALR/Alpha|Satellite|centr	-5692	37	NM_024114	79097	Hs.195715	NM_024114	ENSG00000150244	TRIM48	RNF101	tripartite motif containing 48	protein-coding
2877-01-01	chr8	86781737	86781876	+	79	NA	Intergenic	L1MA8|LINE|L1	-5678	79	NR_003594	100288527	Hs.535056	NR_003594		REXO1L2P	-	REXO1 like 2, pseudogene	pseudo
2878-01-01	chr8	86742867	86742980	+	64	NA	Intergenic	Intergenic	-5604	64	NR_003594	100288527	Hs.535056	NR_003594		REXO1L2P	-	REXO1 like 2, pseudogene	pseudo
1-1370	chr4	47600	47729	+	13	NA	Intergenic	Intergenic	-5515	13	NM_182524	152687	Hs.709469	NM_182524	ENSG00000272602	ZNF595	-	zinc finger protein 595	protein-coding
3010-01-01	chr9	68403192	68403370	+	37	NA	Intergenic	L2a|LINE|L2	-5394	37	NR_146625	203274	Hs.599821	NR_146625		LINC00537	-	long intergenic non-protein coding RNA 537	ncRNA
2879-01-01	chr2	133020776	133020945	+	50	NA	Intergenic	Intergenic	-5318	50	NR_152415	554226	Hs.380689	NM_001358416	ENSG00000163046	ANKRD30BL	ANKRD30BP3|NCRNA00164	ankyrin repeat domain 30B like	protein-coding
1-1371	chr9	72653054	72653596	+	551	NA	Intergenic	(GAATG)n|Satellite|Satellite	-5172	551	NM_153267	256691	Hs.547172	NM_153267	ENSG00000165072	MAMDC2	-	MAM domain containing 2	protein-coding
2972-01-01	chr9	68420098	68420945	+	141	NA	Intergenic	Intergenic	-5133	141	NR_039688	100616184		NR_039688	ENSG00000134352	IL6ST	-	microRNA 4477a	ncRNA
1-1372	chr11	55024575	55024729	+	64	NA	Intergenic	ALR/Alpha|Satellite|centr	-5006	64	NM_024114	79097	Hs.195715	NM_024114	ENSG00000150244	TRIM48	RNF101	tripartite motif containing 48	protein-coding
1-1373	chr11	47874728	47874826	+	24	NA	Intergenic	AluSx|SINE|Alu	-4681	24	NM_015231	23279	Hs.643526	NM_015231	ENSG00000030066	NUP160	-	nucleoporin 160	protein-coding
1-1374	chr11	55024935	55025087	+	50	NA	Intergenic	ALR/Alpha|Satellite|centr	-4647	50	NM_024114	79097	Hs.195715	NM_024114	ENSG00000150244	TRIM48	RNF101	tripartite motif containing 48	protein-coding
1-196	chrUn_gl000220	92578	92676	+	24	NA	Intergenic	Intergenic	-4502	24	NR_038958	100507412	Hs.426704	NR_038958		LOC100507412	-	uncharacterized LOC100507412	ncRNA
1-1375	chr4	48656	48754	+	13	NA	Intergenic	Intergenic	-4474	13	NM_182524	152687	Hs.709469	NM_182524	ENSG00000272602	ZNF595	-	zinc finger protein 595	protein-coding
1-890	chr3	147994246	147994344	+	13	NA	Intergenic	Intergenic	-4383	13	NR_146712	105374149	Hs.274837	NR_146712		LINC02046	-	long intergenic non-protein coding RNA 2046	ncRNA
2974-01-01	chr9	68419332	68419584	+	50	NA	Intergenic	(CA)n|Simple_repeat|Simple_repeat	-4070	50	NR_039688	100616184		NR_039688	ENSG00000276029	MIR4477A	-	microRNA 4477a	ncRNA
1-1376	chr11	55025540	55025757	+	125	NA	Intergenic	ALR/Alpha|Satellite|centr	-4010	125	NM_024114	79097	Hs.195715	NM_024114	ENSG00000150244	TRIM48	RNF101	tripartite motif containing 48	protein-coding
2975-01-01	chr9	68419178	68419276	+	37	NA	Intergenic	(CA)n|Simple_repeat|Simple_repeat	-3839	37	NR_039688	100616184		NR_039688	ENSG00000276029	MIR4477A	-	microRNA 4477a	ncRNA
1-1195	chr3	151926818	151926916	+	37	NA	Intergenic	Intergenic	-3649	37	NR_136178	101928166		NR_136178		LOC101928166	-	uncharacterized LOC101928166	ncRNA
1-1378	chr4	49530	49643	+	24	NA	Intergenic	Intergenic	-3593	24	NM_182524	152687	Hs.709469	NM_182524	ENSG00000272602	ZNF595	-	zinc finger protein 595	protein-coding
3004-01-01	chr9	68405062	68405242	+	37	NA	Intergenic	L1PREC2|LINE|L1	-3523	37	NR_146625	203274	Hs.599821	NR_146625		LINC00537	-	long intergenic non-protein coding RNA 537	ncRNA
1-1379	chr11	55026130	55026294	+	94	NA	Intergenic	ALR/Alpha|Satellite|centr	-3446	94	NM_024114	79097	Hs.195715	NM_024114	ENSG00000150244	TRIM48	RNF101	tripartite motif containing 48	protein-coding
3033-01-01	chr22	18717980	18718188	+	109	NA	Intergenic	AluSc8|SINE|Alu	-3343	109	NR_136561	642643		NR_136561	ENSG00000182824	LINC01662	-	long intergenic non-protein coding RNA 1662	ncRNA
1-1380	chr11	55026348	55026512	+	335	NA	Intergenic	ALR/Alpha|Satellite|centr	-3228	335	NM_024114	79097	Hs.195715	NM_024114	ENSG00000150244	TRIM48	RNF101	tripartite motif containing 48	protein-coding
1-193	chr4	185779931	185780045	+	37	NA	Intergenic	Intergenic	-3182	37	NR_132989	731424	Hs.427740	NR_037867		MIR3945HG	-	MIR3945 host gene	ncRNA
2976-01-01	chr9	68418221	68418819	+	141	NA	Intergenic	Intergenic	-3132	141	NR_039688	100616184		NR_039688	ENSG00000276029	MIR4477A	-	microRNA 4477a	ncRNA
2881-01-01	chr18	106060	106176	+	50	NA	Intergenic	BSR/Beta|Satellite|Satellite	-2947	50	NR_033770	727758	Hs.585843	NR_033770	ENSG00000263006	ROCK1P1	-	Rho associated coiled-coil containing protein kinase 1 pseudogene 1	pseudo
2977-01-01	chr9	68417956	68418121	+	50	NA	Intergenic	Intergenic	-2650	50	NR_039688	100616184		NR_039688	ENSG00000276029	MIR4477A	-	microRNA 4477a	ncRNA
3970-01-01	chr19	50639688	50639810	+	64	NA	Intergenic	L1P4|LINE|L1	-2628	64	NR_024230	100170217	Hs.723095	NR_024230		SNAR-B2	-	small ILF3/NF90-associated RNA B2	snRNA
3971-01-01	chr19	50598433	50598550	+	24	NA	Intergenic	L1P4|LINE|L1	-2625	24	NR_024229	100170216	Hs.723094	NR_024229		SNAR-A10	-	small ILF3/NF90-associated RNA A10	snRNA
3972-01-01	chr19	48413611	48413824	+	24	NA	Intergenic	L1P4|LINE|L1	-2591	24	NR_024217	100170218	Hs.723092	NR_024217		SNAR-C2	-	small ILF3/NF90-associated RNA C2	snRNA
1-1381	chr4	50597	50695	+	24	NA	Intergenic	LTR70|LTR|ERV1	-2533	24	NM_182524	152687	Hs.709469	NM_182524	ENSG00000272602	ZNF595	-	zinc finger protein 595	protein-coding
1-1355	chr22	18884344	18884442	+	37	NA	Intergenic	HSATI|Satellite|Satellite	-2449	37	NR_136571	100996432	Hs.631668	NR_136571		LINC01663	-	long intergenic non-protein coding RNA 1663	ncRNA
2978-01-01	chr9	68417707	68417805	+	24	NA	Intergenic	Intergenic	-2368	24	NR_039688	100616184		NR_039688	ENSG00000276029	MIR4477A	-	microRNA 4477a	ncRNA
1-1552	chrX	155259990	155260406	+	373	NA	Intergenic	(TTAGGG)n|Simple_repeat|Simple_repeat	-2350	373	NR_110561	727856	Hs.740212	NR_110561		DDX11L16	-	DEAD/H-box helicase 11 like 16	pseudo
1-1551	chrY	59363006	59363400	+	280	NA	Intergenic	(TTAGGG)n|Simple_repeat|Simple_repeat	-2349	280	NR_110561	727856	Hs.740212	NR_110561		DDX11L16	-	DEAD/H-box helicase 11 like 16	pseudo
2882-01-01	chr8	86778373	86778495	+	37	NA	Intergenic	HSMAR2|DNA|TcMar-Mariner	-2306	37	NR_003594	100288527	Hs.535056	NR_003594		REXO1L2P	-	REXO1 like 2, pseudogene	pseudo
2883-01-01	chr18	106674	106916	+	94	NA	Intergenic	BSR/Beta|Satellite|Satellite	-2270	94	NR_033770	727758	Hs.585843	NR_033770	ENSG00000263006	ROCK1P1	-	Rho associated coiled-coil containing protein kinase 1 pseudogene 1	pseudo
1-1383	chr11	55027392	55027490	+	50	NA	Intergenic	ALR/Alpha|Satellite|centr	-2217	50	NM_024114	79097	Hs.195715	NM_024114	ENSG00000150244	TRIM48	RNF101	tripartite motif containing 48	protein-coding
1-1610	chr1	569853	570056	+	50	NA	Intergenic	Intergenic	-2161	50	NR_106781
1-1384	chr7	140100429	140100527	+	24	NA	Intergenic	L1MB3|LINE|L1	-2128	24	NM_001287498	84255	Hs.446021	NM_032295	ENSG00000157800	SLC37A3	-	solute carrier family 37 member 3	protein-coding
2979-01-01	chr9	68417355	68417651	+	209	NA	Intergenic	Intergenic	-2115	209	NR_039688	100616184		NR_039688	ENSG00000276029	MIR4477A	-	microRNA 4477a	ncRNA
2884-01-01	chr8	86569945	86570051	+	37	NA	Intergenic	HSMAR2|DNA|TcMar-Mariner	-2093	37	NR_003594	100288527	Hs.535056	NR_003594		REXO1L2P	-	REXO1 like 2, pseudogene	pseudo
3973-01-01	chr19	50639056	50639295	+	50	NA	Intergenic	L1P4|LINE|L1	-2054	50	NR_024230	100170217	Hs.723095	NR_024230		SNAR-B2	-	small ILF3/NF90-associated RNA B2	snRNA
1-1385	chr7_gl000195_random	88695	88812	+	64	NA	Intergenic	L1PA8|LINE|L1	-2018	64	NM_001347681	389831	Hs.743984	NM_001242480	ENSG00000276256	LOC389831	-	uncharacterized LOC389831	protein-coding
2885-01-01	chr15	102521249	102521365	+	94	NA	Intergenic	(TTAGGG)n|Simple_repeat|Simple_repeat	-2006	94	NR_148357	102725121	Hs.712940	NR_148357		LOC102725121	-	DEAD/H-box helicase 11 pseudogene	pseudo
3974-01-01	chr19	50612333	50612431	+	37	NA	Intergenic	L1P4|LINE|L1	-1991	37	NR_024242	100191063	Hs.723094	NR_024242		SNAR-A14	-	small ILF3/NF90-associated RNA A14	snRNA
1-1350	chr22	18883638	18884152	+	654	NA	Intergenic	AluSc8|SINE|Alu	-1951	654	NR_136571	100996432	Hs.631668	NR_136571		LINC01663	-	long intergenic non-protein coding RNA 1663	ncRNA
1-1612	chr1	569629	569778	+	50	NA	Intergenic	Intergenic	-1910	50	NR_106781
2887-01-01	chr18	106974	107495	+	174	NA	Intergenic	BSR/Beta|Satellite|Satellite	-1831	174	NR_033770	727758	Hs.585843	NR_033770	ENSG00000263006	ROCK1P1	-	Rho associated coiled-coil containing protein kinase 1 pseudogene 1	pseudo
1-1386	chr10	127583307	127583405	+	50	NA	Intergenic	Intergenic	-1748	50	NM_145235	92565	Hs.352591	NM_145235	ENSG00000203780	FANK1	HSD13	fibronectin type III and ankyrin repeat domains 1	protein-coding
2888-01-01	chr1	10011	10235	+	125	NA	Intergenic	(CCCTAA)n|Simple_repeat|Simple_repeat	-1746	125	NR_148357	102725121	Hs.712940	NR_148357		LOC102725121	-	DEAD/H-box helicase 11 pseudogene	pseudo
1-1393	chr8	86789988	86790131	+	24	NA	Intergenic	HSMAR2|DNA|TcMar-Mariner	-1737	24	NR_003594	100288527	Hs.535056	NR_003594		REXO1L2P	-	REXO1 like 2, pseudogene	pseudo
2889-01-01	chr8	86746694	86746966	+	94	NA	Intergenic	HSMAR2|DNA|TcMar-Mariner	-1697	94	NR_003594	100288527	Hs.535056	NR_003594		REXO1L2P	-	REXO1 like 2, pseudogene	pseudo
2980-01-01	chr9	68416938	68417223	+	141	NA	Intergenic	L1MC1|LINE|L1	-1692	141	NR_039688	100616184		NR_039688	ENSG00000276029	MIR4477A	-	microRNA 4477a	ncRNA
1-1388	chr11	62609128	62609292	+	50	NA	Intergenic	U2|snRNA|snRNA	-1582	50	NM_018093	54663	Hs.654620	NM_018093	ENSG00000133316	WDR74	-	WD repeat domain 74	protein-coding
1-1614	chr1	569315	569413	+	50	NA	Intergenic	Intergenic	-1571	50	NR_106781
1-1638	chr1	565776	565888	+	64	NA	Intergenic	Intergenic	-1443	64	NR_125957	101928626	Hs.637667	NR_125957	ENSG00000230021	LOC101928626	-	uncharacterized LOC101928626	ncRNA
2754-01-01	chr18	10043	10241	+	24	NA	Intergenic	(CCCTAA)n|Simple_repeat|Simple_repeat	-1418	24	NR_149138	102724130	Hs.606852	NR_149137		LINC02564	-	long intergenic non-protein coding RNA 2564	ncRNA
1-1389	chr2	71223121	71223222	+	24	NA	Intergenic	L1MB3|LINE|L1	-1170	24	NM_144582	113419	Hs.516087	NM_144582	ENSG00000144043	TEX261	TEG-261	testis expressed 261	protein-coding
1-202	chr17	41382135	41382233	+	37	NA	Intergenic	ERV3-16A3_I-int|LTR|ERVL	-1122	37	NR_047479	100874261	Hs.546898	NR_047479	ENSG00000236383	LINC00854	TMEM106A-AS1	long intergenic non-protein coding RNA 854	ncRNA
1-1390	chr4	51997	52141	+	37	NA	Intergenic	LTR77|LTR|ERV1	-1110	37	NM_182524	152687	Hs.709469	NM_182524	ENSG00000272602	ZNF595	-	zinc finger protein 595	protein-coding
1-203	chr13	106358043	106358190	+	50	NA	Intergenic	Intergenic	-1063	50	NR_046391	144920	Hs.567700	NR_046391		LINC00343	LINC00344|NCRNA00343|NCRNA00344	long intergenic non-protein coding RNA 343	ncRNA
1-1391	chr14	55879541	55879679	+	37	NA	Intergenic	Intergenic	-1034	37	NM_014924	22863	Hs.414809	NM_014924	ENSG00000126775	ATG14	ATG14L|BARKOR|KIAA0831	autophagy related 14	protein-coding
1-1632	chr1	566429	566757	+	64	NA	Intergenic	Intergenic	1200	64	NR_106781
1-1636	chr1	566140	566336	+	94	NA	Intergenic	Intergenic	1555	94	NR_106781
2901-01-01	chr8	86728970	86729366	+	64	NA	Intergenic	L1PA5|LINE|L1	2095	64	NR_003594	100288527	Hs.535056	NR_003594		REXO1L2P	-	REXO1 like 2, pseudogene	pseudo
2903-01-01	chr8	86755462	86755582	+	94	NA	Intergenic	L1P1|LINE|L1	2239	94	NR_003594	100288527	Hs.535056	NR_003594		REXO1L2P	-	REXO1 like 2, pseudogene	pseudo
2904-01-01	chr8	86785907	86786162	+	64	NA	Intergenic	L1PA5|LINE|L1	2288	64	NR_003594	100288527	Hs.535056	NR_003594		REXO1L2P	-	REXO1 like 2, pseudogene	pseudo
3977-01-01	chr19	50634677	50634795	+	50	NA	Intergenic	AluSx|SINE|Alu	2385	50	NR_024231	100170224	Hs.446545	NR_024231		SNAR-B1	-	small ILF3/NF90-associated RNA B1	snRNA
3978-01-01	chr19	50639913	50640095	+	50	NA	Intergenic	AluSx|SINE|Alu	2490	50	NR_024231	100170224	Hs.446545	NR_024231		SNAR-B1	-	small ILF3/NF90-associated RNA B1	snRNA
2905-01-01	chr8	86755187	86755309	+	37	NA	Intergenic	L1P1|LINE|L1	2513	37	NR_003594	100288527	Hs.535056	NR_003594		REXO1L2P	-	REXO1 like 2, pseudogene	pseudo
2906-01-01	chr8	86572144	86572263	+	94	NA	Intergenic	Intergenic	2539	94	NR_003594	100288527	Hs.535056	NR_003594		REXO1L2P	-	REXO1 like 2, pseudogene	pseudo
2908-01-01	chr8	86751280	86751429	+	50	NA	Intergenic	L1PA5|LINE|L1	2827	50	NR_003594	100288527	Hs.535056	NR_003594		REXO1L2P	-	REXO1 like 2, pseudogene	pseudo
2909-01-01	chr8	86785329	86785572	+	24	NA	Intergenic	L1PA5|LINE|L1	2872	24	NR_003594	100288527	Hs.535056	NR_003594		REXO1L2P	-	REXO1 like 2, pseudogene	pseudo
2910-01-01	chr8	86729923	86730030	+	64	NA	Intergenic	L1PA5|LINE|L1	2903	64	NR_003594	100288527	Hs.535056	NR_003594		REXO1L2P	-	REXO1 like 2, pseudogene	pseudo
1-213	chr9	44993088	44993294	+	79	NA	Intergenic	CT-rich|Low_complexity|Low_complexity	2955	79	NR_027421	100132948	Hs.645763	NM_001024942	ENSG00000154537	FAM27C	FAM27A|FAM27A1|FAM27A3|bA7G23.5	family with sequence similarity 27 member C	ncRNA
3957-01-01	chrUn_gl000220	158837	159325	+	94	NA	Intergenic	LSU-rRNA_Hsa|rRNA|rRNA	3084	94	NR_146120	109864274		NR_146120		RNA5-8SN4	RN5-8S1|RNA5-8S5	RNA, 5.8S ribosomal N4	rRNA
2911-01-01	chr8	86772990	86773089	+	50	NA	Intergenic	L1PA5|LINE|L1	3089	50	NR_003594	100288527	Hs.535056	NR_003594		REXO1L2P	-	REXO1 like 2, pseudogene	pseudo
2912-01-01	chr8	86800292	86800446	+	24	NA	Intergenic	L1PA5|LINE|L1	3228	24	NR_003594	100288527	Hs.535056	NR_003594		REXO1L2P	-	REXO1 like 2, pseudogene	pseudo
2913-01-01	chr8	86784950	86785048	+	13	NA	Intergenic	L1PA5|LINE|L1	3323	13	NR_003594	100288527	Hs.535056	NR_003594		REXO1L2P	-	REXO1 like 2, pseudogene	pseudo
2914-01-01	chr8	86754320	86754499	+	50	NA	Intergenic	Intergenic	3352	50	NR_003594	100288527	Hs.535056	NR_003594		REXO1L2P	-	REXO1 like 2, pseudogene	pseudo
1-216	chr5	135525280	135525378	+	24	NA	Intergenic	Intergenic	3522	24	NM_001350994	389332	Hs.127680	NM_001350994	ENSG00000271824	SMIM32	-	small integral membrane protein 32	protein-coding
2915-01-01	chr8	86799985	86800141	+	13	NA	Intergenic	L1PA5|LINE|L1	3534	13	NR_003594	100288527	Hs.535056	NR_003594		REXO1L2P	-	REXO1 like 2, pseudogene	pseudo
2916-01-01	chr8	86754018	86754137	+	64	NA	Intergenic	MIR|SINE|MIR	3684	64	NR_003594	100288527	Hs.535056	NR_003594		REXO1L2P	-	REXO1 like 2, pseudogene	pseudo
3959-01-01	chrUn_gl000220	159738	159854	+	37	NA	Intergenic	LSU-rRNA_Hsa|rRNA|rRNA	3799	37	NR_146120	109864274		NR_146120		RNA5-8SN4	RN5-8S1|RNA5-8S5	RNA, 5.8S ribosomal N4	rRNA
2917-01-01	chr8	86753736	86753894	+	64	NA	Intergenic	Intergenic	3946	64	NR_003594	100288527	Hs.535056	NR_003594		REXO1L2P	-	REXO1 like 2, pseudogene	pseudo
2918-01-01	chr8	86730986	86731084	+	24	NA	Intergenic	L1PA5|LINE|L1	3962	24	NR_003594	100288527	Hs.535056	NR_003594		REXO1L2P	-	REXO1 like 2, pseudogene	pseudo
1-955	chr4	190603136	190603259	+	24	NA	Intergenic	Intergenic	4228	24	NR_135513	105379514	Hs.543309	NR_135513		LOC105379514	-	uncharacterized LOC105379514	ncRNA
2919-01-01	chr8	86563524	86563757	+	37	NA	Intergenic	L1PA5|LINE|L1	4265	37	NR_003594	100288527	Hs.535056	NR_003594		REXO1L2P	-	REXO1 like 2, pseudogene	pseudo
2920-01-01	chr8	86731269	86731409	+	37	NA	Intergenic	L1PA5|LINE|L1	4266	37	NR_003594	100288527	Hs.535056	NR_003594		REXO1L2P	-	REXO1 like 2, pseudogene	pseudo
1-221	chr9	35913798	35913896	+	37	NA	Intergenic	(TG)n|Simple_repeat|Simple_repeat	4367	37	NM_001348107	158376	Hs.302677	NM_001348107	ENSG00000235387	SPAAR	LINC00961|SPAR	small regulatory polypeptide of amino acid response	protein-coding
2921-01-01	chr8	86752930	86753028	+	37	NA	Intergenic	L1PA5|LINE|L1	4452	37	NR_003594	100288527	Hs.535056	NR_003594		REXO1L2P	-	REXO1 like 2, pseudogene	pseudo
1-950	chr4	190585398	190585496	+	24	NA	Intergenic	Intergenic	4687	24	NR_121679	101928971	Hs.519164	NR_121679	ENSG00000250739	LINC01262	TCONS_l2_00021807	long intergenic non-protein coding RNA 1262	ncRNA
2923-01-01	chr8	86798629	86798752	+	37	NA	Intergenic	L1PA5|LINE|L1	4907	37	NR_003594	100288527	Hs.535056	NR_003594		REXO1L2P	-	REXO1 like 2, pseudogene	pseudo
3961-01-01	chrUn_gl000220	160957	161264	+	226	NA	Intergenic	LSU-rRNA_Hsa|rRNA|rRNA	5113	226	NR_146120	109864274		NR_146120		RNA5-8SN4	RN5-8S1|RNA5-8S5	RNA, 5.8S ribosomal N4	rRNA
1-956	chr4	190604092	190604195	+	50	NA	Intergenic	Intergenic	5174	50	NR_135513	105379514	Hs.543309	NR_135513		LOC105379514	-	uncharacterized LOC105379514	ncRNA
2924-01-01	chr16	32296055	32296153	+	37	NA	Intergenic	(AAATG)n|Simple_repeat|Simple_repeat	5198	37	NR_033866	390705	Hs.278513	NR_033866		LOC390705	-	protein phosphatase 2 regulatory subunit B'', beta pseudogene	pseudo
3962-01-01	chrUn_gl000220	161529	161782	+	94	NA	Intergenic	LSU-rRNA_Hsa|rRNA|rRNA	5658	94	NR_146120	109864274		NR_146120		RNA5-8SN4	RN5-8S1|RNA5-8S5	RNA, 5.8S ribosomal N4	rRNA
1-957	chr4	190604631	190604815	+	50	NA	Intergenic	MLT1C|LTR|ERVL-MaLR	5754	50	NR_135513	105379514	Hs.543309	NR_135513		LOC105379514	-	uncharacterized LOC105379514	ncRNA
2927-01-01	chr17_gl000205_random	122423	122614	+	50	NA	Intergenic	L1MB2|LINE|L1	5895	50	NR_003682	403340	Hs.572501	NR_003682		MGC70870	-	C-terminal binding protein 2 pseudogene	pseudo
2928-01-01	chr8	86732902	86733244	+	79	NA	Intergenic	Intergenic	6000	79	NR_003594	100288527	Hs.535056	NR_003594		REXO1L2P	-	REXO1 like 2, pseudogene	pseudo
2929-01-01	chr8	86834069	86834217	+	37	NA	Intergenic	Intergenic	6028	37	NR_003594	100288527	Hs.535056	NR_003594		REXO1L2P	-	REXO1 like 2, pseudogene	pseudo
1-1422	chr11	48352623	48352721	+	24	NA	Intergenic	Intergenic	6179	24	NM_001004702	256144	Hs.553656	NM_001004702	ENSG00000176547	OR4C3	OR11-98	olfactory receptor family 4 subfamily C member 3	protein-coding
2930-01-01	chr8	86797156	86797277	+	37	NA	Intergenic	L1MA8|LINE|L1	6381	37	NR_003594	100288527	Hs.535056	NR_003594		REXO1L2P	-	REXO1 like 2, pseudogene	pseudo
2931-01-01	chr8	86561449	86561570	+	64	NA	Intergenic	L1MA8|LINE|L1	6396	64	NR_003594	100288527	Hs.535056	NR_003594		REXO1L2P	-	REXO1 like 2, pseudogene	pseudo
2932-01-01	chr8	86796934	86797093	+	50	NA	Intergenic	L1MA8|LINE|L1	6584	50	NR_003594	100288527	Hs.535056	NR_003594		REXO1L2P	-	REXO1 like 2, pseudogene	pseudo
4079-01-01	chrM	7471	10162	+	317	NA	Intergenic	Intergenic	7143	317	NR_137295
2934-01-01	chr8	86734550	86734648	+	24	NA	Intergenic	L1MC4a|LINE|L1	7526	24	NR_003594	100288527	Hs.535056	NR_003594		REXO1L2P	-	REXO1 like 2, pseudogene	pseudo
1-229	chr21	9834082	9834258	+	24	NA	Intergenic	Intergenic	7967	24	NR_037458
2936-01-01	chr8	86734981	86735213	+	24	NA	Intergenic	Intergenic	8024	24	NR_003594	100288527	Hs.535056	NR_003594		REXO1L2P	-	REXO1 like 2, pseudogene	pseudo
2938-01-01	chr8	86735601	86735821	+	50	NA	Intergenic	Intergenic	8638	50	NR_003594	100288527	Hs.535056	NR_003594		REXO1L2P	-	REXO1 like 2, pseudogene	pseudo
2940-01-01	chr7	63903782	63903880	+	24	NA	Intergenic	AluSx1|SINE|Alu	9760	24	NR_029404	649395	Hs.728871	NR_029404		YWHAEP1	-	tyrosine 3-monooxygenase/tryptophan 5-monooxygenase activation protein epsilon pseudogene 1	pseudo
1-198	chr8	30245969	30246069	+	37	NA	intron (NM_001008711, intron 1 of 9)	intron (NM_001008711, intron 1 of 9)	-3102	37	NR_046205	100128750	Hs.126813	NR_046205	ENSG00000254109	RBPMS-AS1	-	RBPMS antisense RNA 1	ncRNA
1-1377	chr19	51849279	51849377	+	24	NA	intron (NM_001014763, intron 4 of 4)	intron (NM_001014763, intron 4 of 4)	-3950	24	NM_001163922	147645	Hs.293236	NM_001163922	ENSG00000186806	VSIG10L	-	V-set and immunoglobulin domain containing 10 like	protein-coding
1-201	chr8	104186439	104186537	+	50	NA	intron (NM_001024372, intron 1 of 1)	intron (NM_001024372, intron 1 of 1)	-2120	50	NR_109954	100499183	Hs.654812	NR_034092	ENSG00000247081	BAALC-AS1	FZD6-DT|lncFZD6	BAALC antisense RNA 1	ncRNA
1-1443	chr13	99164710	99164808	+	37	NA	intron (NM_001032296, intron 2 of 10)	intron (NM_001032296, intron 2 of 10)	9620	37	NM_003576	8428	Hs.508514	NM_003576	ENSG00000102572	STK24	HEL-S-95|MST3|MST3B|STE20|STK3	serine/threonine kinase 24	protein-coding
1-1423	chr4	59468	59566	+	37	NA	intron (NM_001039127, intron 2 of 4)	intron (NM_001039127, intron 2 of 4)	2649	37	NM_001289931	255403	Hs.636638	NM_001039127	ENSG00000250312	ZNF718	-	zinc finger protein 718	protein-coding
1-1420	chr13	99732443	99732541	+	50	NA	intron (NM_001130049, intron 1 of 32)	intron (NM_001130049, intron 1 of 32)	6168	50	NM_001130049	23348	Hs.596105	NM_015296	ENSG00000088387	DOCK9	ZIZ1|ZIZIMIN1	dedicator of cytokinesis 9	protein-coding
1-1425	chr7	12257135	12257233	+	13	NA	intron (NM_001134232, intron 2 of 7)	L2|LINE|L2	6336	13	NM_018374	54664	Hs.396358	NM_018374	ENSG00000106460	TMEM106B	-	transmembrane protein 106B	protein-coding
1-1503	chr14	19999840	19999969	+	24	NA	intron (NM_001145442, intron 8 of 10)	intron (NM_001145442, intron 8 of 10)	-7009	24	NR_110505	100508046	Hs.433218	NR_110505	ENSG00000275563	LOC100508046	-	uncharacterized LOC100508046	ncRNA
1-1366	chr3	157147903	157148015	+	37	NA	intron (NM_001167912, intron 4 of 13)	L1ME3C|LINE|L1	-6621	37	NM_002852	5806	Hs.591286	NM_002852	ENSG00000163661	PTX3	TNFAIP5|TSG-14	pentraxin 3	protein-coding
1-1416	chr21	11093130	11093228	+	37	NA	intron (NM_001187, intron 2 of 4)	intron (NM_001187, intron 2 of 4)	5746	37	NM_182481	85318	Hs.545789	NM_182481		BAGE3	CT2.3	BAGE family member 3	protein-coding
1-1432	chr21	11090843	11090962	+	50	NA	intron (NM_001187, intron 2 of 4)	L1PA17|LINE|L1	8023	50	NM_182481	85318	Hs.545789	NM_182481		BAGE3	CT2.3	BAGE family member 3	protein-coding
1-1185	chr3	159492584	159492682	+	37	NA	intron (NM_001197114, intron 4 of 9)	intron (NM_001197114, intron 4 of 9)	-6232	37	NR_121669	100874433	Hs.601476	NR_121669		IQCJ-SCHIP1-AS1	uaz98	IQCJ-SCHIP1 readthrough antisense RNA 1	ncRNA
1-1406	chr11	120199412	120199531	+	37	NA	intron (NM_001198674, intron 2 of 3)	MLT1B|LTR|ERVL-MaLR	3633	37	NM_001198673	219902	Hs.643516	NM_174926	ENSG00000181264	TMEM136	-	transmembrane protein 136	protein-coding
1-1411	chr7	102153963	102154061	+	37	NA	intron (NM_001277335, intron 1 of 19).2	intron (NM_001277335, intron 1 of 19).2	4212	37	NM_001277335	100271927	Hs.530089	NM_001277335	ENSG00000170667	RASA4B	-	RAS p21 protein activator 4B	protein-coding
1-1438	chr3	178285934	178286032	+	37	NA	intron (NM_001278911, intron 1 of 4)	intron (NM_001278911, intron 1 of 4)	9495	37	NM_005832	10242	Hs.478368	NM_005832	ENSG00000197584	KCNMB2	-	potassium calcium-activated channel subfamily M regulatory beta subunit 2	protein-coding
1-1405	chr2	201174534	201174684	+	37	NA	intron (NM_001282744, intron 1 of 12)	intron (NM_001282744, intron 1 of 12)	936	37	NM_001282744	26010	Hs.120323	NM_015535	ENSG00000196141	SPATS2L	DNAPTP6|SGNP	spermatogenesis associated serine rich 2 like	protein-coding
1-1413	chr4	58102	58229	+	50	NA	intron (NM_001289931, intron 1 of 4)	intron (NM_001289931, intron 1 of 4)	1297	50	NM_001289931	255403	Hs.636638	NM_001039127	ENSG00000250312	ZNF718	-	zinc finger protein 718	protein-coding
1-1419	chr4	59138	59236	+	24	NA	intron (NM_001289931, intron 1 of 4)	intron (NM_001289931, intron 1 of 4)	2319	24	NM_001289931	255403	Hs.636638	NM_001039127	ENSG00000250312	ZNF718	-	zinc finger protein 718	protein-coding
1-1571	chr22	40336210	40336308	+	24	NA	intron (NM_001291828, intron 1 of 4)	intron (NM_001291828, intron 1 of 4)	-6562	24	NM_001291825	9402	Hs.517499	NM_004810	ENSG00000100351	GRAP2	GADS|GRAP-2|GRB2L|GRBLG|GRID|GRPL|GrbX|Grf40|Mona|P38	GRB2 related adaptor protein 2	protein-coding
1-1418	chr5	180472981	180473079	+	13	NA	intron (NM_001308245, intron 2 of 10)	C-rich|Low_complexity|Low_complexity	-2546	13	NR_107056	102465882		NR_107056	ENSG00000277912	MIR8089	hsa-mir-8089	microRNA 8089	ncRNA
1-1457	chr7_gl000195_random	73879	74010	+	50	NA	intron (NM_001322047, intron 1 of 2)	L1MB2|LINE|L1	-7904	50	NM_001322975	102723360	Hs.743984	NM_001322975		LOC102723360	-	uncharacterized LOC102723360	protein-coding
1-1475	chr7_gl000195_random	70941	71066	+	37	NA	intron (NM_001322047, intron 1 of 2)	L1M2|LINE|L1	-4963	37	NM_001322975	102723360	Hs.743984	NM_001322975		LOC102723360	-	uncharacterized LOC102723360	protein-coding
1-1511	chr7_gl000195_random	65189	65306	+	37	NA	intron (NM_001322047, intron 1 of 2)	L1PREC2|LINE|L1	793	37	NM_001322975	102723360	Hs.743984	NM_001322975		LOC102723360	-	uncharacterized LOC102723360	protein-coding
1-1516	chr7_gl000195_random	64266	64364	+	24	NA	intron (NM_001322047, intron 1 of 2)	AluJr4|SINE|Alu	1725	24	NM_001322975	102723360	Hs.743984	NM_001322975		LOC102723360	-	uncharacterized LOC102723360	protein-coding
1-1533	chr7_gl000195_random	61168	61266	+	24	NA	intron (NM_001322047, intron 1 of 2)	L1PA7|LINE|L1	4823	24	NM_001322975	102723360	Hs.743984	NM_001322975		LOC102723360	-	uncharacterized LOC102723360	protein-coding
1-1408	chr17	48800608	48800717	+	24	NA	intron (NM_001330330, intron 1 of 10)	intron (NM_001330330, intron 1 of 10)	3736	24	NM_006107	51747	Hs.130293	NM_006107	ENSG00000108848	LUC7L3	CRA|CREAP-1|CROP|LUC7A|OA48-18|hLuc7A	LUC7 like 3 pre-mRNA splicing factor	protein-coding
1-1415	chr1	107688171	107688269	+	13	NA	intron (NM_001330665, intron 1 of 6)	intron (NM_001330665, intron 1 of 6)	-2471	13	NM_001113228	22854	Hs.133046	NM_014917	ENSG00000162631	NTNG1	Lmnt1	netrin G1	protein-coding
1-1456	chr7_gl000195_random	74172	74270	+	13	NA	intron (NM_001347682, intron 1 of 3)	L1MB2|LINE|L1	-8181	13	NM_001322975	102723360	Hs.743984	NM_001322975		LOC102723360	-	uncharacterized LOC102723360	protein-coding
1-1401	chr7_gl000195_random	85891	86016	+	24	NA	intron (NM_001347682, intron 1 of 3)	MER57E3|LTR|ERV1	766	24	NM_001322047	102724843	Hs.743984	NM_001322047		LOC102724843	-	uncharacterized LOC102724843	protein-coding
1-1431	chr7_gl000195_random	78701	78837	+	50	NA	intron (NM_001347682, intron 1 of 3)	L1PA11|LINE|L1	7950	50	NM_001322047	102724843	Hs.743984	NM_001322047		LOC102724843	-	uncharacterized LOC102724843	protein-coding
1-1433	chr7_gl000195_random	78347	78477	+	64	NA	intron (NM_001347682, intron 1 of 3)	L1PA11|LINE|L1	8307	64	NM_001322047	102724843	Hs.743984	NM_001322047		LOC102724843	-	uncharacterized LOC102724843	protein-coding
1-1440	chr7_gl000195_random	77229	77327	+	24	NA	intron (NM_001347682, intron 1 of 3)	L1PA11|LINE|L1	9441	24	NM_001322047	102724843	Hs.743984	NM_001322047		LOC102724843	-	uncharacterized LOC102724843	protein-coding
1-1444	chr7_gl000195_random	76656	76826	+	24	NA	intron (NM_001347682, intron 1 of 3)	L1PA11|LINE|L1	9978	24	NM_001322047	102724843	Hs.743984	NM_001322047		LOC102724843	-	uncharacterized LOC102724843	protein-coding
1-191	chr4	153419525	153419623	+	24	NA	intron (NM_001349798, intron 2 of 13)	intron (NM_001349798, intron 2 of 13)	-9006	24	NR_036092	100422896		NR_036092	ENSG00000264678	MIR3140	mir-3140	microRNA 3140	ncRNA
1-1400	chr2	166929780	166929878	+	37	NA	intron (NM_001353951, intron 2 of 26)	intron (NM_001353951, intron 2 of 26)	-8212	37	NR_110260	101929680	Hs.662210	NR_110260	ENSG00000236107	LOC101929680	-	uncharacterized LOC101929680	ncRNA
1-1382	chr20	60072145	60072243	+	37	NA	intron (NM_001794, intron 2 of 15)	L1MEf|LINE|L1	-2283	37	NM_001252338	1002	Hs.473231	NM_001794	ENSG00000179242	CDH4	CAD4|R-CAD|RCAD	cadherin 4	protein-coding
1-1414	chr19	42305778	42305876	+	37	NA	intron (NM_001815, intron 2 of 6)	LTR8A|LTR|ERV1	5305	37	NM_001277163	1084	Hs.11	NM_001815	ENSG00000170956	CEACAM3	CD66D|CEA|CGM1|W264|W282	carcinoembryonic antigen related cell adhesion molecule 3	protein-coding
1-1424	chr14	105628861	105628959	+	37	NA	intron (NM_002226, intron 2 of 25)	intron (NM_002226, intron 2 of 25)	6251	37	NM_145159	3714	Hs.433445	NM_002226	ENSG00000184916	JAG2	HJ2|SER2	jagged 2	protein-coding
1-1417	chr3	44921797	44921920	+	37	NA	intron (NM_003241, intron 1 of 13)	L1MEd|LINE|L1	5760	37	NM_003241	7047	Hs.438265	NM_003241	ENSG00000163810	TGM4	TGP|hTGP	transglutaminase 4	protein-coding
1-1435	chr11	3675029	3675433	+	109	NA	intron (NM_004314, intron 1 of 4)	intron (NM_004314, intron 1 of 4)	8870	109	NM_004314	417	Hs.382188	NM_004314	ENSG00000129744	ART1	ART2|ARTC1|CD296|RT6	ADP-ribosyltransferase 1	protein-coding
1-1439	chr11	3675525	3676048	+	226	NA	intron (NM_004314, intron 1 of 4)	intron (NM_004314, intron 1 of 4)	9425	226	NM_004314	417	Hs.382188	NM_004314	ENSG00000129744	ART1	ART2|ARTC1|CD296|RT6	ADP-ribosyltransferase 1	protein-coding
1-1410	chr7	148940706	148940804	+	37	NA	intron (NM_012256, intron 1 of 4)	L1MEg|LINE|L1	4013	37	NM_012256	7988	Hs.490510	NM_012256	ENSG00000170260	ZNF212	C2H2-150|ZNF182|ZNFC150	zinc finger protein 212	protein-coding
2391-01-01	chr3	29978048	29978146	+	24	NA	intron (NM_014483, intron 11 of 12)	intron (NM_014483, intron 11 of 12)	-2450	24	NR_046556	100873977	Hs.581453	NR_046556	ENSG00000235593	RBMS3-AS1	-	RBMS3 antisense RNA 1	ncRNA
1-959	chr7	111456949	111457047	+	37	NA	intron (NM_014705, intron 27 of 51)	intron (NM_014705, intron 27 of 51)	8437	37	NR_103806	100506413	Hs.677513	NR_103806	ENSG00000225572	DOCK4-AS1	-	DOCK4 antisense RNA 1	ncRNA
1-1409	chr20	20041230	20041328	+	24	NA	intron (NM_015585, intron 2 of 26)	MLT1H1|LTR|ERVL-MaLR	3989	24	NM_001167816	26074	Hs.729168	NM_015585	ENSG00000089101	CFAP61	C20orf26|CaM-IP3|dJ1002M8.3|dJ1178H5.4	cilia and flagella associated protein 61	protein-coding
1-1426	chr8	27688851	27688985	+	37	NA	intron (NM_018492, intron 2 of 7)	L1MEc|LINE|L1	6694	37	NM_001278945	55872	Hs.104741	NM_018492	ENSG00000168078	PBK	CT84|HEL164|Nori-3|SPK|TOPK	PDZ binding kinase	protein-coding
1-1427	chr1	145069506	145069604	+	24	NA	intron (NM_022359, intron 1 of 6)	intron (NM_022359, intron 1 of 6)	6631	24	NM_022359	9659	Hs.584841	NM_014644	ENSG00000178104	PDE4DIP	CMYA2|MMGL	phosphodiesterase 4D interacting protein	protein-coding
1-1436	chr4	15438541	15438639	+	37	NA	intron (NM_031911, intron 2 of 2)	intron (NM_031911, intron 2 of 2)	8961	37	NM_031911	114905	Hs.153714	NM_031911	ENSG00000163145	C1QTNF7	CTRP7|ZACRP7	C1q and TNF related 7	protein-coding
1-200	chr5	134261103	134261236	+	24	NA	intron (NM_032151, intron 2 of 3)	intron (NM_032151, intron 2 of 3)	-2560	24	NR_039666
1-231	chr9	97580487	97580608	+	64	NA	intron (NM_032823, intron 5 of 14)	intron (NM_032823, intron 5 of 14)	8303	64	NR_031755	100313780		NR_031755	ENSG00000252153	MIR2278	mir-2278	microRNA 2278	ncRNA
1-197	chr7	114289508	114289643	+	24	NA	intron (NM_148898, intron 9 of 17)	intron (NM_148898, intron 9 of 17)	-3825	24	NR_037439	100500896		NR_037439	ENSG00000272230	MIR3666	-	microRNA 3666	ncRNA
1-218	chr8	100545208	100545354	+	125	NA	intron (NM_152564, intron 30 of 61)	AluSx|SINE|Alu	3677	125	NR_030329	693184		NR_030329	ENSG00000207804	MIR599	MIRN599|hsa-mir-599	microRNA 599	ncRNA
1-1407	chr3	195454721	195454822	+	37	NA	intron (NM_152673, intron 4 of 5)	intron (NM_152673, intron 4 of 5)	7018	37	NM_152673	200958	Hs.308992	NM_020790	ENSG00000176945	MUC20	MUC-20	mucin 20, cell surface associated	protein-coding
1-1404	chr7	3343416	3343581	+	24	NA	intron (NM_152744, intron 1 of 44)	intron (NM_152744, intron 1 of 44)	2418	24	NM_152744	221935	Hs.653013	NM_152744	ENSG00000146555	SDK1	-	sidekick cell adhesion molecule 1	protein-coding
1-1412	chr5	178012590	178012770	+	50	NA	intron (NM_173465, intron 1 of 28)	intron (NM_173465, intron 1 of 28)	4876	50	NM_173465	91522	Hs.660026	NM_173465	ENSG00000050767	COL23A1	-	collagen type XXIII alpha 1 chain	protein-coding
2933-01-01	chr2	89072834	89072945	+	24	NA	intron (NR_015424, intron 2 of 16)	intron (NR_015424, intron 2 of 16)	7470	24	NR_015424	645784	Hs.105323	NR_015424	ENSG00000230006	ANKRD36BP2	-	ankyrin repeat domain 36B pseudogene 2	pseudo
1-211	chr17	41463757	41463855	+	50	NA	intron (NR_027413, intron 1 of 3)	intron (NR_027413, intron 1 of 3)	2460	50	NR_027413	100130581	Hs.546897	NR_027412	ENSG00000188825	LINC00910	-	long intergenic non-protein coding RNA 910	ncRNA
2896-01-01	chr18	110188	111177	+	451	NA	intron (NR_033770, intron 1 of 4)	BSR/Beta|Satellite|Satellite	1617	451	NR_033770	727758	Hs.585843	NR_033770	ENSG00000263006	ROCK1P1	-	Rho associated coiled-coil containing protein kinase 1 pseudogene 1	pseudo
2897-01-01	chr9	68452645	68452811	+	37	NA	intron (NR_033907, intron 3 of 8)	intron (NR_033907, intron 3 of 8)	2640	37	NR_033907	642236	Hs.650100	NR_033907		FRG1JP	-	FSHD region gene 1 family member J, pseudogene	pseudo
1-215	chr7	150133982	150134080	+	13	NA	intron (NR_034033, intron 1 of 3)	L1M5|LINE|L1	3289	13	NR_034033	285972	Hs.647110	NR_034033	ENSG00000242258	LINC00996	-	long intergenic non-protein coding RNA 996	ncRNA
2937-01-01	chr17	36404884	36405004	+	24	NA	intron (NR_036750, intron 1 of 11)	intron (NR_036750, intron 1 of 11)	8312	24	NR_036750	440434	Hs.443837	NR_036750	ENSG00000274487	LOC440434	-	aminopeptidase puromycin sensitive pseudogene	pseudo
1-222	chr4_gl000193_random	83492	83590	+	24	NA	intron (NR_038377, intron 1 of 5)	SST1|Satellite|centr	4834	24	NR_038377	441058	Hs.130535	NR_038377		LINC01667	-	long intergenic non-protein coding RNA 1667	ncRNA
1-223	chr4_gl000193_random	83332	83431	+	37	NA	intron (NR_038377, intron 1 of 5)	SST1|Satellite|centr	4994	37	NR_038377	441058	Hs.130535	NR_038377		LINC01667	-	long intergenic non-protein coding RNA 1667	ncRNA
1-210	chr7	30615697	30615795	+	24	NA	intron (NR_038889, intron 2 of 6)	LOR1-int|LTR|ERV1	1649	24	NR_038889	401320	Hs.561708	NR_038889		LOC401320	-	uncharacterized LOC401320	ncRNA
1-209	chrUn_gl000220	98290	98411	+	50	NA	intron (NR_038958, intron 1 of 6)	T-rich|Low_complexity|Low_complexity	1221	50	NR_038958	100507412	Hs.426704	NR_038958		LOC100507412	-	uncharacterized LOC100507412	ncRNA
1-219	chrUn_gl000220	101043	101141	+	50	NA	intron (NR_038958, intron 2 of 6)	L1PREC2|LINE|L1	-3640	50	NR_128717	103504733		NR_128717	ENSG00000275692	MIR6724-4	hsa-mir-6724-4	microRNA 6724-4	ncRNA
3952-01-01	chrUn_gl000220	101516	104062	+	802	NA	intron (NR_038958, intron 2 of 6)	T-rich|Low_complexity|Low_complexity	-1943	802	NR_128717	103504733		NR_128717	ENSG00000275692	MIR6724-4	hsa-mir-6724-4	microRNA 6724-4	ncRNA
3965-01-01	chrUn_gl000220	119979	122095	+	354	NA	intron (NR_038958, intron 2 of 6)	(TTCC)n|Simple_repeat|Simple_repeat	7689	354	NR_146118	109864272		NR_146118		RNA28SN4	RN28S1|RNA28S5	RNA, 28S ribosomal N4	rRNA
1-207	chr3	183724401	183724499	+	50	NA	intron (NR_046570, intron 1 of 2)	L1ME4a|LINE|L1	324	50	NR_046570	100873982	Hs.570696	NR_046570	ENSG00000223882	ABCC5-AS1	-	ABCC5 antisense RNA 1	ncRNA
1-1246	chr11	89993527	89993625	+	24	NA	intron (NR_104190, intron 1 of 6)	intron (NR_104190, intron 1 of 6)	9176	24	NR_104190	101929222	Hs.616763	NR_104190	ENSG00000261645	DISC1FP1	Boymaw	DISC1 fusion partner 1 (non-protein coding)	ncRNA
1-1532	chr5	102872996	102873094	+	24	NA	intron (NR_104670, intron 2 of 4)	intron (NR_104670, intron 2 of 4)	4641	24	NR_104670	102467212	Hs.641885	NR_104670	ENSG00000248757	LINC02115	-	long intergenic non-protein coding RNA 2115	ncRNA
3039-01-01	chr22	21522471	21522575	+	50	NA	intron (NR_108107, intron 1 of 12)	AluSc8|SINE|Alu	1331	50	NR_108107	642633		NM_201565	ENSG00000215498	FAM230B	-	family with sequence similarity 230 member B (non-protein coding)	ncRNA
1-199	chr14	88487759	88487857	+	24	NA	intron (NR_110121, intron 2 of 2)	intron (NR_110121, intron 2 of 2)	-3086	24	NR_046094	283587	Hs.525513	NR_046094	ENSG00000258867	LINC01146	-	long intergenic non-protein coding RNA 1146	ncRNA
1-1429	chr4	60242	60340	+	50	NA	intron (NR_110527, intron 3 of 4)	intron (NR_110527, intron 3 of 4)	3423	50	NM_001289931	255403	Hs.636638	NM_001039127	ENSG00000250312	ZNF718	-	zinc finger protein 718	protein-coding
1-1434	chr4	61513	61665	+	37	NA	intron (NR_110527, intron 3 of 4)	MER6C|DNA|TcMar-Tigger	4721	37	NM_001289931	255403	Hs.636638	NM_001039127	ENSG00000250312	ZNF718	-	zinc finger protein 718	protein-coding
1-1441	chr4	62713	62811	+	24	NA	intron (NR_110527, intron 3 of 4)	L1MA9|LINE|L1	5894	24	NM_001289931	255403	Hs.636638	NM_001039127	ENSG00000250312	ZNF718	-	zinc finger protein 718	protein-coding
1-1446	chr4	63248	63415	+	24	NA	intron (NR_110527, intron 3 of 4)	L1MA9|LINE|L1	6463	24	NM_001289931	255403	Hs.636638	NM_001039127	ENSG00000250312	ZNF718	-	zinc finger protein 718	protein-coding
2760-01-01	chr22	23828905	23829061	+	158	NA	intron (NR_110539, intron 1 of 11)	HSATI|Satellite|Satellite	184	158	NR_110539	388882	Hs.542766	NR_110539	ENSG00000178248	LINC01658	-	long intergenic non-protein coding RNA 1658	ncRNA
2762-01-01	chr22	23827812	23827974	+	470	NA	intron (NR_110539, intron 1 of 11)	HSATI|Satellite|Satellite	1274	470	NR_110539	388882	Hs.542766	NR_110539	ENSG00000178248	LINC01658	-	long intergenic non-protein coding RNA 1658	ncRNA
1-1465	chr7	29248365	29248463	+	24	NA	intron (NR_120522, intron 1 of 2)	intron (NR_120522, intron 1 of 2)	172	24	NR_120522	102724484	Hs.638665	NR_120522		LOC102724484	-	uncharacterized LOC102724484	ncRNA
2811-01-01	chr9	66460047	66460191	+	24	NA	intron (NR_121647, intron 2 of 4)	L1M1|LINE|L1	2830	24	NR_121647	103352539	Hs.351215	NR_121647	ENSG00000238113	LINC01410	-	long intergenic non-protein coding RNA 1410	ncRNA
2812-01-01	chr9	66460944	66461046	+	24	NA	intron (NR_121647, intron 2 of 4)	L1PREC2|LINE|L1	3706	24	NR_121647	103352539	Hs.351215	NR_121647	ENSG00000238113	LINC01410	-	long intergenic non-protein coding RNA 1410	ncRNA
2814-01-01	chr9	66461243	66461341	+	37	NA	intron (NR_121647, intron 2 of 4)	L1PREC2|LINE|L1	4003	37	NR_121647	103352539	Hs.351215	NR_121647	ENSG00000238113	LINC01410	-	long intergenic non-protein coding RNA 1410	ncRNA
2815-01-01	chr9	66461435	66461697	+	50	NA	intron (NR_121647, intron 2 of 4)	L1PREC2|LINE|L1	4277	50	NR_121647	103352539	Hs.351215	NR_121647	ENSG00000238113	LINC01410	-	long intergenic non-protein coding RNA 1410	ncRNA
1-1709	chr7	81313182	81313339	+	24	NA	intron (NR_126025, intron 1 of 10)	L1M5|LINE|L1	7462	24	NR_126025	100128317	Hs.571267	NR_126025	ENSG00000233491	LOC100128317	-	uncharacterized LOC100128317	ncRNA
2902-01-01	chr20	29614014	29614112	+	37	NA	intron (NR_132316, intron 1 of 5)	MIR|SINE|MIR	2015	37	NR_132316	102723316		NR_132316		FRG1DP	-	FSHD region gene 1 family member D, pseudogene	pseudo
2895-01-01	chrUn_gl000219	97984	98082	+	24	NA	intron (NR_132316, intron 1 of 6)	L1MB7|LINE|L1	1444	24	NR_132316	102723316		NR_132316		FRG1DP	-	FSHD region gene 1 family member D, pseudogene	pseudo
2922-01-01	chr20	29616394	29616492	+	37	NA	intron (NR_132316, intron 2 of 5)	L1MEc|LINE|L1	4395	37	NR_132316	102723316		NR_132316		FRG1DP	-	FSHD region gene 1 family member D, pseudogene	pseudo
2942-01-01	chrUn_gl000219	89523	89767	+	37	NA	intron (NR_132316, intron 3 of 6)	intron (NR_132316, intron 3 of 6)	9832	37	NR_132316	102723316		NR_132316		FRG1DP	-	FSHD region gene 1 family member D, pseudogene	pseudo
4406-01-01	chrUn_gl000241	31961	32071	+	50	NA	intron (NR_132320, intron 3 of 8)	L1MEc|LINE|L1	4751	50	NR_132315	100289097	Hs.529357	NR_132315	ENSG00000282826	FRG1CP	-	FSHD region gene 1 family member C, pseudogene	pseudo
4514-01-01	chrUn_gl000241	28635	28733	+	37	NA	intron (NR_132320, intron 3 of 8)	intron (NR_132320, intron 3 of 8)	8083	37	NR_132315	100289097	Hs.529357	NR_132315	ENSG00000282826	FRG1CP	-	FSHD region gene 1 family member C, pseudogene	pseudo
3000-01-01	chrUn_gl000219	52147	52256	+	50	NA	intron (NR_134504, intron 1 of 2)	intron (NR_134504, intron 1 of 2)	6804	50	NR_134504	105379477	Hs.702270	NR_134504		LOC105379477	-	uncharacterized LOC105379477	ncRNA
1956-01-01	chr16	52293254	52293352	+	24	NA	intron (NR_135281, intron 1 of 2)	HAL1|LINE|L1	827	24	NR_135281	283854	Hs.266768	NR_135281	ENSG00000260887	CASC22	LINC01373|LincRNA-ENST00000515084|TCONS_00024290	cancer susceptibility 22 (non-protein coding)	ncRNA
1-1387	chr5	88180873	88180971	+	13	NA	intron (NR_136219, intron 1 of 9)	intron (NR_136219, intron 1 of 9)	-1639	13	NM_002397	4208	Hs.649965	NM_002397	ENSG00000081189	MEF2C	C5DELq14.3|DEL5q14.3	myocyte enhancer factor 2C	protein-coding
2795-01-01	chr2	91897467	91897584	+	50	NA	intron (NR_136329, intron 2 of 5)	L1ME1|LINE|L1	2611	50	NR_136329	101927050	Hs.578075	NR_136329		LOC101927050	-	lysine methyltransferase 2C pseudogene	pseudo
2991-01-01	chr22	21680471	21680610	+	109	NA	intron (NR_136559, intron 1 of 11)	AluSc8|SINE|Alu	385	109	NR_136559	100996335	Hs.645542	NR_136559	ENSG00000206142	LOC100996335	-	uncharacterized LOC100996335	ncRNA
2990-01-01	chr22	21679623	21679765	+	109	NA	intron (NR_136559, intron 1 of 11)	AluSc8|SINE|Alu	1231	109	NR_136559	100996335	Hs.645542	NR_136559	ENSG00000206142	LOC100996335	-	uncharacterized LOC100996335	ncRNA
2989-01-01	chr22	21678769	21678908	+	64	NA	intron (NR_136559, intron 1 of 11)	AluSc8|SINE|Alu	2087	64	NR_136559	100996335	Hs.645542	NR_136559	ENSG00000206142	LOC100996335	-	uncharacterized LOC100996335	ncRNA
1-1156	chr22	20656338	20656474	+	79	NA	intron (NR_136569, intron 1 of 8)	AluSc8|SINE|Alu	422	79	NR_136569	729461	Hs.629498	NM_201401	ENSG00000274044	LINC01660	-	long intergenic non-protein coding RNA 1660	ncRNA
1-1634	chr22	18688120	18688463	+	530	NA	intron (NR_136570, intron 1 of 11)	AluSc8|SINE|Alu	339	530	NR_136570	100996415	Hs.645542	NR_136570		LOC100996415	-	uncharacterized LOC100996415	ncRNA
1-1621	chr22	18686064	18686172	+	37	NA	intron (NR_136570, intron 1 of 11)	HSATI|Satellite|Satellite	2512	37	NR_136570	100996415	Hs.645542	NR_136570		LOC100996415	-	uncharacterized LOC100996415	ncRNA
1-1618	chr22	18685600	18685743	+	141	NA	intron (NR_136570, intron 1 of 11)	AluSc8|SINE|Alu	2959	141	NR_136570	100996415	Hs.645542	NR_136570		LOC100996415	-	uncharacterized LOC100996415	ncRNA
1-1341	chr22	18881600	18881793	+	335	NA	intron (NR_136571, intron 1 of 11)	HSATI|Satellite|Satellite	248	335	NR_136571	100996432	Hs.631668	NR_136571		LINC01663	-	long intergenic non-protein coding RNA 1663	ncRNA
1-1335	chr22	18880229	18880344	+	50	NA	intron (NR_136571, intron 1 of 11)	HSATI|Satellite|Satellite	1658	50	NR_136571	100996432	Hs.631668	NR_136571		LINC01663	-	long intergenic non-protein coding RNA 1663	ncRNA
1-1334	chr22	18879924	18880117	+	977	NA	intron (NR_136571, intron 1 of 11)	AluSc8|SINE|Alu	1924	977	NR_136571	100996432	Hs.631668	NR_136571		LINC01663	-	long intergenic non-protein coding RNA 1663	ncRNA
1-1327	chr22	18878438	18878663	+	64	NA	intron (NR_136571, intron 1 of 11)	HSATI|Satellite|Satellite	3394	64	NR_136571	100996432	Hs.631668	NR_136571		LINC01663	-	long intergenic non-protein coding RNA 1663	ncRNA
1-1324	chr22	18878086	18878364	+	244	NA	intron (NR_136571, intron 1 of 11)	HSATI|Satellite|Satellite	3719	244	NR_136571	100996432	Hs.631668	NR_136571		TBL1X	-	long intergenic non-protein coding RNA 1663	ncRNA
1-1317	chr22	18876812	18876967	+	298	NA	intron (NR_136571, intron 1 of 11)	HSATI|Satellite|Satellite	5055	298	NR_136571	100996432	Hs.631668	NR_136571		LINC01663	-	long intergenic non-protein coding RNA 1663	ncRNA
1-1159	chr22	20657781	20657893	+	125	NA	intron (NR_136572, intron 3 of 5)	HSATI|Satellite|Satellite	-1009	125	NR_136569	729461	Hs.629498	NM_201401	ENSG00000274044	LINC01660	-	long intergenic non-protein coding RNA 1660	ncRNA
1-214	chrUn_gl000228	115791	115971	+	79	NA	intron (NR_137167, intron 2 of 5)	BSR/Beta|Satellite|Satellite	3276	79	NR_137167	100288687	Hs.728749	NM_001205218	ENSG00000260596	DUX4	DUX4L	double homeobox 4	protein-coding
1-220	chrUn_gl000228	116201	117739	+	571	NA	intron (NR_137167, intron 2 of 5)	BSR/Beta|Satellite|Satellite	4365	571	NR_137167	100288687	Hs.728749	NM_001205218	ENSG00000260596	DUX4	DUX4L	double homeobox 4	protein-coding
1-225	chrUn_gl000228	117908	119438	+	845	NA	intron (NR_137167, intron 2 of 5)	BSR/Beta|Satellite|Satellite	6068	845	NR_137167	100288687	Hs.728749	NM_001205218	ENSG00000260596	DUX4	DUX4L	double homeobox 4	protein-coding
1-227	chrUn_gl000228	119492	119590	+	24	NA	intron (NR_137167, intron 2 of 5)	BSR/Beta|Satellite|Satellite	6936	24	NR_137167	100288687	Hs.728749	NM_001205218	ENSG00000260596	DUX4	DUX4L	double homeobox 4	protein-coding
1-228	chrUn_gl000228	119791	119981	+	37	NA	intron (NR_137167, intron 2 of 5)	BSR/Beta|Satellite|Satellite	7281	37	NR_137167	100288687	Hs.728749	NM_001205218	ENSG00000260596	DUX4	DUX4L	double homeobox 4	protein-coding
2872-01-01	chr20	29646813	29646915	+	37	NA	intron (NR_145491, intron 7 of 7)	MER57-int|LTR|ERV1	-8726	37	NR_045115	140678	Hs.653099	NR_045115		MLLT10P1	MLLT10L|bA348I14.3	myeloid/lymphoid or mixed-lineage leukemia; translocated to, 10 pseudogene 1	pseudo
3118-01-01	chr7	64609625	64609723	+	24	NA	intron (NR_146905, intron 1 of 12)	intron (NR_146905, intron 1 of 12)	8266	24	NR_146906	285905	Hs.567827	NM_182596	ENSG00000164669	INTS4P1	INTS4L1	integrator complex subunit 4 pseudogene 1	pseudo
1-224	chr2	133009295	133009480	+	50	NA	intron (NR_152415, intron 1 of 5)	intron (NR_152415, intron 1 of 5)	5266	50	NR_031608	100313824		NR_031608	ENSG00000221288	MIR663B	MIRN663B|mir-663b	microRNA 663b	ncRNA
1-226	chr2	133008445	133008543	+	37	NA	intron (NR_152415, intron 1 of 5)	intron (NR_152415, intron 1 of 5)	6159	37	NR_031608	100313824		NR_031608	ENSG00000221288	MIR663B	MIRN663B|mir-663b	microRNA 663b	ncRNA
1-232	chr2	133005893	133006114	+	37	NA	intron (NR_152415, intron 1 of 5)	ALR/Alpha|Satellite|centr	8650	37	NR_031608	100313824		NR_031608	ENSG00000221288	MIR663B	MIRN663B|mir-663b	microRNA 663b	ncRNA
1-234	chr2	133004533	133004854	+	141	NA	intron (NR_152415, intron 1 of 5)	ALR/Alpha|Satellite|centr	9960	141	NR_031608	100313824		NR_031608	ENSG00000221288	MIR663B	MIRN663B|mir-663b	microRNA 663b	ncRNA
2926-01-01	chr17	43591945	43592147	+	37	NA	non-coding (NR_002940, exon 3 of 6)	non-coding (NR_002940, exon 3 of 6)	5843	37	NR_002940	55073	Hs.596756	NM_018001		LRRC37A4P	LRRC37|LRRC37A4	leucine rich repeat containing 37 member A4, pseudogene	pseudo
3954-01-01	chrUn_gl000220	109546	109709	+	50	NA	non-coding (NR_003286, exon 1 of 1)	non-coding (NR_003286, exon 1 of 1)	549	50	NR_145820	106631781		NR_145820		RNA18SN1	RNA18S4	RNA, 18S ribosomal N1	rRNA
3956-01-01	chrUn_gl000220	109881	110788	+	191	NA	non-coding (NR_003286, exon 1 of 1)	non-coding (NR_003286, exon 1 of 1)	1256	191	NR_145820	106631781		NR_145820		RNA18SN1	RNA18S4	RNA, 18S ribosomal N1	rRNA
3951-01-01	chrUn_gl000220	153204	153302	+	37	NA	non-coding (NR_003286, exon 1 of 1).2	non-coding (NR_003286, exon 1 of 1).2	203	37	NR_146119	109864273		NR_146119		RNA18SN4	RN18S1|RNA18S5	RNA, 18S pre-ribosomal N4	rRNA
3953-01-01	chrUn_gl000220	153356	153691	+	125	NA	non-coding (NR_003286, exon 1 of 1).2	non-coding (NR_003286, exon 1 of 1).2	473	125	NR_146119	109864273		NR_146119		RNA18SN4	RN18S1|RNA18S5	RNA, 18S pre-ribosomal N4	rRNA
3955-01-01	chrUn_gl000220	153875	154716	+	158	NA	non-coding (NR_003286, exon 1 of 1).2	non-coding (NR_003286, exon 1 of 1).2	1245	158	NR_146119	109864273		NR_146119		RNA18SN4	RN18S1|RNA18S5	RNA, 18S pre-ribosomal N4	rRNA
3958-01-01	chrUn_gl000220	114899	115344	+	125	NA	non-coding (NR_003287, exon 1 of 1)	non-coding (NR_003287, exon 1 of 1)	1773	125	NR_146118	109864272		NR_146118		RNA28SN4	RN28S1|RNA28S5	RNA, 28S ribosomal N4	rRNA
3960-01-01	chrUn_gl000220	116973	117297	+	94	NA	non-coding (NR_003287, exon 1 of 1)	non-coding (NR_003287, exon 1 of 1)	3787	94	NR_146118	109864272		NR_146118		RNA28SN4	RN28S1|RNA28S5	RNA, 28S ribosomal N4	rRNA
3963-01-01	chrUn_gl000220	117542	118060	+	551	NA	non-coding (NR_003287, exon 1 of 1)	non-coding (NR_003287, exon 1 of 1)	4453	551	NR_146118	109864272		NR_146118		RNA28SN4	RN28S1|RNA28S5	RNA, 28S ribosomal N4	rRNA
1-230	chr22	27061434	27061532	+	37	NA	non-coding (NR_003491, exon 3 of 5)	non-coding (NR_003491, exon 3 of 5)	-7323	37	NR_110543	102724827	Hs.642767	NR_110543		MIATNB	-	MIAT neighbor (non-protein coding)	ncRNA
2925-01-01	chr20	29632629	29632758	+	79	NA	non-coding (NR_003579, exon 7 of 8)	non-coding (NR_003579, exon 7 of 8)	5445	79	NR_045115	140678	Hs.653099	NR_045115		MLLT10P1	MLLT10L|bA348I14.3	myeloid/lymphoid or mixed-lineage leukemia; translocated to, 10 pseudogene 1	pseudo
2907-01-01	chr17_gl000205_random	119231	119431	+	37	NA	non-coding (NR_003682, exon 1 of 1)	non-coding (NR_003682, exon 1 of 1)	2708	37	NR_003682	403340	Hs.572501	NR_003682		MGC70870	-	C-terminal binding protein 2 pseudogene	pseudo
1-1437	chr2	192552159	192552257	+	24	NA	non-coding (NR_045623, exon 7 of 7)	non-coding (NR_045623, exon 7 of 7)	-2699	24	NR_131917	105747689	Hs.104972	NR_131917		LOC105747689	-	uncharacterized LOC105747689	ncRNA
1-1455	chr7	123261518	123261616	+	13	NA	non-coding (NR_111922, exon 3 of 5)	non-coding (NR_111922, exon 3 of 5)	3444	13	NR_111922	102724555	Hs.83916	NR_111922	ENSG00000230442	LOC102724555	-	uncharacterized LOC102724555	ncRNA
2827-01-01	chr9	66465598	66465752	+	50	NA	non-coding (NR_121647, exon 3 of 5)	non-coding (NR_121647, exon 3 of 5)	8386	50	NR_121647	103352539	Hs.351215	NR_121647	ENSG00000238113	LINC01410	-	long intergenic non-protein coding RNA 1410	ncRNA
2886-01-01	chr9	66492289	66492387	+	24	NA	non-coding (NR_135128, exon 1 of 1)	non-coding (NR_135128, exon 1 of 1)	1832	24	NR_135128	100132249	Hs.536982	NR_135128		LOC100132249	-	uncharacterized LOC100132249	ncRNA
2880-01-01	chr9	66491006	66491161	+	24	NA	non-coding (NR_135128, exon 1 of 1)	non-coding (NR_135128, exon 1 of 1)	3087	24	NR_135128	100132249	Hs.536982	NR_135128		LOC100132249	-	uncharacterized LOC100132249	ncRNA
1-1395	chr5	79947294	79947405	+	37	NA	promoter-TSS (NM_001190470)	promoter-TSS (NM_001190470)	-495	37	NM_001190470	100462981	Hs.666077	NM_001190470		MTRNR2L2	HN2	MT-RNR2 like 2	protein-coding
1-1502	chr7_gl000195_random	66281	66429	+	94	NA	promoter-TSS (NM_001322975)	promoter-TSS (NM_001322975)	-315	94	NM_001322975	102723360	Hs.743984	NM_001322975		LOC102723360	-	uncharacterized LOC102723360	protein-coding
2892-01-01	chr19	23433202	23433300	+	37	NA	promoter-TSS (NM_001355404)	promoter-TSS (NM_001355404)	-59	37	NM_001355405	440519	Hs.675814	NM_001355404	ENSG00000196081	ZNF724	ZNF724P	zinc finger protein 724	protein-coding
1-1399	chr22	41864670	41864768	+	24	NA	promoter-TSS (NM_032758)	promoter-TSS (NM_032758)	-11	24	NM_032758	84844	Hs.474980	NM_032758	ENSG00000100410	PHF5A	INI|Rds3|SAP14b|SF3B7|SF3b14b|bK223H9.2	PHD finger protein 5A	protein-coding
1-1396	chr14	20929890	20929988	+	37	NA	promoter-TSS (NM_144568)	promoter-TSS (NM_144568)	-168	37	NM_144568	90809	Hs.7001	NM_144568	ENSG00000165782	PIP4P1	C14orf9|TMEM55B	phosphatidylinositol-4,5-bisphosphate 4-phosphatase 1	protein-coding
1-1394	chr7	149195500	149195622	+	13	NA	promoter-TSS (NM_152557)	promoter-TSS (NM_152557)	-663	13	NM_152557	155061	Hs.24643	NM_152557	ENSG00000181220	ZNF746	PARIS	zinc finger protein 746	protein-coding
2890-01-01	chr17_gl000205_random	116316	116449	+	13	NA	promoter-TSS (NR_003682)	promoter-TSS (NR_003682)	-241	13	NR_003682	403340	Hs.572501	NR_003682		MGC70870	-	C-terminal binding protein 2 pseudogene	pseudo
3976-01-01	chr19	50637531	50637659	+	37	NA	promoter-TSS (NR_024230)	promoter-TSS (NR_024230)	-474	37	NR_024230	100170217	Hs.723095	NR_024230		SNAR-B2	-	small ILF3/NF90-associated RNA B2	snRNA
3975-01-01	chr2	78182694	78182798	+	50	NA	promoter-TSS (NR_024342)	promoter-TSS (NR_024342)	-594	50	NR_024342	100170221	Hs.717311	NR_024342		SNAR-H	snaR-2	small ILF3/NF90-associated RNA H	snRNA
1-1397	chr14	58764973	58765164	+	109	NA	promoter-TSS (NR_029434)	promoter-TSS (NR_029434)	-154	109	NM_023001	5926	Hs.161000	NM_002892	ENSG00000032219	ARID4A	RBBP-1|RBBP1|RBP-1|RBP1	AT-rich interaction domain 4A	protein-coding
2891-01-01	chr18	107834	110039	+	977	NA	promoter-TSS (NR_033770)	promoter-TSS (NR_033770)	-129	977	NR_033770	727758	Hs.585843	NR_033770	ENSG00000263006	ROCK1P1	-	Rho associated coiled-coil containing protein kinase 1 pseudogene 1	pseudo
1-204	chr5	134262765	134262863	+	37	NA	promoter-TSS (NR_039666)	promoter-TSS (NR_039666)	-915	37	NR_039666
2982-01-01	chr9	68415926	68416215	+	37	NA	promoter-TSS (NR_039688)	promoter-TSS (NR_039688)	-682	37	NR_039688	100616184		NR_039688	ENSG00000276029	MIR4477A	-	microRNA 4477a	ncRNA
2983-01-01	chr9	68415688	68415865	+	109	NA	promoter-TSS (NR_039688)	promoter-TSS (NR_039688)	-388	109	NR_039688	100616184		NR_039688	ENSG00000276029	MIR4477A	-	microRNA 4477a	ncRNA
2984-01-01	chr9	68415078	68415510	+	50	NA	promoter-TSS (NR_039688)	promoter-TSS (NR_039688)	-14	50	NR_039689	100616194		NR_039689	ENSG00000266017	MIR4477B	-	microRNA 4477b	ncRNA
2985-01-01	chr9	68414291	68414583	+	24	NA	promoter-TSS (NR_039689)	promoter-TSS (NR_039689)	-871	24	NR_039689	100616194		NR_039689	ENSG00000266017	MIR4477B	-	microRNA 4477b	ncRNA
1-1398	chr11	10530761	10530859	+	50	NA	promoter-TSS (NR_039705)	promoter-TSS (NR_039705)	-87	50	NM_001190702	100463486	Hs.717003	NM_001190702	ENSG00000255823	MTRNR2L8	HN8	MT-RNR2 like 8	protein-coding
1-206	chr22	41210106	41210250	+	24	NA	promoter-TSS (NR_039923)	promoter-TSS (NR_039923)	-216	24	NR_039923	100616283		NR_039923	ENSG00000266594	MIR4766	mir-4766	microRNA 4766	ncRNA
1-205	chr17	41381663	41382046	+	94	NA	promoter-TSS (NR_047479)	promoter-TSS (NR_047479)	-792	94	NR_047479	100874261	Hs.546898	NR_047479	ENSG00000236383	LINC00854	TMEM106A-AS1	long intergenic non-protein coding RNA 854	ncRNA
1-1697	chr13	78392413	78392511	+	13	NA	promoter-TSS (NR_103853)	promoter-TSS (NR_103853)	-610	13	NR_103853	100505518	Hs.742215	NR_103853		EDNRB-AS1	-	EDNRB antisense RNA 1	ncRNA
1-1623	chr1	568074	568175	+	37	NA	promoter-TSS (NR_106781)	promoter-TSS (NR_106781)	-331	37	NR_106781
1-1643	chr1	565054	565244	+	125	NA	promoter-TSS (NR_125957)	promoter-TSS (NR_125957)	-760	125	NR_125957	101928626	Hs.637667	NR_125957	ENSG00000230021	LOC101928626	-	uncharacterized LOC101928626	ncRNA
1-1644	chr1	564685	564867	+	50	NA	promoter-TSS (NR_125957)	promoter-TSS (NR_125957)	-387	50	NR_125957	101928626	Hs.637667	NR_125957	ENSG00000230021	LOC101928626	-	uncharacterized LOC101928626	ncRNA
1-1646	chr1	564474	564579	+	37	NA	promoter-TSS (NR_125957)	promoter-TSS (NR_125957)	-137	37	NR_125957	101928626	Hs.637667	NR_125957	ENSG00000230021	LOC101928626	-	uncharacterized LOC101928626	ncRNA
1-1193	chr4	190802420	190802684	+	373	NA	promoter-TSS (NR_132380)	promoter-TSS (NR_132380)	-118	373	NR_132380	105377617	Hs.662618	NR_132380	ENSG00000250666	LINC01596	-	long intergenic non-protein coding RNA 1596	ncRNA
1-1245	chr4	21583602	21583738	+	94	NA	promoter-TSS (NR_134233)	promoter-TSS (NR_134233)	-49	94	NR_134233	105374516		NR_134233	ENSG00000250092	LOC105374516	-	uncharacterized LOC105374516	ncRNA
1-1157	chr22	20656767	20656865	+	50	NA	promoter-TSS (NR_136569)	promoter-TSS (NR_136569)	12	50	NR_136569	729461	Hs.629498	NM_201401	ENSG00000274044	LINC01660	-	long intergenic non-protein coding RNA 1660	ncRNA
1-1392	chr7_gl000195_random	87588	87686	+	50	NA	promoter-TSS (NR_144628)	promoter-TSS (NR_144628)	-902	50	NM_001347681	389831	Hs.743984	NM_001242480	ENSG00000276256	LOC389831	-	uncharacterized LOC389831	protein-coding
2997-01-01	chr9	68407589	68407785	+	37	NA	promoter-TSS (NR_146626)	promoter-TSS (NR_146626)	-988	37	NR_146625	203274	Hs.599821	NR_146625		LINC00537	-	long intergenic non-protein coding RNA 537	ncRNA
1-1402	chr7	144016386	144016605	+	24	NA	TTS (NM_001005287).2	TTS (NM_001005287).2	1277	24	NM_001001802	402317	Hs.591830	NM_001001802	ENSG00000212807	OR2A42	-	olfactory receptor family 2 subfamily A member 42	protein-coding
1-212	chrUn_gl000228	115450	115548	+	37	NA	TTS (NM_001293798)	TTS (NM_001293798)	2894	37	NR_137167	100288687	Hs.728749	NM_001205218	ENSG00000260596	DUX4	DUX4L	double homeobox 4	protein-coding
1-1403	chr11	194634	194774	+	37	NA	TTS (NM_145651)	TTS (NM_145651)	1624	37	NM_001097610	653486	Hs.127059	NM_001097610	ENSG00000268320	SCGB1C2	-	secretoglobin family 1C member 2	protein-coding
3964-01-01	chrUn_gl000220	119246	119564	+	354	NA	TTS (NR_003287)	TTS (NR_003287)	6057	354	NR_146118	109864272		NR_146118		RNA28SN4	RN28S1|RNA28S5	RNA, 28S ribosomal N4	rRNA
2899-01-01	chr8	86572923	86573050	+	50	NA	TTS (NR_003594).2	TTS (NR_003594).2	1756	50	NR_003594	100288527	Hs.535056	NR_003594		REXO1L2P	-	REXO1 like 2, pseudogene	pseudo
2900-01-01	chr8	86572536	86572862	+	37	NA	TTS (NR_003594).2	TTS (NR_003594).2	2043	37	NR_003594	100288527	Hs.535056	NR_003594		REXO1L2P	-	REXO1 like 2, pseudogene	pseudo
2894-01-01	chr8	86750026	86750139	+	64	NA	TTS (NR_003594).4	TTS (NR_003594).4	1555	64	NR_003594	100288527	Hs.535056	NR_003594		REXO1L2P	-	REXO1 like 2, pseudogene	pseudo
2898-01-01	chr8	86786535	86786647	+	50	NA	TTS (NR_003594).7	TTS (NR_003594).7	1731	50	NR_003594	100288527	Hs.535056	NR_003594		REXO1L2P	-	REXO1 like 2, pseudogene	pseudo
1-208	chr21	9827046	9827229	+	79	NA	TTS (NR_037458)	TTS (NR_037458)	934	79	NR_037458
1-1629	chr1	567364	567650	+	141	NA	TTS (NR_106781)	TTS (NR_106781)	286	141	NR_106781
2893-01-01	chr7	143997298	143997396	+	24	NA	TTS (NR_126022)	TTS (NR_126022)	733	24	NR_002157	441295	Hs.591830	NR_002157		OR2A9P	FKSG35|HSDJ0798C17|OR2A19|OR2A22P|OR2A9	olfactory receptor family 2 subfamily A member 9 pseudogene	pseudo
2939-01-01	chr20	29628474	29628572	+	37	NA	TTS (NR_132316)	TTS (NR_132316)	9615	37	NR_045115	140678	Hs.653099	NR_045115		MLLT10P1	MLLT10L|bA348I14.3	myeloid/lymphoid or mixed-lineage leukemia; translocated to, 10 pseudogene 1	pseudo
2941-01-01	chr20	29628165	29628300	+	24	NA	TTS (NR_132316)	TTS (NR_132316)	9906	24	NR_045115	140678	Hs.653099	NR_045115		MLLT10P1	MLLT10L|bA348I14.3	myeloid/lymphoid or mixed-lineage leukemia; translocated to, 10 pseudogene 1	pseudo
4041-01-01	chrM	14	7369	+	431	NA	TTS (NR_137295)	TTS (NR_137295)	2018	431	NR_137295
