# Supplementary material for: ZNF117 regulates glioblastoma stem cell differentiation towards oligodendroglial lineage
Source: Nat Commun. 2022 Apr 22;13:2196. doi: 10.1038/s41467-022-29884-3 (PMC9033827; doi:10.1038/s41467-022-29884-3)
Supplement: Supplementary file 8 — Source data [file 41467_2022_29884_MOESM8_ESM.xlsx]

## Sheet: Fig. 1
Figure 1c
CCNB1					UBC					WEE1					ZDHHC18					UBB
AB-591	AB-592	AB-593	AB-594		AB-899	AB-900	AB-901	AB-902		AB-907	AB-908	AB-909	AB-910		AB-923	AB-924	AB-925	AB-926		AB-895	AB-896	AB-897	AB-898
34.5	29.5	39.4	-25		55.8	36.3	12.1	83.5		59.5	-31.3	44.9	-22.5		20.5	50.2	41.3	35.9		29.4	-11	72.5	-13.1
46.7	61.6	61.6	7.3		57.3	29.8	-6.9	90.5		61.4	20.6	68.1	23.3		-7.2	60.8	10.3	1.2		70	16.3	74.9	8.2
56.2	35.6	51	-37.5		12.5	8	2	55.1		36.4	25.2	5	32.5		4.5	11	18.7	15.5		7.8	21.2	19.2	8
Figure 1d
ZNF117					MRL2					CASS4					DUB3					ARRB1
AB-703	AB-704	AB-705	AB-706		AB-755	AB-756	AB-757	AB-758		AB-575	AB-576	AB-577	AB-578		AB-643	AB-644	AB-645	AB-656		AB-551	AB-552	AB-553	AB-554
47.98	42.6	50.53	58.95		46.96	38.67	21.36	39.97		78.46	14.34	1.34	41.96		76.29	83.76	16.66	-7.95		26.11	38.86	47	54.51
79.4	28.27	8.69	42.7		41.17	35.47	44.74	52.05		93.98	57.05	24.46	59.67		56.93	72.72	26.78	13.56		14.22	11.67	32.04	39.36
55.02	40.39	74.76	-16.94		38.92	-1.79	17.23	62.26		76.8	5.56	43.23	-10.11		11.97	81.56	7.49	51.8		10.79	105.44	89.4	60.5

## Sheet: Fig.2d
sample_name	data_dim_1	data_dim_2	sample_state	nGene	nUMI	orig.ident	sample	percent.mito	res.0.5	Size_Factor	num_genes_expressed	Pseudotime	State
GS5A_AGCTATTCATGA	15.2083	0.48514	4	1480	2787	GS5A	GS5	0.0150754	oligodendrocyte	0.334333	1479	7.2293	4
GS5A_AGTAGAGGGCGA	20.344	1.54949	4	1111	1935	GS5A	GS5	0.0336091	astrocyte	0.232089	1110	1.98893	4
GS5A_CAAACCCCTCAC	-10.0504	9.40417	1	4693	17059	GS5A	GS5	0.0291359	neuron	2.04704	4692	37.9294	1
GS5A_CAGTAGATGGGT	20.9791	2.06414	4	1085	1912	GS5A	GS5	0.0691099	neuron	0.229209	1083	1.22775	4
GS5A_CCTTTTCTAAAA	-3.38993	1.74331	2	2949	7649	GS5A	GS5	0.0252453	oligodendrocyte	0.917435	2945	27.6026	2
GS5A_CGCGCCAGTCTC	20.6761	2.73127	4	1387	2423	GS5A	GS5	0.0450599	neuron	0.290291	1383	1.31469	4
GS5A_GCACGAGCATAC	-1.65577	-2.07155	3	2733	9010	GS5A	GS5	0.0750277	GSC	1.08124	2733	24.7419	3
GS5A_GCGGTGAAGCTA	-10.3559	9.58085	1	3569	10007	GS5A	GS5	0.0188887	neuron	1.20077	3568	38.2658	1
GS5A_GCGTGGCAGAGA	19.5926	1.23123	4	1081	1803	GS5A	GS5	0.0588889	astrocyte	0.216008	1078	2.80169	4
GS5A_TCACGGAGGACG	-2.92488	2.7231	5	3232	8756	GS5A	GS5	0.0887696	GSC	1.0504	3229	29.5643	5
GS5A_TCAGGTTCCGGG	8.58492	-0.673169	4	1313	2320	GS5A	GS5	0.0314655	GSC	0.278411	1313	13.9525	4
GS5B_AAAAATTGCTAT	12.0777	0.421344	4	3152	9527	GS5B	GS5	0.0206846	GSC	1.14292	3149	10.3512	4
GS5B_AAAAGAATGAAC	-3.0265	3.03803	5	3377	10079	GS5B	GS5	0.0609369	GSC	1.20917	3374	29.6795	5
GS5B_AAAAGGATTACC	21.2499	3.04339	4	1332	2443	GS5B	GS5	0.0303403	neuron	0.292691	1328	0.67323	4
GS5B_AAAAGTCATTGN	11.6407	0.43296	4	2235	5908	GS5B	GS5	0.0309854	astrocyte	0.708747	2233	10.7793	4
GS5B_AAAATGAGACCC	21.7065	2.24059	4	1051	2787	GS5B	GS5	0.0100575	astrocyte	0.334093	1048	0.480923	4
GS5B_AAAATTGGGAAA	13.6772	0.507468	4	2344	6212	GS5B	GS5	0.00949775	GSC	0.745469	2344	8.74074	4
GS5B_AAAATTGGGGAA	18.6894	1.31605	4	1716	3875	GS5B	GS5	0.0141972	GSC	0.464898	1715	3.63861	4
GS5B_AAACCTTTCTAA	11.7573	-0.517168	4	2432	8640	GS5B	GS5	0.0351893	GSC	1.03672	2431	10.7847	4
GS5B_AAACTTGGTAAN	16.7238	0.732468	4	3440	16381	GS5B	GS5	0.0434066	astrocyte	1.96568	3439	5.69336	4
GS5B_AAAGATGAAATG	15.8979	0.528732	4	1951	5249	GS5B	GS5	0.0432628	GSC	0.629664	1949	6.54337	4
GS5B_AAAGATGAAGTG	18.9347	1.073	4	1768	4574	GS5B	GS5	0.0454744	GSC	0.548901	1768	3.47402	4
GS5B_AAAGGAGAGTCC	20.8096	1.36254	4	1042	2094	GS5B	GS5	0.011956	astrocyte	0.25093	1040	1.60163	4
GS5B_AAAGGATTTTCC	12.4798	0.869895	4	4462	19215	GS5B	GS5	0.0138441	GSC	2.30577	4461	9.89667	4
GS5B_AAATAAGCACCC	19.4525	1.7301	4	2099	5568	GS5B	GS5	0.0420259	GSC	0.668186	2099	2.78424	4
GS5B_AAATACCGACTA	11.7335	0.00105106	4	2412	8606	GS5B	GS5	0.00941423	astrocyte	1.03252	2410	10.7423	4
GS5B_AAATACTTTAAT	19.4527	1.32733	4	1762	4229	GS5B	GS5	0.0229369	GSC	0.5075	1762	2.90599	4
GS5B_AAATACTTTGAT	16.8678	1.19371	4	3111	10468	GS5B	GS5	0.0217848	GSC	1.25597	3109	5.45426	4
GS5B_AAATATCTCCTC	16.8414	1.81002	4	3065	8711	GS5B	GS5	0.0985188	GSC	1.04512	3063	5.34874	4
GS5B_AACAAGCGCTTT	21.5754	2.34868	4	1179	2390	GS5B	GS5	0.0146444	neuron	0.286811	1179	0.57319	4
GS5B_AACACGGAGTGT	20.7624	1.48012	4	1253	3532	GS5B	GS5	0.0625708	astrocyte	0.423856	1253	1.61108	4
GS5B_AACATTCCCTAT	10.666	-1.20298	4	1596	4686	GS5B	GS5	0.0836534	GSC	0.562342	1596	11.9611	4
GS5B_AACCTCGCGAAT	16.2491	0.835477	4	3113	11017	GS5B	GS5	0.0553991	GSC	1.32137	3107	6.13663	4
GS5B_AACCTTGTTCCN	19.2293	1.16774	4	2357	8544	GS5B	GS5	0.0829822	astrocyte	1.02532	2357	3.16721	4
GS5B_AACGAACTAATC	21.289	1.88597	4	1103	2450	GS5B	GS5	0.0077551	astrocyte	0.294011	1103	0.986294	4
GS5B_AACGCATGAAAG	19.7532	0.804223	4	1239	2944	GS5B	GS5	0.0319511	GSC	0.353054	1237	2.77776	4
GS5B_AACGCATGAGAG	17.0173	0.547733	4	2096	5982	GS5B	GS5	0.0240762	oligodendrocyte	0.717748	2095	5.44583	4
GS5B_AACGCCGTGCTC	21.5157	3.45766	4	1997	5961	GS5B	GS5	0.0342569	astrocyte	0.714627	1991	0.294401	4
GS5B_AACGGTCACACG	21.5808	2.26414	4	1071	3270	GS5B	GS5	0.00857318	astrocyte	0.391935	1067	0.59366	4
GS5B_AACGTCCGCTCA	2.8532	-1.2728	4	3243	12597	GS5B	GS5	0.0538309	GSC	1.51146	3241	19.7099	4
GS5B_AACTAGCTTACG	4.4691	-0.833611	4	2754	7921	GS5B	GS5	0.0393989	GSC	0.950317	2752	18.0606	4
GS5B_AACTCAGGGTGA	19.9507	1.13041	4	2656	11856	GS5B	GS5	0.0490047	astrocyte	1.42277	2656	2.49077	4
GS5B_AACTCCTCAAGA	-3.72256	2.96036	5	3955	16939	GS5B	GS5	0.0731664	GSC	2.03216	3950	29.0847	5
GS5B_AACTCGACCATT	20.219	0.409654	4	1119	3456	GS5B	GS5	0.0691951	astrocyte	0.414496	1117	2.45309	4
GS5B_AACTGAAAACCC	21.215	2.32574	4	1046	2167	GS5B	GS5	0.0161738	GSC	0.25969	1043	0.923712	4
GS5B_AACTTGATTAAC	14.5145	-0.128304	4	1591	3579	GS5B	GS5	0.041655	astrocyte	0.429257	1589	8.01625	4
GS5B_AACTTGATTGAC	12.1207	0.108538	4	2351	6887	GS5B	GS5	0.0411038	astrocyte	0.826232	2349	10.3459	4
GS5B_AAGAACAATCCG	18.1542	1.75031	4	3062	9718	GS5B	GS5	0.035104	GSC	1.16572	3058	4.04092	4
GS5B_AAGACGTCTCAA	10.5751	-0.563542	4	1501	3570	GS5B	GS5	0.0212945	GSC	0.428296	1500	11.9654	4
GS5B_AAGCGAATTCCG	17.1436	0.635622	4	1870	5553	GS5B	GS5	0.0758149	astrocyte	0.666386	1870	5.30369	4
GS5B_AAGCGCAACAGC	19.2712	0.904964	4	2933	14102	GS5B	GS5	0.0558235	astrocyte	1.69183	2929	3.20679	4
GS5B_AAGCGCCTCCTG	3.01563	-1.2481	4	4452	23550	GS5B	GS5	0.0296428	GSC	2.82575	4449	19.5464	4
GS5B_AAGCTATAATTC	19.6238	1.39657	4	2086	6340	GS5B	GS5	0.0810981	astrocyte	0.760589	2084	2.72184	4
GS5B_AAGGCAGCAACA	20.8079	1.25106	4	1198	2746	GS5B	GS5	0.0338798	astrocyte	0.329413	1197	1.63701	4
GS5B_AAGGCAGCAGCA	20.6463	1.68065	4	2191	6963	GS5B	GS5	0.0331897	astrocyte	0.835232	2188	1.66106	4
GS5B_AAGGTATTCCAT	-2.52999	3.6654	5	4694	17620	GS5B	GS5	0.036629	GSC	2.11316	4683	30.4578	5
GS5B_AAGTATGTATGN	16.3372	1.21085	4	2184	4792	GS5B	GS5	0.0116861	GSC	0.575062	2184	5.97263	4
GS5B_AAGTTACACACC	19.7775	0.981477	4	1571	4438	GS5B	GS5	0.0135196	GSC	0.53258	1571	2.70094	4
GS5B_AAGTTACACGCC	19.3892	0.862164	4	1490	4390	GS5B	GS5	0.0189066	GSC	0.52682	1490	3.10727	4
GS5B_AATCAGTAGCTG	19.5397	1.69401	4	2300	7120	GS5B	GS5	0.0504355	GSC	0.854193	2298	2.712	4
GS5B_AATCCGCCCGAC	14.4019	0.209269	4	2307	7390	GS5B	GS5	0.0342401	GSC	0.886714	2306	8.07116	4
GS5B_AATCCTCTTTCC	21.5501	3.09005	4	2238	5104	GS5B	GS5	0.0190457	astrocyte	0.611184	2227	0.372915	4
GS5B_AATCGATTGAGG	13.4931	-0.863846	4	1500	4442	GS5B	GS5	0.0342265	astrocyte	0.532941	1499	9.12297	4
GS5B_AATGAGCCTCTG	-3.40122	2.75969	5	4455	17109	GS5B	GS5	0.0458319	GSC	2.0528	4452	29.2128	5
GS5B_AATGCCCAGCGG	9.67304	0.306553	4	3852	15198	GS5B	GS5	0.0517309	GSC	1.82335	3848	12.741	4
GS5B_AATGCCGTTTGC	9.92207	0.0595614	4	3145	10868	GS5B	GS5	0.0433462	astrocyte	1.30397	3143	12.5282	4
GS5B_AATGCTTAGACA	19.2587	1.83956	4	2946	8802	GS5B	GS5	0.00659466	GSC	1.05544	2939	2.93592	4
GS5B_ACAACGGACAAA	10.9108	0.0867878	4	2822	8808	GS5B	GS5	0.0346512	GSC	1.05628	2816	11.5471	4
GS5B_ACAAGACAACCA	18.7775	3.06991	4	3260	8419	GS5B	GS5	0.00713097	GSC	1.00972	3255	3.02222	4
GS5B_ACAAGATTAGTA	12.5644	0.0691458	4	1787	4433	GS5B	GS5	0.0169224	GSC	0.53186	1786	9.90987	4
GS5B_ACAATAATCTGC	16.0031	0.878251	4	2172	5525	GS5B	GS5	0.0501357	GSC	0.663026	2172	6.36859	4
GS5B_ACACACGCGCGC	17.0651	0.242905	4	2285	9211	GS5B	GS5	0.0649224	GSC	1.10536	2285	5.46414	4
GS5B_ACACATACCCCA	19.3963	0.764405	4	1569	5108	GS5B	GS5	0.00940071	GSC	0.612744	1567	3.13009	4
GS5B_ACACGTTCACTA	-3.21045	2.99764	5	4422	16863	GS5B	GS5	0.0318562	GSC	2.02292	4416	29.51	5
GS5B_ACAGCCAGATGT	19.8185	0.970792	4	1233	2825	GS5B	GS5	0.013102	GSC	0.338893	1232	2.66505	4
GS5B_ACAGCGCAGCCG	20.7369	2.60342	4	1497	2764	GS5B	GS5	0.0268019	GSC	0.331333	1494	1.29541	4
GS5B_ACAGTCCACTCC	20.981	2.03061	4	1261	2152	GS5B	GS5	0.00883721	astrocyte	0.25801	1259	1.23609	4
GS5B_ACATACCCTTTN	21.8243	2.83818	4	1477	2912	GS5B	GS5	0.00895317	astrocyte	0.348493	1470	0.187754	4
GS5B_ACATAGGCTGTT	21.9247	2.35086	4	1255	3516	GS5B	GS5	0.0105383	astrocyte	0.421336	1250	0.239519	4
GS5B_ACATCCGCCTGT	8.05804	0.228361	4	3607	11747	GS5B	GS5	0.0280119	GSC	1.40945	3605	14.3529	4
GS5B_ACATCTATCCCT	5.31686	-0.955196	4	2731	8790	GS5B	GS5	0.0320856	GSC	1.05472	2730	17.2295	4
GS5B_ACATTATGATTG	18.7121	0.261577	4	1721	6998	GS5B	GS5	0.0926244	GSC	0.839552	1719	3.90095	4
GS5B_ACCACAGCGATC	21.3822	1.95341	4	1085	2190	GS5B	GS5	0.0178408	neuron	0.26233	1081	0.877056	4
GS5B_ACCATGAAGTCT	11.4906	0.77284	4	3787	13152	GS5B	GS5	0.029584	GSC	1.57794	3784	10.8849	4
GS5B_ACCCCAGAAATG	11.7388	-0.315365	4	1972	5387	GS5B	GS5	0.0790939	GSC	0.646345	1971	10.7773	4
GS5B_ACCCCAGAAGTG	7.75747	-0.582616	4	2514	7773	GS5B	GS5	0.0664007	GSC	0.932556	2512	14.7596	4
GS5B_ACCGAATTTTAN	19.4074	1.67421	4	3382	12810	GS5B	GS5	0.0556857	astrocyte	1.53654	3376	2.84412	4
GS5B_ACCGCAGCAGCT	-0.439868	-0.708773	4	4058	14406	GS5B	GS5	0.075118	GSC	1.72855	4056	22.9965	4
GS5B_ACCGCTTATAGA	21.3547	2.47241	4	1046	1995	GS5B	GS5	0.0115578	astrocyte	0.238809	1041	0.746148	4
GS5B_ACCGGACTTTAC	10.2104	-0.673034	4	3261	15189	GS5B	GS5	0.0652575	GSC	1.82239	3258	12.3423	4
GS5B_ACCGGAGTACAA	21.0048	1.59391	4	1070	2330	GS5B	GS5	0.0231859	GSC	0.279491	1069	1.34557	4
GS5B_ACCGGCAACAGA	21.3239	3.68895	4	1863	4496	GS5B	GS5	0.00623469	astrocyte	0.538941	1858	0.407294	4
GS5B_ACCGGCACCGAG	18.8724	0.70528	4	1692	5195	GS5B	GS5	0.0639322	astrocyte	0.623184	1690	3.63993	4
GS5B_ACCGGTACCAAT	16.6205	1.12029	4	1396	2540	GS5B	GS5	0.0614657	neuron	0.304572	1394	5.71417	4
GS5B_ACCGTAGAGCCN	19.0059	0.82407	4	2755	12641	GS5B	GS5	0.0448682	astrocyte	1.5165	2752	3.47782	4
GS5B_ACCGTCGCATAA	19.1798	2.28803	4	4741	20068	GS5B	GS5	0.0646625	astrocyte	2.40705	4732	2.87531	4
GS5B_ACCGTGGGCTAT	-3.28778	2.61985	5	2760	7341	GS5B	GS5	0.051649	GSC	0.880594	2757	29.2153	5
GS5B_ACCGTTGCGTGT	15.915	0.609517	4	3193	14027	GS5B	GS5	0.0166845	astrocyte	1.68306	3191	6.51053	4
GS5B_ACCTAATAGGGT	12.9849	-0.802639	4	1470	3618	GS5B	GS5	0.0716657	GSC	0.433697	1466	9.6089	4
GS5B_ACCTCAACTATT	21.9264	3.13706	4	2582	8394	GS5B	GS5	0.00609319	astrocyte	1.00444	2560	0	4
GS5B_ACCTTAGTGCAA	19.924	1.2874	4	2379	8804	GS5B	GS5	0.080559	astrocyte	1.05616	2376	2.46865	4
GS5B_ACCTTGGAACAA	17.565	-0.195077	4	1535	5110	GS5B	GS5	0.0671759	astrocyte	0.612744	1532	5.07761	4
GS5B_ACGATAACCGAT	6.00299	-1.5188	4	1609	3936	GS5B	GS5	0.0205793	GSC	0.472338	1609	16.6142	4
GS5B_ACGCAGCCATAC	12.5696	-0.684557	4	1189	3243	GS5B	GS5	0.032079	astrocyte	0.389055	1188	9.99605	4
GS5B_ACGCTCCTCCGC	21.677	2.61338	4	1695	5016	GS5B	GS5	0.01816	astrocyte	0.601343	1690	0.3962	4
GS5B_ACGGACGCACGN	-0.460652	-1.07572	4	4603	23234	GS5B	GS5	0.0668044	GSC	2.78795	4601	23.0196	4
GS5B_ACGGCGGACTAC	19.2358	1.90589	4	4037	17651	GS5B	GS5	0.0385901	GSC	2.11772	4033	2.93761	4
GS5B_ACGTCAAATTCA	19.3538	1.78238	4	2421	7127	GS5B	GS5	0.0071579	GSC	0.855033	2419	2.8625	4
GS5B_ACGTTCAATGCG	21.769	2.09089	4	1032	3160	GS5B	GS5	0.0987342	astrocyte	0.379215	1032	0.466663	4
GS5B_ACTCCTTGGTCG	19.624	0.704402	4	1228	2999	GS5B	GS5	0.0463642	GSC	0.359774	1227	2.93121	4
GS5B_ACTCGGAACAAA	21.3984	2.95671	4	1567	3282	GS5B	GS5	0.0543346	oligodendrocyte	0.393135	1562	0.557908	4
GS5B_ACTCGTAGAACG	13.3248	-0.371564	4	1954	5929	GS5B	GS5	0.0658117	GSC	0.711147	1951	9.21893	4
GS5B_ACTCGTGCGTTC	21.1033	1.85197	4	1233	2809	GS5B	GS5	0.0221034	oligodendrocyte	0.336613	1229	1.17359	4
GS5B_AGAAGTGTACAC	16.3969	-0.155162	4	1585	4972	GS5B	GS5	0.0114711	GSC	0.596303	1582	6.19625	4
GS5B_AGAATACCGCTC	17.3894	0.543484	4	1606	4286	GS5B	GS5	0.0571762	GSC	0.51422	1605	5.08573	4
GS5B_AGACCACCATCA	18.8264	0.944383	4	2591	10872	GS5B	GS5	0.0427744	astrocyte	1.30457	2590	3.61487	4
GS5B_AGACCGGTTACA	8.99487	-0.644392	4	2037	5722	GS5B	GS5	0.0601293	GSC	0.686546	2036	13.5435	4
GS5B_AGACCTGGCACA	20.5956	1.10177	4	1279	3398	GS5B	GS5	0.00882872	astrocyte	0.407776	1279	1.88452	4
GS5B_AGACGCATGGGT	19.9047	0.656096	4	1020	2331	GS5B	GS5	0.042042	oligodendrocyte	0.279731	1020	2.67816	4
GS5B_AGACTCATTTAA	21.3862	2.29951	4	1209	2318	GS5B	GS5	0.0293863	oligodendrocyte	0.277691	1205	0.768467	4
GS5B_AGAGATCAGGCN	20.273	1.15888	4	1281	2630	GS5B	GS5	0.00608596	GSC	0.315492	1280	2.1748	4
GS5B_AGAGCCGGTTAT	19.6978	1.44622	4	2572	8803	GS5B	GS5	0.0117099	astrocyte	1.05556	2565	2.63626	4
GS5B_AGAGGTATCTGT	14.3078	-0.620665	4	1497	4924	GS5B	GS5	0.0867181	GSC	0.590903	1497	8.29648	4
GS5B_AGAGTACTCGAC	6.26362	-1.67241	4	2117	7154	GS5B	GS5	0.0776007	GSC	0.858273	2115	16.3925	4
GS5B_AGATCATGCAAC	18.9956	0.41406	4	1295	2887	GS5B	GS5	0.0423024	GSC	0.346093	1292	3.60617	4
GS5B_AGATCATGCGAC	16.6668	0.399212	4	2194	6221	GS5B	GS5	0.0318635	GSC	0.745709	2187	5.81805	4
GS5B_AGATTATCCCAG	20.1958	0.581361	4	1435	5986	GS5B	GS5	0.020715	astrocyte	0.718348	1435	2.42325	4
GS5B_AGCATTCTGTTC	21.7175	2.31697	4	1180	2880	GS5B	GS5	0.0100729	astrocyte	0.345493	1179	0.447277	4
GS5B_AGCCCTTCCTGG	3.02482	-0.996288	4	3049	9821	GS5B	GS5	0.0401222	GSC	1.17845	3048	19.5232	4
GS5B_AGCCTCCAACGC	5.26233	-1.01927	4	2631	8058	GS5B	GS5	0.0263158	GSC	0.966757	2629	17.291	4
GS5B_AGCGCGCGCCCT	16.8268	-0.269113	4	1381	4902	GS5B	GS5	0.0501938	GSC	0.588143	1380	5.79968	4
GS5B_AGCGGTTAGTCT	5.96695	-1.58831	4	3203	17493	GS5B	GS5	0.0516325	astrocyte	2.09876	3199	16.6581	4
GS5B_AGCGTTCGCCCG	10.959	-0.273473	4	4458	24486	GS5B	GS5	0.0398628	astrocyte	2.93819	4456	11.5456	4
GS5B_AGCTATAAAATT	3.00494	-1.70129	4	2211	7374	GS5B	GS5	0.0634835	GSC	0.884674	2209	19.5822	4
GS5B_AGCTTCAATTTA	8.98758	-0.591958	4	1746	4273	GS5B	GS5	0.0297285	GSC	0.51266	1745	13.5433	4
GS5B_AGGAGAGTGTGA	11.2104	0.66435	4	3132	9793	GS5B	GS5	0.0258348	astrocyte	1.17521	3132	11.1764	4
GS5B_AGGAGGCACTGG	-2.99932	1.60156	2	4409	16681	GS5B	GS5	0.0229058	GSC	2.00132	4405	27.2605	2
GS5B_AGGATAGACATC	16.6168	1.55747	4	2927	7777	GS5B	GS5	0.00540262	GSC	0.932916	2924	5.622	4
GS5B_AGGCCCCCTCAG	-1.2712	-1.14619	2	2865	9895	GS5B	GS5	0.0556847	GSC	1.18745	2865	23.8303	2
GS5B_AGGGAATCCAAN	20.9719	1.27827	4	1286	3841	GS5B	GS5	0.03016	astrocyte	0.457578	1259	1.47241	4
GS5B_AGGTAATTATAC	12.1107	0.593074	4	3352	11487	GS5B	GS5	0.0359599	GSC	1.37825	3351	10.2979	4
GS5B_AGGTCCGAATCG	21.9178	2.81088	4	1485	3311	GS5B	GS5	0.0402177	astrocyte	0.396855	1481	0.106883	4
GS5B_AGGTGACCCAAT	21.4378	1.7832	4	1133	3762	GS5B	GS5	0.0723597	astrocyte	0.451097	1130	0.875553	4
GS5B_AGGTGTATCCCT	21.5744	2.00389	4	1036	2323	GS5B	GS5	0.00861698	oligodendrocyte	0.278531	1034	0.678472	4
GS5B_AGTAGTCTTATC	19.2907	0.721543	4	2168	8697	GS5B	GS5	0.0342686	astrocyte	1.04356	2167	3.24372	4
GS5B_AGTATAAAAAGC	12.1182	0.0591739	4	2262	6003	GS5B	GS5	0.0245	GSC	0.720028	2259	10.3542	4
GS5B_AGTATAAAAGGC	10.8766	0.232925	4	3316	10819	GS5B	GS5	0.0264399	GSC	1.29809	3314	11.5622	4
GS5B_AGTCGAACCAGG	18.3929	1.048	4	2214	6198	GS5B	GS5	0.00645786	astrocyte	0.743309	2210	3.99845	4
GS5B_AGTCGATTGGCA	6.97869	-0.975841	4	1920	4608	GS5B	GS5	0.016721	GSC	0.552621	1917	15.5867	4
GS5B_AGTCGGGTCCCN	15.9488	0.22217	4	2804	11507	GS5B	GS5	0.038077	astrocyte	1.38041	2800	6.55476	4
GS5B_AGTCGTTTTCGT	-2.77355	3.22353	5	3789	11746	GS5B	GS5	0.0351669	GSC	1.40933	3787	29.993	5
GS5B_AGTGATCCCTGG	18.1496	0.625173	4	1761	5590	GS5B	GS5	0.0762211	astrocyte	0.670706	1760	4.33204	4
GS5B_AGTGCCAATTCC	21.4854	2.38875	4	1038	1999	GS5B	GS5	0.0160321	oligodendrocyte	0.239529	1035	0.646858	4
GS5B_AGTGCCGAGAAT	19.7454	1.43749	4	2394	8587	GS5B	GS5	0.03529	astrocyte	1.03036	2393	2.5935	4
GS5B_AGTGCGGATACA	8.04746	-0.758725	4	2256	6597	GS5B	GS5	0.0206186	GSC	0.79155	2255	14.4967	4
GS5B_AGTTAACCTTTC	7.6695	0.0254865	4	3754	12917	GS5B	GS5	0.0405667	GSC	1.5501	3754	14.7569	4
GS5B_AGTTCTCGAAAT	14.8737	-0.263192	4	1590	4654	GS5B	GS5	0.0724264	GSC	0.558381	1589	7.68953	4
GS5B_AGTTCTCGAGAT	14.4406	-0.129223	4	2198	7512	GS5B	GS5	0.078152	GSC	0.901355	2197	8.08926	4
GS5B_AGTTGGGCCACC	21.5083	2.36725	4	1257	3301	GS5B	GS5	0.0839903	astrocyte	0.395775	1254	0.631579	4
GS5B_AGTTTATCGCGG	19.6734	1.03323	4	1684	5303	GS5B	GS5	0.0152801	astrocyte	0.636144	1682	2.78456	4
GS5B_ATAACGTGGCGG	9.7606	-0.270304	4	3011	11225	GS5B	GS5	0.0665597	GSC	1.34681	3009	12.733	4
GS5B_ATAATCCGACTT	19.975	1.85313	4	1882	5345	GS5B	GS5	0.0765344	astrocyte	0.641305	1881	2.24872	4
GS5B_ATAATTTTGAGG	7.08832	-0.314972	4	2693	7659	GS5B	GS5	0.0539235	GSC	0.919115	2693	15.3842	4
GS5B_ATACATCATTGT	21.672	2.63946	4	1116	2466	GS5B	GS5	0.0759854	GSC	0.295331	1111	0.393124	4
GS5B_ATACCTTCTGGG	5.26162	-1.20475	4	2208	7480	GS5B	GS5	0.0623161	astrocyte	0.897395	2206	17.3127	4
GS5B_ATACGGAAAACT	-2.35133	0.37974	2	4267	16074	GS5B	GS5	0.0423122	GSC	1.92859	4264	25.8829	2
GS5B_ATACGGAAAGCT	-1.91295	-0.162264	2	4618	18292	GS5B	GS5	0.0452731	GSC	2.19476	4615	25.1855	2
GS5B_ATAGGAGGCACT	13.3791	-0.799089	4	1608	5272	GS5B	GS5	0.0730689	GSC	0.632304	1605	9.2265	4
GS5B_ATATACCTCACG	19.0623	1.3071	4	1877	4283	GS5B	GS5	0.0189164	GSC	0.51386	1876	3.28428	4
GS5B_ATATACCTCGCG	16.0216	1.06668	4	3218	9849	GS5B	GS5	0.0184828	GSC	1.18169	3216	6.31164	4
GS5B_ATATTATATCGG	-1.91305	-2.35748	3	3195	12340	GS5B	GS5	0.0543804	GSC	1.48074	3194	25.1244	3
GS5B_ATCAAACGGCGT	13.3104	-0.17277	4	2113	6187	GS5B	GS5	0.00970089	GSC	0.742229	2111	9.20471	4
GS5B_ATCAATCAGTTA	21.464	1.99092	4	1067	2641	GS5B	GS5	0.0113636	astrocyte	0.316812	1066	0.787719	4
GS5B_ATCCCGGCTTCC	16.0188	-0.243099	4	2135	9973	GS5B	GS5	0.0813196	GSC	1.19681	2135	6.57901	4
GS5B_ATCCCGGGACCC	20.6346	0.405565	4	1089	4086	GS5B	GS5	0.0812928	astrocyte	0.490099	1088	2.05808	4
GS5B_ATCCGATTTGGA	19.8378	1.51785	4	1221	2804	GS5B	GS5	0.059579	GSC	0.336373	1220	2.48111	4
GS5B_ATCGAATTTTGG	19.9237	0.80966	4	1645	6335	GS5B	GS5	0.037575	astrocyte	0.760109	1644	2.6136	4
GS5B_ATCGCTGACCAG	19.4667	1.75472	4	2487	7743	GS5B	GS5	0.0545079	GSC	0.929076	2486	2.76319	4
GS5B_ATCGTTAATCTT	21.0118	2.01082	4	1096	1854	GS5B	GS5	0.0059556	astrocyte	0.221649	1089	1.21269	4
GS5B_ATGACACGCCCC	21.8105	2.53369	4	1524	3894	GS5B	GS5	0.0100386	astrocyte	0.466218	1516	0.293072	4
GS5B_ATGATGCGTCAA	5.26386	-0.16184	4	3365	11418	GS5B	GS5	0.0509945	GSC	1.36961	3360	17.1923	4
GS5B_ATGATGGCGCAC	20.5959	1.33967	4	2208	9463	GS5B	GS5	0.0340453	astrocyte	1.135	2203	1.81228	4
GS5B_ATGCAGCAGGCC	19.5616	0.992607	4	1472	3978	GS5B	GS5	0.0606137	astrocyte	0.477138	1470	2.90348	4
GS5B_ATGCCCGGCCGA	4.88886	-0.838071	4	3805	15654	GS5B	GS5	0.0433838	GSC	1.87819	3802	17.6423	4
GS5B_ATGCTCGCAAAG	21.3071	1.71081	4	1040	2317	GS5B	GS5	0.0116631	GSC	0.277811	1038	1.02202	4
GS5B_ATGGACAGGCTN	8.47779	0.0192179	4	2382	6338	GS5B	GS5	0.0669509	GSC	0.759989	2377	13.9655	4
GS5B_ATGGTTAGCTAG	19.0239	2.80593	4	2419	5119	GS5B	GS5	0.0050821	GSC	0.613944	2416	2.86725	4
GS5B_ATGGTTTGCAGA	20.054	1.5161	4	2180	6609	GS5B	GS5	0.0628122	GSC	0.792871	2178	2.27542	4
GS5B_ATGTAGGCGACG	20.1018	1.03932	4	2310	10037	GS5B	GS5	0.0240136	astrocyte	1.20437	2309	2.37422	4
GS5B_ATGTATGTCCTT	20.4763	1.36727	4	1522	4788	GS5B	GS5	0.0315438	astrocyte	0.574462	1521	1.91791	4
GS5B_ATGTCTTTCCCG	21.3956	2.55967	4	1759	4299	GS5B	GS5	0.0163094	astrocyte	0.51506	1752	0.680772	4
GS5B_ATGTTCTTTAAG	7.40882	-0.977773	4	4285	28705	GS5B	GS5	0.0700672	astrocyte	3.44425	4282	15.162	4
GS5B_ATTAAAACGATG	20.0758	1.36723	4	1817	5752	GS5B	GS5	0.060153	astrocyte	0.690267	1817	2.29977	4
GS5B_ATTAACCCGCGT	19.1655	0.522526	4	2470	11414	GS5B	GS5	0.07695	astrocyte	1.36925	2466	3.42335	4
GS5B_ATTACCCAGCTC	7.08614	-1.38715	4	2325	9490	GS5B	GS5	0.0601686	astrocyte	1.13884	2325	15.5388	4
GS5B_ATTATCAGATCC	21.6232	2.10736	4	1028	3104	GS5B	GS5	0.00677419	astrocyte	0.372014	1024	0.600712	4
GS5B_ATTCCGCGGAGG	20.2929	0.489439	4	1460	5169	GS5B	GS5	0.0706269	astrocyte	0.620184	1459	2.35845	4
GS5B_ATTGTCGAACTC	21.7752	2.11628	4	1277	4152	GS5B	GS5	0.0918958	astrocyte	0.497539	1271	0.453063	4
GS5B_ATTTGCTACGGT	7.93789	-1.72517	4	2029	8252	GS5B	GS5	0.0988358	astrocyte	0.989558	2023	14.7495	4
GS5B_CAAAGAGCCTTT	18.1455	0.524798	4	1987	6069	GS5B	GS5	0.0301582	GSC	0.728188	1986	4.35957	4
GS5B_CAACACACCATT	10.5882	-0.514235	4	2879	11181	GS5B	GS5	0.077735	GSC	1.34153	2877	11.9458	4
GS5B_CAAGACCTATTG	21.7536	2.26368	4	1215	2967	GS5B	GS5	0.00674764	astrocyte	0.355694	1212	0.429048	4
GS5B_CAAGTTCCTACT	13.7162	0.113302	4	1563	3381	GS5B	GS5	0.0325444	GSC	0.405616	1562	8.76265	4
GS5B_CAAGTTCCTGCT	12.0665	0.289262	4	2960	9450	GS5B	GS5	0.0316436	GSC	1.13392	2959	10.3781	4
GS5B_CAATAATCACCT	21.6845	2.80171	4	1753	5080	GS5B	GS5	0.0165583	astrocyte	0.608783	1747	0.332034	4
GS5B_CAATGTGTCAAC	21.1315	2.3311	4	1409	3577	GS5B	GS5	0.0142617	astrocyte	0.429137	1408	1.0017	4
GS5B_CACAGATATAAG	20.2259	0.445576	4	1334	5238	GS5B	GS5	0.0383881	astrocyte	0.628344	1332	2.4356	4
GS5B_CACAGTACTTCT	12.4823	0.23506	4	2734	8288	GS5B	GS5	0.0511706	GSC	0.994358	2732	9.97125	4
GS5B_CACAGTACTTGT	-3.17853	3.34871	5	4368	16506	GS5B	GS5	0.0441105	GSC	1.98056	4366	29.7524	5
GS5B_CACAGTTCGACA	-2.35814	0.370415	2	2286	6151	GS5B	GS5	0.0434358	GSC	0.737668	2282	25.8795	2
GS5B_CACCAGATGATA	19.8273	0.705331	4	1162	3027	GS5B	GS5	0.04	GSC	0.363014	1160	2.73711	4
GS5B_CACCAGATGGTA	18.8625	0.813092	4	1872	5921	GS5B	GS5	0.0397094	GSC	0.710187	1869	3.61829	4
GS5B_CACCCAAAGCGC	19.6063	1.40831	4	2228	6237	GS5B	GS5	0.0226106	GSC	0.748349	2227	2.73498	4
GS5B_CACCCGAGCCGT	22.0949	2.51391	4	1441	3280	GS5B	GS5	0.0125229	astrocyte	0.392895	1435	0.027965	4
GS5B_CACCGGCTGTTN	8.01542	0.405251	4	2975	9777	GS5B	GS5	0.0471804	GSC	1.17257	2969	14.3712	4
GS5B_CACCTAAGACAT	15.8828	0.549169	4	3010	12361	GS5B	GS5	0.0755602	GSC	1.48338	3010	6.55409	4
GS5B_CACGCAAGAACT	13.7917	-0.961743	4	1641	5946	GS5B	GS5	0.0835997	GSC	0.713427	1640	8.85286	4
GS5B_CACGCTCATATG	6.82892	-0.673555	4	3704	14918	GS5B	GS5	0.0570605	GSC	1.78975	3700	15.692	4
GS5B_CACGGCGGCCTT	21.6432	2.28009	4	1149	2432	GS5B	GS5	0.0193814	oligodendrocyte	0.291011	1143	0.529327	4
GS5B_CACGGGGGATGA	15.585	0.077222	4	1612	4308	GS5B	GS5	0.083817	GSC	0.51686	1611	6.93438	4
GS5B_CACTGTGGGAGC	19.9296	0.831991	4	1587	5304	GS5B	GS5	0.0360241	astrocyte	0.636264	1585	2.60113	4
GS5B_CACTTAGTCATT	11.707	0.000154329	4	2047	4760	GS5B	GS5	0.0252154	GSC	0.571102	2046	10.7688	4
GS5B_CACTTCCAGATG	21.5231	2.06626	4	1250	3289	GS5B	GS5	0.0270764	astrocyte	0.394455	1248	0.70853	4
GS5B_CAGAAAGCTGAT	13.734	-0.5031	4	1383	3935	GS5B	GS5	0.0678699	astrocyte	0.472098	1382	8.83956	4
GS5B_CAGAATGGACCT	10.1813	-0.575259	4	1627	3823	GS5B	GS5	0.0031389	astrocyte	0.458778	1627	12.3578	4
GS5B_CAGAGAATCTAA	20.0358	1.01643	4	1675	5149	GS5B	GS5	0.0732323	astrocyte	0.617784	1674	2.44411	4
GS5B_CAGATTCCCAAC	7.44608	-1.29007	4	2134	6983	GS5B	GS5	0.0471212	GSC	0.837872	2133	15.1703	4
GS5B_CAGCAAACCAAC	20.4604	2.22149	4	1213	2096	GS5B	GS5	0.0248804	neuron	0.25081	1207	1.6746	4
GS5B_CAGCAACATGAA	18.5714	0.488969	4	2127	7605	GS5B	GS5	0.0664211	astrocyte	0.912395	2125	3.97578	4
GS5B_CAGCTTCATCGG	21.5815	2.31775	4	1184	3027	GS5B	GS5	0.0671074	astrocyte	0.363014	1182	0.576776	4
GS5B_CAGGGCGTTATG	14.8437	-0.135526	4	2180	8501	GS5B	GS5	0.0691765	GSC	1.02004	2179	7.69684	4
GS5B_CAGTCATCGCGC	8.10138	-0.179828	4	3258	11705	GS5B	GS5	0.0267544	GSC	1.40393	3253	14.3651	4
GS5B_CAGTGCCCATGG	21.5118	2.79157	4	1349	2533	GS5B	GS5	0.0185697	astrocyte	0.303732	1347	0.499794	4
GS5B_CAGTGGACACCG	20.4321	0.482017	4	1271	4759	GS5B	GS5	0.0292078	astrocyte	0.571102	1271	2.22804	4
GS5B_CAGTTGGAATGA	17.954	-0.0962839	4	1518	5324	GS5B	GS5	0.0672553	astrocyte	0.638785	1517	4.68103	4
GS5B_CATAATACCCGA	15.9744	0.194147	4	2125	7041	GS5B	GS5	0.0838068	GSC	0.844832	2124	6.53519	4
GS5B_CATAGTTCCTGC	11.3636	-0.57951	4	2298	9276	GS5B	GS5	0.0769894	astrocyte	1.11292	2296	11.1833	4
GS5B_CATATATCCGTC	20.0419	1.1768	4	2136	7631	GS5B	GS5	0.0271333	astrocyte	0.915515	2134	2.3897	4
GS5B_CATCCATTGCCG	12.0553	0.665573	4	4204	16976	GS5B	GS5	0.035466	GSC	2.03696	4202	10.3443	4
GS5B_CATCGGAGGCCC	17.2744	1.10915	4	2700	8879	GS5B	GS5	0.0427976	GSC	1.06552	2700	5.07298	4
GS5B_CATCTGACCACT	-2.76926	3.6726	5	2232	4447	GS5B	GS5	0.0193519	astrocyte	0.533301	2229	30.2744	5
GS5B_CATCTGACCGCT	-9.0381	10.4387	1	4587	15298	GS5B	GS5	0.0206004	neuron	1.83499	4580	38.017	1
GS5B_CATGCAGGCAGA	17.0588	0.814702	4	1622	3916	GS5B	GS5	0.0268131	GSC	0.469938	1622	5.34846	4
GS5B_CATTATCCAACG	21.7997	2.27972	4	1250	3574	GS5B	GS5	0.0869078	astrocyte	0.428056	1243	0.380266	4
GS5B_CATTATGAAAAA	12.0242	0.634888	4	3444	10795	GS5B	GS5	0.0323298	GSC	1.29545	3444	10.3789	4
GS5B_CATTTACTTTCT	19.5177	1.38051	4	1867	5012	GS5B	GS5	0.0121756	oligodendrocyte	0.601223	1865	2.82786	4
GS5B_CCAAATGTTAAT	2.13158	-1.80051	4	3039	11803	GS5B	GS5	0.0600797	GSC	1.41617	3037	20.4521	4
GS5B_CCAACATTCTTC	19.9712	2.07997	4	2996	11401	GS5B	GS5	0.0439474	astrocyte	1.36805	2995	2.18376	4
GS5B_CCAACCAGTCAT	21.8472	2.26559	4	1259	3107	GS5B	GS5	0.00870968	oligodendrocyte	0.372014	1252	0.339238	4
GS5B_CCAAGCCACAAA	20.1932	2.00528	4	2186	5525	GS5B	GS5	0.0651938	GSC	0.662665	2183	1.99468	4
GS5B_CCAAGTGGTACG	19.8703	1.55619	4	1144	2244	GS5B	GS5	0.0392332	GSC	0.26917	1143	2.43852	4
GS5B_CCACCACGCCCT	10.172	-0.60988	4	2676	9470	GS5B	GS5	0.0472266	GSC	1.13584	2671	12.3718	4
GS5B_CCACTTATTAAT	20.8192	3.05666	4	1927	3424	GS5B	GS5	0.00643463	GSC	0.410296	1922	1.07984	4
GS5B_CCAGAACCCTTA	19.7552	2.50772	4	4076	13999	GS5B	GS5	0.0357347	GSC	1.6791	4069	2.26018	4
GS5B_CCAGACTCCGTT	20.2027	1.72575	4	1794	4791	GS5B	GS5	0.0202463	GSC	0.574942	1794	2.07023	4
GS5B_CCAGCATACTGN	-7.68478	7.52218	1	4140	12039	GS5B	GS5	0.0334829	GSC	1.44438	4137	34.9436	1
GS5B_CCAGCCTTACGN	17.3439	0.842973	4	1831	4323	GS5B	GS5	0.0187457	GSC	0.51854	1829	5.06393	4
GS5B_CCAGTGGAGTGN	21.2893	2.63524	4	1088	2568	GS5B	GS5	0.0896337	astrocyte	0.307932	1086	0.759184	4
GS5B_CCATCGTGGTCT	19.3087	1.76526	4	2660	8133	GS5B	GS5	0.0104525	GSC	0.975878	2659	2.91069	4
GS5B_CCATGATGCCGC	21.3878	2.04815	4	1271	2910	GS5B	GS5	0.0993469	neuron	0.349093	1270	0.843006	4
GS5B_CCATGGATGCGA	6.1926	-1.54269	4	1916	6162	GS5B	GS5	0.0508034	GSC	0.739348	1915	16.4445	4
GS5B_CCATGTGCGACC	20.1753	1.65908	4	1950	6236	GS5B	GS5	0.0803528	astrocyte	0.748229	1949	2.11659	4
GS5B_CCATTGATCCGG	20.4584	1.36464	4	1309	3057	GS5B	GS5	0.00785083	astrocyte	0.366854	1309	1.93576	4
GS5B_CCATTTAGGAGG	-3.23961	2.82302	5	3169	9235	GS5B	GS5	0.0295647	GSC	1.10812	3168	29.379	5
GS5B_CCCAAACTACGC	21.4164	2.92211	4	1962	4666	GS5B	GS5	0.0298475	astrocyte	0.558861	1953	0.551219	4
GS5B_CCCAAAGAATGG	12.0552	0.505095	4	4515	19281	GS5B	GS5	0.027027	GSC	2.31333	4511	10.3636	4
GS5B_CCCAGAGCACTT	13.2569	-0.238032	4	2176	7162	GS5B	GS5	0.0526389	GSC	0.859473	2176	9.26704	4
GS5B_CCCATCATGAGG	19.565	1.96604	4	2977	10085	GS5B	GS5	0.0193376	GSC	1.21013	2976	2.60555	4
GS5B_CCCCCATCTCGC	-2.02162	-0.341585	2	4223	19551	GS5B	GS5	0.0759707	GSC	2.34573	4220	25.1069	2
GS5B_CCCCTAAGGCTT	10.1305	-0.108253	4	3186	12161	GS5B	GS5	0.021791	astrocyte	1.45938	3186	12.3445	4
GS5B_CCCGAAAACTTA	9.85734	-1.00184	4	2411	9075	GS5B	GS5	0.0608399	GSC	1.0888	2409	12.7372	4
GS5B_CCCGGTCGACGA	17.3785	1.7283	4	2798	7742	GS5B	GS5	0.0144684	GSC	0.928956	2797	4.83109	4
GS5B_CCCTAACCTTCA	-7.97273	9.92484	1	4368	14128	GS5B	GS5	0.0644111	GSC	1.69543	4368	36.9173	1
GS5B_CCCTATGACAAG	14.4799	-0.345333	4	2220	9322	GS5B	GS5	0.0628688	astrocyte	1.11856	2219	8.08639	4
GS5B_CCCTATGACGAG	12.5462	-0.47776	4	3647	22802	GS5B	GS5	0.0604931	astrocyte	2.73563	3641	9.99425	4
GS5B_CCCTCGAGCAAA	8.50252	-0.167444	4	4171	17372	GS5B	GS5	0.0416835	GSC	2.08436	4168	13.9661	4
GS5B_CCCTGCAGATAA	20.3352	0.656494	4	1073	3768	GS5B	GS5	0.0628663	astrocyte	0.450497	1070	2.26758	4
GS5B_CCCTTCAAGAGA	19.5593	1.37731	4	2526	9391	GS5B	GS5	0.0477154	astrocyte	1.12672	2524	2.78917	4
GS5B_CCGAAGAACAGA	19.8569	1.27118	4	1333	2828	GS5B	GS5	0.0463225	GSC	0.339373	1333	2.53751	4
GS5B_CCGAAGAACGGA	19.4967	1.47206	4	2059	5303	GS5B	GS5	0.0541509	astrocyte	0.636024	2056	2.82018	4
GS5B_CCGACTCCGCGC	2.01356	-1.11516	4	3218	11545	GS5B	GS5	0.0285863	GSC	1.38533	3217	20.541	4
GS5B_CCGATAACTCAA	7.79257	-0.848294	4	3145	12072	GS5B	GS5	0.0787773	GSC	1.4487	3145	14.764	4
GS5B_CCGCATCCATGA	20.2994	0.775903	4	1723	7412	GS5B	GS5	0.0237485	astrocyte	0.889354	1722	2.26554	4
GS5B_CCGCCAGCAACT	6.19988	-1.26124	4	2891	10852	GS5B	GS5	0.0460745	GSC	1.30229	2891	16.3977	4
GS5B_CCGCCCCAGCTA	18.3242	1.16718	4	2843	11159	GS5B	GS5	0.0438486	GSC	1.33829	2839	4.03288	4
GS5B_CCGCTGCAATGA	20.4167	1.04588	4	1708	6508	GS5B	GS5	0.0475092	astrocyte	0.78051	1705	2.072	4
GS5B_CCGGTCGTATCC	21.8588	2.53932	4	1496	3475	GS5B	GS5	0.00634371	astrocyte	0.416176	1489	0.245283	4
GS5B_CCGGTCTTCCCG	20.8232	0.788136	4	1387	4884	GS5B	GS5	0.0241803	astrocyte	0.585623	1383	1.76249	4
GS5B_CCGTATGCCGTG	7.88957	-1.38737	4	1546	4216	GS5B	GS5	0.0872865	GSC	0.505939	1546	14.7475	4
GS5B_CCGTCCCGCAGT	15.8828	0.594651	4	2757	9827	GS5B	GS5	0.0285976	GSC	1.17917	2756	6.54504	4
GS5B_CCGTCCCGCGGT	18.1284	0.614193	4	1891	5788	GS5B	GS5	0.0323082	GSC	0.694587	1891	4.35526	4
GS5B_CCGTGTGGGCAG	9.74034	-0.319718	4	3141	12650	GS5B	GS5	0.0775923	GSC	1.51722	3134	12.7599	4
GS5B_CCTAATTTGCAC	18.6413	0.618755	4	1758	5646	GS5B	GS5	0.0368468	astrocyte	0.677426	1757	3.87379	4
GS5B_CCTAGCTCACGC	19.9867	2.27033	4	3643	14783	GS5B	GS5	0.0188871	astrocyte	1.77271	3633	2.1113	4
GS5B_CCTATAGCTTTT	21.533	1.95743	4	1466	3946	GS5B	GS5	0.0200355	astrocyte	0.473178	1463	0.732089	4
GS5B_CCTATCAGAAAC	18.9663	1.47494	4	4578	25554	GS5B	GS5	0.0482192	astrocyte	3.06612	4574	3.32498	4
GS5B_CCTCACCACTAC	-3.40743	-4.71728	3	2354	7463	GS5B	GS5	0.0347045	GSC	0.895594	2354	27.9296	3
GS5B_CCTCACGGCACA	18.5969	0.674631	4	2969	14947	GS5B	GS5	0.0241552	astrocyte	1.79347	2967	3.90162	4
GS5B_CCTCACTCGTGC	4.73017	-1.33806	4	2843	11169	GS5B	GS5	0.0724456	GSC	1.34009	2841	17.8527	4
GS5B_CCTCAGAACTGA	19.032	1.38741	4	2430	7343	GS5B	GS5	0.0275129	GSC	0.881074	2429	3.28888	4
GS5B_CCTCCACATTCT	19.2518	2.74088	4	3257	8811	GS5B	GS5	0.0419977	GSC	1.05724	3256	2.66954	4
GS5B_CCTCCCCGGACG	20.1848	0.48118	4	1141	3140	GS5B	GS5	0.022293	astrocyte	0.376814	1141	2.46407	4
GS5B_CCTGAACTAACA	8.03531	0.314568	4	4301	16457	GS5B	GS5	0.0235838	GSC	1.97432	4296	14.3638	4
GS5B_CCTGTGCCGCTA	8.63321	-1.06533	4	1415	3452	GS5B	GS5	0.0829226	GSC	0.413896	1412	13.9574	4
GS5B_CCTTAGAAAAAC	-1.50437	-1.72196	3	2718	8259	GS5B	GS5	0.078702	GSC	0.991118	2718	24.3704	3
GS5B_CCTTAGAAAGAC	-3.42796	1.30293	2	4443	18774	GS5B	GS5	0.069568	GSC	2.25285	4442	27.2653	2
GS5B_CCTTGCACCTAT	10.9694	-0.475805	4	3121	14235	GS5B	GS5	0.0851542	GSC	1.70803	3119	11.5613	4
GS5B_CCTTGGGAATAG	8.11619	-0.399387	4	2471	8546	GS5B	GS5	0.0491631	astrocyte	1.0252	2468	14.3801	4
GS5B_CCTTGTGCCGCA	20.1548	0.249337	4	1091	3599	GS5B	GS5	0.0539188	astrocyte	0.431777	1090	2.56283	4
GS5B_CGAAGAAATTCA	16.0353	0.0270516	4	1800	5401	GS5B	GS5	0.062963	GSC	0.648025	1799	6.50888	4
GS5B_CGAATGGTCGCA	16.4193	0.268544	4	1648	4761	GS5B	GS5	0.0388655	astrocyte	0.571222	1647	6.08691	4
GS5B_CGACCAAGGCTC	19.772	2.24296	4	2513	6855	GS5B	GS5	0.0442078	GSC	0.822512	2512	2.32431	4
GS5B_CGACCCCGCTTG	16.0087	0.0751609	4	2156	7984	GS5B	GS5	0.0726544	GSC	0.957997	2155	6.52542	4
GS5B_CGACCGCTCCAT	21.4249	2.91993	4	1869	4634	GS5B	GS5	0.0179421	astrocyte	0.555141	1861	0.543782	4
GS5B_CGACGTGGACTA	14.9005	-0.550029	4	1808	8166	GS5B	GS5	0.0280534	astrocyte	0.979598	1805	7.71312	4
GS5B_CGACTTCGTTAG	10.0914	0.110428	4	4534	19559	GS5B	GS5	0.0412682	GSC	2.34669	4530	12.3535	4
GS5B_CGAGACATGATA	19.4871	1.84101	4	3160	12343	GS5B	GS5	0.0640246	astrocyte	1.48074	3156	2.71761	4
GS5B_CGAGAGAAACAG	3.78709	-0.727061	4	3532	11801	GS5B	GS5	0.0367953	GSC	1.41545	3527	18.7399	4
GS5B_CGAGGCTCCTAC	-3.08971	2.96608	5	2806	7127	GS5B	GS5	0.00533258	GSC	0.855153	2805	29.5853	5
GS5B_CGAGGTCAGATN	11.1528	-0.367931	4	3503	16140	GS5B	GS5	0.0411426	GSC	1.93675	3502	11.3656	4
GS5B_CGAGTAACTTGC	21.6437	2.47511	4	1239	2735	GS5B	GS5	0.00548847	astrocyte	0.327973	1237	0.469789	4
GS5B_CGATAACGATTC	21.865	2.33554	4	1030	2496	GS5B	GS5	0.0280899	astrocyte	0.299052	1026	0.301059	4
GS5B_CGATAAGGCCGG	19.5749	1.60719	4	1968	4734	GS5B	GS5	0.0264047	GSC	0.568102	1968	2.70475	4
GS5B_CGATGCGGGATA	15.9611	0.37898	4	2523	9898	GS5B	GS5	0.0496311	GSC	1.18721	2518	6.51139	4
GS5B_CGATGGATGAAN	19.4553	1.39316	4	3346	14208	GS5B	GS5	0.0347061	astrocyte	1.70467	3343	2.88358	4
GS5B_CGCAACTTGCTT	12.965	-0.631014	4	2886	15322	GS5B	GS5	0.0732058	astrocyte	1.83763	2881	9.60569	4
GS5B_CGCAAGGGAAGA	21.736	2.39272	4	1123	3029	GS5B	GS5	0.0250991	astrocyte	0.363374	1122	0.40677	4
GS5B_CGCAGTGACACG	11.9587	0.207497	4	2739	8535	GS5B	GS5	0.0328099	GSC	1.02412	2738	10.4949	4
GS5B_CGCCCACCAATN	6.91625	-0.38905	4	3399	10908	GS5B	GS5	0.0196258	oligodendrocyte	1.30853	3396	15.565	4
GS5B_CGCGACCCTTGT	19.7368	1.83084	4	2605	7335	GS5B	GS5	0.00750136	astrocyte	0.879874	2602	2.48259	4
GS5B_CGCGATCGGCAC	-5.3702	4.94072	1	4251	16396	GS5B	GS5	0.0265951	GSC	1.96736	4249	31.4883	1
GS5B_CGCGATCTTAGT	1.56763	-1.22766	4	2762	8840	GS5B	GS5	0.00769405	GSC	1.0606	2760	20.9914	4
GS5B_CGCTTACCGCGA	8.07385	0.15535	4	3393	10566	GS5B	GS5	0.0342641	GSC	1.26785	3392	14.3471	4
GS5B_CGCTTAGTTTTG	20.0235	1.1519	4	1646	5830	GS5B	GS5	0.0898954	astrocyte	0.699507	1645	2.41477	4
GS5B_CGGACTCATTCN	21.8586	2.63345	4	1285	2956	GS5B	GS5	0.0236887	astrocyte	0.354614	1284	0.217043	4
GS5B_CGGAGAACCAAT	19.0734	1.25662	4	2039	5597	GS5B	GS5	0.00196604	oligodendrocyte	0.671426	2037	3.28896	4
GS5B_CGGCAGCTACGT	9.29185	0.0321544	4	2974	10982	GS5B	GS5	0.0490071	GSC	1.31741	2970	13.1545	4
GS5B_CGGCCAGTCCAC	18.5241	0.712317	4	2398	8591	GS5B	GS5	0.0649971	astrocyte	1.03024	2392	3.96173	4
GS5B_CGGCCAGTTTTT	16.3573	0.331956	4	1788	5458	GS5B	GS5	0.0357405	astrocyte	0.654745	1786	6.13455	4
GS5B_CGGCTTGAAAAT	15.8676	0.569296	4	2407	8126	GS5B	GS5	0.0374292	GSC	0.974677	2403	6.56505	4
GS5B_CGGGAATATACC	16.5358	0.963296	4	3204	10707	GS5B	GS5	0.0240187	GSC	1.28405	3197	5.8295	4
GS5B_CGGGCCGGGTCC	14.8269	-0.0344727	4	1669	5014	GS5B	GS5	0.0654168	astrocyte	0.601703	1669	7.69567	4
GS5B_CGGTAGACCCCC	19	1.53567	4	2807	10416	GS5B	GS5	0.059637	astrocyte	1.24961	2804	3.27451	4
GS5B_CGTAGACGGTAT	14.7865	0.298663	4	2431	7850	GS5B	GS5	0.0591233	astrocyte	0.941796	2429	7.67742	4
GS5B_CGTAGGCGCATG	8.13236	-0.324955	4	3935	17025	GS5B	GS5	0.0448857	GSC	2.0426	3931	14.354	4
GS5B_CGTATCCAAATG	20.8245	2.48414	4	1084	1826	GS5B	GS5	0.0291049	neuron	0.218528	1079	1.24803	4
GS5B_CGTCATCAACGC	12.9859	-0.712183	4	1901	6718	GS5B	GS5	0.022338	GSC	0.805831	1898	9.59579	4
GS5B_CGTCCACCGTAC	21.7064	2.39753	4	1389	3331	GS5B	GS5	0.0183293	astrocyte	0.399375	1386	0.433552	4
GS5B_CGTCCGACACTA	20.2458	1.97652	4	2096	6563	GS5B	GS5	0.0189111	astrocyte	0.78687	2091	1.95328	4
GS5B_CGTCGCCCGCAN	22.1077	2.56195	4	1227	2610	GS5B	GS5	0.0130418	astrocyte	0.312852	1224	0.0012032	4
GS5B_CGTCTCGCATGT	8.16264	-0.222298	4	2515	7526	GS5B	GS5	0.0529185	GSC	0.902555	2510	14.3101	4
GS5B_CGTGCAGTAACN	11.3379	-0.185075	4	1817	4264	GS5B	GS5	0.0710767	GSC	0.51158	1816	11.1585	4
GS5B_CGTGCAGTAGCN	6.91128	-0.398316	4	2556	7006	GS5B	GS5	0.0702656	GSC	0.840272	2552	15.5713	4
GS5B_CGTGTCCCCCAG	21.4011	1.93992	4	1078	2534	GS5B	GS5	0.00868193	oligodendrocyte	0.304092	1078	0.863129	4
GS5B_CGTTAATCATAC	21.8472	2.26554	4	1014	2928	GS5B	GS5	0.0102599	astrocyte	0.350893	1010	0.33919	4
GS5B_CGTTCATGAGCA	19.683	1.32982	4	1708	4198	GS5B	GS5	0.0476417	GSC	0.503779	1708	2.68564	4
GS5B_CTAAGAACTCTC	20.5919	1.76938	4	1428	3447	GS5B	GS5	0.0859466	GSC	0.413296	1425	1.686	4
GS5B_CTAATAAGTTCN	15.9953	-0.0707436	4	2447	10521	GS5B	GS5	0.0733771	GSC	1.26257	2447	6.56768	4
GS5B_CTAATCGTCAGC	2.97465	-1.5173	4	2957	12546	GS5B	GS5	0.0528666	astrocyte	1.50498	2952	19.6022	4
GS5B_CTAGAACATCTA	17.2193	0.0462583	4	2035	8637	GS5B	GS5	0.0332368	astrocyte	1.03624	2033	5.35537	4
GS5B_CTAGAATCTGAG	19.2734	2.26858	4	1832	3681	GS5B	GS5	0.0869802	GSC	0.441497	1830	2.79197	4
GS5B_CTAGGCAGGCCC	5.16132	-1.63409	4	3518	19467	GS5B	GS5	0.0227611	astrocyte	2.33565	3515	17.4585	4
GS5B_CTAGTACAGTCN	10.8246	0.664953	4	2574	6629	GS5B	GS5	0.0648959	GSC	0.795151	2571	11.5582	4
GS5B_CTAGTTTCTCGC	21.567	2.33442	4	1567	3587	GS5B	GS5	0.0147879	oligodendrocyte	0.430097	1564	0.585564	4
GS5B_CTATGTCATAAN	5.7532	-1.0352	4	2669	9024	GS5B	GS5	0.0253768	GSC	1.08292	2669	16.8055	4
GS5B_CTATTGGTAATG	19.7638	1.27968	4	1390	2776	GS5B	GS5	0.0530303	GSC	0.332653	1386	2.62375	4
GS5B_CTATTGGTAGTG	19.6475	1.7567	4	1935	4359	GS5B	GS5	0.052535	GSC	0.5231	1935	2.59027	4
GS5B_CTCCATCCATCA	13.3128	0.0521025	4	2527	7968	GS5B	GS5	0.00991715	GSC	0.955957	2525	9.17007	4
GS5B_CTCCGTGTTTCC	19.7836	1.4516	4	2763	10684	GS5B	GS5	0.0191894	astrocyte	1.28201	2762	2.55285	4
GS5B_CTCCTCCAATTG	-5.24519	5.0564	1	4151	13427	GS5B	GS5	0.0248808	GSC	1.61094	4148	31.4922	1
GS5B_CTCGTTCCAACC	14.103	-0.219542	4	1915	6637	GS5B	GS5	0.0399277	astrocyte	0.796471	1915	8.43441	4
GS5B_CTCTACCGCCGC	21.3709	1.33411	4	1310	3686	GS5B	GS5	0.0578333	astrocyte	0.441977	1307	1.07527	4
GS5B_CTCTTAAATTAG	16.8244	-0.46583	4	1393	4670	GS5B	GS5	0.0989293	GSC	0.560422	1393	5.84267	4
GS5B_CTGAAAAGTTGC	16.3215	0.83768	4	2853	11829	GS5B	GS5	0.0607982	astrocyte	1.41917	2850	6.06527	4
GS5B_CTGAATCCTACC	19.1426	2.14892	4	2709	8508	GS5B	GS5	0.074048	GSC	1.021	2709	2.95294	4
GS5B_CTGACGCACTTT	20.805	0.556156	4	1034	3762	GS5B	GS5	0.0196809	astrocyte	0.451217	1032	1.85003	4
GS5B_CTGAGGCACTGC	20.3714	1.7322	4	2395	7345	GS5B	GS5	0.059793	astrocyte	0.881074	2392	1.9075	4
GS5B_CTGATCTGTTCN	19.5974	2.39895	4	2605	6264	GS5B	GS5	0.0327371	GSC	0.751469	2603	2.44353	4
GS5B_CTGCGGAGACGG	19.8542	1.19433	4	1845	4690	GS5B	GS5	0.0313433	GSC	0.562822	1845	2.56341	4
GS5B_CTGCGTCGTCGA	-2.7425	3.37425	5	2793	7057	GS5B	GS5	0.0204168	GSC	0.846393	2789	30.1107	5
GS5B_CTGCTCATGCGT	21.4926	2.26376	4	1172	2258	GS5B	GS5	0.0150709	oligodendrocyte	0.27073	1170	0.677858	4
GS5B_CTGCTTAACCGT	10.1381	-0.2344	4	2941	11855	GS5B	GS5	0.0797401	GSC	1.42217	2937	12.3542	4
GS5B_CTGGCCGTGCTG	19.7326	2.22731	4	2556	6741	GS5B	GS5	0.0215165	GSC	0.808711	2554	2.36664	4
GS5B_CTGGCGGCCTGG	5.36863	-1.35447	4	2650	9542	GS5B	GS5	0.0621463	GSC	1.14508	2650	17.2234	4
GS5B_CTGGCTCGACTA	6.17111	-1.60315	4	1999	6728	GS5B	GS5	0.0572235	GSC	0.807391	1999	16.4743	4
GS5B_CTGGGGCTCTGT	-0.885671	-1.09846	4	2530	6933	GS5B	GS5	0.0450151	GSC	0.831752	2528	23.4445	4
GS5B_CTGGTTGGACCT	6.0124	-1.72009	4	1691	4613	GS5B	GS5	0.075038	GSC	0.553341	1689	16.6285	4
GS5B_CTGTAACACGGG	14.8977	0.462819	4	2102	5321	GS5B	GS5	0.078789	GSC	0.638185	2099	7.53925	4
GS5B_CTGTTATCGTAC	21.2679	2.30953	4	1119	2342	GS5B	GS5	0.0192226	astrocyte	0.280931	1118	0.878179	4
GS5B_CTGTTGCAGTGT	18.9899	2.4888	4	3193	9184	GS5B	GS5	0.0375653	astrocyte	1.10212	3193	2.99567	4
GS5B_CTTAAACGCAGT	21.3817	2.24398	4	1058	2087	GS5B	GS5	0.0177458	astrocyte	0.25021	1056	0.789611	4
GS5B_CTTAACGGTAAA	20.5691	0.444103	4	1018	3357	GS5B	GS5	0.0265197	astrocyte	0.402735	1017	2.10884	4
GS5B_CTTAAGCGTAAC	8.10453	-0.0672969	4	3048	8577	GS5B	GS5	0.0158619	GSC	1.02892	3045	14.3467	4
GS5B_CTTACACCCAGC	18.2807	0.749099	4	4825	41279	GS5B	GS5	0.0214694	astrocyte	4.95235	4814	4.17558	4
GS5B_CTTCCACTCTGG	17.4925	0.112025	4	2425	11081	GS5B	GS5	0.0657942	astrocyte	1.32965	2424	5.08049	4
GS5B_CTTCCCCAGCCN	5.73863	-0.855503	4	2885	9384	GS5B	GS5	0.0419908	GSC	1.126	2884	16.7989	4
GS5B_CTTCGGCCATAT	18.6677	0.188122	4	1477	5141	GS5B	GS5	0.0752772	GSC	0.616944	1477	3.96338	4
GS5B_CTTCGTGTCAAC	19.916	0.81286	4	2076	7937	GS5B	GS5	0.0203001	astrocyte	0.951757	2070	2.61998	4
GS5B_CTTGCCGTACCG	20.0918	0.854442	4	1874	6680	GS5B	GS5	0.0293457	astrocyte	0.801511	1873	2.43973	4
GS5B_CTTGTGGAGTCG	16.4866	-0.575814	4	1346	4731	GS5B	GS5	0.0596068	astrocyte	0.567742	1346	6.1952	4
GS5B_GAACAACGCATA	13.2722	-0.878512	4	1974	8752	GS5B	GS5	0.0658286	GSC	1.05004	1972	9.34374	4
GS5B_GAACGACCCTCG	21.5535	3.0361	4	1628	4362	GS5B	GS5	0.0243398	astrocyte	0.52262	1622	0.385964	4
GS5B_GAACGTATGCTC	19.5847	1.52824	4	2827	10661	GS5B	GS5	0.0766632	astrocyte	1.27889	2823	2.71923	4
GS5B_GAAGCTCGTTCT	16.0937	-0.480717	4	2238	12805	GS5B	GS5	0.0626416	astrocyte	1.53642	2236	6.55305	4
GS5B_GAAGGAATGATT	19.4059	1.54265	4	3255	11827	GS5B	GS5	0.0487145	astrocyte	1.41893	3252	2.88537	4
GS5B_GAAGGAATGGTT	19.5453	1.52564	4	2997	9780	GS5B	GS5	0.0516571	astrocyte	1.17317	2993	2.75763	4
GS5B_GAATGAGTGCAA	10.8187	0.63893	4	3103	8575	GS5B	GS5	0.0243789	GSC	1.0288	3101	11.5674	4
GS5B_GAATTCGTTGAT	20.3288	1.31889	4	1747	4810	GS5B	GS5	0.0203827	astrocyte	0.576982	1745	2.07314	4
GS5B_GACACTCTGGTT	19.4676	0.673793	4	1435	3823	GS5B	GS5	0.0918127	GSC	0.458778	1435	3.08957	4
GS5B_GACATGCTGACG	18.4553	0.918838	4	2118	5952	GS5B	GS5	0.0554529	astrocyte	0.714147	2117	3.97286	4
GS5B_GACCCATACACN	4.71698	-1.59385	4	2041	6570	GS5B	GS5	0.0261836	GSC	0.78831	2040	17.8921	4
GS5B_GACCTAAACCGA	18.7511	0.365762	4	1623	5483	GS5B	GS5	0.079533	astrocyte	0.657865	1622	3.83552	4
GS5B_GACCTTGCCACA	9.94245	-0.188959	4	2357	7012	GS5B	GS5	0.0587816	GSC	0.841112	2354	12.5418	4
GS5B_GACCTTGCCGCA	8.0996	-0.117931	4	3745	15214	GS5B	GS5	0.0610205	GSC	1.82503	3739	14.3585	4
GS5B_GACGAGCGATGG	19.1533	0.35809	4	1353	4320	GS5B	GS5	0.0178282	astrocyte	0.5183	1352	3.47137	4
GS5B_GACGCCAGACAT	16.2255	1.09753	4	2797	7308	GS5B	GS5	0.0054772	GSC	0.876394	2792	6.10566	4
GS5B_GACGCCGCATCG	19.7198	1.51114	4	2142	6807	GS5B	GS5	0.0191008	astrocyte	0.816751	2141	2.59563	4
GS5B_GACGGTAAGTAA	20.5525	1.5753	4	1781	4481	GS5B	GS5	0.0359455	astrocyte	0.537501	1779	1.78233	4
GS5B_GACTGCGCGTCG	5.35962	-1.33339	4	1845	4967	GS5B	GS5	0.014697	GSC	0.596063	1845	17.2299	4
GS5B_GACTGGTTATGA	21.7272	2.95921	4	1422	3669	GS5B	GS5	0.0199073	astrocyte	0.440057	1420	0.243715	4
GS5B_GAGAACGAATAG	8.89302	0.0247623	4	3156	9633	GS5B	GS5	0.0373754	GSC	1.15588	3155	13.5499	4
GS5B_GAGACTTACGGA	15.2769	0.353879	4	1533	3087	GS5B	GS5	0.0557175	GSC	0.370454	1533	7.1851	4
GS5B_GAGCATTGAACT	17.2006	-0.367079	4	1254	3931	GS5B	GS5	0.0503689	GSC	0.471738	1254	5.4618	4
GS5B_GAGCGGTGAAGG	19.7681	1.48302	4	1323	2579	GS5B	GS5	0.048506	astrocyte	0.309252	1321	2.5581	4
GS5B_GAGCTTTCGGCA	15.9723	0.188567	4	2111	7203	GS5B	GS5	0.0236046	astrocyte	0.864273	2110	6.5384	4
GS5B_GAGGTCCACCAG	7.31279	-0.285688	4	4268	19016	GS5B	GS5	0.0532849	GSC	2.28141	4263	15.1567	4
GS5B_GAGGTGAAGAGA	19.1953	1.03495	4	1442	3382	GS5B	GS5	0.0331263	GSC	0.405736	1441	3.23982	4
GS5B_GAGGTGAAGGGA	19.1843	0.938602	4	1544	3783	GS5B	GS5	0.0245902	GSC	0.453857	1543	3.27947	4
GS5B_GAGTATCCGTCT	20.8168	2.74957	4	1888	4336	GS5B	GS5	0.0739542	neuron	0.51926	1879	1.17506	4
GS5B_GAGTGCCTACAA	19.2338	1.05479	4	2301	7869	GS5B	GS5	0.0244026	GSC	0.944196	2300	3.19712	4
GS5B_GATAACCCAAAT	1.56262	-1.14888	4	3956	18905	GS5B	GS5	0.0957571	GSC	2.26833	3953	20.9933	4
GS5B_GATAAGTCGGTG	13.3236	0.350316	4	2490	7782	GS5B	GS5	0.0447301	astrocyte	0.933636	2488	9.11665	4
GS5B_GATAATGACTCA	4.32789	-0.86324	4	2170	5412	GS5B	GS5	0.0524954	GSC	0.649225	2168	18.2041	4
GS5B_GATACACGGACA	19.6945	2.69582	4	3282	9519	GS5B	GS5	0.0543353	astrocyte	1.14184	3278	2.26113	4
GS5B_GATACCGTAAAC	19.3021	0.758079	4	1461	4157	GS5B	GS5	0.0572666	GSC	0.498739	1460	3.22182	4
GS5B_GATACCGTAGAC	19.6841	1.16605	4	1737	5016	GS5B	GS5	0.0502392	GSC	0.601943	1737	2.73413	4
GS5B_GATAGGTATAGA	12.1534	0.0205838	4	1966	5504	GS5B	GS5	0.0964753	GSC	0.660505	1966	10.3238	4
GS5B_GATCAAGTTTGT	18.616	0.427154	4	2082	8870	GS5B	GS5	0.0241317	GSC	1.0642	2080	3.94931	4
GS5B_GATCGGAGCCAG	20.1692	0.254888	4	1054	3724	GS5B	GS5	0.079753	astrocyte	0.446897	1054	2.54744	4
GS5B_GATCTTGGATTN	14.0116	0.168362	4	3214	13531	GS5B	GS5	0.0353341	GSC	1.62342	3211	8.46259	4
GS5B_GATGAATGTTTN	8.47318	0.147922	4	2483	7630	GS5B	GS5	0.0378818	astrocyte	0.915515	2482	13.9527	4
GS5B_GATGACCCTAAC	21.2069	2.52201	4	1504	3591	GS5B	GS5	0.00892857	astrocyte	0.430097	1497	0.872056	4
GS5B_GATGACGACCTC	18.8059	0.0265212	4	1271	4370	GS5B	GS5	0.0302059	GSC	0.52442	1271	3.87334	4
GS5B_GATTAGGAACGC	21.4328	1.9638	4	1119	3258	GS5B	GS5	0.0141364	GSC	0.390495	1115	0.825697	4
GS5B_GATTCAACTATC	10.813	0.657371	4	3956	14285	GS5B	GS5	0.0345963	GSC	1.71355	3950	11.5707	4
GS5B_GATTCAATCTCT	4.43377	-0.511942	4	3379	12238	GS5B	GS5	0.085322	GSC	1.46838	3377	18.0627	4
GS5B_GATTGGAACAGC	18.8869	-0.334446	4	1004	3519	GS5B	GS5	0.0184869	astrocyte	0.421936	1001	3.89178	4
GS5B_GATTGGAACGGC	17.9999	-0.397086	4	1479	6607	GS5B	GS5	0.0184709	astrocyte	0.79263	1477	4.704	4
GS5B_GATTTAGTCAAT	5.25809	-0.368165	4	2817	9290	GS5B	GS5	0.0325116	astrocyte	1.11472	2816	17.2214	4
GS5B_GCAAAAACCATN	8.64115	-1.2674	4	1443	3456	GS5B	GS5	0.0509259	GSC	0.414736	1443	13.9767	4
GS5B_GCAAAAACCGTN	6.21422	-1.35607	4	2074	6011	GS5B	GS5	0.0464226	GSC	0.721228	2073	16.3968	4
GS5B_GCAAAATTCAGT	14.6172	0.298061	4	2391	7770	GS5B	GS5	0.0061792	astrocyte	0.932196	2389	7.84426	4
GS5B_GCAAGACTTAGG	19.5497	1.70784	4	1763	4057	GS5B	GS5	0.075481	GSC	0.486499	1760	2.69827	4
GS5B_GCAATCGATAAG	7.69489	-0.116768	4	4025	15459	GS5B	GS5	0.0429607	GSC	1.85479	4022	14.7528	4
GS5B_GCAATCGCACAA	13.6914	-0.295732	4	2666	10936	GS5B	GS5	0.0728004	astrocyte	1.31213	2664	8.84982	4
GS5B_GCACAACTCCCC	3.26016	-1.12553	4	3291	12609	GS5B	GS5	0.0453752	GSC	1.51278	3288	19.2952	4
GS5B_GCACAGCATCGG	21.5727	2.49289	4	1263	2608	GS5B	GS5	0.0391404	GSC	0.312732	1261	0.532078	4
GS5B_GCACATTGGCGC	16.3445	1.17513	4	2925	10046	GS5B	GS5	0.0375386	GSC	1.20521	2922	5.97289	4
GS5B_GCACCGAACAAG	19.2576	2.48344	4	4253	16432	GS5B	GS5	0.0355534	GSC	1.9712	4249	2.74197	4
GS5B_GCACCTTTCCCC	21.4785	2.57203	4	1390	3076	GS5B	GS5	0.0100846	astrocyte	0.368894	1388	0.597937	4
GS5B_GCACGATTTATN	22.0496	1.98172	4	1028	2587	GS5B	GS5	0.00813008	astrocyte	0.309972	1025	0.232192	4
GS5B_GCAGCCCGGTCN	15.2692	-0.400084	4	2900	15232	GS5B	GS5	0.0457709	astrocyte	1.82743	2896	7.32632	4
GS5B_GCATCCTGAAAN	16.1712	1.59825	4	3162	8503	GS5B	GS5	0.0377558	GSC	1.02028	3161	6.05558	4
GS5B_GCATGCTGCCCT	19.6285	1.05923	4	2474	10772	GS5B	GS5	0.0490296	astrocyte	1.29233	2471	2.81946	4
GS5B_GCATTGGTCAAN	16.3313	0.3737	4	2010	6371	GS5B	GS5	0.0496231	astrocyte	0.764189	2007	6.15142	4
GS5B_GCCAAGAAAGGA	13.382	-0.703132	4	1384	3858	GS5B	GS5	0.0593726	astrocyte	0.462858	1383	9.20993	4
GS5B_GCCAATGCGGAG	20.6721	1.57764	4	1089	2320	GS5B	GS5	0.00603709	astrocyte	0.278291	1088	1.66765	4
GS5B_GCCACACTCTCC	21.47	2.05026	4	1085	2507	GS5B	GS5	0.0155813	astrocyte	0.300372	1081	0.763998	4
GS5B_GCCAGGGCACTG	21.8082	2.23327	4	1085	2807	GS5B	GS5	0.00821135	GSC	0.336133	1079	0.386155	4
GS5B_GCCATGTTGAAG	14.0412	0.13405	4	3300	14638	GS5B	GS5	0.0672407	GSC	1.75615	3296	8.43879	4
GS5B_GCCCACCGCTTN	-5.37202	6.40587	1	4202	14957	GS5B	GS5	0.0269475	GSC	1.79467	4200	32.5744	1
GS5B_GCCCAGACACTC	21.5791	2.1016	4	1058	3034	GS5B	GS5	0.0115512	astrocyte	0.363614	1055	0.64442	4
GS5B_GCCCGGCCTGTT	8.69867	-1.46589	4	1626	6205	GS5B	GS5	0.0820571	astrocyte	0.744389	1624	13.9464	4
GS5B_GCCGTTATTCAN	19.9525	0.964786	4	2556	11357	GS5B	GS5	0.0308234	astrocyte	1.36265	2554	2.53914	4
GS5B_GCCGTTTGCATA	4.2802	-1.25066	4	2985	11702	GS5B	GS5	0.0212839	GSC	1.40393	2982	18.2886	4
GS5B_GCCTCTCTCAAT	21.1809	2.07819	4	1245	2681	GS5B	GS5	0.0186776	astrocyte	0.321252	1241	1.03115	4
GS5B_GCCTGCAAGCTN	18.7973	2.08942	4	3624	12275	GS5B	GS5	0.0224884	GSC	1.47282	3623	3.30015	4
GS5B_GCCTTAAACTTT	19.2228	2.01063	4	4133	20034	GS5B	GS5	0.0400519	astrocyte	2.40297	4123	2.91833	4
GS5B_GCCTTCCCTCAT	12.8844	0.252811	4	2789	9062	GS5B	GS5	0.0713339	GSC	1.08676	2783	9.56734	4
GS5B_GCCTTCGTACAC	20.5253	0.883432	4	1455	5192	GS5B	GS5	0.0138675	astrocyte	0.623064	1455	2.01765	4
GS5B_GCGAAATGGCAG	18.8669	0.0301007	4	1314	5238	GS5B	GS5	0.0553752	astrocyte	0.628464	1313	3.81365	4
GS5B_GCGAACTCGGCA	3.42484	-1.72276	4	2020	5533	GS5B	GS5	0.0513377	GSC	0.663866	2019	19.1665	4
GS5B_GCGAAGTCTACT	19.2018	2.00627	4	2940	9522	GS5B	GS5	0.0577731	astrocyte	1.14244	2938	2.9397	4
GS5B_GCGACAATTACG	12.1458	0.298316	4	4612	22361	GS5B	GS5	0.0531401	GSC	2.68282	4607	10.2982	4
GS5B_GCGACATGAAAC	19.6852	1.13716	4	1369	3070	GS5B	GS5	0.018247	astrocyte	0.368294	1368	2.74188	4
GS5B_GCGACTCTCTCA	17.0865	0.194107	4	2750	13391	GS5B	GS5	0.0686436	astrocyte	1.60662	2748	5.45368	4
GS5B_GCGCAATCGGGA	21.0262	2.03429	4	1353	3029	GS5B	GS5	0.00958044	astrocyte	0.363254	1351	1.19194	4
GS5B_GCGCAGTACATA	17.2788	0.975171	4	2474	7368	GS5B	GS5	0.0230759	oligodendrocyte	0.884074	2473	5.09825	4
GS5B_GCGCCAGGCCCG	21.4717	2.15262	4	1152	2493	GS5B	GS5	0.00762746	astrocyte	0.298931	1150	0.731387	4
GS5B_GCGCTAAGCACG	6.60299	-1.11438	4	3590	23693	GS5B	GS5	0.0358033	astrocyte	2.84231	3582	15.9784	4
GS5B_GCGCTCTCGCAT	13.2933	-0.201457	4	1747	5088	GS5B	GS5	0.0495575	GSC	0.610223	1744	9.22579	4
GS5B_GCGTAGATGCCA	-5.09188	3.50001	1	3091	9332	GS5B	GS5	0.0462	neuron	1.11952	3088	30.2244	1
GS5B_GCGTATGTGAGT	-3.25061	3.33617	5	3866	11757	GS5B	GS5	0.0137825	GSC	1.41053	3863	29.688	5
GS5B_GCGTGGCAAACA	12.9144	-0.061894	4	1983	5333	GS5B	GS5	0.0455653	astrocyte	0.639985	1983	9.57967	4
GS5B_GCGTTTTCGCTC	13.0122	-1.11561	4	1427	5134	GS5B	GS5	0.0134582	astrocyte	0.615264	1420	9.62377	4
GS5B_GCTAATACATAT	7.71019	-0.265702	4	2814	9204	GS5B	GS5	0.06792	GSC	1.10428	2812	14.7596	4
GS5B_GCTAGTGGGAAA	19.6659	1.13081	4	2112	6615	GS5B	GS5	0.0997125	GSC	0.793111	2106	2.76214	4
GS5B_GCTCAATCCATG	19.9283	1.65718	4	1924	5188	GS5B	GS5	0.0377941	GSC	0.622344	1922	2.35264	4
GS5B_GCTCACAGGTAT	17.5665	-0.21127	4	1560	5545	GS5B	GS5	0.0934849	GSC	0.664946	1556	5.07969	4
GS5B_GCTCACGGCATC	21.6894	2.29216	4	1303	2987	GS5B	GS5	0.0170969	astrocyte	0.357974	1299	0.48163	4
GS5B_GCTCAGGCGACG	18.2954	1.38462	4	3522	12752	GS5B	GS5	0.0575686	GSC	1.53006	3520	4.00251	4
GS5B_GCTGTAGGATTG	21.529	2.26141	4	1298	2995	GS5B	GS5	0.0287145	astrocyte	0.359414	1298	0.643862	4
GS5B_GGAAAGCCGACC	12.9777	-0.763438	4	1489	4160	GS5B	GS5	0.0365736	astrocyte	0.498739	1485	9.61084	4
GS5B_GGAAAGCCGGCC	7.83247	-0.991551	4	2884	12166	GS5B	GS5	0.034616	astrocyte	1.4595	2880	14.7456	4
GS5B_GGAATGTAAGTG	5.76858	-1.27719	4	1628	4308	GS5B	GS5	0.0896215	GSC	0.51686	1627	16.8186	4
GS5B_GGAGAGCTAAAA	19.5346	1.26688	4	1388	2942	GS5B	GS5	0.0384354	GSC	0.352814	1386	2.84617	4
GS5B_GGAGAGCTAGAA	16.0708	0.931771	4	2412	6438	GS5B	GS5	0.0447344	GSC	0.77259	2412	6.29129	4
GS5B_GGAGATTCCAGG	21.2978	1.98061	4	1116	2336	GS5B	GS5	0.0905191	astrocyte	0.279731	1111	0.949285	4
GS5B_GGAGCGGACTAC	14.1411	-0.57353	4	1782	5809	GS5B	GS5	0.0620155	GSC	0.696627	1778	8.45349	4
GS5B_GGAGGTGAATTG	19.9485	1.03431	4	1305	3622	GS5B	GS5	0.057995	astrocyte	0.434537	1304	2.52193	4
GS5B_GGATACAACTCG	15.7433	0.585895	4	2204	6292	GS5B	GS5	0.059965	astrocyte	0.754469	2199	6.68349	4
GS5B_GGATAGCCCCCC	13.7283	-0.460108	4	1819	5781	GS5B	GS5	0.0432451	GSC	0.693747	1819	8.83859	4
GS5B_GGCAAGATATGG	11.362	-0.401609	4	2385	7893	GS5B	GS5	0.0833756	GSC	0.947076	2384	11.1622	4
GS5B_GGCCATAAAAAG	15.9093	0.56985	4	2854	11571	GS5B	GS5	0.0388937	astrocyte	1.38845	2853	6.52405	4
GS5B_GGCCCAAGGATT	8.62814	-0.924275	4	1709	4075	GS5B	GS5	0.0284663	GSC	0.489019	1709	13.9434	4
GS5B_GGCCCAAGGGTT	6.16705	-1.10854	4	2396	7388	GS5B	GS5	0.0326249	GSC	0.886474	2395	16.4087	4
GS5B_GGCCCGCGTCCA	21.8054	2.17184	4	1006	2595	GS5B	GS5	0.0108025	astrocyte	0.311052	1004	0.407445	4
GS5B_GGCCCTTTCCAA	8.12975	-0.24472	4	4756	21554	GS5B	GS5	0.034526	GSC	2.58598	4751	14.3457	4
GS5B_GGCCTAAGCTAN	18.7038	0.280162	4	1913	7654	GS5B	GS5	0.0154289	astrocyte	0.917795	1909	3.90405	4
GS5B_GGCCTTGTTATG	10.8809	0.271698	4	2234	5834	GS5B	GS5	0.0226299	GSC	0.699987	2233	11.553	4
GS5B_GGCGATTGACGT	18.702	0.347251	4	1448	4369	GS5B	GS5	0.0313573	astrocyte	0.5243	1448	3.88778	4
GS5B_GGCGCAGCGACC	16.6883	0.597663	4	1875	5105	GS5B	GS5	0.0237208	GSC	0.612144	1871	5.75595	4
GS5B_GGCGCAGCGGCC	19.5147	1.30618	4	1827	4982	GS5B	GS5	0.0262999	GSC	0.597743	1826	2.85324	4
GS5B_GGCGTGGAATCC	13.6884	-0.256696	4	2187	7956	GS5B	GS5	0.00754148	astrocyte	0.954757	2187	8.84678	4
GS5B_GGCTAAACCGGA	19.6456	1.45579	4	2071	5406	GS5B	GS5	0.0514529	astrocyte	0.648385	2068	2.68312	4
GS5B_GGCTAGCTGGTT	18.2586	0.255659	4	1602	5254	GS5B	GS5	0.061477	astrocyte	0.630504	1602	4.31279	4
GS5B_GGCTGCGCCCTT	20.0738	0.224308	4	1113	4646	GS5B	GS5	0.0139935	astrocyte	0.557421	1112	2.64762	4
GS5B_GGCTGTTGGCCC	0.3222	-1.32764	4	4822	26150	GS5B	GS5	0.0512585	GSC	3.13716	4814	22.2389	4
GS5B_GGGAGCGCACGT	5.71142	-0.766603	4	2640	8232	GS5B	GS5	0.0210181	GSC	0.987758	2639	16.8155	4
GS5B_GGGATACGACGT	18.5345	0.63796	4	1400	3475	GS5B	GS5	0.0305036	astrocyte	0.417016	1400	3.97154	4
GS5B_GGGCAGAGCTAC	18.6845	0.21165	4	1785	6744	GS5B	GS5	0.00801068	astrocyte	0.808951	1782	3.94094	4
GS5B_GGGCCCAATACA	21.5641	2.13627	4	1027	2247	GS5B	GS5	0.0160499	astrocyte	0.26917	1023	0.648267	4
GS5B_GGGCTATGGAGC	20.3085	0.505815	4	1227	4434	GS5B	GS5	0.0315956	astrocyte	0.53174	1224	2.33865	4
GS5B_GGGCTGAGCAGT	19.087	2.24702	4	3446	10602	GS5B	GS5	0.0416038	GSC	1.27205	3444	2.97626	4
GS5B_GGGTCGCGCGTT	19.2428	0.220434	4	1402	5066	GS5B	GS5	0.05923	astrocyte	0.607823	1401	3.44108	4
GS5B_GGGTGTACGCGT	16.8225	1.32116	4	2726	8375	GS5B	GS5	0.0505497	GSC	1.0042	2719	5.47139	4
GS5B_GGTCAGAATTCC	20.831	1.6827	4	1202	2443	GS5B	GS5	0.0401639	astrocyte	0.292811	1199	1.48438	4
GS5B_GGTCGACAGTTG	19.5916	0.379036	4	1313	4284	GS5B	GS5	0.00841515	astrocyte	0.51338	1309	3.06054	4
GS5B_GGTCGCGTGCAT	19.0802	0.21463	4	1531	6786	GS5B	GS5	0.0269991	astrocyte	0.813391	1526	3.5829	4
GS5B_GGTCTAGCCTGC	21.3623	2.40462	4	1219	2608	GS5B	GS5	0.0107651	astrocyte	0.312132	1213	0.75948	4
GS5B_GGTCTCCTAAGG	20.422	0.743324	4	1269	3814	GS5B	GS5	0.0663694	astrocyte	0.457458	1267	2.15849	4
GS5B_GGTGTTCAGCGT	13.3154	0.324571	4	3727	15749	GS5B	GS5	0.0630757	astrocyte	1.88923	3721	9.12846	4
GS5B_GGTTCGGAACAT	12.2106	-0.174841	4	2982	10004	GS5B	GS5	0.0176035	astrocyte	1.19981	2976	10.2903	4
GS5B_GGTTTTGCGCCT	12.2094	-1.00724	4	1742	6298	GS5B	GS5	0.0830818	GSC	0.755429	1739	10.3909	4
GS5B_GTAAATAGTTGG	-3.01982	2.98637	5	3939	12388	GS5B	GS5	0.0749354	GSC	1.48614	3935	29.6527	5
GS5B_GTAACCGCCCCC	16.3619	0.489212	4	1578	3868	GS5B	GS5	0.0206825	GSC	0.464178	1578	6.09768	4
GS5B_GTAAGCCTTTGT	7.87731	0.232717	4	3873	12709	GS5B	GS5	0.028884	GSC	1.52478	3870	14.5314	4
GS5B_GTAATAACACCG	9.76622	-0.0680545	4	2813	8135	GS5B	GS5	0.01955	GSC	0.975998	2811	12.6998	4
GS5B_GTAATAATGAAG	20.8255	1.23581	4	1071	2243	GS5B	GS5	0.00669344	astrocyte	0.26893	1069	1.62482	4
GS5B_GTAATACACTTG	21.8289	3.10565	4	1780	3999	GS5B	GS5	0.0175263	astrocyte	0.479298	1775	0.102417	4
GS5B_GTACAGTCACGC	20.0006	0.500609	4	1529	5485	GS5B	GS5	0.0379216	GSC	0.658225	1529	2.63381	4
GS5B_GTACCGCTAAGC	20.5474	0.838002	4	1128	3276	GS5B	GS5	0.0549954	astrocyte	0.392775	1125	2.01029	4
GS5B_GTACCGCTAGGC	20.1664	1.07831	4	2260	9218	GS5B	GS5	0.0561042	astrocyte	1.10584	2258	2.30084	4
GS5B_GTACCGGCCCGC	12.5472	-0.401842	4	1892	5452	GS5B	GS5	0.0260503	GSC	0.654145	1891	9.98398	4
GS5B_GTACTCACCTTA	21.6009	2.94737	4	1667	3614	GS5B	GS5	0.0113605	astrocyte	0.433097	1662	0.367659	4
GS5B_GTAGAGGCACAA	19.8699	1.62967	4	2227	7020	GS5B	GS5	0.0347628	astrocyte	0.842312	2226	2.41659	4
GS5B_GTAGGCCTGCCG	19.9011	1.86216	4	2332	6805	GS5B	GS5	0.0598353	astrocyte	0.816271	2329	2.3165	4
GS5B_GTAGGTGCAAAC	18.285	1.40447	4	2305	5823	GS5B	GS5	0.0647544	GSC	0.698667	2304	4.00727	4
GS5B_GTAGTGTTTTCA	10.9063	0.0362107	4	2879	11105	GS5B	GS5	0.090254	GSC	1.33229	2876	11.558	4
GS5B_GTAGTTCGCTGA	10.9636	-0.425643	4	1897	5421	GS5B	GS5	0.0361624	GSC	0.650425	1896	11.5606	4
GS5B_GTATCTCAGAGA	20.0227	1.09955	4	1405	3390	GS5B	GS5	0.0663717	GSC	0.406816	1405	2.43142	4
GS5B_GTATCTCAGGGA	19.5003	1.34642	4	2288	6838	GS5B	GS5	0.0604154	GSC	0.820352	2286	2.85481	4
GS5B_GTCACCCCCTAA	0.38268	-1.6425	4	2552	8391	GS5B	GS5	0.045059	GSC	1.00672	2550	22.1839	4
GS5B_GTCACCTGGTAC	18.6588	0.593883	4	1796	5954	GS5B	GS5	0.015121	astrocyte	0.714267	1794	3.86352	4
GS5B_GTCATCGCTCCA	7.32488	-0.363863	4	4672	22001	GS5B	GS5	0.0297313	GSC	2.63974	4668	15.156	4
GS5B_GTCCAGCACCGT	21.8614	2.13414	4	1027	3213	GS5B	GS5	0.0261845	GSC	0.384975	1022	0.365492	4
GS5B_GTCCATGCCGAA	20.1953	0.568317	4	1316	3780	GS5B	GS5	0.0208995	astrocyte	0.453617	1316	2.42765	4
GS5B_GTCCATTAGCTC	21.5807	2.27855	4	1520	3716	GS5B	GS5	0.0167116	astrocyte	0.445217	1514	0.589333	4
GS5B_GTCCTATAGTAG	7.42977	-1.08182	4	1952	5286	GS5B	GS5	0.00359508	GSC	0.634224	1951	15.1563	4
GS5B_GTCGCGCCCTGA	12.21	-0.835614	4	1915	7161	GS5B	GS5	0.0939813	astrocyte	0.859353	1915	10.3698	4
GS5B_GTCGGCACTTTT	20.382	0.696902	4	1879	9276	GS5B	GS5	0.0283558	astrocyte	1.11304	1878	2.21076	4
GS5B_GTCGTGCTAAAG	18.8083	0.158208	4	1302	3903	GS5B	GS5	0.0925167	GSC	0.468258	1301	3.8359	4
GS5B_GTCGTGCTAGAG	18.3594	0.420741	4	1947	7277	GS5B	GS5	0.0889225	GSC	0.873154	1946	4.1761	4
GS5B_GTCGTGGACTTT	19.5544	1.60897	4	1748	4317	GS5B	GS5	0.0403525	astrocyte	0.51746	1743	2.7237	4
GS5B_GTCTCCACCTAA	16.6862	0.322423	4	2206	8557	GS5B	GS5	0.0580811	astrocyte	1.02688	2206	5.81489	4
GS5B_GTGAGATAATTT	5.74064	-0.598462	4	3744	15083	GS5B	GS5	0.0764128	GSC	1.80919	3737	16.7667	4
GS5B_GTGCTCATCACC	9.76623	-0.482693	4	2111	5162	GS5B	GS5	0.0436131	astrocyte	0.619104	2108	12.7565	4
GS5B_GTGCTCATCGCC	5.30568	-0.743232	4	3912	14906	GS5B	GS5	0.0405904	astrocyte	1.78867	3911	17.2166	4
GS5B_GTGGCATCAACG	13.7383	-0.213843	4	2066	6630	GS5B	GS5	0.0387632	GSC	0.795631	2066	8.79088	4
GS5B_GTGGCATCAGCG	11.347	-0.318799	4	3444	14816	GS5B	GS5	0.0415851	GSC	1.77763	3441	11.1665	4
GS5B_GTGGGCAATAAC	21.6147	2.60014	4	1264	2708	GS5B	GS5	0.0184911	astrocyte	0.324492	1260	0.459602	4
GS5B_GTGTAGTATTAN	18.561	0.521117	4	2539	11924	GS5B	GS5	0.046301	astrocyte	1.4307	2537	3.97722	4
GS5B_GTGTCATTTTTC	19.5205	1.77628	4	2797	9906	GS5B	GS5	0.0851343	astrocyte	1.18829	2793	2.7054	4
GS5B_GTGTTTACGAGC	15.5425	0.235057	4	1856	6694	GS5B	GS5	0.0416978	astrocyte	0.802951	1853	6.94684	4
GS5B_GTTAAACACTCC	15.9374	0.182174	4	2522	10118	GS5B	GS5	0.0621726	GSC	1.21409	2521	6.57392	4
GS5B_GTTCAATTGCTA	-2.69512	0.991028	2	3540	12021	GS5B	GS5	0.0388616	GSC	1.4421	3536	26.5863	2
GS5B_GTTCAGACCAAG	22.0897	2.2346	4	1005	2637	GS5B	GS5	0.0892857	astrocyte	0.315852	1000	0.11742	4
GS5B_GTTCCGTAGCTN	18.5452	1.6372	4	1973	4406	GS5B	GS5	0.0265728	GSC	0.52838	1970	3.68379	4
GS5B_GTTCTAACGAAT	18.7635	0.311638	4	1341	4476	GS5B	GS5	0.037095	astrocyte	0.537021	1340	3.83805	4
GS5B_GTTCTTGTCCAT	19.0925	2.37196	4	3919	12911	GS5B	GS5	0.0512165	GSC	1.54878	3914	2.93319	4
GS5B_GTTGCCCATATC	21.9263	2.99744	4	1541	3444	GS5B	GS5	0.00319767	astrocyte	0.412816	1537	0.0422858	4
GS5B_GTTGTAGAGTCA	20.3488	0.937847	4	1078	2479	GS5B	GS5	0.0266236	GSC	0.297491	1078	2.16945	4
GS5B_GTTTTAACTTTC	13.6479	0.490437	4	3032	9803	GS5B	GS5	0.0193897	GSC	1.17593	3028	8.77231	4
GS5B_GTTTTCGCCCTN	4.4751	-0.643491	4	4367	18188	GS5B	GS5	0.0331115	GSC	2.1818	4360	18.0351	4
GS5B_TAAACCTGACTT	20.4939	1.62833	4	1341	3025	GS5B	GS5	0.052649	GSC	0.362414	1336	1.82218	4
GS5B_TAAACGCATCAA	20.0152	1.68957	4	1702	4431	GS5B	GS5	0.0121896	GSC	0.53162	1701	2.25992	4
GS5B_TAAAGCATATGA	12.1203	-0.245306	4	2381	8899	GS5B	GS5	0.00854124	astrocyte	1.0678	2380	10.3885	4
GS5B_TAAATCAGCAGT	-6.17802	5.74759	1	4239	14966	GS5B	GS5	0.0225298	GSC	1.79503	4231	32.6226	1
GS5B_TAACCACCAAAC	-3.43981	3.28068	5	4005	13372	GS5B	GS5	0.0398025	GSC	1.60398	3999	29.5051	5
GS5B_TAACCGGAACGG	17.1163	0.114576	4	1636	6002	GS5B	GS5	0.0775258	astrocyte	0.719788	1632	5.44143	4
GS5B_TAACTCAAGCCA	19.9305	0.636972	4	1662	5503	GS5B	GS5	0.043257	astrocyte	0.660265	1661	2.65938	4
GS5B_TAAGCAACGGCC	19.9137	1.34629	4	1447	3356	GS5B	GS5	0.0152012	GSC	0.402615	1446	2.46066	4
GS5B_TAATACTTCATT	22.093	2.4856	4	1574	4342	GS5B	GS5	0.0101406	GSC	0.5207	1571	0.0383578	4
GS5B_TAATCAGTGCTA	-2.09102	-0.589212	2	2613	7993	GS5B	GS5	0.0639309	GSC	0.959197	2613	24.95	2
GS5B_TAATCCTGCCTG	8.20446	-0.868661	4	2548	8775	GS5B	GS5	0.0710214	GSC	1.05268	2545	14.3559	4
GS5B_TACAATGTCACC	12.1163	-0.147237	4	2189	6135	GS5B	GS5	0.0595044	GSC	0.736108	2188	10.3807	4
GS5B_TACAATGTCGCC	10.5331	-0.218773	4	3020	10129	GS5B	GS5	0.0592534	GSC	1.21517	3017	11.9608	4
GS5B_TACATACCAAAA	10.4463	0.556877	4	3531	10903	GS5B	GS5	0.0175213	GSC	1.30817	3529	11.9428	4
GS5B_TACCAACGACAA	21.3198	2.34662	4	1928	5251	GS5B	GS5	0.00571429	astrocyte	0.630024	1927	0.817481	4
GS5B_TACGGGTGAATA	10.502	-0.12938	4	2687	8015	GS5B	GS5	0.0185948	GSC	0.961597	2685	11.9797	4
GS5B_TACTATCCACTT	20.7782	1.88263	4	1364	2999	GS5B	GS5	0.027009	astrocyte	0.359894	1364	1.47414	4
GS5B_TACTGAGCAAAA	19.5627	2.22432	4	2921	9142	GS5B	GS5	0.0198096	astrocyte	1.09648	2916	2.52952	4
GS5B_TACTGTCCCTGG	21.5006	2.14627	4	1170	2843	GS5B	GS5	0.0140994	astrocyte	0.340453	1165	0.705766	4
GS5B_TAGAACCTACTC	11.2352	-0.355399	4	2152	6453	GS5B	GS5	0.037192	GSC	0.77439	2152	11.2821	4
GS5B_TAGAACGGTCTG	19.0687	0.418106	4	1633	6121	GS5B	GS5	0.0290897	astrocyte	0.734308	1631	3.53508	4
GS5B_TAGACACATTAA	10.8873	0.115535	4	2884	9921	GS5B	GS5	0.0468845	astrocyte	1.19021	2881	11.5667	4
GS5B_TAGACCGTACCG	-3.345	3.04805	5	2829	7194	GS5B	GS5	0.0393493	GSC	0.863073	2827	29.4355	5
GS5B_TAGACTCGTCCA	19.3328	2.3354	4	2968	7743	GS5B	GS5	0.00400569	GSC	0.928716	2964	2.71511	4
GS5B_TAGACTGCTAAC	-3.37777	2.7337	5	3340	10325	GS5B	GS5	0.0396203	GSC	1.23881	3338	29.2152	5
GS5B_TAGACTTATATG	0.239037	-1.39197	4	2299	6496	GS5B	GS5	0.0837567	GSC	0.77943	2298	22.3232	4
GS5B_TAGATTGCTGCG	14.8053	0.172465	4	1499	3505	GS5B	GS5	0.046505	GSC	0.420616	1499	7.68088	4
GS5B_TAGCCAAGGCTG	-3.52001	3.01508	5	4429	17291	GS5B	GS5	0.0427415	GSC	2.07488	4428	29.2777	5
GS5B_TAGCCTGGGAGC	7.08279	-0.447537	4	3315	11060	GS5B	GS5	0.0318379	GSC	1.32677	3311	15.4085	4
GS5B_TAGCCTGGGGGC	6.91788	-0.434417	4	3455	11713	GS5B	GS5	0.0386783	GSC	1.40549	3454	15.5699	4
GS5B_TAGCGAGCTTTC	9.08882	-1.25393	4	1566	4894	GS5B	GS5	0.0966687	GSC	0.587183	1565	13.5365	4
GS5B_TAGCGCCCAACG	21.7219	2.82282	4	1050	2284	GS5B	GS5	0.0280456	astrocyte	0.273851	1048	0.290053	4
GS5B_TAGCTAAAGCTA	21.4457	2.1827	4	1195	2554	GS5B	GS5	0.0270482	astrocyte	0.306132	1192	0.747113	4
GS5B_TAGCTCTCTACN	6.19127	-1.15204	4	3470	18694	GS5B	GS5	0.0665525	astrocyte	2.24313	3468	16.3908	4
GS5B_TAGCTGACTCAG	4.87769	-1.37183	4	2587	8898	GS5B	GS5	0.0604698	GSC	1.06768	2586	17.7117	4
GS5B_TAGGCAGGCCAC	-3.90016	2.79632	5	3732	12576	GS5B	GS5	0.0323761	GSC	1.50858	3727	28.8437	5
GS5B_TAGGCCAAAGTG	19.0093	1.44611	4	1606	3546	GS5B	GS5	0.0163888	GSC	0.424696	1599	3.29273	4
GS5B_TAGTAACAGCTG	11.2748	0.518617	4	4650	19707	GS5B	GS5	0.0338054	GSC	2.36421	4644	11.1312	4
GS5B_TAGTAATAGGCG	3.97751	-0.593905	4	3518	13582	GS5B	GS5	0.0969215	GSC	1.62942	3514	18.5337	4
GS5B_TAGTACGTCAAC	5.97469	-1.53846	4	2183	7773	GS5B	GS5	0.0950972	GSC	0.932556	2181	16.6446	4
GS5B_TAGTACTATTGG	10.0675	0.271778	4	3368	10029	GS5B	GS5	0.0287253	GSC	1.20317	3365	12.3552	4
GS5B_TATAAACACTCN	21.4254	2.34464	4	1061	1978	GS5B	GS5	0.0136709	neuron	0.237009	1058	0.717417	4
GS5B_TATAAGGTTACG	9.7996	-0.62109	4	2569	8595	GS5B	GS5	0.0755266	GSC	1.0312	2567	12.7423	4
GS5B_TATCCCGCATGG	20.6983	1.78516	4	1607	3710	GS5B	GS5	0.00323799	GSC	0.444737	1603	1.57979	4
GS5B_TATCCGGCATTC	-5.5613	4.8528	1	3677	11774	GS5B	GS5	0.0304961	GSC	1.41269	3675	31.5489	1
GS5B_TATCGCCAGGCT	11.3034	0.108329	4	2407	6741	GS5B	GS5	0.0307076	GSC	0.808951	2407	11.1552	4
GS5B_TATCTATGTGCT	19.4041	1.84564	4	3141	11916	GS5B	GS5	0.0921307	astrocyte	1.42889	3133	2.79536	4
GS5B_TATGCGCTCCGG	19.5809	1.38527	4	1893	5517	GS5B	GS5	0.0426111	GSC	0.661825	1891	2.76615	4
GS5B_TATTCCTGGTTC	16.7079	1.44332	4	2391	6364	GS5B	GS5	0.0532768	GSC	0.763589	2390	5.55729	4
GS5B_TATTCTCCATTN	21.4815	2.74689	4	1474	3492	GS5B	GS5	0.0573066	astrocyte	0.418816	1472	0.542222	4
GS5B_TCAAACCGCAGT	21.6285	2.1863	4	1038	2552	GS5B	GS5	0.0282353	astrocyte	0.306012	1036	0.57172	4
GS5B_TCAAACGAGCGN	21.556	2.83069	4	2061	4768	GS5B	GS5	0.0852941	astrocyte	0.571222	2053	0.44575	4
GS5B_TCAAATCTTTTT	19.3217	2.0556	4	3396	11051	GS5B	GS5	0.0547511	GSC	1.32605	3395	2.81038	4
GS5B_TCAACAGAAGGC	19.4211	0.806692	4	1418	3865	GS5B	GS5	0.0258799	astrocyte	0.463698	1417	3.09371	4
GS5B_TCAACCACCTAN	19.5453	2.12603	4	3652	13225	GS5B	GS5	0.0194358	GSC	1.58682	3650	2.57588	4
GS5B_TCACTACTCTGC	4.46077	-0.627094	4	2458	5840	GS5B	GS5	0.022443	astrocyte	0.700467	2455	18.0477	4
GS5B_TCAGACTATGTA	17.2383	1.17189	4	2566	7840	GS5B	GS5	0.0356049	GSC	0.940356	2562	5.09435	4
GS5B_TCAGAGGATCAA	6.07229	-1.22241	4	3749	17515	GS5B	GS5	0.0695975	GSC	2.10188	3749	16.5185	4
GS5B_TCAGGAGTCTAA	18.777	0.344698	4	1561	5032	GS5B	GS5	0.0325979	astrocyte	0.603743	1560	3.8162	4
GS5B_TCAGGCGACACT	19.6506	1.06913	4	1341	3297	GS5B	GS5	0.0412872	astrocyte	0.395295	1339	2.79541	4
GS5B_TCAGGCGACGCT	18.2763	1.42134	4	2505	8603	GS5B	GS5	0.0456924	astrocyte	1.03216	2503	4.01113	4
GS5B_TCAGTCCCGTTA	15.5971	-0.0943187	4	1576	4382	GS5B	GS5	0.0292171	GSC	0.52574	1575	6.95428	4
GS5B_TCATAACGACGC	21.8195	3.09309	4	2053	5261	GS5B	GS5	0.0611429	astrocyte	0.630024	2044	0.115167	4
GS5B_TCATGAACTCAT	18.8062	1.90486	4	2185	5312	GS5B	GS5	0.0120573	astrocyte	0.636985	2181	3.3475	4
GS5B_TCATGAATTCAT	6.99785	-0.382712	4	2467	6231	GS5B	GS5	0.0403083	GSC	0.747269	2463	15.4834	4
GS5B_TCATGTCGCCTN	6.17294	-1.56955	4	2532	10485	GS5B	GS5	0.0952108	GSC	1.25789	2529	16.4678	4
GS5B_TCATTCGTTGCG	9.08697	-1.38669	4	1721	5533	GS5B	GS5	0.0683297	GSC	0.663866	1720	13.5571	4
GS5B_TCATTGGTTATT	19.5579	1.6519	4	2770	10964	GS5B	GS5	0.021983	astrocyte	1.31561	2769	2.70742	4
GS5B_TCCAACTAGCTC	19.8725	1.33222	4	1677	4662	GS5B	GS5	0.0206053	GSC	0.559102	1674	2.50423	4
GS5B_TCCCTACCATTT	21.539	2.09398	4	1128	2500	GS5B	GS5	0.0140168	oligodendrocyte	0.299652	1125	0.684983	4
GS5B_TCCCTCGTACGG	14.8879	-0.309159	4	1837	7381	GS5B	GS5	0.0482385	astrocyte	0.885634	1836	7.68352	4
GS5B_TCCGAGAGCCCC	-9.33373	10.5841	1	4964	17811	GS5B	GS5	0.0339211	GSC	2.1368	4959	38.3235	1
GS5B_TCCGCTCGAACG	11.3927	-0.569683	4	2504	10670	GS5B	GS5	0.0450923	astrocyte	1.28009	2501	11.1532	4
GS5B_TCCGGGACAAAA	14.0884	-0.351013	4	1811	5014	GS5B	GS5	0.0335129	GSC	0.601583	1810	8.46993	4
GS5B_TCCGGTTAGTTC	21.555	2.56747	4	1806	5836	GS5B	GS5	0.00959726	astrocyte	0.700227	1805	0.526422	4
GS5B_TCCTCGAAATTC	17.4696	0.28389	4	1850	6914	GS5B	GS5	0.022724	astrocyte	0.829112	1848	5.0649	4
GS5B_TCCTCTCCACCC	16.4656	1.16924	4	4529	20082	GS5B	GS5	0.0306366	GSC	2.40897	4521	5.85564	4
GS5B_TCCTGTGTGAGA	19.2412	1.98817	4	3544	12125	GS5B	GS5	0.0433133	GSC	1.45458	3540	2.90755	4
GS5B_TCGAGACGGAAT	17.837	0.52753	4	3436	18714	GS5B	GS5	0.047731	astrocyte	2.24517	3431	4.6546	4
GS5B_TCGAGCTAAAGT	12.8779	-0.869647	4	1624	4879	GS5B	GS5	0.0569906	GSC	0.585383	1623	9.72394	4
GS5B_TCGCATAGCCGG	16.7184	-0.382725	4	1526	5709	GS5B	GS5	0.0502803	astrocyte	0.684986	1525	5.92926	4
GS5B_TCGCGTAAAACG	-2.2302	-3.02989	3	2002	5073	GS5B	GS5	0.0731323	GSC	0.608783	2002	25.8541	3
GS5B_TCGCGTAAAGCG	-2.21698	-0.960967	2	3254	11612	GS5B	GS5	0.0726098	GSC	1.39325	3252	24.7276	2
GS5B_TCGCGTGAGAGC	15.7292	-0.395664	4	1618	5516	GS5B	GS5	0.010156	GSC	0.661705	1616	6.88035	4
GS5B_TCGCTCCCAACG	17.4082	0.346664	4	1973	6353	GS5B	GS5	0.0240907	GSC	0.762149	1971	5.11087	4
GS5B_TCGGAAGGTGGC	12.1035	0.00528118	4	1852	4534	GS5B	GS5	0.0377234	GSC	0.543981	1851	10.3752	4
GS5B_TCGGCATAGTTT	11.8092	-0.768951	4	1687	4517	GS5B	GS5	0.0250277	GSC	0.541821	1685	10.7653	4
GS5B_TCGGTGCCTTCA	21.9517	2.15078	4	1056	2657	GS5B	GS5	0.00791258	astrocyte	0.318492	1053	0.274313	4
GS5B_TCTAAGGCAAGT	12.9534	-0.598724	4	1737	4981	GS5B	GS5	0.0437751	GSC	0.597623	1736	9.61282	4
GS5B_TCTAGAAAGAAT	-2.74428	3.54621	5	2971	8152	GS5B	GS5	0.0365554	GSC	0.978278	2971	30.2157	5
GS5B_TCTATGCCGAAC	4.34817	-0.69273	4	4713	22385	GS5B	GS5	0.0605451	GSC	2.6857	4708	18.1664	4
GS5B_TCTCAGTAATTT	16.7653	-0.0590467	4	1703	6702	GS5B	GS5	0.0549418	astrocyte	0.803791	1699	5.81637	4
GS5B_TCTGACGTTGGG	14.4449	-0.0959719	4	1593	4021	GS5B	GS5	0.0803683	astrocyte	0.482299	1591	8.07948	4
GS5B_TCTTATCGCCAT	14.4587	-0.117708	4	1865	7170	GS5B	GS5	0.0454863	astrocyte	0.860073	1863	8.06953	4
GS5B_TGAACGATACAA	-3.0741	3.17966	5	3906	12404	GS5B	GS5	0.0167783	GSC	1.4877	3899	29.7298	5
GS5B_TGAAGACGGTCA	16.2182	1.63567	4	3001	7836	GS5B	GS5	0.00766381	astrocyte	0.939516	2994	6.00195	4
GS5B_TGAAGGGAACGA	-3.15164	3.31717	5	3689	9881	GS5B	GS5	0.00911116	GSC	1.18541	3686	29.754	5
GS5B_TGAATATCGCGG	4.46044	-0.512026	4	3627	11948	GS5B	GS5	0.0354123	GSC	1.43346	3624	18.0362	4
GS5B_TGAATCCTCTTC	17.9104	0.518312	4	2086	7838	GS5B	GS5	0.0672623	astrocyte	0.940236	2083	4.58515	4
GS5B_TGAATCTGTTTC	6.49723	-0.45423	4	3320	13002	GS5B	GS5	0.0640819	astrocyte	1.55994	3317	15.9889	4
GS5B_TGACAGAAAATT	20.47	0.14607	4	1158	4358	GS5B	GS5	0.0229621	astrocyte	0.52262	1155	2.29353	4
GS5B_TGACCAGCCTTA	7.85592	-1.32996	4	2129	7655	GS5B	GS5	0.0557878	GSC	0.918515	2128	14.7724	4
GS5B_TGACCCTGAATG	20.3851	1.76729	4	1649	4369	GS5B	GS5	0.0643905	GSC	0.5237	1646	1.88377	4
GS5B_TGACCGACCCCG	21.2538	2.14775	4	1431	3606	GS5B	GS5	0.00916412	GSC	0.432137	1426	0.940596	4
GS5B_TGACGACATAAT	10.5008	0.298513	4	2738	8025	GS5B	GS5	0.023676	GSC	0.963037	2738	11.9234	4
GS5B_TGAGCGTGAAAT	7.50372	-1.46466	4	1906	6455	GS5B	GS5	0.0588782	GSC	0.77451	1905	15.1386	4
GS5B_TGAGGACCGTAA	15.9429	0.311296	4	1906	5487	GS5B	GS5	0.0329931	astrocyte	0.658345	1905	6.54268	4
GS5B_TGAGGGGTATAT	16.3139	-0.454053	4	1279	4513	GS5B	GS5	0.0587844	astrocyte	0.540981	1274	6.3391	4
GS5B_TGATATGCAAAT	8.53629	-0.404004	4	3555	14959	GS5B	GS5	0.0841859	GSC	1.79467	3551	13.9644	4
GS5B_TGATGAACCGAG	20.0048	0.390013	4	1284	4798	GS5B	GS5	0.0671533	astrocyte	0.575422	1281	2.66331	4
GS5B_TGCAACCCATAT	15.6006	0.0530603	4	2641	11243	GS5B	GS5	0.0437683	GSC	1.34897	2639	6.92344	4
GS5B_TGCAAGCACTTC	8.45782	0.169099	4	2822	7690	GS5B	GS5	0.0264014	GSC	0.922715	2821	13.9651	4
GS5B_TGCAATGAGACA	-3.21349	2.98729	5	4333	15257	GS5B	GS5	0.0424834	GSC	1.83043	4329	29.5012	5
GS5B_TGCACCGACAGA	19.7825	0.857815	4	1001	2110	GS5B	GS5	0.0171103	astrocyte	0.25249	996	2.73364	4
GS5B_TGCAGCCCCACG	19.5679	1.08152	4	1556	4779	GS5B	GS5	0.0458351	astrocyte	0.573382	1555	2.87058	4
GS5B_TGCAGTCTGTAA	5.72401	-0.820647	4	1662	3383	GS5B	GS5	0.0035482	GSC	0.405856	1661	16.8093	4
GS5B_TGCCAGACCCAC	19.3732	0.815096	4	2154	9438	GS5B	GS5	0.0577453	astrocyte	1.1326	2154	3.13678	4
GS5B_TGCCGTAGTGGA	10.2482	-0.908066	4	1729	6011	GS5B	GS5	0.0532535	astrocyte	0.721108	1728	12.3368	4
GS5B_TGCCGTGATATC	6.13018	-1.48987	4	1826	4716	GS5B	GS5	0.0685193	GSC	0.565702	1824	16.4989	4
GS5B_TGCCGTGATGTC	0.357605	-1.399	4	3137	11057	GS5B	GS5	0.0632293	GSC	1.32665	3135	22.2047	4
GS5B_TGCTCTGAAAAT	14.8145	-0.0277724	4	1832	6795	GS5B	GS5	0.0291477	astrocyte	0.815191	1830	7.70676	4
GS5B_TGCTGACTAATC	4.81423	-1.04943	4	3985	18737	GS5B	GS5	0.0669833	GSC	2.24841	3984	17.7396	4
GS5B_TGCTGACTAGTC	8.98813	-0.724662	4	2460	8272	GS5B	GS5	0.083293	GSC	0.992678	2460	13.5615	4
GS5B_TGCTGCATCCTC	12.0585	0.663411	4	3938	13908	GS5B	GS5	0.0425777	GSC	1.66854	3934	10.3414	4
GS5B_TGCTTTCTACAT	20.51	2.09547	4	1291	2416	GS5B	GS5	0.0538525	astrocyte	0.289691	1289	1.66544	4
GS5B_TGGACACCCAAT	-3.64606	2.81538	5	2985	9166	GS5B	GS5	0.0534701	GSC	1.09972	2983	29.055	5
GS5B_TGGACACGTTGG	-2.90886	3.43606	5	4653	16487	GS5B	GS5	0.0511467	GSC	1.97792	4648	30.0183	5
GS5B_TGGACTCCATCA	21.5379	2.44701	4	1050	2028	GS5B	GS5	0.00789344	GSC	0.243249	1049	0.57916	4
GS5B_TGGACTGAGTTC	-3.0145	2.81597	5	3944	13453	GS5B	GS5	0.0281868	GSC	1.61358	3937	29.5514	5
GS5B_TGGCACCACTTG	4.2698	-1.32573	4	3365	13539	GS5B	GS5	0.0767583	GSC	1.62438	3363	18.3054	4
GS5B_TGGCATTCCGTG	13.295	-0.119118	4	1995	5809	GS5B	GS5	0.039938	GSC	0.697107	1995	9.21224	4
GS5B_TGGCGCCGGACC	20.1522	1.13202	4	1308	2727	GS5B	GS5	0.00403374	astrocyte	0.327253	1308	2.29811	4
GS5B_TGGCGCCGGGCC	19.8442	1.32806	4	1494	3325	GS5B	GS5	0.00240674	GSC	0.398895	1493	2.53243	4
GS5B_TGGCGCGAATGT	20.5276	1.38607	4	1121	2304	GS5B	GS5	0.0151976	GSC	0.276371	1120	1.86332	4
GS5B_TGGCTAATGAAG	19.9376	1.58442	4	1411	3221	GS5B	GS5	0.00776398	GSC	0.386415	1410	2.36577	4
GS5B_TGGGCAACACGA	4.03837	-0.71167	4	2652	8116	GS5B	GS5	0.0314194	GSC	0.973957	2652	18.4832	4
GS5B_TGGTAGAGTAAG	20.481	0.235327	4	1039	4426	GS5B	GS5	0.0718482	astrocyte	0.53114	1039	2.25609	4
GS5B_TGGTCGGAAAAG	20.0631	0.538952	4	1470	6407	GS5B	GS5	0.00999688	astrocyte	0.76827	1465	2.56259	4
GS5B_TGGTCGGGTCGC	19.2138	0.103149	4	1112	4087	GS5B	GS5	0.0726243	astrocyte	0.487459	1110	3.48719	4
GS5B_TGGTGATAGCAG	-3.00767	3.00562	5	2955	7536	GS5B	GS5	0.0103558	GSC	0.903875	2953	29.6742	5
GS5B_TGGTGTCTGTAC	16.0064	-0.150445	4	2718	12441	GS5B	GS5	0.0606207	astrocyte	1.49262	2715	6.57265	4
GS5B_TGGTTGCACACA	17.4689	0.2706	4	1432	3877	GS5B	GS5	0.0453959	astrocyte	0.465258	1432	5.06851	4
GS5B_TGGTTGCACGCA	15.1625	0.163823	4	2793	10769	GS5B	GS5	0.0453363	astrocyte	1.29173	2788	7.33141	4
GS5B_TGGTTTTTCATA	18.4146	2.07969	4	4357	20265	GS5B	GS5	0.0375123	astrocyte	2.43129	4352	3.68089	4
GS5B_TGTAATGGGTCT	-2.94277	3.28237	5	4246	13423	GS5B	GS5	0.0730253	GSC	1.61046	4243	29.8965	5
GS5B_TGTCAGTTAATA	9.68224	0.277862	4	1847	3636	GS5B	GS5	0.0517052	GSC	0.436337	1847	12.7358	4
GS5B_TGTCAGTTAGTA	-3.13127	3.22382	5	2976	7630	GS5B	GS5	0.0528247	GSC	0.915515	2975	29.7122	5
GS5B_TGTCCAATTTGG	10.428	0.317458	4	4554	20442	GS5B	GS5	0.0556289	GSC	2.45277	4551	11.9931	4
GS5B_TGTCCCGTAGAA	14.7644	0.582185	4	2351	6032	GS5B	GS5	0.0466158	GSC	0.723388	2347	7.6497	4
GS5B_TGTCCCTGTCGT	19.6259	2.66602	4	3896	13965	GS5B	GS5	0.0282911	astrocyte	1.6755	3893	2.33551	4
GS5B_TGTGGGCCTGAA	19.2335	1.93015	4	2370	6016	GS5B	GS5	0.0603692	GSC	0.721588	2367	2.93252	4
GS5B_TGTGTGCGTTTC	18.1651	0.516664	4	1640	5036	GS5B	GS5	0.0244241	astrocyte	0.604343	1640	4.34247	4
GS5B_TGTGTTACCTAT	6.22519	-1.63437	4	2850	14637	GS5B	GS5	0.0532213	astrocyte	1.75651	2850	16.4252	4
GS5B_TGTTATTCGCGA	20.3539	0.294203	4	1090	3920	GS5B	GS5	0.044898	astrocyte	0.470418	1090	2.35938	4
GS5B_TGTTCCACATTG	19.2759	1.75658	4	2755	8996	GS5B	GS5	0.0634797	GSC	1.07944	2754	2.9446	4
GS5B_TGTTCTTAAGTT	5.27733	-0.638692	4	2834	8310	GS5B	GS5	0.0376745	GSC	0.996998	2832	17.233	4
GS5B_TTAAACCTGGAA	16.9818	0.663058	4	1839	4387	GS5B	GS5	0.0540233	GSC	0.52646	1839	5.45602	4
GS5B_TTACACATTAGG	14.4132	0.110396	4	3320	15368	GS5B	GS5	0.092542	astrocyte	1.84399	3318	8.07648	4
GS5B_TTACGCGCATTT	-2.77374	0.0536384	2	4378	21710	GS5B	GS5	0.0923545	GSC	2.60398	4368	25.8729	2
GS5B_TTAGCAACTCAC	20.9068	1.40144	4	1825	6603	GS5B	GS5	0.0260646	astrocyte	0.79191	1821	1.49725	4
GS5B_TTAGCTAGCACT	6.07986	-1.55948	4	2834	11812	GS5B	GS5	0.0988229	GSC	1.41713	2831	16.5585	4
GS5B_TTATGACCACTA	20.8136	1.66181	4	1911	5717	GS5B	GS5	0.0294427	astrocyte	0.684746	1900	1.50727	4
GS5B_TTATTGCCTCTG	19.1445	2.1389	4	3776	13318	GS5B	GS5	0.0393512	GSC	1.59798	3774	2.95417	4
GS5B_TTCACAAAGTGC	19.2124	2.33398	4	3053	9336	GS5B	GS5	0.0118907	astrocyte	1.12024	3052	2.83041	4
GS5B_TTCACAAGGTAA	-2.87974	3.54228	5	3813	13171	GS5B	GS5	0.0227014	astrocyte	1.58058	3813	30.1069	5
GS5B_TTCAGTCTACGC	13.5332	-0.122576	4	3012	13771	GS5B	GS5	0.0308005	GSC	1.65198	3007	8.97965	4
GS5B_TTCATCTTCTAC	14.0446	-0.00643808	4	2434	9256	GS5B	GS5	0.014048	GSC	1.11052	2432	8.45797	4
GS5B_TTCCATCCCTAC	19.0174	0.629039	4	1946	7016	GS5B	GS5	0.0535994	astrocyte	0.841832	1945	3.52316	4
GS5B_TTCCGCCTACCC	21.7642	2.71077	4	1596	4035	GS5B	GS5	0.0200943	astrocyte	0.483739	1592	0.283582	4
GS5B_TTCCGTTCTACG	15.6087	-0.207969	4	2756	13981	GS5B	GS5	0.0266982	astrocyte	1.67658	2749	6.96391	4
GS5B_TTCGACGTCCAA	19.7496	1.94594	4	2139	5377	GS5B	GS5	0.0431628	GSC	0.645025	2137	2.43563	4
GS5B_TTCGCACTCTCN	12.0433	0.713303	4	3976	16246	GS5B	GS5	0.0407535	GSC	1.94935	3974	10.3505	4
GS5B_TTCGGGATTCGT	8.68426	-0.753372	4	2580	9190	GS5B	GS5	0.082481	GSC	1.10284	2580	13.8648	4
GS5B_TTCGTCGGGCGT	18.0408	1.79795	4	2652	7562	GS5B	GS5	0.0945892	neuron	0.907115	2649	4.13744	4
GS5B_TTCGTTCCCTCC	14.7588	0.29797	4	2620	9487	GS5B	GS5	0.039224	astrocyte	1.13812	2617	7.70481	4
GS5B_TTCTATAATGAT	4.50705	-1.17555	4	1688	3611	GS5B	GS5	0.0196621	astrocyte	0.433337	1688	18.058	4
GS5B_TTCTATCTGTGT	21.5802	2.3192	4	1253	2889	GS5B	GS5	0.0214979	astrocyte	0.346093	1248	0.577566	4
GS5B_TTCTCATTCCTA	19.7705	1.05337	4	2274	8769	GS5B	GS5	0.0448221	astrocyte	1.0522	2273	2.68587	4
GS5B_TTCTCGTTGCAA	21.4467	2.22825	4	1360	3359	GS5B	GS5	0.0729818	neuron	0.402855	1358	0.7324	4
GS5B_TTCTCTACGTCA	-3.17665	2.88787	5	3320	9956	GS5B	GS5	0.048217	GSC	1.19465	3319	29.4686	5
GS5B_TTCTTACTGACG	15.6076	0.715473	4	2553	9497	GS5B	GS5	0.0621969	astrocyte	1.13836	2547	6.79368	4
GS5B_TTCTTCCTGCAN	17.5101	1.49861	4	3614	12312	GS5B	GS5	0.0304655	GSC	1.47714	3611	4.75459	4
GS5B_TTGAATATCTTA	18.8635	0.779386	4	1259	3555	GS5B	GS5	0.0436006	astrocyte	0.426616	1259	3.62703	4
GS5B_TTGACAGACACC	19.1513	2.22471	4	3561	12224	GS5B	GS5	0.0333879	GSC	1.46646	3557	2.92169	4
GS5B_TTGACTTCCTAG	12.1491	0.22336	4	3182	12305	GS5B	GS5	0.0340567	GSC	1.47642	3180	10.3039	4
GS5B_TTGAGCCCAGAN	20.0993	0.339927	4	1105	3354	GS5B	GS5	0.0450209	astrocyte	0.402495	1105	2.58837	4
GS5B_TTGCAGGCCTGT	15.6187	-0.166223	4	1868	6164	GS5B	GS5	0.0710578	GSC	0.739708	1868	6.94641	4
GS5B_TTGCCCCAGCAC	19.5251	0.546072	4	1685	6246	GS5B	GS5	0.035863	GSC	0.749549	1685	3.07342	4
GS5B_TTGCTACGGAAT	16.7009	0.0914978	4	1811	5424	GS5B	GS5	0.0510882	GSC	0.650665	1809	5.84827	4
GS5B_TTGCTACGGGAT	18.2608	0.234022	4	1417	3898	GS5B	GS5	0.0579785	GSC	0.467778	1417	4.31573	4
GS5B_TTGCTGGTAATT	21.9986	2.17338	4	1159	2955	GS5B	GS5	0.00779133	astrocyte	0.354254	1156	0.222792	4
GS5B_TTGGCTATGACC	10.1827	-0.518229	4	1975	4664	GS5B	GS5	0.0244478	GSC	0.559582	1974	12.3487	4
GS5B_TTGGGAGGTAGN	9.65942	0.476434	4	3234	9630	GS5B	GS5	0.0409521	GSC	1.15456	3225	12.7312	4
GS5B_TTGTAGCGTATA	16.1693	1.11826	4	3418	11494	GS5B	GS5	0.0726592	GSC	1.37909	3416	6.15638	4
GS5B_TTGTCATAGTGG	19.6294	2.15199	4	3493	10787	GS5B	GS5	0.0335838	astrocyte	1.29353	3485	2.48781	4
GS5B_TTTAGAACGCAC	10.4754	0.28413	4	2988	8345	GS5B	GS5	0.0252907	GSC	1.0012	2986	11.9505	4
GS5B_TTTATATAAACC	19.9461	1.399	4	2142	6727	GS5B	GS5	0.00475907	oligodendrocyte	0.806911	2139	2.41379	4
GS5B_TTTCACACCCCA	19.4576	1.5964	4	2927	10024	GS5B	GS5	0.00309381	astrocyte	1.20245	2924	2.81986	4
GS5B_TTTCTTACTTCG	20.2053	0.889142	4	1300	4238	GS5B	GS5	0.0455726	GSC	0.50822	1297	2.32096	4
GS5B_TTTGACTGCCCG	20.0869	0.599309	4	1159	3570	GS5B	GS5	0.0302521	astrocyte	0.428416	1159	2.52162	4
GS5B_TTTGAGAGATAT	10.1111	-0.00627073	4	3285	12391	GS5B	GS5	0.0419693	GSC	1.48686	3284	12.3499	4
GS5B_TTTGATGATGGG	18.9205	0.54573	4	1400	3687	GS5B	GS5	0.0784686	astrocyte	0.441977	1396	3.64001	4
GS5B_TTTGCGCGCCGG	8.46513	0.199377	4	4181	15423	GS5B	GS5	0.0366455	GSC	1.85023	4176	13.9538	4
GS5B_TTTGTTGTACCC	12.3983	-0.415677	4	3277	14914	GS5B	GS5	0.0521057	astrocyte	1.78951	3275	10.1335	4
GS5B_TTTTCATAGCGA	19.5321	2.06242	4	3389	12190	GS5B	GS5	0.0329363	astrocyte	1.46106	3374	2.60769	4
GS5B_TTTTGAAGAAGA	19.8316	1.57061	4	2362	7715	GS5B	GS5	0.028264	GSC	0.925596	2360	2.47105	4
GS5E_AAAACGGATGGC	0.464824	-2.48066	4	2249	7121	GS5E	GS5	0.0469167	oligodendrocyte	0.854313	2247	22.1163	4
GS5E_AAAAGCGATTGT	-7.32118	-10.1061	3	2933	11188	GS5E	GS5	0.03468	oligodendrocyte	1.34261	2933	34.5883	3
GS5E_AAAAGTGGCACT	2.57842	-2.77148	4	1664	4130	GS5E	GS5	0.0503632	oligodendrocyte	0.495619	1664	20.0536	4
GS5E_AAAATCAAGCAC	-6.62827	-10.0498	3	2450	7782	GS5E	GS5	0.0417684	oligodendrocyte	0.933756	2449	34.1756	3
GS5E_AAACCCATTAGT	-7.22173	-10.1159	3	3211	13540	GS5E	GS5	0.0669227	oligodendrocyte	1.62462	3209	34.5443	3
GS5E_AAACTCCTCATG	-7.03057	-9.79415	3	2730	8377	GS5E	GS5	0.0553898	oligodendrocyte	1.00528	2730	34.1693	3
GS5E_AAAGTTGAATTA	-6.66847	-10.1333	3	2190	7029	GS5E	GS5	0.082373	oligodendrocyte	0.843512	2190	34.2679	3
GS5E_AAATCGCGCTGC	-4.93268	-7.15404	3	2225	6310	GS5E	GS5	0.0404185	oligodendrocyte	0.757109	2224	30.8243	3
GS5E_AAATGACAGTGC	-7.15501	-10.1813	3	3023	12427	GS5E	GS5	0.0776597	oligodendrocyte	1.49118	3022	34.5649	3
GS5E_AACACGAATGTG	-6.8745	-10.0706	3	2969	12755	GS5E	GS5	0.0320659	oligodendrocyte	1.53066	2969	34.3229	3
GS5E_AACACGCTAGTC	-7.37717	-9.69451	3	4289	21499	GS5E	GS5	0.0324201	oligodendrocyte	2.57998	4289	34.2668	3
GS5E_AACCATCTGTAT	-6.57981	-9.76396	3	3066	10866	GS5E	GS5	0.0440825	oligodendrocyte	1.30397	3066	33.9065	3
GS5E_AACCCCTCTGAT	-6.7075	-10.2291	3	2486	8322	GS5E	GS5	0.056597	oligodendrocyte	0.998678	2486	34.3702	3
GS5E_AACTAAGCCAAC	-6.24455	-10.2344	3	2197	7036	GS5E	GS5	0.0261549	oligodendrocyte	0.844232	2196	34.131	3
GS5E_AACTAAGCCAAG	-6.2611	-10.2445	3	2289	7504	GS5E	GS5	0.0261194	oligodendrocyte	0.900515	2289	34.1483	3
GS5E_AACTAAGCCAAT	-6.03907	-10.3973	3	1702	4675	GS5E	GS5	0.0278075	oligodendrocyte	0.561022	1702	34.1617	3
GS5E_AACTACCATGCT	-7.00699	-9.67095	3	2141	6156	GS5E	GS5	0.0404483	oligodendrocyte	0.738748	2141	34.0519	3
GS5E_AACTCGGCAAGA	-6.46202	-9.77742	3	2376	7660	GS5E	GS5	0.0393002	oligodendrocyte	0.919115	2375	33.856	3
GS5E_AACTCTATCCAC	-6.39949	-10.0007	3	3169	12898	GS5E	GS5	0.038223	oligodendrocyte	1.54782	3169	34.0133	3
GS5E_AAGAACAGTCAC	-7.17528	-10.0436	3	2967	10919	GS5E	GS5	0.0493725	oligodendrocyte	1.31009	2966	34.4582	3
GS5E_AAGAGCTACCAA	4.55657	-2.00804	4	1440	3147	GS5E	GS5	0.0657769	oligodendrocyte	0.377655	1440	18.0943	4
GS5E_AAGAGTGTCTGA	6.22624	-1.55098	4	1970	5119	GS5E	GS5	0.052755	oligodendrocyte	0.614184	1969	16.4124	4
GS5E_AAGATGTAACTT	-7.57542	-9.94756	3	3652	14781	GS5E	GS5	0.0341701	oligodendrocyte	1.77355	3650	34.5869	3
GS5E_AAGCATTAGCGC	-7.25986	-10.1694	3	3028	11911	GS5E	GS5	0.0484426	oligodendrocyte	1.42937	3028	34.6099	3
GS5E_AAGCCAAAACGT	-4.47812	-7.33753	3	1576	3940	GS5E	GS5	0.0644834	oligodendrocyte	0.472698	1575	30.7472	3
GS5E_AAGCCTACACGG	-6.8002	-10.301	3	1984	5710	GS5E	GS5	0.0481611	oligodendrocyte	0.685226	1984	34.4803	3
GS5E_AAGCCTAGAGGT	-6.88472	-9.56942	3	2876	9696	GS5E	GS5	0.0760264	oligodendrocyte	1.16332	2874	33.9011	3
GS5E_AAGCGCTCGTAA	-7.26012	-9.98824	3	2962	11111	GS5E	GS5	0.0361804	oligodendrocyte	1.33337	2962	34.4557	3
GS5E_AAGGATCCGCGC	-6.88458	-10.3583	3	2908	12667	GS5E	GS5	0.0636299	oligodendrocyte	1.5201	2908	34.5735	3
GS5E_AAGGCGGCTGTG	-6.39767	-9.75432	3	1991	5460	GS5E	GS5	0.0675824	oligodendrocyte	0.655225	1991	33.8025	3
GS5E_AAGGTTGACGGA	-7.42248	-10.1149	3	3134	11883	GS5E	GS5	0.0446932	oligodendrocyte	1.42577	3132	34.6489	3
GS5E_AAGTCGACCCTC	-7.02042	-9.79573	3	2372	7459	GS5E	GS5	0.0234616	oligodendrocyte	0.895114	2372	34.1653	3
GS5E_AAGTGTCATCAG	-7.60016	-9.8857	3	3465	13553	GS5E	GS5	0.0549734	oligodendrocyte	1.6263	3464	34.5472	3
GS5E_AATAAACCGGTA	-7.49809	-9.81592	3	3668	16495	GS5E	GS5	0.0458376	oligodendrocyte	1.97924	3666	34.434	3
GS5E_AATAATAGTTGT	-7.02702	-10.2443	3	2294	7074	GS5E	GS5	0.0599463	oligodendrocyte	0.848793	2293	34.5513	3
GS5E_AATACGTTCTCT	-7.39108	-10.041	3	4056	22882	GS5E	GS5	0.0702736	oligodendrocyte	2.74595	4056	34.5696	3
GS5E_AATCGGGGTACG	-7.27737	-9.92553	3	2973	11342	GS5E	GS5	0.0560797	oligodendrocyte	1.36097	2972	34.4113	3
GS5E_AATGATACGTAT	-6.70532	-9.76926	3	2738	8681	GS5E	GS5	0.081106	oligodendrocyte	1.04164	2737	33.977	3
GS5E_AATGCCTCTCCT	-7.22473	-9.82143	3	2672	7479	GS5E	GS5	0.0278149	oligodendrocyte	0.897395	2671	34.2948	3
GS5E_AATGTATTAACC	-7.10828	-9.86141	3	2672	8845	GS5E	GS5	0.052459	oligodendrocyte	1.06144	2672	34.2676	3
GS5E_AATTCGGTCCTA	2.08731	-2.02533	4	1761	3849	GS5E	GS5	0.0368927	oligodendrocyte	0.461898	1761	20.5059	4
GS5E_AATTTATGAACC	-6.48415	-9.90187	3	1984	5499	GS5E	GS5	0.0625568	oligodendrocyte	0.659905	1984	33.9737	3
GS5E_AATTTGCGCAAT	-6.43611	-7.31813	3	3600	11398	GS5E	GS5	0.0561551	oligodendrocyte	1.36769	3599	31.7421	3
GS5E_ACAACGTCGGGC	-6.52288	-10.0067	3	2048	5848	GS5E	GS5	0.0253078	oligodendrocyte	0.701787	2048	34.0834	3
GS5E_ACAAGAACGATT	-7.46707	-10.303	3	2852	10416	GS5E	GS5	0.046851	oligodendrocyte	1.24997	2852	34.8325	3
GS5E_ACAAGATGAGCC	-6.66355	-10.0201	3	2059	6240	GS5E	GS5	0.0533654	oligodendrocyte	0.748829	2059	34.1688	3
GS5E_ACAGAGCGTGAT	-6.86647	-10.1755	3	2108	6173	GS5E	GS5	0.0362871	oligodendrocyte	0.740788	2108	34.4081	3
GS5E_ACATCCGTGCCT	-6.97542	-9.95243	3	3179	11965	GS5E	GS5	0.0730464	oligodendrocyte	1.43586	3179	34.2752	3
GS5E_ACATGCACTACC	-7.47297	-9.87063	3	4758	26858	GS5E	GS5	0.0366013	oligodendrocyte	3.22296	4757	34.4674	3
GS5E_ACATGGTAGCCC	3.36725	-2.1266	4	2023	4954	GS5E	GS5	0.0476383	oligodendrocyte	0.594503	2023	19.2482	4
GS5E_ACATTACCTAAA	-7.60089	-9.69179	3	4939	26925	GS5E	GS5	0.0507001	oligodendrocyte	3.23088	4937	34.3823	3
GS5E_ACATTCACATTG	-7.34838	-9.69048	3	3814	17268	GS5E	GS5	0.060864	oligodendrocyte	2.07224	3814	34.2482	3
GS5E_ACCACAGGTCGA	-6.70684	-10.1421	3	2200	7114	GS5E	GS5	0.0667698	oligodendrocyte	0.853713	2200	34.2956	3
GS5E_ACCAGTATTTAA	-2.33758	0.429037	2	2222	4868	GS5E	GS5	0.0182864	oligodendrocyte	0.584062	2221	25.9143	2
GS5E_ACCATGCTCAGT	-6.8541	-10.3325	3	1894	5177	GS5E	GS5	0.0482905	oligodendrocyte	0.621264	1894	34.5354	3
GS5E_ACCCCGCTGTAC	-6.88818	-10.4156	3	2777	10850	GS5E	GS5	0.0319875	oligodendrocyte	1.30181	2775	34.6242	3
GS5E_ACCCTCAGGCTG	4.44785	-2.20463	4	2114	5809	GS5E	GS5	0.0497504	oligodendrocyte	0.697107	2114	18.2226	4
GS5E_ACCCTCCCTACT	-6.62255	-10.0454	3	2867	9865	GS5E	GS5	0.0461227	oligodendrocyte	1.18385	2867	34.1688	3
GS5E_ACCGCGCACGCT	-7.12861	-10.1523	3	3879	18685	GS5E	GS5	0.0495717	oligodendrocyte	2.24169	3876	34.5263	3
GS5E_ACCGTCACAGGC	-6.48053	-10.2773	3	1785	5464	GS5E	GS5	0.0539898	oligodendrocyte	0.655705	1785	34.2917	3
GS5E_ACCTATCCGTAT	3.83189	-2.40658	4	1816	5111	GS5E	GS5	0.0698767	oligodendrocyte	0.613104	1814	18.8187	4
GS5E_ACCTATTAGATA	-7.17819	-10.0422	3	2457	7749	GS5E	GS5	0.0696864	oligodendrocyte	0.929916	2457	34.4586	3
GS5E_ACCTCGGGACCT	9.08851	-1.83057	4	1369	3556	GS5E	GS5	0.091676	oligodendrocyte	0.426736	1369	13.6182	4
GS5E_ACCTGATATCCC	-6.18789	-8.37529	3	2579	6632	GS5E	GS5	0.0221686	oligodendrocyte	0.795751	2578	32.5184	3
GS5E_ACCTGCCGAGGG	-6.98709	-9.95145	3	3700	16819	GS5E	GS5	0.0921092	oligodendrocyte	2.01812	3698	34.2806	3
GS5E_ACCTTGGAATAA	-7.30923	-9.88684	3	3252	12064	GS5E	GS5	0.0521429	oligodendrocyte	1.44762	3251	34.3951	3
GS5E_ACGACTGCGAGC	-6.30168	-9.78696	3	2004	5294	GS5E	GS5	0.0519456	oligodendrocyte	0.635304	2004	33.7798	3
GS5E_ACGCAGGCGGTC	-7.4779	-9.67607	3	3800	15795	GS5E	GS5	0.0452042	oligodendrocyte	1.89547	3800	34.3041	3
GS5E_ACGCGAGCATTA	-6.22195	-9.4754	3	2313	6369	GS5E	GS5	0.0439768	oligodendrocyte	0.764069	2311	33.4728	3
GS5E_ACGGGCAGCTCC	-6.77616	-10.1118	3	2652	9069	GS5E	GS5	0.0700265	oligodendrocyte	1.0882	2651	34.3062	3
GS5E_ACGGTAGGGCCG	-6.83562	-9.99339	3	2247	6611	GS5E	GS5	0.0288912	oligodendrocyte	0.793351	2247	34.2366	3
GS5E_ACGGTCGGCAAG	-6.81545	-9.95184	3	2210	6037	GS5E	GS5	0.0763624	oligodendrocyte	0.724468	2210	34.1906	3
GS5E_ACGGTTCCGCGC	-5.11263	-6.66842	3	2299	6296	GS5E	GS5	0.0533672	oligodendrocyte	0.755549	2299	30.5005	3
GS5E_ACGTATATCGAT	-6.84991	-10.3587	3	2453	8086	GS5E	GS5	0.0650748	oligodendrocyte	0.969997	2450	34.5555	3
GS5E_ACGTATCCATCA	19.6364	1.4881	4	1149	2672	GS5E	GS5	0.0614002	oligodendrocyte	0.320532	1148	2.68213	4
GS5E_ACGTCGTAAGCT	-7.61998	-9.8883	3	3570	16633	GS5E	GS5	0.051834	oligodendrocyte	1.99568	3568	34.5598	3
GS5E_ACGTGGGATGCA	-7.53779	-9.92736	3	4598	25757	GS5E	GS5	0.071362	oligodendrocyte	3.09084	4597	34.5499	3
GS5E_ACTATCCACGAC	-6.97207	-9.6415	3	3403	12864	GS5E	GS5	0.0517724	oligodendrocyte	1.54374	3403	34.0085	3
GS5E_ACTATGTAGTCA	-7.3718	-10.0249	3	3145	11858	GS5E	GS5	0.0360999	oligodendrocyte	1.42277	3143	34.5457	3
GS5E_ACTCATCGCTGC	-6.43793	-9.86093	3	2053	5777	GS5E	GS5	0.0583348	oligodendrocyte	0.693267	2053	33.9145	3
GS5E_ACTGCCTTCCTG	6.10956	-2.46047	4	1690	5086	GS5E	GS5	0.0896579	oligodendrocyte	0.610343	1690	16.6189	4
GS5E_ACTGGGGCAAAC	-5.85521	-8.52071	3	3035	10465	GS5E	GS5	0.048925	oligodendrocyte	1.25585	3035	32.4696	3
GS5E_ACTTAGATGACT	-7.53223	-9.56624	3	3742	14741	GS5E	GS5	0.0587477	oligodendrocyte	1.76899	3742	34.2391	3
GS5E_ACTTATAATGAA	-6.77398	-10.208	3	1938	6023	GS5E	GS5	0.0416736	oligodendrocyte	0.722788	1938	34.3871	3
GS5E_ACTTGATAAAAT	-7.40376	-10.0458	3	3034	12321	GS5E	GS5	0.0617695	oligodendrocyte	1.47846	3033	34.5803	3
GS5E_ACTTGATATCTC	-7.16674	-10.0569	3	2277	6673	GS5E	GS5	0.0572542	oligodendrocyte	0.800671	2276	34.465	3
GS5E_AGAAGCGAAACT	-7.09733	-9.39775	3	3654	12678	GS5E	GS5	0.0127801	oligodendrocyte	1.52118	3652	33.8667	3
GS5E_AGAATCCGACGC	-6.56638	-9.88564	3	2097	5629	GS5E	GS5	0.0300231	oligodendrocyte	0.675506	2097	34.0031	3
GS5E_AGACAACCCTAT	-7.43941	-9.54868	3	4066	17171	GS5E	GS5	0.0536401	oligodendrocyte	2.06048	4065	34.1753	3
GS5E_AGACCGTACTAC	-7.28436	-9.99369	3	3207	12728	GS5E	GS5	0.0503733	oligodendrocyte	1.52706	3204	34.4731	3
GS5E_AGACGATAGACG	-7.36312	-9.92478	3	2909	10312	GS5E	GS5	0.0734096	oligodendrocyte	1.23749	2909	34.4558	3
GS5E_AGACGCCTTTTT	3.4195	-2.80631	4	1621	4806	GS5E	GS5	0.054099	oligodendrocyte	0.576742	1621	19.2366	4
GS5E_AGACTGGACCAC	-6.7918	-10.222	3	2275	6701	GS5E	GS5	0.0279063	oligodendrocyte	0.804151	2275	34.4084	3
GS5E_AGAGTACCTAAT	-6.95769	-10.1453	3	2229	6521	GS5E	GS5	0.0363441	oligodendrocyte	0.78255	2229	34.4304	3
GS5E_AGAGTATGTTGC	-7.50346	-9.19923	3	4703	22601	GS5E	GS5	0.0751737	oligodendrocyte	2.71222	4703	33.9112	3
GS5E_AGATACTAAGTA	-4.64445	-5.79905	3	2682	7324	GS5E	GS5	0.0760513	oligodendrocyte	0.878914	2682	29.5137	3
GS5E_AGATATTATGGA	-6.78811	-10.0978	3	2230	6973	GS5E	GS5	0.0461781	oligodendrocyte	0.836792	2230	34.3006	3
GS5E_AGATGGTACTAA	-7.44923	-9.4486	3	3748	12950	GS5E	GS5	0.0491158	oligodendrocyte	1.55394	3747	34.0951	3
GS5E_AGATTCTTCTTG	-6.94987	-10.2246	3	2187	6805	GS5E	GS5	0.0681852	oligodendrocyte	0.816631	2187	34.4939	3
GS5E_AGCAACTCATGC	-6.38179	-10.1007	3	2102	5756	GS5E	GS5	0.0352798	oligodendrocyte	0.690507	2100	34.0892	3
GS5E_AGCAATCTCCGT	-3.70127	-0.0443431	2	3946	15952	GS5E	GS5	0.0575476	oligodendrocyte	1.91431	3946	26.3388	2
GS5E_AGCACAGCACGA	-6.60156	-10.2958	3	1785	4580	GS5E	GS5	0.0720839	oligodendrocyte	0.549381	1783	34.3713	3
GS5E_AGCACGCGGGGA	16.9758	0.025002	4	1370	2941	GS5E	GS5	0.0340252	astrocyte	0.352694	1368	5.59786	4
GS5E_AGCACGCTCAGA	-6.3476	-10.4275	3	1860	5587	GS5E	GS5	0.0801861	oligodendrocyte	0.670466	1860	34.3499	3
GS5E_AGCACGCTCAGC	-6.471	-10.2726	3	1975	5964	GS5E	GS5	0.0772971	oligodendrocyte	0.715708	1975	34.2827	3
GS5E_AGCACGCTCAGG	-6.44786	-10.2079	3	2272	7857	GS5E	GS5	0.092529	oligodendrocyte	0.942876	2272	34.2153	3
GS5E_AGCAGCGGTTCC	-0.400849	-2.73777	4	1771	4722	GS5E	GS5	0.0387548	oligodendrocyte	0.566662	1771	22.9707	4
GS5E_AGCCATGCGCAA	4.25809	-2.38526	4	1943	5691	GS5E	GS5	0.0484976	oligodendrocyte	0.682946	1943	18.4082	4
GS5E_AGCCCCGGTATG	-3.71205	-0.0287577	2	3515	10903	GS5E	GS5	0.0243142	oligodendrocyte	1.30793	3512	26.3578	2
GS5E_AGCCCTAAACTG	-6.70363	-10.2384	3	2339	7858	GS5E	GS5	0.0631284	oligodendrocyte	0.942876	2338	34.376	3
GS5E_AGCCGACGCGTC	-6.92912	-9.84383	3	2674	8248	GS5E	GS5	0.0215888	oligodendrocyte	0.989438	2671	34.1583	3
GS5E_AGCCTGGGGTCC	-7.08536	-9.97796	3	3674	15645	GS5E	GS5	0.018728	oligodendrocyte	1.87747	3674	34.3549	3
GS5E_AGCGCTAATGCG	-7.02633	-9.73868	3	2243	6706	GS5E	GS5	0.0529377	oligodendrocyte	0.804751	2243	34.1198	3
GS5E_AGCGTAAAAACG	-6.7252	-9.94149	3	2096	5826	GS5E	GS5	0.0262661	oligodendrocyte	0.699027	2095	34.1342	3
GS5E_AGCGTAACTGTG	-6.44462	-10.5882	3	2454	10968	GS5E	GS5	0.0938269	oligodendrocyte	1.31609	2453	34.5379	3
GS5E_AGCGTGGCAGTC	-6.48362	-9.75366	3	3763	16561	GS5E	GS5	0.0720411	oligodendrocyte	1.98728	3762	33.8471	3
GS5E_AGCGTGTGCGAA	-6.40599	-9.8541	3	2499	7307	GS5E	GS5	0.0558369	oligodendrocyte	0.876874	2499	33.8919	3
GS5E_AGCTATAACATC	-7.31494	-9.56174	3	3410	12067	GS5E	GS5	0.0639814	oligodendrocyte	1.44798	3409	34.1209	3
GS5E_AGCTCGACAGTT	-5.88057	4.28622	1	3247	8810	GS5E	GS5	0.0725312	neuron	1.05724	3247	31.3351	1
GS5E_AGCTCTTCAGTT	-7.04689	-9.50037	3	3241	11169	GS5E	GS5	0.0885487	oligodendrocyte	1.34033	3241	33.9276	3
GS5E_AGCTTAGACGTA	-5.01696	-6.71405	3	3993	16938	GS5E	GS5	0.0571564	oligodendrocyte	2.0324	3991	30.4917	3
GS5E_AGGAAATCGCTA	-7.06547	-10.3045	3	2054	6000	GS5E	GS5	0.0631667	oligodendrocyte	0.720028	2054	34.6228	3
GS5E_AGGAAGAACTAC	19.5728	1.06498	4	1471	3119	GS5E	GS5	0.0397691	oligodendrocyte	0.374174	1470	2.87087	4
GS5E_AGGACAACAAGC	-6.95724	-10.069	3	2461	7658	GS5E	GS5	0.0249412	oligodendrocyte	0.918995	2461	34.3651	3
GS5E_AGGACATCGCAC	-7.21491	-9.85918	3	3236	12138	GS5E	GS5	0.0734179	oligodendrocyte	1.45638	3234	34.3218	3
GS5E_AGGCCGCAAATG	-7.30494	-10.1089	3	3348	14584	GS5E	GS5	0.0488273	oligodendrocyte	1.74991	3346	34.5821	3
GS5E_AGGCCTGCAGCC	-6.64444	-10.0627	3	2041	5915	GS5E	GS5	0.0339814	oligodendrocyte	0.709827	2041	34.1951	3
GS5E_AGGCGATCAGCA	-6.48798	-10.2894	3	1830	5371	GS5E	GS5	0.0385403	oligodendrocyte	0.644545	1830	34.306	3
GS5E_AGGGACTAGCGT	-7.55918	-9.83401	3	4998	28523	GS5E	GS5	0.0760816	oligodendrocyte	3.42277	4997	34.4816	3
GS5E_AGGGGCTACTAC	-7.33503	-10.0717	3	2276	6817	GS5E	GS5	0.024791	oligodendrocyte	0.818071	2276	34.5662	3
GS5E_AGGTCTGTTGCA	-7.77957	-9.62664	3	4581	24802	GS5E	GS5	0.0355616	oligodendrocyte	2.97635	4581	34.4208	3
GS5E_AGTACCTACAAC	-6.58133	-9.66081	3	2466	7160	GS5E	GS5	0.0392513	oligodendrocyte	0.859113	2465	33.8194	3
GS5E_AGTACGCTGTGG	-5.77239	-8.95919	3	2207	6367	GS5E	GS5	0.0625196	oligodendrocyte	0.763949	2206	32.7993	3
GS5E_AGTCAGCGGAAG	-3.48429	-3.76341	3	2769	7831	GS5E	GS5	0.064887	oligodendrocyte	0.939516	2767	27.1853	3
GS5E_AGTGGGTACGGA	-6.85353	-10.0081	3	2970	11156	GS5E	GS5	0.0649094	oligodendrocyte	1.33853	2968	34.2586	3
GS5E_AGTGTCTCCGGG	-7.07884	-10.0478	3	2908	9879	GS5E	GS5	0.0723904	oligodendrocyte	1.18529	2906	34.411	3
GS5E_AGTTAGACGACT	-6.75414	-10.1352	3	3003	12411	GS5E	GS5	0.0749456	oligodendrocyte	1.48914	3001	34.3146	3
GS5E_AGTTCAGCCGCG	-7.43948	-9.55148	3	2773	7664	GS5E	GS5	0.0349778	oligodendrocyte	0.919475	2771	34.1777	3
GS5E_AGTTCAGGGGTT	-6.68379	-10.126	3	2046	6090	GS5E	GS5	0.0576355	oligodendrocyte	0.730828	2046	34.2697	3
GS5E_AGTTGCTCCTGC	-7.32831	-9.51817	3	3733	15651	GS5E	GS5	0.0470288	oligodendrocyte	1.87807	3732	34.0908	3
GS5E_ATAACGCCACGA	-6.52117	-9.74053	3	2714	8694	GS5E	GS5	0.0571724	oligodendrocyte	1.0432	2713	33.8557	3
GS5E_ATAACTGTGAGG	-7.12475	-9.88506	3	2996	11735	GS5E	GS5	0.0461014	oligodendrocyte	1.40825	2996	34.2964	3
GS5E_ATAAGGTTTGAC	-7.04265	-10.1587	3	2655	8824	GS5E	GS5	0.0254986	oligodendrocyte	1.05892	2655	34.4865	3
GS5E_ATACACAGCAGC	-7.37394	-9.83524	3	3086	10965	GS5E	GS5	0.0508073	oligodendrocyte	1.31561	3084	34.3851	3
GS5E_ATACACCGTCAG	-6.50225	-9.74671	3	1940	5178	GS5E	GS5	0.0612205	oligodendrocyte	0.621384	1940	33.851	3
GS5E_ATACAGTGCGGG	-7.09123	-9.88952	3	2569	9035	GS5E	GS5	0.0692861	oligodendrocyte	1.08424	2569	34.2826	3
GS5E_ATAGGTACAACC	-6.92478	-10.1751	3	2776	9883	GS5E	GS5	0.060002	oligodendrocyte	1.18601	2776	34.4385	3
GS5E_ATAGTCACGTCC	-3.65482	-0.0714684	2	3050	8688	GS5E	GS5	0.0323509	oligodendrocyte	1.04236	3048	26.2895	2
GS5E_ATAGTGTATGCC	-7.10547	-9.78245	3	2825	8706	GS5E	GS5	0.065587	oligodendrocyte	1.04476	2825	34.1988	3
GS5E_ATAGTGTCTAAT	-7.50304	-9.91839	3	2688	8595	GS5E	GS5	0.0473531	oligodendrocyte	1.03144	2688	34.524	3
GS5E_ATATCGCTCGGC	-7.65499	-9.78044	3	3870	18565	GS5E	GS5	0.0458953	oligodendrocyte	2.22777	3869	34.4863	3
GS5E_ATCAAGCGGTTA	2.51877	-1.8867	4	2476	6678	GS5E	GS5	0.0564625	oligodendrocyte	0.801271	2475	20.0719	4
GS5E_ATCAGATACAAG	-6.39213	-10.2674	3	1734	4809	GS5E	GS5	0.0224579	oligodendrocyte	0.577102	1734	34.2367	3
GS5E_ATCATAGGAAAC	-6.72747	-9.93694	3	2597	8722	GS5E	GS5	0.038413	oligodendrocyte	1.04656	2596	34.1315	3
GS5E_ATCCGGCCTTTC	-6.07797	-9.59799	3	2413	7472	GS5E	GS5	0.0523287	oligodendrocyte	0.896674	2413	33.5015	3
GS5E_ATCGACCAGCGC	-5.56429	-7.22877	3	2962	10107	GS5E	GS5	0.0492728	oligodendrocyte	1.21289	2962	31.2144	3
GS5E_ATCGATGCGCTA	-6.42782	-9.41359	3	2070	5258	GS5E	GS5	0.0958722	oligodendrocyte	0.630864	2069	33.5284	3
GS5E_ATCGGCAATCTT	-6.86751	-9.69877	3	2799	8988	GS5E	GS5	0.0610814	oligodendrocyte	1.0786	2799	34.0023	3
GS5E_ATCGGCACTCTG	-7.14733	-9.74807	3	2860	10351	GS5E	GS5	0.0445368	oligodendrocyte	1.24217	2860	34.1915	3
GS5E_ATCGGGAGGTAC	-7.05934	-10.3588	3	2789	10448	GS5E	GS5	0.0535031	oligodendrocyte	1.25381	2789	34.6658	3
GS5E_ATCTAGTCTAAA	-7.29717	-9.88309	3	4080	21267	GS5E	GS5	0.0666322	oligodendrocyte	2.55202	4079	34.3855	3
GS5E_ATCTATTCCCCC	-6.99755	-9.48789	3	3772	16559	GS5E	GS5	0.0532673	oligodendrocyte	1.98704	3771	33.891	3
GS5E_ATCTCGAGCGAC	-7.20202	-9.79051	3	4793	26517	GS5E	GS5	0.0547971	oligodendrocyte	3.18204	4792	34.2565	3
GS5E_ATCTCGCACTCT	-5.3962	-8.05819	3	2717	8968	GS5E	GS5	0.0632389	oligodendrocyte	1.07596	2715	31.837	3
GS5E_ATCTTCTCGACA	-6.93674	-9.77083	3	2746	8362	GS5E	GS5	0.0340868	oligodendrocyte	1.00336	2745	34.1001	3
GS5E_ATGAAATCAAAT	-6.83261	-9.93863	3	2450	7359	GS5E	GS5	0.0475608	oligodendrocyte	0.883114	2450	34.1883	3
GS5E_ATGAACTCCAAC	-7.22194	-10.0331	3	3499	14689	GS5E	GS5	0.063585	oligodendrocyte	1.76275	3499	34.4738	3
GS5E_ATGATACCGCTC	-6.53755	-10.4059	3	1766	5726	GS5E	GS5	0.0784279	oligodendrocyte	0.687026	1765	34.4314	3
GS5E_ATGCCGGCTTGG	-7.22571	-9.88793	3	3594	16300	GS5E	GS5	0.076135	oligodendrocyte	1.95608	3594	34.352	3
GS5E_ATGCGCTAGAGA	-7.21937	-10.3776	3	2865	10494	GS5E	GS5	0.0262055	oligodendrocyte	1.25933	2865	34.7659	3
GS5E_ATGCGGGTAAAG	-6.45972	-10.0551	3	2270	7233	GS5E	GS5	0.0794968	oligodendrocyte	0.867993	2270	34.0914	3
GS5E_ATGGCCGTCGAG	-5.05683	-6.68676	3	2552	7391	GS5E	GS5	0.0308483	oligodendrocyte	0.886954	2552	30.4882	3
GS5E_ATGTGTCGATGC	-7.14959	-9.2441	3	4717	21919	GS5E	GS5	0.0663442	oligodendrocyte	2.63002	4714	33.7633	3
GS5E_ATGTTCCAACCC	-4.64368	-7.27597	3	1669	4076	GS5E	GS5	0.0473503	oligodendrocyte	0.489139	1669	30.7798	3
GS5E_ATTAAGGTAACT	-7.04649	-9.62146	3	2844	8824	GS5E	GS5	0.0752493	oligodendrocyte	1.05892	2844	34.0305	3
GS5E_ATTAGGAACGAG	-6.4236	-9.94469	3	2448	7949	GS5E	GS5	0.0647962	oligodendrocyte	0.953797	2447	33.9783	3
GS5E_ATTATGCACCCA	-7.46399	-9.76822	3	3774	15914	GS5E	GS5	0.0538587	oligodendrocyte	1.90951	3772	34.3754	3
GS5E_ATTCATTCCGTA	-7.56787	-9.53902	3	4025	16568	GS5E	GS5	0.0501026	oligodendrocyte	1.988	4023	34.2346	3
GS5E_ATTCGCTATCTC	-7.67296	-9.71927	3	4191	19463	GS5E	GS5	0.0564661	oligodendrocyte	2.33565	4191	34.4437	3
GS5E_ATTCGTTGCCGC	-6.43729	-10.0414	3	2105	6436	GS5E	GS5	0.0542262	oligodendrocyte	0.77235	2105	34.0678	3
GS5E_ATTCTACATTAT	-6.89014	-9.59581	3	2544	7590	GS5E	GS5	0.0424298	oligodendrocyte	0.910715	2543	33.9265	3
GS5E_ATTGTCTAAAGC	-6.70805	-9.98829	3	2199	7003	GS5E	GS5	0.0576896	oligodendrocyte	0.840392	2199	34.1651	3
GS5E_ATTGTGAGAGTG	-7.46196	-9.94833	3	4124	21041	GS5E	GS5	0.059173	oligodendrocyte	2.5249	4123	34.5279	3
GS5E_ATTGTTCTGCGC	-7.39029	-9.97385	3	3950	18939	GS5E	GS5	0.0432969	oligodendrocyte	2.27277	3950	34.5119	3
GS5E_ATTTACATTGGA	-7.52761	-9.70371	3	4605	23435	GS5E	GS5	0.0350772	oligodendrocyte	2.81219	4604	34.3539	3
GS5E_ATTTGAGAGAGA	-7.11956	-9.74185	3	2805	9650	GS5E	GS5	0.0937824	oligodendrocyte	1.15804	2805	34.1716	3
GS5E_ATTTGCCAGAAA	-7.3632	-10.1876	3	3172	13309	GS5E	GS5	0.0417825	oligodendrocyte	1.5969	3170	34.6798	3
GS5E_ATTTTCAATCTC	-6.90328	-10.1286	3	2481	8135	GS5E	GS5	0.0835997	oligodendrocyte	0.976118	2480	34.3875	3
GS5E_CAAATACTATTA	-7.55036	-9.88821	3	4280	20864	GS5E	GS5	0.0204179	oligodendrocyte	2.50378	4280	34.5231	3
GS5E_CAACAGCCGTCA	-7.11781	-9.65188	3	3283	11644	GS5E	GS5	0.035472	oligodendrocyte	1.39721	3282	34.094	3
GS5E_CAACGCAGCGTG	3.79861	-2.26388	4	1695	4420	GS5E	GS5	0.0844082	oligodendrocyte	0.5303	1694	18.8414	4
GS5E_CAAGAGCTTTGT	-6.82927	-9.59153	3	4629	25791	GS5E	GS5	0.0999729	oligodendrocyte	3.09456	4625	33.8908	3
GS5E_CAAGATTTTCAG	-6.80049	-9.91288	3	1953	5473	GS5E	GS5	0.0529874	oligodendrocyte	0.656785	1953	34.1494	3
GS5E_CAAGCTTATTAT	-7.30177	-10.0046	3	2906	9315	GS5E	GS5	0.0591583	oligodendrocyte	1.11772	2905	34.4915	3
GS5E_CAAGTGCAGTAT	-6.8846	-10.2413	3	2207	6379	GS5E	GS5	0.048597	oligodendrocyte	0.765509	2207	34.4738	3
GS5E_CAATCCGCTATC	-4.99155	-7.13731	3	2467	6631	GS5E	GS5	0.0352941	oligodendrocyte	0.795631	2466	30.8404	3
GS5E_CAATCTGCGACT	-7.56427	-9.71451	3	4793	26459	GS5E	GS5	0.0603644	oligodendrocyte	3.17484	4790	34.3824	3
GS5E_CAATGGAAGACC	-6.60193	-9.79101	3	2697	8667	GS5E	GS5	0.0582737	oligodendrocyte	1.03996	2696	33.9412	3
GS5E_CAATGTTACCTT	-7.39443	-9.92099	3	3350	14460	GS5E	GS5	0.0465454	oligodendrocyte	1.73515	3349	34.469	3
GS5E_CACACGCGCTAC	-6.49416	-9.86676	3	1838	4720	GS5E	GS5	0.028178	oligodendrocyte	0.566422	1838	33.949	3
GS5E_CACACTTGGATG	-1.34426	-1.52167	2	2359	5537	GS5E	GS5	0.0850795	oligodendrocyte	0.664346	2358	23.9066	2
GS5E_CACAGACCCGGG	-6.95198	-9.51444	3	2327	6605	GS5E	GS5	0.0174111	oligodendrocyte	0.79263	2327	33.8897	3
GS5E_CACAGCGCTGCT	-7.75309	-9.43732	3	4730	23305	GS5E	GS5	0.0378508	oligodendrocyte	2.79635	4727	34.2454	3
GS5E_CACATCGCACAT	-6.96234	-9.60142	3	4944	26498	GS5E	GS5	0.0591213	oligodendrocyte	3.17664	4919	33.9692	3
GS5E_CACCAGGTGTTA	-7.40925	-9.46034	3	2885	8038	GS5E	GS5	0.0457825	oligodendrocyte	0.964597	2885	34.0841	3
GS5E_CACCAGGTGTTC	-7.56444	-9.39924	3	3060	9035	GS5E	GS5	0.0417312	oligodendrocyte	1.08412	3059	34.1137	3
GS5E_CACCAGGTGTTG	-7.31328	-9.31786	3	2729	7258	GS5E	GS5	0.0480849	oligodendrocyte	0.870994	2729	33.9122	3
GS5E_CACCAGGTGTTT	-7.57505	-9.19146	3	3334	10054	GS5E	GS5	0.0397891	oligodendrocyte	1.20641	3333	33.9422	3
GS5E_CACCATATAGGC	-7.08401	-9.5358	3	2785	9116	GS5E	GS5	0.0536419	oligodendrocyte	1.09396	2785	33.9773	3
GS5E_CACCGCGTCTAA	-7.08648	-10.209	3	3060	12498	GS5E	GS5	0.0526484	oligodendrocyte	1.49982	3060	34.5524	3
GS5E_CACCTCCGGTCC	-7.15151	-9.34898	3	3576	12976	GS5E	GS5	0.0479346	oligodendrocyte	1.55718	3576	33.8537	3
GS5E_CACCTCTACTTC	-6.52538	-10.0886	3	1777	4584	GS5E	GS5	0.0478062	oligodendrocyte	0.549741	1774	34.1545	3
GS5E_CACCTCTACTTT	-6.59687	-10.0402	3	1910	5062	GS5E	GS5	0.0480142	oligodendrocyte	0.607343	1909	34.1508	3
GS5E_CACCTGTAATGG	-6.31705	-9.04619	3	2230	5814	GS5E	GS5	0.0297609	oligodendrocyte	0.697587	2229	33.1584	3
GS5E_CACGAACTTTGG	-7.00574	-10.1327	3	2567	8094	GS5E	GS5	0.0633881	oligodendrocyte	0.971197	2566	34.4449	3
GS5E_CACGATCATGCA	-7.573	-9.489	3	4663	23236	GS5E	GS5	0.0463094	oligodendrocyte	2.78831	4662	34.1947	3
GS5E_CACGCAGATGAT	-6.97229	-9.67546	3	3030	10382	GS5E	GS5	0.0582739	oligodendrocyte	1.24589	3030	34.0375	3
GS5E_CACGGGATAGCC	-7.07335	-9.54563	3	3240	12135	GS5E	GS5	0.0322208	oligodendrocyte	1.45626	3240	33.9801	3
GS5E_CACTCGACTCTG	-7.03728	-9.57589	3	3381	13498	GS5E	GS5	0.0387494	oligodendrocyte	1.6197	3380	33.9869	3
GS5E_CACTCGGCATAT	-7.39382	-9.79068	3	4209	20190	GS5E	GS5	0.0771174	oligodendrocyte	2.42289	4209	34.3576	3
GS5E_CACTCGTGCCGC	-6.5943	-10.4402	3	2040	6429	GS5E	GS5	0.0783948	oligodendrocyte	0.77151	2040	34.4905	3
GS5E_CACTTGTTGTAT	-7.46841	-10.0036	3	3394	14527	GS5E	GS5	0.0390335	oligodendrocyte	1.74319	3393	34.5783	3
GS5E_CACTTTCCCATC	0.963863	-2.04332	4	3268	12260	GS5E	GS5	0.0373603	oligodendrocyte	1.47114	3267	21.621	4
GS5E_CAGCATCGTGCG	-7.13962	-9.2581	3	3798	15387	GS5E	GS5	0.0934555	oligodendrocyte	1.84651	3798	33.77	3
GS5E_CAGCCCTGCCGC	-1.57051	-1.85651	3	2540	6310	GS5E	GS5	0.0914422	oligodendrocyte	0.757229	2540	24.5181	3
GS5E_CAGCGCTGCCCC	-6.39418	-10.0321	3	2005	5276	GS5E	GS5	0.00966641	oligodendrocyte	0.633144	2005	34.0373	3
GS5E_CAGCGGTCTTAC	-7.52712	-9.6216	3	4728	25001	GS5E	GS5	0.0648478	oligodendrocyte	2.99976	4725	34.2836	3
GS5E_CAGGAAACGCGT	-6.80007	-9.80166	3	2053	5576	GS5E	GS5	0.0319225	oligodendrocyte	0.669146	2053	34.0544	3
GS5E_CAGGCCTATAAG	-5.69648	-8.2578	3	2738	8090	GS5E	GS5	0.0478368	oligodendrocyte	0.970837	2738	32.1628	3
GS5E_CAGGTAATAAAC	-7.652	-9.56207	3	4590	21898	GS5E	GS5	0.0524345	oligodendrocyte	2.62738	4586	34.2986	3
GS5E_CAGTGCGCGAGT	-7.22529	-9.93759	3	2735	9209	GS5E	GS5	0.0489845	oligodendrocyte	1.10488	2733	34.3941	3
GS5E_CAGTGTCCAAAC	-7.52287	-9.84077	3	3316	13044	GS5E	GS5	0.00881631	oligodendrocyte	1.56534	3316	34.4682	3
GS5E_CAGTTACCATTC	-6.28326	-9.91568	3	2008	5912	GS5E	GS5	0.0708848	oligodendrocyte	0.709347	2007	33.8798	3
GS5E_CAGTTAGATGTG	-7.18391	-9.5611	3	4070	18358	GS5E	GS5	0.0914588	oligodendrocyte	2.20304	4070	34.0514	3
GS5E_CATCAGTTGTTT	-6.97346	-10.0916	3	2581	9570	GS5E	GS5	0.0586207	oligodendrocyte	1.14844	2581	34.3929	3
GS5E_CATCCTGGTAAT	-7.54353	-9.78735	3	3800	15447	GS5E	GS5	0.0524374	oligodendrocyte	1.85371	3800	34.4336	3
GS5E_CATCGCTGACTC	4.47064	-2.14549	4	1584	3444	GS5E	GS5	0.00987511	oligodendrocyte	0.413176	1583	18.1939	4
GS5E_CATCTAGGTCAT	-7.56494	-9.83985	3	3828	15540	GS5E	GS5	0.0589485	oligodendrocyte	1.86475	3827	34.4896	3
GS5E_CATCTGTGCAAT	-6.51918	-9.92211	3	2276	6845	GS5E	GS5	0.0371074	oligodendrocyte	0.821432	2276	34.0093	3
GS5E_CATGCAAAGATC	-7.49554	-9.45551	3	4573	24099	GS5E	GS5	0.0479353	oligodendrocyte	2.89151	4569	34.1254	3
GS5E_CATGGATCATAC	-7.45203	-9.89986	3	3813	17370	GS5E	GS5	0.0542921	oligodendrocyte	2.08436	3812	34.4813	3
GS5E_CATTCTGGAAGT	-6.29198	-10.0485	3	2068	5636	GS5E	GS5	0.0571327	oligodendrocyte	0.676346	2068	33.9975	3
GS5E_CCAACAGGTGAT	-6.80268	-9.93031	3	4238	22737	GS5E	GS5	0.0636408	oligodendrocyte	2.72854	4238	34.1655	3
GS5E_CCAATAGTAGCC	-6.67933	-10.1829	3	2020	6321	GS5E	GS5	0.0365448	oligodendrocyte	0.758549	2020	34.3159	3
GS5E_CCAATCGGTAAA	-6.22072	-10.2743	3	1931	5457	GS5E	GS5	0.067632	oligodendrocyte	0.654745	1930	34.1524	3
GS5E_CCAATCGGTAAC	-6.51963	-10.1877	3	2114	5969	GS5E	GS5	0.0636729	oligodendrocyte	0.716188	2113	34.2359	3
GS5E_CCAATCGGTAAG	-6.35766	-10.1911	3	2043	5866	GS5E	GS5	0.0750085	oligodendrocyte	0.703947	2043	34.1536	3
GS5E_CCAATCGGTAAT	-6.39007	-10.2026	3	1988	5540	GS5E	GS5	0.0669675	oligodendrocyte	0.664826	1988	34.1804	3
GS5E_CCACAGAACCGT	4.44264	-2.02845	4	1433	3200	GS5E	GS5	0.088125	oligodendrocyte	0.384015	1433	18.2097	4
GS5E_CCACAGACATGA	-7.65521	-9.93554	3	4143	19361	GS5E	GS5	0.0519165	oligodendrocyte	2.32305	4140	34.6186	3
GS5E_CCACGGGCATAA	-7.59601	-9.73825	3	3967	17622	GS5E	GS5	0.0271252	oligodendrocyte	2.11472	3967	34.4193	3
GS5E_CCACTGGCAATG	-6.44283	-10.2186	3	1747	4485	GS5E	GS5	0.0372352	oligodendrocyte	0.538221	1747	34.2218	3
GS5E_CCACTGGCAATT	-6.58426	-10.1993	3	1825	4756	GS5E	GS5	0.0304878	oligodendrocyte	0.570742	1825	34.2799	3
GS5E_CCAGAGCAGAAT	-7.23561	-10.4515	3	2759	11468	GS5E	GS5	0.0472661	oligodendrocyte	1.37609	2758	34.8373	3
GS5E_CCAGCTGGCTTC	-6.70534	-10.1309	3	1728	4735	GS5E	GS5	0.0409801	oligodendrocyte	0.568102	1727	34.2852	3
GS5E_CCAGGGCTTAGT	5.5613	-2.45608	4	1800	5403	GS5E	GS5	0.0659015	oligodendrocyte	0.648265	1799	17.1568	4
GS5E_CCAGTACTGTCC	-6.37254	-10.0314	3	2019	5288	GS5E	GS5	0.0554294	oligodendrocyte	0.634344	2017	34.0253	3
GS5E_CCAGTTACGAAC	-7.24745	-10.133	3	3272	13453	GS5E	GS5	0.0313685	oligodendrocyte	1.61442	3272	34.5724	3
GS5E_CCAGTTTACAGC	-7.01639	-9.43049	3	3421	12736	GS5E	GS5	0.0475854	oligodendrocyte	1.52826	3420	33.852	3
GS5E_CCATGGGCGTTC	-4.46879	-5.70449	3	2900	8194	GS5E	GS5	0.0674884	oligodendrocyte	0.983318	2900	29.3434	3
GS5E_CCATTCCTGACT	-3.00158	-0.366843	2	3965	15169	GS5E	GS5	0.0282173	astrocyte	1.82023	3964	25.6712	2
GS5E_CCCAACCTAACG	-5.27682	-7.35098	3	1905	4910	GS5E	GS5	0.0207739	oligodendrocyte	0.589223	1905	31.1701	3
GS5E_CCCAGTCTTTTA	-7.23163	-10.1756	3	2486	7768	GS5E	GS5	0.0409424	oligodendrocyte	0.932076	2485	34.6003	3
GS5E_CCCCATCCGGAA	-6.59014	-10.1312	3	1985	5240	GS5E	GS5	0.0379771	oligodendrocyte	0.628824	1985	34.2249	3
GS5E_CCCGAGGCACGC	-6.47397	-9.99462	3	2706	9538	GS5E	GS5	0.0427763	oligodendrocyte	1.1446	2706	34.0473	3
GS5E_CCCGGCTAGCCA	-6.98533	-10.2762	3	2608	9627	GS5E	GS5	0.0357365	oligodendrocyte	1.15516	2607	34.5565	3
GS5E_CCCTAACGGCCC	6.67286	-1.7411	4	1356	2787	GS5E	GS5	0.0427136	oligodendrocyte	0.334333	1355	15.9986	4
GS5E_CCCTACGCTGAT	-7.43288	-9.49845	3	4797	24754	GS5E	GS5	0.063149	oligodendrocyte	2.97023	4794	34.129	3
GS5E_CCCTCCCCCACA	-7.48628	-9.83182	3	4806	28909	GS5E	GS5	0.0215511	oligodendrocyte	3.46909	4805	34.4414	3
GS5E_CCCTGCCTTATA	-6.80147	-9.60962	3	3164	12517	GS5E	GS5	0.0346728	oligodendrocyte	1.5021	3164	33.8916	3
GS5E_CCGACGGAAACT	-6.88558	-10.2897	3	2827	11518	GS5E	GS5	0.0850842	oligodendrocyte	1.38221	2827	34.5156	3
GS5E_CCGAGACGACTG	-6.8356	-10.0162	3	2732	9266	GS5E	GS5	0.0198597	oligodendrocyte	1.11184	2731	34.256	3
GS5E_CCGCTACATACA	-6.84027	-10.27	3	2771	11165	GS5E	GS5	0.0257053	oligodendrocyte	1.33985	2771	34.4749	3
GS5E_CCGGAGAGATAA	-6.7372	-10.0209	3	2714	8733	GS5E	GS5	0.0723692	oligodendrocyte	1.048	2714	34.2083	3
GS5E_CCGGATGCCCGC	-6.50063	-10.0994	3	2245	7021	GS5E	GS5	0.0717949	oligodendrocyte	0.842432	2244	34.1506	3
GS5E_CCGGCCAGAAGC	-7.30019	-9.86675	3	3554	15347	GS5E	GS5	0.0581911	oligodendrocyte	1.84159	3553	34.3732	3
GS5E_CCGGGGATCCCA	-6.86475	-10.128	3	3242	13246	GS5E	GS5	0.0609995	oligodendrocyte	1.58958	3242	34.3667	3
GS5E_CCGTGTAATTGT	-7.11486	-9.90539	3	3529	14141	GS5E	GS5	0.0428662	oligodendrocyte	1.69651	3525	34.3086	3
GS5E_CCGTTAGCCACA	-6.71323	-10.2412	3	1958	5609	GS5E	GS5	0.0461758	oligodendrocyte	0.673106	1958	34.3834	3
GS5E_CCGTTTCCGGCC	20.0021	1.4472	4	1145	2678	GS5E	GS5	0.0455904	oligodendrocyte	0.321132	1143	2.34583	4
GS5E_CCTAAAATCCGA	-6.88759	-9.6235	3	1943	4896	GS5E	GS5	0.0265523	oligodendrocyte	0.587543	1943	33.9487	3
GS5E_CCTAAGGAAAAC	-7.43246	-9.7819	3	3416	13056	GS5E	GS5	0.0329376	oligodendrocyte	1.56666	3415	34.3704	3
GS5E_CCTAATTCTCGC	-3.81511	-0.205087	2	4032	17700	GS5E	GS5	0.0635064	oligodendrocyte	2.12396	4031	26.2761	2
GS5E_CCTAGCATTATT	-6.34219	-10.0492	3	1735	4878	GS5E	GS5	0.0627306	oligodendrocyte	0.585383	1735	34.0245	3
GS5E_CCTATACCATAC	-6.96273	-10.4887	3	2009	5912	GS5E	GS5	0.026899	oligodendrocyte	0.709347	2008	34.7255	3
GS5E_CCTCGATCTAGT	-6.96204	-9.87013	3	2319	6282	GS5E	GS5	0.0377328	oligodendrocyte	0.753749	2318	34.198	3
GS5E_CCTCGGAGTGGG	2.58657	-2.58227	4	1634	4574	GS5E	GS5	0.0603411	oligodendrocyte	0.548901	1634	20.0366	4
GS5E_CCTCTCCGCCTG	-4.05518	0.838712	2	3886	14924	GS5E	GS5	0.0285465	oligodendrocyte	1.79083	3885	27.2501	2
GS5E_CCTGACCGATTT	-6.42008	-9.72664	3	2898	11088	GS5E	GS5	0.0554754	oligodendrocyte	1.33037	2896	33.7907	3
GS5E_CCTGAGAGAAAG	-7.06231	-10.084	3	2349	7477	GS5E	GS5	0.0482943	oligodendrocyte	0.897035	2347	34.4332	3
GS5E_CCTGCCTCTGTA	-6.79631	-9.9762	3	3976	21067	GS5E	GS5	0.0639005	oligodendrocyte	2.52778	3973	34.2012	3
GS5E_CCTGGCCATGCT	-6.79172	-9.89495	3	2931	9904	GS5E	GS5	0.0593819	oligodendrocyte	1.18829	2929	34.1295	3
GS5E_CCTGGGCAAATC	-7.28789	-9.80904	3	4778	29542	GS5E	GS5	0.090589	oligodendrocyte	3.54494	4776	34.3175	3
GS5E_CCTGTCCATGAT	-6.3916	-8.98911	3	2761	9017	GS5E	GS5	0.0605523	oligodendrocyte	1.08208	2761	33.1485	3
GS5E_CCTTCTAATGTC	-7.03481	-9.41244	3	2523	7959	GS5E	GS5	0.0817942	oligodendrocyte	0.955117	2523	33.8463	3
GS5E_CCTTCTTCTCTG	-7.41323	-9.11229	3	4309	16791	GS5E	GS5	0.0434213	oligodendrocyte	2.01476	4307	33.7897	3
GS5E_CCTTGGGCTATA	-7.24215	-9.86813	3	3801	16818	GS5E	GS5	0.0557769	oligodendrocyte	2.01812	3800	34.3438	3
GS5E_CCTTTAAGAAAG	-7.0791	-9.5409	3	2565	7692	GS5E	GS5	0.0598102	oligodendrocyte	0.922956	2564	33.9791	3
GS5E_CCTTTAGAGGTG	-7.44516	-10.0714	3	3224	12586	GS5E	GS5	0.060151	oligodendrocyte	1.51026	3223	34.6239	3
GS5E_CGAAAACAGAGG	-6.70447	-9.82607	3	2023	5722	GS5E	GS5	0.0686943	oligodendrocyte	0.686546	2022	34.025	3
GS5E_CGAACCAGGCAA	-4.86798	-7.16075	3	2159	5951	GS5E	GS5	0.0821711	oligodendrocyte	0.714147	2159	30.7967	3
GS5E_CGACAATAAGCA	-7.70461	-9.89869	3	3690	15755	GS5E	GS5	0.0284989	oligodendrocyte	1.89067	3690	34.6132	3
GS5E_CGACAATTCTCC	-6.6234	-10.0409	3	1855	5433	GS5E	GS5	0.0248481	oligodendrocyte	0.651985	1855	34.1654	3
GS5E_CGACCGCAATTA	-7.01298	-9.89347	3	2207	6643	GS5E	GS5	0.0281584	oligodendrocyte	0.796951	2205	34.2447	3
GS5E_CGACGTTCGGGG	-6.99276	-9.72403	3	3730	17200	GS5E	GS5	0.0712292	oligodendrocyte	2.06384	3728	34.0897	3
GS5E_CGAGAAGCCTGC	-3.5576	-0.0102678	2	3805	13531	GS5E	GS5	0.0227659	oligodendrocyte	1.62354	3803	26.2816	2
GS5E_CGAGATTGCAAA	-7.4537	-9.77691	3	3517	13979	GS5E	GS5	0.0545819	oligodendrocyte	1.67754	3517	34.3774	3
GS5E_CGAGGAATCCAT	4.21624	-1.56307	4	2902	9460	GS5E	GS5	0.0617401	oligodendrocyte	1.13512	2901	18.3792	4
GS5E_CGAGGAGAAGGT	-7.46568	-9.41674	3	4174	18485	GS5E	GS5	0.0500406	oligodendrocyte	2.21829	4174	34.0766	3
GS5E_CGAGGGCGTAAG	-7.59565	-9.59063	3	3808	16340	GS5E	GS5	0.0501224	oligodendrocyte	1.96088	3808	34.2933	3
GS5E_CGAGTAAGTCTC	-7.22077	-9.82492	3	2997	9834	GS5E	GS5	0.0342758	oligodendrocyte	1.17989	2995	34.2957	3
GS5E_CGATATCGCCAT	-6.37636	-9.90467	3	2649	9635	GS5E	GS5	0.075973	oligodendrocyte	1.15624	2649	33.9194	3
GS5E_CGATCAAGAGCA	-7.14929	-9.79648	3	2878	10335	GS5E	GS5	0.0347363	oligodendrocyte	1.24025	2878	34.2338	3
GS5E_CGATCGGGTGTT	-7.53036	-9.46998	3	4675	25277	GS5E	GS5	0.0970052	oligodendrocyte	3.03336	4675	34.156	3
GS5E_CGATCGTGCCCA	-7.0235	-9.77919	3	3394	12540	GS5E	GS5	0.0409921	oligodendrocyte	1.50474	3393	34.1528	3
GS5E_CGCACGCTGTAG	-6.98999	-10.1317	3	2554	8176	GS5E	GS5	0.049046	oligodendrocyte	0.981158	2554	34.4358	3
GS5E_CGCACTCATGCA	-6.95274	-9.79391	3	2875	9698	GS5E	GS5	0.0511498	oligodendrocyte	1.16368	2874	34.1282	3
GS5E_CGCATCGAACGT	20.3053	1.83313	4	1345	2835	GS5E	GS5	0.0388144	astrocyte	0.340093	1344	1.93992	4
GS5E_CGCATCGCTTGT	-3.79254	2.32464	5	3027	7751	GS5E	GS5	0.0140645	oligodendrocyte	0.930036	3026	28.6362	5
GS5E_CGCATGCCTGTA	-6.34011	-9.85464	3	3500	15488	GS5E	GS5	0.0603048	oligodendrocyte	1.85863	3500	33.8577	3
GS5E_CGCCATATGCCC	-7.07834	-9.69435	3	3315	12945	GS5E	GS5	0.0696129	oligodendrocyte	1.55322	3313	34.1094	3
GS5E_CGCCGGTCGAAG	-6.51297	-9.94085	3	1884	4891	GS5E	GS5	0.0627684	oligodendrocyte	0.586943	1884	34.022	3
GS5E_CGCGAAGCTGTT	-7.04972	-9.91214	3	2750	9292	GS5E	GS5	0.0813603	oligodendrocyte	1.11508	2750	34.28	3
GS5E_CGCGAGGAGGAC	-6.74428	-9.60106	3	3929	17646	GS5E	GS5	0.0387645	oligodendrocyte	2.11748	3928	33.8542	3
GS5E_CGCGCGGAGCCT	3.01468	-2.52914	4	2865	12320	GS5E	GS5	0.0650215	oligodendrocyte	1.47834	2864	19.6185	4
GS5E_CGCGGAGATTTC	-7.36638	-9.69513	3	4453	22070	GS5E	GS5	0.0758077	oligodendrocyte	2.64838	4452	34.2617	3
GS5E_CGCGGATCACTT	-7.2174	-9.58851	3	3333	12510	GS5E	GS5	0.0509274	oligodendrocyte	1.50102	3331	34.0924	3
GS5E_CGCTAGATATGC	-7.02526	-10.0154	3	2576	8283	GS5E	GS5	0.065073	oligodendrocyte	0.993998	2576	34.3552	3
GS5E_CGCTGGCAGCCT	19.9006	1.92213	4	1861	4134	GS5E	GS5	0.070668	astrocyte	0.495859	1859	2.29881	4
GS5E_CGCTTCGTCTTC	-6.77351	-9.9162	3	1776	4532	GS5E	GS5	0.0293469	oligodendrocyte	0.543861	1776	34.1381	3
GS5E_CGGAAAGAGTTT	-7.45657	-9.67951	3	4587	23588	GS5E	GS5	0.0576589	oligodendrocyte	2.83055	4586	34.2958	3
GS5E_CGGAAGGGTGCG	-7.01232	-9.97151	3	3087	11630	GS5E	GS5	0.0472915	oligodendrocyte	1.39565	3087	34.311	3
GS5E_CGGACATTGGGC	-6.38191	-10.0267	3	2397	8041	GS5E	GS5	0.0711354	oligodendrocyte	0.964957	2397	34.0262	3
GS5E_CGGAGAGGCTAG	10.6314	-0.405242	4	1702	3269	GS5E	GS5	0.0773937	neuron	0.392295	1702	11.8883	4
GS5E_CGGAGGGAAGTT	-6.50501	-9.9349	3	2410	7337	GS5E	GS5	0.061614	oligodendrocyte	0.880354	2409	34.0128	3
GS5E_CGGCAACAGCTT	-7.25369	-9.95399	3	3275	12483	GS5E	GS5	0.0539978	oligodendrocyte	1.4979	3274	34.4231	3
GS5E_CGGCCAAACTCA	-6.65429	-9.6377	3	3332	15044	GS5E	GS5	0.0371601	oligodendrocyte	1.80523	3331	33.8381	3
GS5E_CGGGAGCGATTG	-7.18691	-9.43151	3	3046	10023	GS5E	GS5	0.0980842	oligodendrocyte	1.20269	3045	33.9426	3
GS5E_CGGGGACTACGC	-7.53381	-9.95077	3	3691	16935	GS5E	GS5	0.0380345	oligodendrocyte	2.03192	3688	34.5677	3
GS5E_CGGTATACAAGG	-7.43342	-9.93732	3	3323	12993	GS5E	GS5	0.0466405	oligodendrocyte	1.55922	3323	34.5035	3
GS5E_CGTAATCACTCA	-7.456	-9.91925	3	3621	14106	GS5E	GS5	0.0407657	oligodendrocyte	1.69267	3620	34.5	3
GS5E_CGTAGGGAACCC	-7.42908	-9.78078	3	3460	13813	GS5E	GS5	0.0346775	oligodendrocyte	1.65762	3460	34.3677	3
GS5E_CGTCACAGCATT	-6.79279	-10.1462	3	3062	12286	GS5E	GS5	0.0442816	oligodendrocyte	1.47426	3061	34.3444	3
GS5E_CGTCACCACTGT	4.18688	-1.87727	4	1941	4945	GS5E	GS5	0.0410599	oligodendrocyte	0.593303	1940	18.4355	4
GS5E_CGTCACGTATAG	-4.5793	-5.77363	3	3762	14330	GS5E	GS5	0.0904459	oligodendrocyte	1.71955	3761	29.4589	3
GS5E_CGTCATGCAGGG	-6.99595	-9.97517	3	3016	11174	GS5E	GS5	0.0889645	oligodendrocyte	1.34081	3015	34.3055	3
GS5E_CGTCCCACGCTA	-7.21847	-9.93167	3	3734	16618	GS5E	GS5	0.0627069	oligodendrocyte	1.99412	3733	34.3855	3
GS5E_CGTCGGATATTG	-6.75995	-10.0985	3	2134	5789	GS5E	GS5	0.0656417	oligodendrocyte	0.694707	2134	34.2864	3
GS5E_CGTGAAGATCTA	-4.1935	-5.48889	3	2342	5326	GS5E	GS5	0.0667042	oligodendrocyte	0.638665	2338	29.0182	3
GS5E_CGTGCCTTCTCG	-7.12951	-9.85286	3	3623	15690	GS5E	GS5	0.0866849	oligodendrocyte	1.88275	3622	34.2715	3
GS5E_CGTGCTCGGTTT	-7.16167	-9.65246	3	4760	27850	GS5E	GS5	0.066614	oligodendrocyte	3.34177	4757	34.1175	3
GS5E_CGTGCTGCCGTA	-6.53052	-9.72408	3	2117	5605	GS5E	GS5	0.0479929	oligodendrocyte	0.672626	2117	33.8466	3
GS5E_CGTTCATCTTGA	-5.46119	-7.6528	3	2076	5183	GS5E	GS5	0.0212232	oligodendrocyte	0.621984	2076	31.5237	3
GS5E_CGTTCCCGCTGA	-7.38418	-9.84307	3	3726	17005	GS5E	GS5	0.041576	oligodendrocyte	2.04068	3726	34.3972	3
GS5E_CGTTCTTATACT	-6.90105	-9.97993	3	2595	8450	GS5E	GS5	0.0816568	oligodendrocyte	1.01404	2595	34.2595	3
GS5E_CGTTGGCAGATA	-6.36801	-10.4619	3	2430	9724	GS5E	GS5	0.0801111	oligodendrocyte	1.16692	2430	34.3899	3
GS5E_CGTTTCAGCATT	-7.27063	-9.98	3	3162	11770	GS5E	GS5	0.0524214	oligodendrocyte	1.41245	3162	34.4542	3
GS5E_CGTTTGTGAAAC	-7.32233	-10.2165	3	3883	20910	GS5E	GS5	0.054902	oligodendrocyte	2.5093	3883	34.6829	3
GS5E_CGTTTTCCCAAA	-6.69162	-9.89091	3	3063	11300	GS5E	GS5	0.0344278	oligodendrocyte	1.35593	3062	34.0734	3
GS5E_CTAAAATTCGAG	-7.42459	-9.9703	3	3155	11210	GS5E	GS5	0.0587028	oligodendrocyte	1.34513	3154	34.5269	3
GS5E_CTAAATTGCTCA	-7.42822	-9.96663	3	2922	9202	GS5E	GS5	0.0495544	oligodendrocyte	1.10428	2922	34.5257	3
GS5E_CTAACCCGTTGA	-6.79615	-10.0609	3	3050	13013	GS5E	GS5	0.0909091	oligodendrocyte	1.56162	3050	34.2733	3
GS5E_CTAATTGGTGAG	-4.7075	-5.77322	3	2779	8363	GS5E	GS5	0.0421002	oligodendrocyte	1.00336	2777	29.5232	3
GS5E_CTACCAACGCAT	-7.01681	-9.711	3	2326	6714	GS5E	GS5	0.0402205	oligodendrocyte	0.805591	2325	34.0912	3
GS5E_CTACCGGTGCCT	-6.77695	-10.3506	3	2146	7625	GS5E	GS5	0.0487869	oligodendrocyte	0.915035	2146	34.5103	3
GS5E_CTACGGAACGAA	0.0429249	-2.68541	4	1963	5942	GS5E	GS5	0.0328172	oligodendrocyte	0.713067	1963	22.5308	4
GS5E_CTAGCCGGCTCT	-7.55585	-10.0119	3	3515	13149	GS5E	GS5	0.0409188	oligodendrocyte	1.57782	3514	34.6314	3
GS5E_CTATATTTCAGC	-6.64441	-10.2341	3	2001	5753	GS5E	GS5	0.0410221	oligodendrocyte	0.690387	2001	34.3412	3
GS5E_CTCAACGAGCGT	-7.78403	-9.38826	3	4504	18887	GS5E	GS5	0.0473341	oligodendrocyte	2.26653	4504	34.2199	3
GS5E_CTCAATTCAAGA	-7.18173	-10.003	3	2562	7827	GS5E	GS5	0.0449783	oligodendrocyte	0.939156	2561	34.427	3
GS5E_CTCACCAGACCC	-7.07333	-10.2871	3	2890	10605	GS5E	GS5	0.0466761	oligodendrocyte	1.27265	2890	34.612	3
GS5E_CTCAGACACGTT	-7.08036	-10.3017	3	2522	8492	GS5E	GS5	0.0568771	oligodendrocyte	1.01908	2522	34.6282	3
GS5E_CTCAGACTATAC	-6.70912	-9.63382	3	2598	8089	GS5E	GS5	0.0338773	oligodendrocyte	0.970597	2597	33.8636	3
GS5E_CTCAGGTAGTAA	-7.33216	-9.92245	3	3398	14696	GS5E	GS5	0.0561377	oligodendrocyte	1.76359	3398	34.4375	3
GS5E_CTCATCGAAAAG	-7.04184	-10.0898	3	2746	9471	GS5E	GS5	0.0543823	oligodendrocyte	1.13644	2745	34.4273	3
GS5E_CTCATCGAAACT	-4.74718	-7.73691	3	1710	4300	GS5E	GS5	0.0674889	oligodendrocyte	0.51566	1707	31.2259	3
GS5E_CTCATGCTCTTG	20.2476	1.30307	4	1188	2383	GS5E	GS5	0.0533613	oligodendrocyte	0.285611	1185	2.15534	4
GS5E_CTCCCACGGTTG	-7.13029	-10.0988	3	2514	7524	GS5E	GS5	0.0466507	oligodendrocyte	0.902915	2514	34.4816	3
GS5E_CTCCCCAGTAAA	-6.65421	-9.9157	3	1892	4706	GS5E	GS5	0.0512112	oligodendrocyte	0.564742	1892	34.0749	3
GS5E_CTCCCGCTTTGT	-7.24903	-9.89806	3	3714	16053	GS5E	GS5	0.0621068	oligodendrocyte	1.92643	3714	34.3729	3
GS5E_CTCCTTCATCTC	2.09659	-1.69479	4	2724	9114	GS5E	GS5	0.0639956	oligodendrocyte	1.09324	2720	20.4826	4
GS5E_CTCGCGCCTTGA	-3.34941	2.46218	5	2217	5522	GS5E	GS5	0.0969027	neuron	0.662545	2216	29.0693	5
GS5E_CTCGCTATGGTG	-7.14639	-9.99544	3	3794	17741	GS5E	GS5	0.0943067	oligodendrocyte	2.12888	3793	34.4019	3
GS5E_CTCGGGCTTTCT	-6.79871	-9.88136	3	3133	13425	GS5E	GS5	0.0989199	oligodendrocyte	1.61106	3133	34.1216	3
GS5E_CTCTAATCTGGC	-6.63525	-10.1316	3	2431	7800	GS5E	GS5	0.0610335	oligodendrocyte	0.935916	2430	34.249	3
GS5E_CTCTACCCAGAT	4.30918	-1.83372	4	1889	4562	GS5E	GS5	0.0129358	oligodendrocyte	0.547341	1888	18.3099	4
GS5E_CTCTCAATTCCG	-7.52857	-9.58453	3	4291	20856	GS5E	GS5	0.0524095	oligodendrocyte	2.5027	4290	34.2527	3
GS5E_CTCTGCACGACG	-7.09088	-10.2589	3	3454	15293	GS5E	GS5	0.0591851	oligodendrocyte	1.83499	3452	34.5973	3
GS5E_CTGCAATGAACG	-7.61644	-9.24786	3	4689	20811	GS5E	GS5	0.0873138	oligodendrocyte	2.4973	4688	34.012	3
GS5E_CTGCACGGGTTC	-7.28212	-9.52243	3	3208	11658	GS5E	GS5	0.0648593	oligodendrocyte	1.39877	3207	34.0701	3
GS5E_CTGCCGAGTTCG	-6.54273	-10.1318	3	2196	6347	GS5E	GS5	0.0723176	oligodendrocyte	0.761669	2196	34.2004	3
GS5E_CTGCCGGATGGA	4.26159	-1.77491	4	2087	5549	GS5E	GS5	0.079654	oligodendrocyte	0.665906	2087	18.3522	4
GS5E_CTGCTCAGGCGT	-7.0399	-9.8644	3	2410	7937	GS5E	GS5	0.0509265	oligodendrocyte	0.951997	2408	34.2341	3
GS5E_CTGCTCCGCGAT	-6.96561	-10.2571	3	2730	10513	GS5E	GS5	0.0650685	oligodendrocyte	1.26149	2729	34.5299	3
GS5E_CTGCTCGTAAGA	-7.22811	-10.1196	3	3677	15934	GS5E	GS5	0.0555416	oligodendrocyte	1.91215	3677	34.5508	3
GS5E_CTGTCCCACCTC	-6.29054	-10.1632	3	2146	7162	GS5E	GS5	0.0700922	oligodendrocyte	0.859473	2146	34.0945	3
GS5E_CTGTGACGTCAC	0.869849	-2.53438	4	2390	7102	GS5E	GS5	0.0367502	oligodendrocyte	0.852273	2390	21.7306	4
GS5E_CTGTGCCTATAG	-6.69711	-9.92924	3	2750	8997	GS5E	GS5	0.054018	oligodendrocyte	1.07968	2750	34.109	3
GS5E_CTGTTCTAGACG	-7.55305	-9.45704	3	3564	13931	GS5E	GS5	0.0617373	oligodendrocyte	1.67166	3563	34.1569	3
GS5E_CTTAGCAAGCTG	-7.42635	-10.2419	3	2888	10840	GS5E	GS5	0.041609	oligodendrocyte	1.30073	2887	34.7591	3
GS5E_CTTCCGGCCTCA	-7.26348	-10.0615	3	3566	15644	GS5E	GS5	0.0640501	oligodendrocyte	1.87735	3566	34.5199	3
GS5E_CTTCCGTACCAC	4.67877	-2.07205	4	1502	3761	GS5E	GS5	0.0731189	oligodendrocyte	0.451337	1502	17.9793	4
GS5E_CTTCTTAGCTCG	-6.79327	-9.82602	3	2407	6551	GS5E	GS5	0.0714504	oligodendrocyte	0.78603	2406	34.0716	3
GS5E_CTTTCCCCCGCC	-7.23961	-9.94088	3	2701	8202	GS5E	GS5	0.0335284	oligodendrocyte	0.984278	2701	34.4045	3
GS5E_CTTTCGGGGAAT	-7.47559	-9.67037	3	4012	17200	GS5E	GS5	0.0700581	oligodendrocyte	2.06408	4012	34.2981	3
GS5E_GAAACCCTGACG	-7.55619	-9.0296	3	4899	24229	GS5E	GS5	0.0477586	oligodendrocyte	2.90723	4896	33.7944	3
GS5E_GAAACGCTGATC	-6.34427	-10.1255	3	1556	4051	GS5E	GS5	0.0387654	oligodendrocyte	0.486019	1555	34.0906	3
GS5E_GAAACTGATGAT	6.98795	-1.18325	4	1939	4711	GS5E	GS5	0.0431089	oligodendrocyte	0.565102	1937	15.607	4
GS5E_GAAACTTACCCT	-6.62815	-10.0085	3	2428	8396	GS5E	GS5	0.0454979	oligodendrocyte	1.00756	2428	34.1403	3
GS5E_GAAAGGGAGTGA	-7.47874	-10.0619	3	3495	14812	GS5E	GS5	0.0437513	oligodendrocyte	1.77739	3494	34.6334	3
GS5E_GAAGACTTCGAC	-7.58584	-9.63753	3	4272	20996	GS5E	GS5	0.0740653	oligodendrocyte	2.5195	4271	34.3281	3
GS5E_GAATAGTCCCAT	-3.56505	-0.467314	2	3767	14053	GS5E	GS5	0.0677484	oligodendrocyte	1.6863	3766	25.9263	2
GS5E_GAATAGTGATGT	-7.29058	-10.0127	3	3526	14853	GS5E	GS5	0.0646378	oligodendrocyte	1.78231	3525	34.4926	3
GS5E_GAATTCAGACAC	-4.65925	-7.35283	3	1950	5077	GS5E	GS5	0.0689383	oligodendrocyte	0.609263	1950	30.8537	3
GS5E_GAATTTAAAACC	-6.5361	-10.0247	3	1768	4829	GS5E	GS5	0.0356181	oligodendrocyte	0.579502	1768	34.1056	3
GS5E_GACAATGGCGCG	-7.3001	-10.0067	3	2876	10677	GS5E	GS5	0.0146122	oligodendrocyte	1.28117	2875	34.4925	3
GS5E_GACACTGTACGA	-6.8909	-10.0971	3	2365	6815	GS5E	GS5	0.0519442	oligodendrocyte	0.817831	2365	34.3541	3
GS5E_GACCCCATCTTG	-7.57642	-9.7539	3	4716	26709	GS5E	GS5	0.0620483	oligodendrocyte	3.20472	4712	34.4224	3
GS5E_GACCGCGCTGGC	13.476	-0.715199	4	1364	2891	GS5E	GS5	0.0830163	oligodendrocyte	0.346933	1364	9.11859	4
GS5E_GACGACTCAATA	-6.76403	-9.88464	3	2393	7195	GS5E	GS5	0.0390603	oligodendrocyte	0.863313	2392	34.1062	3
GS5E_GACGAGAATTCA	-7.61553	-9.59518	3	3888	16558	GS5E	GS5	0.0469316	oligodendrocyte	1.9868	3886	34.3076	3
GS5E_GACGAGTAGGGA	-7.26867	-10.0604	3	3035	11653	GS5E	GS5	0.0416202	oligodendrocyte	1.39841	3035	34.5217	3
GS5E_GACGCCCGTTGG	-6.95771	-10.1536	3	2414	7485	GS5E	GS5	0.0121593	oligodendrocyte	0.898115	2413	34.4375	3
GS5E_GACTCATAGGGC	-6.5746	-10.3804	3	2017	5796	GS5E	GS5	0.0552105	oligodendrocyte	0.695547	2017	34.4292	3
GS5E_GACTCCATAGGA	-6.38129	-9.89249	3	2904	11072	GS5E	GS5	0.0705383	oligodendrocyte	1.32869	2904	33.9116	3
GS5E_GAGAATCAGAGC	-6.64128	-10.1042	3	1817	5113	GS5E	GS5	0.021518	oligodendrocyte	0.613464	1816	34.2288	3
GS5E_GAGACCTACGCC	-6.46702	-10.3106	3	2080	6129	GS5E	GS5	0.0483029	oligodendrocyte	0.735388	2079	34.313	3
GS5E_GAGAGAGGTCAA	10.7181	-1.10213	4	1558	3821	GS5E	GS5	0.0597171	oligodendrocyte	0.458178	1555	11.8958	4
GS5E_GAGAGGATAGTC	-7.51822	-9.7651	3	3959	17601	GS5E	GS5	0.0550568	oligodendrocyte	2.11208	3958	34.4013	3
GS5E_GAGAGGTTGACC	-7.37079	-9.58842	3	4775	25948	GS5E	GS5	0.0644415	oligodendrocyte	3.11364	4773	34.173	3
GS5E_GAGATTCAGTCA	-7.06601	-9.89907	3	3507	14404	GS5E	GS5	0.0880372	oligodendrocyte	1.72843	3506	34.2774	3
GS5E_GAGATTGCTGAG	-6.11847	-10.0229	3	2239	8019	GS5E	GS5	0.0867939	oligodendrocyte	0.962317	2239	33.8844	3
GS5E_GAGCAATAGCAT	-7.74551	-9.53483	3	4548	20185	GS5E	GS5	0.0349817	oligodendrocyte	2.42193	4545	34.3246	3
GS5E_GAGCCGGCTGCA	-6.48894	-10.469	3	1998	6876	GS5E	GS5	0.0814427	oligodendrocyte	0.825152	1998	34.4596	3
GS5E_GAGCTCAGGCTT	18.9928	0.34653	4	1070	2597	GS5E	GS5	0.0958799	oligodendrocyte	0.311652	1070	3.62842	4
GS5E_GAGGCCATCTCG	-6.75756	-9.98957	3	2308	6988	GS5E	GS5	0.0294833	oligodendrocyte	0.838472	2307	34.1923	3
GS5E_GAGGCGGGTAAG	-6.87531	-10.1721	3	2557	8875	GS5E	GS5	0.0198332	oligodendrocyte	1.06492	2556	34.4099	3
GS5E_GAGTAATACAGG	14.9647	-0.18227	4	1348	2492	GS5E	GS5	0.0750703	astrocyte	0.298931	1347	7.58581	4
GS5E_GAGTATTCCGTA	-4.95303	-7.16111	3	1830	4281	GS5E	GS5	0.0707944	oligodendrocyte	0.51362	1829	30.8409	3
GS5E_GAGTCAGATATC	-5.15994	-6.60555	3	4281	18448	GS5E	GS5	0.0645703	oligodendrocyte	2.21349	4278	30.4701	3
GS5E_GAGTTCATAACA	-4.88323	-7.21494	3	2015	5539	GS5E	GS5	0.0711577	oligodendrocyte	0.664466	2013	30.851	3
GS5E_GAGTTGAGTTGT	-6.85156	-10.1002	3	2538	7824	GS5E	GS5	0.0283779	oligodendrocyte	0.938796	2537	34.336	3
GS5E_GAGTTGGGACGC	-3.23561	-0.205907	2	4113	15731	GS5E	GS5	0.0612167	oligodendrocyte	1.88779	4113	25.9398	2
GS5E_GATAATGCCCGC	-5.42089	-7.306	3	3112	9823	GS5E	GS5	0.0370597	oligodendrocyte	1.17869	3111	31.2062	3
GS5E_GATAGATTGCCG	-7.44504	-9.59319	3	3413	11479	GS5E	GS5	0.0775396	oligodendrocyte	1.37741	3412	34.2162	3
GS5E_GATAGTTAAGAC	-5.6556	-9.07069	3	1892	4843	GS5E	GS5	0.0609127	oligodendrocyte	0.581182	1892	32.8334	3
GS5E_GATGGCTCGGCG	0.46844	-2.85295	4	1867	5553	GS5E	GS5	0.0742075	oligodendrocyte	0.666266	1866	22.1191	4
GS5E_GATGTGCAACGT	-7.00053	-9.89135	3	3778	18118	GS5E	GS5	0.0661846	oligodendrocyte	2.174	3776	34.2364	3
GS5E_GATTGTATACGC	-6.75442	-10.1463	3	2425	8243	GS5E	GS5	0.0240204	oligodendrocyte	0.989198	2425	34.3243	3
GS5E_GATTTCCGGTGT	-7.05773	-10.1122	3	2286	7191	GS5E	GS5	0.0623001	oligodendrocyte	0.862953	2286	34.4549	3
GS5E_GATTTTGATGCG	-7.41352	-9.68859	3	3678	15566	GS5E	GS5	0.0585892	oligodendrocyte	1.86799	3678	34.2809	3
GS5E_GCAAACGATCGG	17.0453	-0.218022	4	1167	2638	GS5E	GS5	0.0823217	astrocyte	0.316332	1165	5.58172	4
GS5E_GCAAAGGACCTT	-7.10945	-9.64978	3	2480	7470	GS5E	GS5	0.0558308	oligodendrocyte	0.896314	2479	34.0878	3
GS5E_GCAACTTGTCGG	-6.54644	-10.233	3	1632	4284	GS5E	GS5	0.0593042	oligodendrocyte	0.51398	1631	34.2887	3
GS5E_GCAAGGATCCGC	-6.94296	-10.3637	3	3018	12300	GS5E	GS5	0.0313847	oligodendrocyte	1.47594	3017	34.6088	3
GS5E_GCACATGAATTG	3.43585	-2.72722	4	1837	6070	GS5E	GS5	0.0995058	oligodendrocyte	0.728428	1837	19.2156	4
GS5E_GCACGAAACGAT	4.4371	-1.86985	4	2375	6747	GS5E	GS5	0.0609611	oligodendrocyte	0.809071	2371	18.1989	4
GS5E_GCAGCACCCCTG	-6.66867	-9.68224	3	2307	6906	GS5E	GS5	0.0298378	oligodendrocyte	0.828512	2305	33.8836	3
GS5E_GCATATGCACCA	-7.59935	-9.08288	3	4410	19569	GS5E	GS5	0.0834568	oligodendrocyte	2.34813	4408	33.8625	3
GS5E_GCATCATATTAT	-6.9743	-9.81453	3	3428	13162	GS5E	GS5	0.0605623	oligodendrocyte	1.57926	3426	34.1571	3
GS5E_GCATCCTGGACC	-7.2752	-10.1534	3	2881	10808	GS5E	GS5	0.0416358	oligodendrocyte	1.29701	2881	34.6044	3
GS5E_GCCATAACTGTC	-6.14856	-9.98808	3	1861	4787	GS5E	GS5	0.0825151	oligodendrocyte	0.574462	1861	33.8706	3
GS5E_GCCGATCCAACC	-7.33011	-9.78201	3	3948	17637	GS5E	GS5	0.0484209	oligodendrocyte	2.11652	3948	34.3167	3
GS5E_GCCGCAGCAGTC	0.9042	-2.6434	4	1738	4765	GS5E	GS5	0.0717733	oligodendrocyte	0.571822	1738	21.6998	4
GS5E_GCCGTAGATGTA	-6.97176	-10.2103	3	3045	11497	GS5E	GS5	0.0474119	oligodendrocyte	1.37945	3043	34.4932	3
GS5E_GCCTAAAGCCTA	-7.41336	-9.88077	3	4648	27932	GS5E	GS5	0.0363037	oligodendrocyte	3.35185	4647	34.4447	3
GS5E_GCCTCCACCCCT	-7.50566	-9.70407	3	3893	16215	GS5E	GS5	0.0427408	oligodendrocyte	1.94575	3892	34.3426	3
GS5E_GCCTCGATAACG	-7.0065	-10.1296	3	3911	19958	GS5E	GS5	0.0568751	oligodendrocyte	2.39481	3909	34.4427	3
GS5E_GCGCCCCCAAGG	-7.17297	-10.3146	3	2635	8402	GS5E	GS5	0.0336825	oligodendrocyte	1.00828	2635	34.6878	3
GS5E_GCGCTGATAATT	-7.31763	-9.58001	3	3935	15972	GS5E	GS5	0.0478963	oligodendrocyte	1.91671	3935	34.1378	3
GS5E_GCGGAGGGGCCT	-7.69489	-9.65018	3	3368	13176	GS5E	GS5	0.0431087	oligodendrocyte	1.58118	3368	34.3963	3
GS5E_GCGGAGTGACCC	-7.47704	-9.75731	3	3531	14105	GS5E	GS5	0.039705	oligodendrocyte	1.69255	3530	34.373	3
GS5E_GCGGCAGACACT	-6.03811	-10.5765	3	1565	5016	GS5E	GS5	0.0478469	oligodendrocyte	0.601943	1565	34.314	3
GS5E_GCGGCCGGCCAT	-2.55336	-1.43826	3	3643	13825	GS5E	GS5	0.0248137	oligodendrocyte	1.65882	3641	24.759	3
GS5E_GCGGTCCGCCCA	-7.36219	-10.1246	3	3052	12326	GS5E	GS5	0.0303424	oligodendrocyte	1.47918	3052	34.6256	3
GS5E_GCGTCGAACAAA	-7.02669	-10.0162	3	2886	10226	GS5E	GS5	0.0408842	oligodendrocyte	1.22693	2884	34.3566	3
GS5E_GCGTTTAGAAAG	1.74038	-2.70069	4	1901	5118	GS5E	GS5	0.0435717	oligodendrocyte	0.614184	1901	20.8761	4
GS5E_GCTATATCGGTG	-6.70946	-9.61791	3	2875	9176	GS5E	GS5	0.0951706	oligodendrocyte	1.1008	2872	33.8503	3
GS5E_GCTCATAGGCCA	19.6578	0.740285	4	1439	3906	GS5E	GS5	0.0829706	oligodendrocyte	0.468618	1438	2.88812	4
GS5E_GCTCATTTTGTC	-7.26722	-9.42527	3	3898	15007	GS5E	GS5	0.0710335	oligodendrocyte	1.80091	3898	33.9795	3
GS5E_GCTCCGGACGCT	-7.63049	-9.69058	3	3858	15500	GS5E	GS5	0.0303891	oligodendrocyte	1.85995	3857	34.3968	3
GS5E_GCTCTTCATCCC	20.2265	1.42373	4	1191	2616	GS5E	GS5	0.0344168	astrocyte	0.313812	1190	2.13899	4
GS5E_GCTGAAACTATT	-6.8642	-9.8715	3	3263	11473	GS5E	GS5	0.0760983	oligodendrocyte	1.37669	3262	34.1477	3
GS5E_GCTGAACTAAAC	2.53245	-1.87078	4	2166	5533	GS5E	GS5	0.0544009	oligodendrocyte	0.663986	2166	20.0575	4
GS5E_GCTGAGACCTGG	-4.92329	-7.21814	3	2394	6845	GS5E	GS5	0.0635593	oligodendrocyte	0.821312	2393	30.8744	3
GS5E_GCTGATGCGAAG	-7.41303	-9.92721	3	3824	18583	GS5E	GS5	0.0431086	oligodendrocyte	2.22981	3822	34.4841	3
GS5E_GCTGATGTAATT	-7.2105	-9.68428	3	3449	12765	GS5E	GS5	0.0552291	oligodendrocyte	1.53186	3449	34.1704	3
GS5E_GCTGCAGGTGAT	4.52378	-1.67393	4	1530	3724	GS5E	GS5	0.098845	oligodendrocyte	0.446777	1529	18.0926	4
GS5E_GCTGTCGCGGAC	-7.72899	-9.94733	3	3319	11636	GS5E	GS5	0.0320557	oligodendrocyte	1.39637	3319	34.6674	3
GS5E_GGAACCGATTAG	-7.27486	-10.054	3	2476	7833	GS5E	GS5	0.0630907	oligodendrocyte	0.939636	2473	34.5195	3
GS5E_GGAACGGTCGCT	-7.14529	-9.49065	3	3308	12295	GS5E	GS5	0.0845059	oligodendrocyte	1.47546	3308	33.9711	3
GS5E_GGAAGAGTCCCG	-7.37716	-10.01	3	3483	13600	GS5E	GS5	0.0502941	oligodendrocyte	1.63206	3483	34.5358	3
GS5E_GGACAGATCTAG	-7.18434	-9.64012	3	3207	10517	GS5E	GS5	0.0562001	oligodendrocyte	1.26197	3206	34.1189	3
GS5E_GGAGAAAGATTG	-7.55174	-10.0457	3	4068	17910	GS5E	GS5	0.0498101	oligodendrocyte	2.14904	4066	34.658	3
GS5E_GGAGCTGCTCGA	-7.17415	-9.26529	3	3687	12550	GS5E	GS5	0.0568309	oligodendrocyte	1.50558	3683	33.7943	3
GS5E_GGATGATTTTCT	-6.85735	-9.71441	3	3223	11712	GS5E	GS5	0.0916311	oligodendrocyte	1.40525	3221	34.0102	3
GS5E_GGATTCCATTTC	-6.57976	-10.3292	3	1738	4767	GS5E	GS5	0.043022	oligodendrocyte	0.571822	1736	34.3883	3
GS5E_GGATTGTGAGCT	-7.18566	-9.725	3	4564	24242	GS5E	GS5	0.0128702	oligodendrocyte	2.90915	4564	34.192	3
GS5E_GGCACGATCTGT	-7.02095	-10.1542	3	2499	8348	GS5E	GS5	0.0571394	oligodendrocyte	1.0018	2499	34.4712	3
GS5E_GGCACGCAGCCA	-3.74526	2.29081	5	4040	14252	GS5E	GS5	0.0661053	oligodendrocyte	1.71007	4038	28.6523	5
GS5E_GGCACGTTTAAT	0.470838	-2.51781	4	2198	6599	GS5E	GS5	0.069415	oligodendrocyte	0.79179	2197	22.1109	4
GS5E_GGCATGAGTTTA	-7.23947	-9.53078	3	3241	9903	GS5E	GS5	0.0459503	oligodendrocyte	1.18829	3240	34.0548	3
GS5E_GGCCACAACGAT	-7.52145	-9.82796	3	4152	20087	GS5E	GS5	0.0586566	oligodendrocyte	2.41005	4148	34.4566	3
GS5E_GGCCATTCCCGT	-7.42733	-9.545	3	3519	14253	GS5E	GS5	0.0473618	oligodendrocyte	1.71031	3518	34.1657	3
GS5E_GGCCCATTTAAT	-6.68263	-9.65931	3	2195	5451	GS5E	GS5	0.0475142	oligodendrocyte	0.654145	2195	33.8714	3
GS5E_GGCCCTTATCAC	-6.87524	-9.90673	3	2485	7507	GS5E	GS5	0.0361093	oligodendrocyte	0.900635	2483	34.1836	3
GS5E_GGCCGAGCCACT	-7.22047	-10.0399	3	2623	7867	GS5E	GS5	0.0526316	oligodendrocyte	0.943956	2622	34.4788	3
GS5E_GGCCGCGCCAAG	5.12326	-2.24415	4	1568	4047	GS5E	GS5	0.0795651	neuron	0.485659	1568	17.563	4
GS5E_GGCCGCTAGTCT	-7.21484	-9.59055	3	3010	10377	GS5E	GS5	0.0567601	oligodendrocyte	1.24529	3010	34.0927	3
GS5E_GGCCGTCAGTAT	-6.6503	-10.0509	3	2304	6888	GS5E	GS5	0.0444251	oligodendrocyte	0.826592	2304	34.1881	3
GS5E_GGCCTCATTCAT	-5.89751	-8.46711	3	2191	6680	GS5E	GS5	0.0652792	oligodendrocyte	0.801511	2190	32.4458	3
GS5E_GGCGACAGGGCC	-7.29528	-10.0282	3	3405	14813	GS5E	GS5	0.0305812	oligodendrocyte	1.77763	3405	34.5083	3
GS5E_GGCGCCTTTCTG	-5.25543	-7.39306	3	2486	7128	GS5E	GS5	0.0347973	oligodendrocyte	0.855273	2485	31.195	3
GS5E_GGCGGTCAAGTG	-6.24389	-10.3998	3	1708	5820	GS5E	GS5	0.0986254	oligodendrocyte	0.698427	1708	34.2716	3
GS5E_GGCGTCGAACAG	-6.39165	-9.92038	3	2570	9560	GS5E	GS5	0.0513598	oligodendrocyte	1.14724	2570	33.9408	3
GS5E_GGCTAAGGATGT	-7.60058	-10.0453	3	4732	29291	GS5E	GS5	0.063537	oligodendrocyte	3.51494	4731	34.6833	3
GS5E_GGCTAATATCTC	-7.09965	-9.85629	3	3602	15184	GS5E	GS5	0.0636238	oligodendrocyte	1.82203	3601	34.2587	3
GS5E_GGGAAGCTTTGT	-4.88777	-6.414	3	2886	8961	GS5E	GS5	0.0954135	oligodendrocyte	1.07536	2886	30.1674	3
GS5E_GGGAGTACCTAT	-6.86117	-10.1915	3	2205	6208	GS5E	GS5	0.0473582	oligodendrocyte	0.744989	2205	34.4189	3
GS5E_GGGCGCTTTCGA	-7.33415	-9.74691	3	3679	15515	GS5E	GS5	0.0370609	oligodendrocyte	1.86187	3679	34.2889	3
GS5E_GGGCGTCCATCC	0.0368752	-2.14857	4	2408	6515	GS5E	GS5	0.0523408	oligodendrocyte	0.78183	2408	22.5317	4
GS5E_GGGCTCCCGCGT	-7.38802	-9.98092	3	3629	15202	GS5E	GS5	0.0807788	oligodendrocyte	1.82431	3629	34.5167	3
GS5E_GGGCTGTGTGGC	-7.43714	-9.67992	3	3186	11416	GS5E	GS5	0.0423966	oligodendrocyte	1.36997	3186	34.2859	3
GS5E_GGGGGAAACAGA	-7.01582	-9.35591	3	3525	13373	GS5E	GS5	0.0691048	oligodendrocyte	1.60458	3524	33.7882	3
GS5E_GGGGTACAAAGA	-6.65759	-9.61128	3	1909	4381	GS5E	GS5	0.0582192	oligodendrocyte	0.52562	1908	33.8174	3
GS5E_GGGGTACAAAGC	-6.6249	-9.77792	3	1794	4065	GS5E	GS5	0.0716043	oligodendrocyte	0.487699	1793	33.9421	3
GS5E_GGGGTACAAAGG	-6.97305	-9.70512	3	2267	6031	GS5E	GS5	0.0626762	oligodendrocyte	0.723748	2267	34.0632	3
GS5E_GGGGTGTGTGAT	3.7582	-1.89724	4	1751	4064	GS5E	GS5	0.0602854	oligodendrocyte	0.487699	1751	18.8548	4
GS5E_GGGTTCATCCGG	-7.46893	-9.82104	3	4372	20880	GS5E	GS5	0.0637034	oligodendrocyte	2.50546	4370	34.423	3
GS5E_GGTAAATACCGG	-6.94341	-9.82243	3	2865	10135	GS5E	GS5	0.0762854	oligodendrocyte	1.21601	2863	34.1476	3
GS5E_GGTCAACTACCA	-4.92804	-6.79634	3	3265	11129	GS5E	GS5	0.0651568	oligodendrocyte	1.33529	3263	30.5179	3
GS5E_GGTCGAGGCGTA	3.30652	-1.38434	4	1961	4656	GS5E	GS5	0.0631443	oligodendrocyte	0.558741	1961	19.2644	4
GS5E_GGTGAGCTGTAA	-6.95853	-9.95847	3	2867	10349	GS5E	GS5	0.0280247	oligodendrocyte	1.24181	2866	34.2715	3
GS5E_GGTGCATTAAGT	-6.1001	-9.51451	3	2161	6082	GS5E	GS5	0.0751398	oligodendrocyte	0.729868	2161	33.4421	3
GS5E_GGTGCGCCTAAG	3.82233	-2.33064	4	2325	7825	GS5E	GS5	0.0808946	oligodendrocyte	0.939036	2325	18.8227	4
GS5E_GGTTACCACGGT	-7.2134	-9.98779	3	2973	10268	GS5E	GS5	0.0416829	oligodendrocyte	1.23221	2973	34.4307	3
GS5E_GGTTACCGGGAC	-6.72163	-10.0445	3	2440	7747	GS5E	GS5	0.0393701	oligodendrocyte	0.929676	2440	34.2201	3
GS5E_GGTTATGGTTGT	-7.51387	-9.50928	3	4327	19294	GS5E	GS5	0.0839208	oligodendrocyte	2.31513	4325	34.1809	3
GS5E_GTAACGAGTCAT	-7.10645	-10.0948	3	2826	10071	GS5E	GS5	0.037037	oligodendrocyte	1.20857	2826	34.4656	3
GS5E_GTACATGGTAGG	-3.48009	-3.88406	3	2861	7930	GS5E	GS5	0.0548619	oligodendrocyte	0.951517	2860	27.2807	3
GS5E_GTAGCTGTCCGC	-5.95822	-10.3678	3	1835	5376	GS5E	GS5	0.0509767	oligodendrocyte	0.645025	1834	34.094	3
GS5E_GTATCGCGGCAA	5.785	-1.60481	4	1585	3012	GS5E	GS5	0.0415835	oligodendrocyte	0.360734	1579	16.8408	4
GS5E_GTCACATCCGGG	-6.9715	-9.85571	3	2607	7928	GS5E	GS5	0.0575177	oligodendrocyte	0.951397	2607	34.1907	3
GS5E_GTCACGACAGAG	20.1721	2.01156	4	1968	4724	GS5E	GS5	0.0508475	astrocyte	0.566422	1964	2.01288	4
GS5E_GTCACGCGGGGG	-7.26643	-9.95856	3	4560	25624	GS5E	GS5	0.0694298	oligodendrocyte	3.07488	4559	34.4337	3
GS5E_GTCATCGCAAAC	-6.92305	-9.95589	3	3198	12190	GS5E	GS5	0.0727705	oligodendrocyte	1.46274	3197	34.2506	3
GS5E_GTCCAAGGCGAT	-7.02548	-9.53395	3	2916	9200	GS5E	GS5	0.068167	oligodendrocyte	1.1038	2914	33.9449	3
GS5E_GTCCCCAAGTCA	-7.53254	-9.73313	3	4062	18744	GS5E	GS5	0.03911	oligodendrocyte	2.24913	4060	34.3816	3
GS5E_GTCCGATTAGCA	-6.70479	-10.1451	3	1938	5360	GS5E	GS5	0.0600858	oligodendrocyte	0.643105	1937	34.297	3
GS5E_GTCCGTCTAACA	0.447047	-2.61798	4	1698	3804	GS5E	GS5	0.0573382	oligodendrocyte	0.456258	1696	22.1364	4
GS5E_GTCCGTCTAACC	-6.33469	-10.0169	3	1807	4236	GS5E	GS5	0.0545326	oligodendrocyte	0.50834	1807	33.993	3
GS5E_GTCCGTCTAACT	-6.38895	-9.92009	3	1778	4145	GS5E	GS5	0.0535585	oligodendrocyte	0.497419	1778	33.9391	3
GS5E_GTCCGTGTTCCA	20.1331	0.998627	4	1103	2287	GS5E	GS5	0.0836252	astrocyte	0.274091	1100	2.35672	4
GS5E_GTCCTACATATC	3.37553	-2.3068	4	1816	4493	GS5E	GS5	0.0271594	oligodendrocyte	0.539061	1815	19.2507	4
GS5E_GTCCTAGCCATC	3.34772	-1.85232	4	1821	4498	GS5E	GS5	0.0211252	oligodendrocyte	0.539661	1820	19.2513	4
GS5E_GTCCTCGCAGGA	-6.78924	-10.376	3	2337	8228	GS5E	GS5	0.0895722	oligodendrocyte	0.987398	2337	34.5384	3
GS5E_GTCCTCGTCGCA	-7.52298	-9.57313	3	3983	16814	GS5E	GS5	0.0278339	oligodendrocyte	2.01776	3983	34.2401	3
GS5E_GTCGAACCCGAT	-6.90965	-10.0185	3	2256	6292	GS5E	GS5	0.0567477	oligodendrocyte	0.754949	2255	34.2969	3
GS5E_GTCTATCCTTCC	-6.95642	-9.81471	3	2738	8939	GS5E	GS5	0.0637727	oligodendrocyte	1.0726	2737	34.1478	3
GS5E_GTCTGAATCACT	-7.09058	-9.86368	3	4361	25586	GS5E	GS5	0.0840369	oligodendrocyte	3.0702	4359	34.2602	3
GS5E_GTCTTAGAGCCC	-6.32295	-9.99426	3	1786	4799	GS5E	GS5	0.0322984	oligodendrocyte	0.575902	1786	33.9676	3
GS5E_GTGAAGGAACCC	-7.26979	-9.9907	3	2998	10826	GS5E	GS5	0.0483096	oligodendrocyte	1.29917	2998	34.4628	3
GS5E_GTGAGACGGCCC	3.8726	-2.86144	4	1398	3549	GS5E	GS5	0.0622711	oligodendrocyte	0.425896	1398	18.8116	4
GS5E_GTGAGCCTCATT	-6.63054	-8.99354	3	3777	14953	GS5E	GS5	0.053311	oligodendrocyte	1.79407	3774	33.2768	3
GS5E_GTGATCGAGGGC	-6.40894	-9.88431	3	1720	4512	GS5E	GS5	0.0600754	oligodendrocyte	0.541341	1719	33.9191	3
GS5E_GTGCCCACAATC	-6.42039	-10.2369	3	1646	4448	GS5E	GS5	0.0971223	oligodendrocyte	0.533781	1646	34.2256	3
GS5E_GTGCCCACAATG	-6.3132	-10.1179	3	1844	5037	GS5E	GS5	0.0968831	oligodendrocyte	0.604463	1844	34.0678	3
GS5E_GTGCCGATACGG	-7.28011	-9.8243	3	3213	12088	GS5E	GS5	0.0299495	oligodendrocyte	1.4505	3212	34.3264	3
GS5E_GTGGAGCCACTG	-6.6102	-9.98301	3	2577	8216	GS5E	GS5	0.0828871	oligodendrocyte	0.985958	2577	34.1091	3
GS5E_GTGGATTAGCAC	-7.50307	-9.67511	3	4881	24463	GS5E	GS5	0.0352778	oligodendrocyte	2.93567	4881	34.3166	3
GS5E_GTGGCTGTTGCT	-6.99094	-9.91537	3	2765	8977	GS5E	GS5	0.070967	oligodendrocyte	1.07716	2764	34.2518	3
GS5E_GTGGGGATGATC	-7.41501	-9.73094	3	3631	13637	GS5E	GS5	0.0456879	oligodendrocyte	1.63638	3630	34.3178	3
GS5E_GTGGTGATGTGA	-7.61648	-9.86124	3	4227	21217	GS5E	GS5	0.0836672	oligodendrocyte	2.5459	4225	34.5349	3
GS5E_GTGTAGCTAGTC	-7.26187	-9.23504	3	3417	12341	GS5E	GS5	0.0331496	oligodendrocyte	1.48062	3414	33.8146	3
GS5E_GTGTCGCGAGGT	-7.22652	-9.48289	3	3181	10331	GS5E	GS5	0.0707648	oligodendrocyte	1.23965	3180	34.0072	3
GS5E_GTGTGCTAAGAA	-6.71497	-9.86826	3	2681	8896	GS5E	GS5	0.066884	oligodendrocyte	1.06756	2681	34.0664	3
GS5E_GTTAACTCTACC	-7.29388	-9.62296	3	3358	12268	GS5E	GS5	0.056896	oligodendrocyte	1.47222	3358	34.162	3
GS5E_GTTACGTGCACA	-7.29158	-9.86103	3	3369	13064	GS5E	GS5	0.042177	oligodendrocyte	1.56774	3369	34.3638	3
GS5E_GTTAGCGCAGGA	-7.22034	-10.2512	3	2917	12433	GS5E	GS5	0.0775356	oligodendrocyte	1.49202	2917	34.6588	3
GS5E_GTTAGGGTCCGG	-6.86913	-9.89546	3	2119	6145	GS5E	GS5	0.0431315	oligodendrocyte	0.737308	2118	34.1707	3
GS5E_GTTAGTCAATGC	-7.45773	-9.76878	3	2865	9624	GS5E	GS5	0.0370948	oligodendrocyte	1.15492	2865	34.3726	3
GS5E_GTTCAGGAGCAT	15.9843	0.342714	4	1693	3200	GS5E	GS5	0.0206314	astrocyte	0.383895	1692	6.49586	4
GS5E_GTTCGCGTGTCA	-5.02666	-7.49326	3	1702	4251	GS5E	GS5	0.0639849	oligodendrocyte	0.51014	1702	31.1622	3
GS5E_GTTGCTAGCTCC	20.0386	1.22608	4	1134	2635	GS5E	GS5	0.0675778	astrocyte	0.316092	1133	2.37791	4
GS5E_GTTTCGGTGCCA	-6.6601	-9.69704	3	2049	5103	GS5E	GS5	0.0384163	oligodendrocyte	0.612264	2048	33.8917	3
GS5E_GTTTCGGTGCCC	-6.73846	-9.57643	3	2277	5996	GS5E	GS5	0.0321989	oligodendrocyte	0.719308	2275	33.8302	3
GS5E_GTTTCGGTGCCG	-6.59295	-9.78179	3	1929	4605	GS5E	GS5	0.0403997	oligodendrocyte	0.552501	1928	33.9286	3
GS5E_GTTTCGGTGCCT	-6.84402	-9.45586	3	2275	5819	GS5E	GS5	0.0381509	oligodendrocyte	0.698307	2275	33.783	3
GS5E_TAAAAGATATAC	-7.53671	-9.09861	3	4119	16830	GS5E	GS5	0.0329174	oligodendrocyte	2.01968	4119	33.843	3
GS5E_TAAACCGGCCCG	-7.13967	-9.97406	3	2840	9391	GS5E	GS5	0.0478117	oligodendrocyte	1.12696	2840	34.3802	3
GS5E_TAAAGCCTACGA	-7.46369	-9.9712	3	4485	26453	GS5E	GS5	0.0475614	oligodendrocyte	3.17412	4482	34.5483	3
GS5E_TAACAATGGAGA	-6.5438	-10.1386	3	1742	4825	GS5E	GS5	0.0961658	oligodendrocyte	0.579022	1742	34.2068	3
GS5E_TAACATAGCTTG	-7.05397	-10.0661	3	2538	8241	GS5E	GS5	0.0246329	oligodendrocyte	0.988958	2538	34.4135	3
GS5E_TAACGACTCAAT	-7.09904	-9.5948	3	2775	8583	GS5E	GS5	0.0561641	oligodendrocyte	1.02988	2774	34.0355	3
GS5E_TAACGGATGTAG	-7.57671	-9.83099	3	3961	16976	GS5E	GS5	0.0480118	oligodendrocyte	2.03708	3960	34.4882	3
GS5E_TAACTGGAGGGC	-7.39373	-9.57131	3	3355	12096	GS5E	GS5	0.0875496	oligodendrocyte	1.45158	3355	34.1705	3
GS5E_TAACTTGCCCGC	-7.31649	-9.48556	3	4233	18512	GS5E	GS5	0.0407888	oligodendrocyte	2.22129	4231	34.0568	3
GS5E_TAAGCGGAGAAT	-6.88763	-10.1587	3	2122	5972	GS5E	GS5	0.0210985	oligodendrocyte	0.716668	2122	34.4049	3
GS5E_TAAGGATCGACA	-7.21747	-9.68114	3	3729	17457	GS5E	GS5	0.0663917	oligodendrocyte	2.09492	3729	34.1714	3
GS5E_TAAGGCTCAGAT	-7.2263	-9.33889	3	4524	19729	GS5E	GS5	0.0767944	oligodendrocyte	2.36745	4523	33.8844	3
GS5E_TAAGTGTATCTT	-7.02496	-9.94401	3	1995	5650	GS5E	GS5	0.0538148	oligodendrocyte	0.677906	1994	34.2942	3
GS5E_TAATCCGCCTGT	-6.34198	-9.98884	3	2463	8087	GS5E	GS5	0.0890318	oligodendrocyte	0.970477	2463	33.973	3
GS5E_TAATGATCCGGA	-7.66466	-9.89241	3	4073	19881	GS5E	GS5	0.0621227	oligodendrocyte	2.38569	4072	34.5868	3
GS5E_TAATGTGCCACC	-6.36191	-10.0827	3	2068	6508	GS5E	GS5	0.0918869	oligodendrocyte	0.78099	2068	34.0634	3
GS5E_TACAGACTTACA	-7.59947	-9.70278	3	3839	17229	GS5E	GS5	0.0461458	oligodendrocyte	2.06744	3838	34.3909	3
GS5E_TACAGCTTCCCC	-7.20527	-9.73205	3	2656	8053	GS5E	GS5	0.042717	oligodendrocyte	0.966397	2656	34.2083	3
GS5E_TACAGGATATTC	-6.99142	-9.95587	3	2487	7562	GS5E	GS5	0.0884687	oligodendrocyte	0.907475	2487	34.2866	3
GS5E_TACATGGGGGGA	-6.77424	-9.86415	3	1981	5149	GS5E	GS5	0.0677802	oligodendrocyte	0.617904	1981	34.0941	3
GS5E_TACCGCGGCGAC	-7.63034	-10.03	3	3680	15594	GS5E	GS5	0.0434783	oligodendrocyte	1.87135	3680	34.686	3
GS5E_TACCGGTCTCCC	-6.31808	-8.7101	3	2743	8421	GS5E	GS5	0.0496496	oligodendrocyte	1.01032	2741	32.8721	3
GS5E_TACGAAGTAGAT	15.6241	0.276408	4	1686	3442	GS5E	GS5	0.0450712	oligodendrocyte	0.412696	1683	6.85891	4
GS5E_TACGATTCTGTG	-7.31852	-9.48822	3	4019	17169	GS5E	GS5	0.092434	oligodendrocyte	2.06036	4019	34.0601	3
GS5E_TACGCAGAGAAC	-6.36341	-9.81659	3	2204	6107	GS5E	GS5	0.0673108	oligodendrocyte	0.732748	2203	33.8375	3
GS5E_TACGCCAAGAGT	-6.84721	-10.0605	3	2210	6091	GS5E	GS5	0.0272533	oligodendrocyte	0.730948	2210	34.2999	3
GS5E_TACGCCAGCCCT	-7.15958	-10.0163	3	3512	14936	GS5E	GS5	0.0442555	oligodendrocyte	1.79239	3512	34.4267	3
GS5E_TACTCACTTCGA	-7.73097	-9.5905	3	4095	19199	GS5E	GS5	0.0621972	oligodendrocyte	2.30373	4093	34.3644	3
GS5E_TACTCATCGTGG	-6.28211	-9.9068	3	2212	7994	GS5E	GS5	0.0541792	oligodendrocyte	0.959077	2210	33.8716	3
GS5E_TACTCCGGGCTT	-7.01929	-10.0661	3	2479	7955	GS5E	GS5	0.0428661	oligodendrocyte	0.954637	2479	34.3953	3
GS5E_TACTGGCTGCGT	-6.71521	-10.1007	3	2031	5345	GS5E	GS5	0.0514692	oligodendrocyte	0.641185	2029	34.2647	3
GS5E_TAGCAAAGCCGC	-7.16994	-9.36908	3	4473	19967	GS5E	GS5	0.0203335	oligodendrocyte	2.39613	4473	33.8805	3
GS5E_TAGCAGCAGAAG	-7.06054	-9.54145	3	2868	9212	GS5E	GS5	0.0308294	oligodendrocyte	1.10548	2868	33.9698	3
GS5E_TAGCAGCTCCAG	-5.35949	-8.51129	3	1814	4617	GS5E	GS5	0.0632719	oligodendrocyte	0.553821	1812	32.2046	3
GS5E_TAGCCTTCTCCG	-7.39778	-9.47308	3	4748	23371	GS5E	GS5	0.0641476	oligodendrocyte	2.80427	4745	34.0889	3
GS5E_TAGCGGGATTTA	-6.39159	-10.1596	3	1915	5254	GS5E	GS5	0.09842	oligodendrocyte	0.630384	1914	34.1446	3
GS5E_TAGCTCTTGGGA	-4.80604	-6.4709	3	2150	5818	GS5E	GS5	0.0481265	oligodendrocyte	0.698187	2150	30.1754	3
GS5E_TAGGCGGCTGGT	-7.62594	-9.53294	3	3989	16014	GS5E	GS5	0.0307894	oligodendrocyte	1.92151	3987	34.26	3
GS5E_TAGGGCACTACT	-7.04092	-9.82984	3	3214	11472	GS5E	GS5	0.0665098	oligodendrocyte	1.37669	3214	34.2052	3
GS5E_TAGTAACTTCTC	-7.5027	-10.1591	3	3812	19516	GS5E	GS5	0.0683064	oligodendrocyte	2.34189	3811	34.7287	3
GS5E_TAGTCCGTTATG	-6.9721	-9.98346	3	2617	9250	GS5E	GS5	0.0678919	oligodendrocyte	1.11004	2617	34.3	3
GS5E_TATAAATCATAT	-4.16842	1.12016	2	3399	10291	GS5E	GS5	0.0658828	oligodendrocyte	1.23497	3399	27.5441	2
GS5E_TATACGATCAGC	-7.54851	-9.63722	3	3534	13766	GS5E	GS5	0.0671945	oligodendrocyte	1.65198	3534	34.3082	3
GS5E_TATACTGTAACT	-6.93176	-10.1478	3	2797	10625	GS5E	GS5	0.0310617	oligodendrocyte	1.27493	2796	34.4188	3
GS5E_TATATCCTCCTG	-6.82666	-9.91559	3	3179	12441	GS5E	GS5	0.0627763	oligodendrocyte	1.49298	3179	34.1655	3
GS5E_TATATGCGGAGA	-7.45133	-9.54596	3	2968	10106	GS5E	GS5	0.0512618	oligodendrocyte	1.21265	2967	34.1792	3
GS5E_TATCATTCGTGC	-7.30419	-10.0895	3	3350	14380	GS5E	GS5	0.0944367	oligodendrocyte	1.72567	3350	34.5652	3
GS5E_TATCCGGCACAG	-6.89508	-9.638	3	2787	8364	GS5E	GS5	0.0581062	oligodendrocyte	1.00372	2787	33.965	3
GS5E_TATCCTGAAGTC	-7.18632	-9.85926	3	3029	10512	GS5E	GS5	0.0583143	oligodendrocyte	1.26149	3029	34.3068	3
GS5E_TATCTTAAATCG	-7.5023	-10.0513	3	3309	14496	GS5E	GS5	0.0520143	oligodendrocyte	1.73959	3309	34.6368	3
GS5E_TATCTTGGGGAC	-7.0492	-9.70719	3	2819	8771	GS5E	GS5	0.0557583	oligodendrocyte	1.05244	2818	34.105	3
GS5E_TATGCGAACCGG	-7.02099	-9.86904	3	2906	10362	GS5E	GS5	0.0545314	oligodendrocyte	1.24337	2905	34.2281	3
GS5E_TATGGTCCGTCA	-7.33322	-9.66118	3	3718	15403	GS5E	GS5	0.0439553	oligodendrocyte	1.84831	3717	34.2153	3
GS5E_TATGTTCGGTTA	-7.61998	-9.81087	3	3399	13741	GS5E	GS5	0.0565461	oligodendrocyte	1.64898	3399	34.4939	3
GS5E_TATGTTCTCCGC	-7.4523	-9.86082	3	3647	15504	GS5E	GS5	0.0561254	oligodendrocyte	1.86019	3644	34.4482	3
GS5E_TATTCCATGCTA	-7.70624	-9.73484	3	4887	23976	GS5E	GS5	0.042096	oligodendrocyte	2.87639	4880	34.4744	3
GS5E_TATTGGCGTCAG	-7.40035	-10.0254	3	3582	16814	GS5E	GS5	0.0500773	oligodendrocyte	2.01776	3582	34.5611	3
GS5E_TCAACATCGTCC	-4.64067	-5.79883	3	2525	6810	GS5E	GS5	0.0524229	oligodendrocyte	0.817231	2525	29.5116	3
GS5E_TCAACTCAAGTC	-6.41641	-10.0664	3	1774	4634	GS5E	GS5	0.0500755	oligodendrocyte	0.555981	1773	34.0782	3
GS5E_TCAAGAACAACG	-6.45088	-9.99767	3	2085	5429	GS5E	GS5	0.0755204	oligodendrocyte	0.651505	2085	34.0378	3
GS5E_TCACGAAAGCTT	-7.17654	-10.0915	3	3105	11913	GS5E	GS5	0.0488583	oligodendrocyte	1.42949	3104	34.4997	3
GS5E_TCACGCTAATTA	-7.39567	-9.70943	3	4013	18371	GS5E	GS5	0.050841	oligodendrocyte	2.2046	4013	34.2893	3
GS5E_TCACGTCCACAT	-7.37813	-9.84521	3	3774	15938	GS5E	GS5	0.0509506	oligodendrocyte	1.91251	3773	34.3958	3
GS5E_TCAGAGTACGCC	-6.44365	-10.0712	3	1764	4968	GS5E	GS5	0.0328166	oligodendrocyte	0.596063	1763	34.0966	3
GS5E_TCATCAACGCTT	-5.61861	-7.85653	3	4165	17053	GS5E	GS5	0.0536176	astrocyte	2.04344	4140	31.7796	3
GS5E_TCATCACTTTAA	-4.90998	-7.18121	3	1867	4480	GS5E	GS5	0.0955357	oligodendrocyte	0.537621	1867	30.8359	3
GS5E_TCATCTCTGTGT	-7.14286	-9.77369	3	3190	11486	GS5E	GS5	0.0743514	oligodendrocyte	1.37837	3190	34.211	3
GS5E_TCATTTGACGAG	20.4837	1.4182	4	1067	2136	GS5E	GS5	0.0562324	astrocyte	0.25609	1065	1.89544	4
GS5E_TCCACAGCGGTA	-7.07161	-9.83224	3	3380	13086	GS5E	GS5	0.0398961	oligodendrocyte	1.57014	3378	34.2234	3
GS5E_TCCACCCTGGTA	-6.56351	-9.59794	3	2518	7653	GS5E	GS5	0.0298039	oligodendrocyte	0.918035	2515	33.7565	3
GS5E_TCCATTTATCGT	-7.24437	-9.40768	3	4006	14588	GS5E	GS5	0.0579362	oligodendrocyte	1.75027	4003	33.9525	3
GS5E_TCCCAAAAATGT	-6.30922	-10.0282	3	1766	4850	GS5E	GS5	0.0332027	oligodendrocyte	0.581902	1765	33.9893	3
GS5E_TCCCCACGTAAA	-6.66497	-10.0423	3	2418	8229	GS5E	GS5	0.0763247	oligodendrocyte	0.987398	2417	34.1885	3
GS5E_TCCCCACGTAAC	-6.79828	-10.2229	3	2703	10448	GS5E	GS5	0.0717841	oligodendrocyte	1.25381	2703	34.4127	3
GS5E_TCCCCACGTAAG	-6.76891	-10.1801	3	2713	10650	GS5E	GS5	0.0742723	oligodendrocyte	1.27805	2713	34.3607	3
GS5E_TCCCCACGTAAT	-6.54434	-10.2995	3	2038	6571	GS5E	GS5	0.0684932	oligodendrocyte	0.78843	2037	34.3442	3
GS5E_TCCCCTGCCAAG	-6.94172	-9.69106	3	2464	6893	GS5E	GS5	0.0803831	oligodendrocyte	0.827072	2463	34.0347	3
GS5E_TCCCGGTTGCAT	4.24025	-2.26047	4	1920	5236	GS5E	GS5	0.069532	oligodendrocyte	0.628224	1919	18.4152	4
GS5E_TCCCTCAAAATT	-7.14044	-8.49098	3	4343	18961	GS5E	GS5	0.0500053	oligodendrocyte	2.27505	4340	33.1136	3
GS5E_TCCCTGTGCAAA	-7.35465	-10.0048	3	4098	21073	GS5E	GS5	0.0543349	oligodendrocyte	2.52886	4098	34.5195	3
GS5E_TCCGACCCCCGA	-7.01622	-9.76021	3	2476	7526	GS5E	GS5	0.0321552	oligodendrocyte	0.903155	2476	34.1328	3
GS5E_TCCGAGAGAGCC	13.8752	-0.580517	4	1588	4086	GS5E	GS5	0.0817625	oligodendrocyte	0.490219	1587	8.71185	4
GS5E_TCCGGATGAGTC	-7.30107	-10.1003	3	2500	7678	GS5E	GS5	0.0539273	oligodendrocyte	0.921275	2499	34.5727	3
GS5E_TCCTGGTGCTGC	-3.49665	-0.394221	2	3714	13548	GS5E	GS5	0.0924122	oligodendrocyte	1.62582	3714	25.9442	2
GS5E_TCGAAACACAAA	-7.52236	-9.43759	3	4175	17310	GS5E	GS5	0.0519931	oligodendrocyte	2.07728	4175	34.1242	3
GS5E_TCGACCGGTGCT	-3.06526	-0.950954	2	3044	8818	GS5E	GS5	0.0417328	oligodendrocyte	1.0582	3044	25.243	2
GS5E_TCGAGATCATGA	-7.46489	-9.66289	3	3407	12921	GS5E	GS5	0.0318885	oligodendrocyte	1.55046	3406	34.286	3
GS5E_TCGATGCCGAAG	-6.46527	-10.0341	3	1796	4483	GS5E	GS5	0.0370288	oligodendrocyte	0.537981	1796	34.0763	3
GS5E_TCGCCGGAGCCC	-7.21776	-9.84415	3	2720	9207	GS5E	GS5	0.0102096	oligodendrocyte	1.10488	2720	34.3105	3
GS5E_TCGCGATTATTA	-6.80117	-10.2035	3	1974	5219	GS5E	GS5	0.0383215	oligodendrocyte	0.626304	1974	34.3977	3
GS5E_TCGCGTCCATAG	-7.06878	-10.1309	3	2946	11483	GS5E	GS5	0.0593051	oligodendrocyte	1.37801	2946	34.4766	3
GS5E_TCGGGATCTTTC	-7.08137	-9.72662	3	3623	13387	GS5E	GS5	0.0615614	oligodendrocyte	1.60626	3621	34.1385	3
GS5E_TCGTAACCGCTT	-7.22411	-10.1725	3	3449	14767	GS5E	GS5	0.0320986	oligodendrocyte	1.77211	3449	34.5937	3
GS5E_TCGTACGCCGCA	20.0543	1.97315	4	1253	2331	GS5E	GS5	0.0810811	astrocyte	0.279731	1253	2.13684	4
GS5E_TCGTGTGGGTGC	-6.81156	-9.64612	3	2611	8563	GS5E	GS5	0.0658725	oligodendrocyte	1.02748	2610	33.928	3
GS5E_TCTATCGAGCAG	-7.03539	-9.8745	3	2418	6727	GS5E	GS5	0.0839899	oligodendrocyte	0.807271	2418	34.2404	3
GS5E_TCTATTCTCTGC	-7.20348	-9.90961	3	3240	12273	GS5E	GS5	0.0510878	oligodendrocyte	1.47282	3240	34.3588	3
GS5E_TCTCACATGTAG	-6.11591	-8.37874	3	3215	11519	GS5E	GS5	0.0519142	oligodendrocyte	1.38233	3215	32.4839	3
GS5E_TCTCAGGCGCAT	-7.26765	-9.93217	3	2828	8746	GS5E	GS5	0.0314429	oligodendrocyte	1.04956	2828	34.4118	3
GS5E_TCTCCCTCCGGG	-7.35231	-10.0656	3	3156	12216	GS5E	GS5	0.056074	oligodendrocyte	1.46598	3156	34.5701	3
GS5E_TCTCCGAGGAAG	-7.12277	-9.5989	3	3180	10653	GS5E	GS5	0.0499437	oligodendrocyte	1.27829	3179	34.0514	3
GS5E_TCTCCGTATCTC	-6.84311	-9.70691	3	2140	5095	GS5E	GS5	0.0537782	oligodendrocyte	0.611424	2140	33.9964	3
GS5E_TCTCCTATGTGA	-7.59277	-9.95125	3	3249	11837	GS5E	GS5	0.032021	oligodendrocyte	1.42037	3248	34.5992	3
GS5E_TCTCGGTTGAAG	-7.06058	-9.78821	3	3418	13416	GS5E	GS5	0.0264649	oligodendrocyte	1.60974	3416	34.1801	3
GS5E_TCTGCACGATTT	-7.00489	-9.62722	3	3536	12979	GS5E	GS5	0.0508553	oligodendrocyte	1.55742	3535	34.0136	3
GS5E_TCTGCGGAGGAT	-7.47334	-9.45284	3	4723	24772	GS5E	GS5	0.0510698	oligodendrocyte	2.97251	4721	34.1114	3
GS5E_TCTGGAATGCAA	-6.38549	-9.81373	3	1723	4260	GS5E	GS5	0.0507042	oligodendrocyte	0.51122	1723	33.8467	3
GS5E_TCTGGAATGCAC	-6.43917	-9.9834	3	1809	4647	GS5E	GS5	0.0473526	oligodendrocyte	0.557541	1808	34.0194	3
GS5E_TCTTGACCGGTC	-7.35277	-9.80595	3	3239	12023	GS5E	GS5	0.0539799	oligodendrocyte	1.44282	3239	34.349	3
GS5E_TCTTGTTTAAGG	-7.14925	-9.91621	3	3107	13101	GS5E	GS5	0.0765707	oligodendrocyte	1.57194	3105	34.3359	3
GS5E_TCTTTTCTGTGC	-7.14374	-9.5376	3	2682	8195	GS5E	GS5	0.0734684	oligodendrocyte	0.983318	2681	34.0102	3
GS5E_TGAACGAGTTCA	-7.19491	-9.89798	3	2856	9849	GS5E	GS5	0.0651843	oligodendrocyte	1.18193	2856	34.3444	3
GS5E_TGACCTAGAGGT	-6.85979	-9.98377	3	2181	6434	GS5E	GS5	0.0980727	oligodendrocyte	0.77211	2181	34.2411	3
GS5E_TGACGGCGGTTT	7.01152	-1.08459	4	2025	5191	GS5E	GS5	0.0994411	oligodendrocyte	0.622704	2023	15.5696	4
GS5E_TGAGTTATGTTT	-4.2923	-5.81368	3	2574	8327	GS5E	GS5	0.0858859	oligodendrocyte	0.999038	2572	29.3487	3
GS5E_TGATCATGCGGT	-4.1234	-5.51007	3	3089	9710	GS5E	GS5	0.0895046	oligodendrocyte	1.16512	3088	29.001	3
GS5E_TGATCGCCGCGC	-6.99722	-9.78141	3	3531	14122	GS5E	GS5	0.0557326	oligodendrocyte	1.69459	3530	34.1409	3
GS5E_TGATGATGCAGT	-7.27748	-9.80921	3	4369	21199	GS5E	GS5	0.0463273	oligodendrocyte	2.54374	4367	34.3122	3
GS5E_TGATTACTCAAG	-7.3254	-9.98758	3	3144	11795	GS5E	GS5	0.0603646	oligodendrocyte	1.41545	3144	34.4895	3
GS5E_TGCAAGGAGCCG	5.21057	-2.11184	4	1950	5999	GS5E	GS5	0.0731789	oligodendrocyte	0.719908	1950	17.4617	4
GS5E_TGCCACAGTCTC	3.8624	-2.46262	4	1650	4422	GS5E	GS5	0.0673903	oligodendrocyte	0.53066	1650	18.7924	4
GS5E_TGCCACTCAGAA	-7.34125	-9.77033	3	3010	10778	GS5E	GS5	0.0596586	oligodendrocyte	1.29341	3010	34.3126	3
GS5E_TGCCAGCGCGGC	-6.65585	-10.0234	3	1807	4921	GS5E	GS5	0.0312945	oligodendrocyte	0.590543	1807	34.1675	3
GS5E_TGCCATTGAGCT	-7.84889	-9.36747	3	4631	23212	GS5E	GS5	0.0567428	oligodendrocyte	2.78531	4629	34.2363	3
GS5E_TGCCGTCTAAAT	-7.02153	-9.33889	3	4131	17045	GS5E	GS5	0.054043	oligodendrocyte	2.04512	4128	33.7767	3
GS5E_TGCGCTGAATGT	-7.30622	-9.28222	3	4319	17262	GS5E	GS5	0.0677868	oligodendrocyte	2.07128	4317	33.8781	3
GS5E_TGCTATGCGTCT	7.40026	-1.13173	4	1794	4379	GS5E	GS5	0.0630569	oligodendrocyte	0.52526	1792	15.1927	4
GS5E_TGCTATGTACCC	1.67651	-1.57256	4	3015	10112	GS5E	GS5	0.0858471	neuron	1.21337	3014	20.896	4
GS5E_TGCTCACCAGGC	-6.9741	-10.1414	3	2658	9493	GS5E	GS5	0.0387695	oligodendrocyte	1.13908	2657	34.4357	3
GS5E_TGGAAAGAGGCT	-6.41015	-9.85407	3	3034	12279	GS5E	GS5	0.0841411	oligodendrocyte	1.4733	3032	33.894	3
GS5E_TGGAATCCGTCA	-7.12764	-9.84399	3	3811	16814	GS5E	GS5	0.0378256	oligodendrocyte	2.01776	3811	34.2629	3
GS5E_TGGAATTAGACC	-6.78525	-10.2326	3	2156	6292	GS5E	GS5	0.0429116	oligodendrocyte	0.755069	2156	34.414	3
GS5E_TGGACACAGAGA	-5.9411	-8.13466	3	2373	6415	GS5E	GS5	0.0862042	oligodendrocyte	0.76983	2373	32.1845	3
GS5E_TGGACGTTGCGA	-6.3079	-9.76961	3	2052	5835	GS5E	GS5	0.0344473	oligodendrocyte	0.700227	2052	33.7683	3
GS5E_TGGAGGTAAGTG	-7.0619	-9.62163	3	2818	8815	GS5E	GS5	0.0471976	oligodendrocyte	1.05772	2817	34.0388	3
GS5E_TGGCATCCTAAA	-7.12794	-9.79728	3	3160	11262	GS5E	GS5	0.0607352	oligodendrocyte	1.35149	3160	34.2232	3
GS5E_TGGTCACGTAAG	-7.02994	-9.77953	3	3103	12465	GS5E	GS5	0.0662655	oligodendrocyte	1.49586	3103	34.1565	3
GS5E_TGGTCCACTTAG	-7.23992	-9.48101	3	2829	8917	GS5E	GS5	0.0585464	oligodendrocyte	1.06996	2828	34.0126	3
GS5E_TGGTCTTTCTCC	20.2455	1.67338	4	1266	2809	GS5E	GS5	0.0356379	astrocyte	0.336733	1264	2.0453	4
GS5E_TGGTTCATCGCT	-7.64652	-9.63362	3	3958	15088	GS5E	GS5	0.0527014	oligodendrocyte	1.81027	3955	34.3567	3
GS5E_TGTAAACGGTAG	-7.2811	-9.62646	3	3398	12836	GS5E	GS5	0.053058	oligodendrocyte	1.54026	3397	34.1582	3
GS5E_TGTAAGCCCACC	19.4166	1.87585	4	1769	4147	GS5E	GS5	0.0740473	neuron	0.497539	1768	2.77429	4
GS5E_TGTAATGATGTA	-6.98763	-10.0298	3	2446	7441	GS5E	GS5	0.0412579	oligodendrocyte	0.892954	2446	34.3477	3
GS5E_TGTAGCTTTACC	-6.73044	-10.1603	3	2096	6404	GS5E	GS5	0.0226421	oligodendrocyte	0.76851	2096	34.3235	3
GS5E_TGTATGGGCCTT	-7.05571	-9.71123	3	3032	11013	GS5E	GS5	0.0633003	oligodendrocyte	1.32137	3030	34.1119	3
GS5E_TGTCACGATAAA	-7.6364	-9.86489	3	3760	15605	GS5E	GS5	0.0484522	oligodendrocyte	1.87243	3758	34.5485	3
GS5E_TGTCAGGAGCGC	-7.15611	-9.89878	3	3351	13771	GS5E	GS5	0.0730574	oligodendrocyte	1.65246	3350	34.3246	3
GS5E_TGTCCCCCCTTC	-7.44689	-9.75895	3	3720	15445	GS5E	GS5	0.0391065	oligodendrocyte	1.85347	3720	34.3585	3
GS5E_TGTCGATATCAC	-7.09004	-10.1853	3	2527	8718	GS5E	GS5	0.0433586	oligodendrocyte	1.0462	2527	34.5342	3
GS5E_TGTCGATCAACA	-7.01572	-9.9205	3	3801	15986	GS5E	GS5	0.0808308	oligodendrocyte	1.91815	3799	34.2692	3
GS5E_TGTGATTGAAAT	-7.45829	-9.90629	3	3260	12673	GS5E	GS5	0.0583965	oligodendrocyte	1.5207	3259	34.4901	3
GS5E_TGTGCCCTCGAT	0.476534	-2.35072	4	2491	7947	GS5E	GS5	0.0488235	oligodendrocyte	0.953677	2491	22.1023	4
GS5E_TGTGCGCCACGT	-7.13481	-9.92569	3	3825	18433	GS5E	GS5	0.0739475	oligodendrocyte	2.21193	3824	34.3364	3
GS5E_TGTGTACCATTC	-6.92744	-10.1063	3	2303	6870	GS5E	GS5	0.0743814	oligodendrocyte	0.824432	2303	34.3812	3
GS5E_TGTGTCGAGCCG	4.9656	-2.22914	4	1525	3486	GS5E	GS5	0.0639702	oligodendrocyte	0.418336	1525	17.7181	4
GS5E_TGTTACGACCGA	-7.4949	-9.5443	3	4226	18219	GS5E	GS5	0.0390801	oligodendrocyte	2.18636	4226	34.2007	3
GS5E_TGTTCCGAACAC	-7.51614	-9.79491	3	3790	14726	GS5E	GS5	0.0460441	oligodendrocyte	1.76707	3789	34.4256	3
GS5E_TTAACCCAATCC	-7.3574	-10.181	3	3659	18455	GS5E	GS5	0.0513168	oligodendrocyte	2.21457	3658	34.6711	3
GS5E_TTAAGTAAGAAG	-6.68866	-10.1088	3	1987	5814	GS5E	GS5	0.0316477	oligodendrocyte	0.697707	1987	34.2576	3
GS5E_TTACCCGTTGTC	-6.56306	-9.78427	3	3080	13275	GS5E	GS5	0.0446772	oligodendrocyte	1.59282	3078	33.915	3
GS5E_TTAGACTCAAAG	-7.31179	-9.99279	3	2433	7727	GS5E	GS5	0.0254983	oligodendrocyte	0.927156	2432	34.4867	3
GS5E_TTAGTACGATGT	-3.42207	2.53677	5	2483	5350	GS5E	GS5	0.0293458	oligodendrocyte	0.642025	2483	29.0584	5
GS5E_TTAGTCTGGTCC	-6.46564	-9.01461	3	3164	10914	GS5E	GS5	0.0853033	oligodendrocyte	1.30973	3164	33.2089	3
GS5E_TTATTAACGGCT	-7.26249	-9.85171	3	3281	11471	GS5E	GS5	0.0424586	oligodendrocyte	1.37645	3280	34.3405	3
GS5E_TTATTGCATGCT	-6.91742	-10.0176	3	2072	5222	GS5E	GS5	0.0461597	oligodendrocyte	0.626544	2071	34.3003	3
GS5E_TTATTGCCAGAT	-6.99452	-9.81213	3	2722	8664	GS5E	GS5	0.0608264	oligodendrocyte	1.03972	2722	34.1657	3
GS5E_TTCAAGCTCTAC	-6.96378	-10.1058	3	2289	6915	GS5E	GS5	0.0475777	oligodendrocyte	0.829832	2289	34.3999	3
GS5E_TTCACGTACCCA	-3.18359	-3.41839	3	3776	13422	GS5E	GS5	0.0539493	oligodendrocyte	1.61046	3774	26.73	3
GS5E_TTCAGATCAGAG	-7.26427	-10.0025	3	2631	7892	GS5E	GS5	0.0465028	oligodendrocyte	0.947076	2631	34.47	3
GS5E_TTCCATCCTAGG	-7.27259	-9.85092	3	3716	15528	GS5E	GS5	0.0611193	oligodendrocyte	1.86331	3715	34.3451	3
GS5E_TTCCATCGCTCG	20.5052	1.26215	4	1004	2325	GS5E	GS5	0.0941935	astrocyte	0.279011	1004	1.92218	4
GS5E_TTCCCCTCCCAT	-7.03342	-9.39616	3	3572	12255	GS5E	GS5	0.0484003	oligodendrocyte	1.4703	3569	33.8317	3
GS5E_TTCCCTTTGAGT	-4.79679	-7.21372	3	2020	5418	GS5E	GS5	0.0415282	oligodendrocyte	0.650185	2020	30.8054	3
GS5E_TTCCGTGTGTTT	-7.33551	-9.95677	3	3131	11287	GS5E	GS5	0.0629098	oligodendrocyte	1.35437	3130	34.4685	3
GS5E_TTCCTATTATAT	0.00933398	-2.23605	4	1921	4530	GS5E	GS5	0.0463679	oligodendrocyte	0.543501	1920	22.5601	4
GS5E_TTCGACCAAGTC	-7.42596	-9.76987	3	4299	19587	GS5E	GS5	0.0850097	oligodendrocyte	2.35041	4298	34.3568	3
GS5E_TTCGAGGTGCGC	-6.6207	-9.8047	3	3357	15048	GS5E	GS5	0.0486443	oligodendrocyte	1.80583	3357	33.9627	3
GS5E_TTCGCCATCGAG	-6.0553	-8.7497	3	2473	7460	GS5E	GS5	0.0237361	oligodendrocyte	0.894874	2470	32.7685	3
GS5E_TTCGCCGCCATG	-7.18179	-9.94799	3	3346	13316	GS5E	GS5	0.0575999	oligodendrocyte	1.59798	3346	34.3801	3
GS5E_TTCGCGCGTTAG	-7.34718	-10.0972	3	2863	9887	GS5E	GS5	0.046728	oligodendrocyte	1.18649	2863	34.5943	3
GS5E_TTCGCTATCATT	-6.46233	-9.85549	3	1730	4599	GS5E	GS5	0.0552294	oligodendrocyte	0.551901	1730	33.9227	3
GS5E_TTCGCTTAAAAC	-6.36756	-10.3391	3	1803	5421	GS5E	GS5	0.0335731	oligodendrocyte	0.650545	1803	34.2849	3
GS5E_TTCGTGTTTCAG	-7.4195	-9.92085	3	3297	13821	GS5E	GS5	0.0755372	oligodendrocyte	1.65858	3297	34.4821	3
GS5E_TTCTCCGATATA	-6.51622	-9.99636	3	2445	8127	GS5E	GS5	0.0488555	oligodendrocyte	0.975158	2444	34.071	3
GS5E_TTCTGATTCCGA	-5.60454	-9.12091	3	1993	5820	GS5E	GS5	0.0740677	oligodendrocyte	0.698307	1992	32.8495	3
GS5E_TTCTGCTCTGTG	-6.86195	-9.90021	3	1981	5048	GS5E	GS5	0.0992669	oligodendrocyte	0.605663	1980	34.171	3
GS5E_TTGAGCCAGCTT	-7.61417	-9.46951	3	4635	21322	GS5E	GS5	0.0668324	oligodendrocyte	2.55874	4635	34.1997	3
GS5E_TTGCAGCACCTA	0.445823	-2.01435	4	2172	5752	GS5E	GS5	0.0467826	oligodendrocyte	0.690027	2170	22.1272	4
GS5E_TTGCCCACAAAT	-7.4274	-10.1433	3	3454	14648	GS5E	GS5	0.058438	oligodendrocyte	1.75783	3454	34.6757	3
GS5E_TTGCCCACCGCG	-6.90098	-9.55303	3	2646	8012	GS5E	GS5	0.0506803	oligodendrocyte	0.961357	2645	33.8957	3
GS5E_TTGCTACTTCTA	-7.15845	-9.89344	3	3223	12245	GS5E	GS5	0.0915476	oligodendrocyte	1.46946	3223	34.3213	3
GS5E_TTGCTACTTCTC	-7.31974	-9.93616	3	3697	15466	GS5E	GS5	0.0898804	oligodendrocyte	1.85587	3696	34.4426	3
GS5E_TTGCTACTTCTT	-7.08649	-9.96775	3	2874	10401	GS5E	GS5	0.0972022	oligodendrocyte	1.24817	2874	34.3468	3
GS5E_TTGGAACCGCTC	-6.50617	-9.96493	3	2041	5245	GS5E	GS5	0.0375739	oligodendrocyte	0.629184	2039	34.039	3
GS5E_TTGGATTCTGGA	-7.4097	-9.25058	3	4417	19021	GS5E	GS5	0.0323921	oligodendrocyte	2.28213	4413	33.9056	3
GS5E_TTGGGGAAATCC	-6.73866	-10.0121	3	2239	7226	GS5E	GS5	0.04	oligodendrocyte	0.867033	2238	34.2015	3
GS5E_TTGTCATGACCT	-7.35578	-9.67567	3	4304	19908	GS5E	GS5	0.0770622	oligodendrocyte	2.38881	4302	34.2395	3
GS5E_TTGTCTTGGGGA	-6.51523	-10.2544	3	2058	5906	GS5E	GS5	0.0276037	oligodendrocyte	0.708627	2057	34.2905	3
GS5E_TTGTTGTCGGCC	-6.55477	-10.0955	3	2107	6402	GS5E	GS5	0.0685723	oligodendrocyte	0.76827	2107	34.1758	3
GS5E_TTTACGCGAATA	-6.79696	-10.1142	3	3357	15129	GS5E	GS5	0.0983141	oligodendrocyte	1.81507	3353	34.3193	3
GS5E_TTTCTGCAGTAT	-7.10894	-10.1712	3	2555	8291	GS5E	GS5	0.0569292	oligodendrocyte	0.994958	2555	34.532	3
GS5E_TTTGCCGCTCTT	-5.39851	-7.27379	3	3750	14227	GS5E	GS5	0.0702186	oligodendrocyte	1.70731	3750	31.1671	3
GS5E_TTTGGACCCAAC	-7.04102	-9.87943	3	2607	8922	GS5E	GS5	0.0415873	oligodendrocyte	1.07056	2606	34.2475	3
GS5E_TTTGTAGTGTTA	-6.34569	-9.73862	3	2473	7888	GS5E	GS5	0.0426072	oligodendrocyte	0.946356	2471	33.7618	3
GS5E_TTTTAGGATCTT	-7.0215	-9.96043	3	2505	8025	GS5E	GS5	0.0664174	oligodendrocyte	0.963037	2505	34.3063	3
GS5E_TTTTGGCATACA	-6.97639	-10.1447	3	2152	6225	GS5E	GS5	0.020241	oligodendrocyte	0.747029	2152	34.4397	3
GS5G_AAAACACAGGTT	-10.3429	9.09931	1	2665	6355	GS5G	GS5	0.0316286	neuron	0.762629	2665	37.8997	1
GS5G_AAAACCTCTTTT	-9.726	10.1412	1	3772	10917	GS5G	GS5	0.083761	neuron	1.30949	3767	38.2584	1
GS5G_AAACAATAGCTA	-10.429	9.22415	1	4205	16158	GS5G	GS5	0.0664727	neuron	1.93891	4204	38.0502	1
GS5G_AAACATAGTCGG	-10.3535	9.35657	1	3017	7804	GS5G	GS5	0.0600974	neuron	0.936516	3017	38.0977	1
GS5G_AAACCGTGTGTG	-3.55291	2.07887	2	2812	8890	GS5G	GS5	0.0907864	neuron	1.06672	2811	27.9701	2
GS5G_AAACGATATAAA	-9.77958	8.72273	1	2413	5477	GS5G	GS5	0.0409058	neuron	0.657145	2412	37.2424	1
GS5G_AAACTCGATCCC	-10.487	9.0532	1	3035	7929	GS5G	GS5	0.0293969	neuron	0.951157	3032	37.9623	1
GS5G_AAAGACGTTCCG	-10.7578	10.3909	1	2869	6550	GS5G	GS5	0.00732824	neuron	0.78603	2869	39.1367	1
GS5G_AAAGTAGAATAG	-10.6629	9.34555	1	3709	10737	GS5G	GS5	0.065021	neuron	1.28825	3707	38.2974	1
GS5G_AAAGTGCAAGCC	-5.95221	4.10247	1	2371	6154	GS5G	GS5	0.0612709	neuron	0.738388	2370	31.2434	1
GS5G_AAATCATTTCCT	-10.3193	9.2924	1	3415	9834	GS5G	GS5	0.0460647	neuron	1.18013	3415	38.0271	1
GS5G_AAATTCCCTTTA	-9.49987	8.53185	1	2562	5975	GS5G	GS5	0.0282893	neuron	0.716908	2561	36.913	1
GS5G_AACACCATTTCT	-11.1262	10.2114	1	3743	10285	GS5G	GS5	0.02421	neuron	1.23425	3743	39.2508	1
GS5G_AACACGTGCGAC	-4.73922	-4.34577	3	2964	9538	GS5G	GS5	0.0327147	neuron	1.14448	2963	28.3486	3
GS5G_AACAGCTATAAT	-6.63242	5.34345	1	2358	5490	GS5G	GS5	0.00983965	neuron	0.658585	2356	32.6252	1
GS5G_AACATCTCGTTC	-10.2652	9.17901	1	2621	6428	GS5G	GS5	0.0421593	neuron	0.77139	2621	37.9067	1
GS5G_AACATTGTCCAC	-10.4031	9.63128	1	2599	5752	GS5G	GS5	0.0412102	neuron	0.690147	2598	38.3349	1
GS5G_AACCCGTGTAAA	-9.77189	9.15752	1	2535	5479	GS5G	GS5	0.0538419	neuron	0.657505	2535	37.5596	1
GS5G_AACGGGTGCTAC	-10.7921	10.2276	1	3122	7609	GS5G	GS5	0.0441582	neuron	0.913115	3122	39.0386	1
GS5G_AACGTCGTGGAG	-10.4256	9.71884	1	3021	7283	GS5G	GS5	0.060552	neuron	0.873994	3021	38.415	1
GS5G_AACGTTAGAAAT	-10.6302	9.44597	1	3025	8056	GS5G	GS5	0.0419563	neuron	0.966757	3025	38.35	1
GS5G_AACTAGCCGTTG	-3.14215	-3.64244	3	2281	7002	GS5G	GS5	0.0652671	neuron	0.840272	2281	26.887	3
GS5G_AACTCGAGTGAC	-10.6739	9.61092	1	3600	9773	GS5G	GS5	0.0540319	neuron	1.17269	3599	38.5018	1
GS5G_AACTTATTCACG	-10.781	10.2119	1	3102	6859	GS5G	GS5	0.00758128	neuron	0.823112	3102	39.0195	1
GS5G_AAGAACCTCTTT	-3.59047	1.61938	2	2302	5554	GS5G	GS5	0.0536744	neuron	0.666266	2300	27.6174	2
GS5G_AAGCCACGATGC	-11.0871	9.56593	1	3706	11649	GS5G	GS5	0.0544299	neuron	1.39781	3705	38.7459	1
GS5G_AAGCCAGGTGAA	-5.24787	3.82529	1	2423	5617	GS5G	GS5	0.0437956	neuron	0.674066	2423	30.5725	1
GS5G_AAGTGGAGGACA	-10.5918	9.98589	1	3219	7706	GS5G	GS5	0.0263465	neuron	0.924636	3218	38.7248	1
GS5G_AAGTTTTGAGCT	-10.414	9.90086	1	2930	6799	GS5G	GS5	0.0345639	neuron	0.815911	2930	38.5423	1
GS5G_AATATCGTAGTA	-10.4437	9.20842	1	3310	9093	GS5G	GS5	0.0185919	neuron	1.09084	3307	38.0484	1
GS5G_AATCAATCGCGA	-10.8063	9.26078	1	3707	11237	GS5G	GS5	0.0202029	neuron	1.34837	3706	38.3309	1
GS5G_AATCATATAGCA	-10.5503	9.16172	1	2814	6924	GS5G	GS5	0.0307715	neuron	0.830672	2812	38.0854	1
GS5G_AATCATGACGCA	-5.29679	3.33317	1	2511	6137	GS5G	GS5	0.0379664	neuron	0.736468	2511	30.2321	1
GS5G_AATGGCAGCCCC	-10.7101	9.7192	1	3142	8012	GS5G	GS5	0.045307	neuron	0.961477	3142	38.6065	1
GS5G_AATTATCTAGGT	-10.6617	9.5088	1	4608	16848	GS5G	GS5	0.0427944	neuron	2.02184	4608	38.4178	1
GS5G_AATTTGTGCTTA	-10.2873	10.4797	1	3882	10101	GS5G	GS5	0.0526681	neuron	1.21217	3882	38.8866	1
GS5G_ACAAATACATAA	-10.2489	9.70772	1	3731	10720	GS5G	GS5	0.0448694	neuron	1.28645	3731	38.288	1
GS5G_ACAACGACGCAA	-4.46697	-4.56342	3	3047	10904	GS5G	GS5	0.0644836	neuron	1.30829	3045	28.3829	3
GS5G_ACAATGGCTTTG	-8.20541	7.04902	1	3421	9988	GS5G	GS5	0.0368553	neuron	1.19825	3418	34.9448	1
GS5G_ACAATTCGGCAA	-10.3292	9.19114	1	3199	9113	GS5G	GS5	0.0559701	neuron	1.09348	3198	37.9586	1
GS5G_ACACCCGCCCCC	-10.4574	9.13638	1	3020	7951	GS5G	GS5	0.0413784	neuron	0.954157	3020	38.0041	1
GS5G_ACACGTGCAACT	-10.7713	10.0605	1	4009	11662	GS5G	GS5	0.0352487	neuron	1.39925	4007	38.9007	1
GS5G_ACACTTACAGCA	-6.3505	4.65407	1	2423	5709	GS5G	GS5	0.0562566	neuron	0.684746	2421	31.9221	1
GS5G_ACAGGCAAAGGA	-10.7999	9.89499	1	3833	10223	GS5G	GS5	0.0124254	neuron	1.22657	3831	38.7971	1
GS5G_ACAGTCGTTGCC	-11.0729	9.32037	1	4596	17569	GS5G	GS5	0.0376231	neuron	2.10836	4596	38.5542	1
GS5G_ACATCAATGTAC	-9.31061	7.83275	1	2559	5759	GS5G	GS5	0.0263981	neuron	0.690987	2558	36.267	1
GS5G_ACATGATGTCGT	-10.0099	10.4224	1	3882	10891	GS5G	GS5	0.00936811	neuron	1.30661	3879	38.6577	1
GS5G_ACATGATTCTCT	-2.64338	0.170873	2	2634	8013	GS5G	GS5	0.0622738	neuron	0.961597	2634	25.8893	2
GS5G_ACCAAACTACGG	-10.6947	10.1128	1	2991	6551	GS5G	GS5	0.0253396	neuron	0.78615	2991	38.8881	1
GS5G_ACCAACAATGCT	-10.2857	9.45168	1	2647	5702	GS5G	GS5	0.031398	neuron	0.684146	2646	38.1228	1
GS5G_ACCAACAGGTCC	-10.0336	8.9286	1	2428	5912	GS5G	GS5	0.0690239	neuron	0.709347	2427	37.5655	1
GS5G_ACCAATCACAGC	-10.816	9.29171	1	3042	8113	GS5G	GS5	0.00727228	neuron	0.973597	3042	38.3604	1
GS5G_ACCAATTTAAGC	-10.8151	10.414	1	4060	11070	GS5G	GS5	0.0167133	neuron	1.32833	4059	39.1922	1
GS5G_ACCCAACACTCG	-3.29801	1.40188	2	1976	4489	GS5G	GS5	0.0389842	neuron	0.538701	1976	27.2707	2
GS5G_ACCCATCCTAAG	-9.9874	9.63697	1	4683	16346	GS5G	GS5	0.0402032	neuron	1.96112	4679	38.0599	1
GS5G_ACCCGTAGGCGT	-10.7311	9.66056	1	3300	8609	GS5G	GS5	0.0199814	neuron	1.033	3299	38.577	1
GS5G_ACCCTTCTAAAT	-10.5798	10.318	1	3261	7876	GS5G	GS5	0.0285678	neuron	0.945156	3261	38.9631	1
GS5G_ACCGTAATGCAT	-10.8485	9.69281	1	4992	20234	GS5G	GS5	0.0320285	neuron	2.42793	4990	38.6798	1
GS5G_ACCTAAGCAACC	-10.7993	9.41992	1	2939	6819	GS5G	GS5	0.0259569	neuron	0.818311	2939	38.4443	1
GS5G_ACCTACTGGCAG	-10.6928	10.2347	1	4245	15094	GS5G	GS5	0.0337883	neuron	1.81135	4245	38.9772	1
GS5G_ACCTATCGGTCC	-10.7712	8.99484	1	3513	9589	GS5G	GS5	0.00427618	neuron	1.1506	3512	38.1099	1
GS5G_ACCTATCGTCGT	-11.2021	9.81373	1	3661	9769	GS5G	GS5	0.0251869	neuron	1.17209	3659	39.0069	1
GS5G_ACCTGTCTTTAT	-7.20607	5.71195	1	2469	5800	GS5G	GS5	0.0482759	neuron	0.696027	2469	33.2827	1
GS5G_ACCTTACCCTTA	-10.5964	9.66945	1	2565	5756	GS5G	GS5	0.0222377	neuron	0.690747	2565	38.4932	1
GS5G_ACGATCAGAATG	-3.66709	1.56182	2	2153	5388	GS5G	GS5	0.0488212	neuron	0.646465	2152	27.6147	2
GS5G_ACGATGTTCTAT	-7.18462	5.29279	1	2703	7189	GS5G	GS5	0.097941	neuron	0.862593	2702	32.9569	1
GS5G_ACGCATATTTGG	-9.86989	10.0444	1	2823	6924	GS5G	GS5	0.0868121	neuron	0.830792	2822	38.2832	1
GS5G_ACGCCCAAGCCG	-11.0702	9.2669	1	4761	19459	GS5G	GS5	0.0490312	neuron	2.33493	4759	38.5127	1
GS5G_ACGCTATAATCA	-10.8519	10.3663	1	4095	12108	GS5G	GS5	0.0310564	neuron	1.4529	4094	39.1816	1
GS5G_ACGCTTCATACA	-10.7343	9.33585	1	4717	18655	GS5G	GS5	0.0320592	neuron	2.23845	4715	38.3382	1
GS5G_ACGGATGGTTTT	-10.939	9.7259	1	2666	5849	GS5G	GS5	0.0205198	neuron	0.701787	2665	38.7651	1
GS5G_ACGGTCTGTATT	-10.5488	9.473	1	3729	11873	GS5G	GS5	0.0523922	neuron	1.42469	3728	38.3154	1
GS5G_ACGGTTGCTCGA	-10.5992	10.754	1	2796	6440	GS5G	GS5	0.0198758	neuron	0.77283	2796	39.2994	1
GS5G_ACTACTTATACG	-7.50451	6.33582	1	2849	6901	GS5G	GS5	0.0870888	neuron	0.828152	2849	33.946	1
GS5G_ACTATCTGGGAG	-10.2502	9.75904	1	2748	6183	GS5G	GS5	0.0559599	neuron	0.741989	2748	38.327	1
GS5G_ACTCATAGATGA	-9.61333	7.97822	1	2712	6554	GS5G	GS5	0.00717119	neuron	0.78651	2712	36.5777	1
GS5G_ACTCCGCGACCA	-11.0472	9.15796	1	3630	10811	GS5G	GS5	0.0236818	neuron	1.29725	3629	38.4165	1
GS5G_ACTCGCGATTCC	-6.8392	5.57829	1	2500	6152	GS5G	GS5	0.0791612	neuron	0.738268	2500	32.9379	1
GS5G_ACTCTCGTTATC	-10.494	9.43788	1	4611	15532	GS5G	GS5	0.0513233	neuron	1.86355	4608	38.2525	1
GS5G_ACTGATCTAATC	-11.3281	10.4763	1	4420	14490	GS5G	GS5	0.0209153	neuron	1.73851	4417	39.5829	1
GS5G_ACTGTTTTTGTC	-6.7194	5.7119	1	2463	5500	GS5G	GS5	0.0172759	neuron	0.659905	2462	32.9571	1
GS5G_ACTTCTATAGTA	-5.73059	-7.91834	3	1920	6153	GS5G	GS5	0.0965383	neuron	0.738388	1920	31.8905	3
GS5G_ACTTGGGCAATA	-4.50009	2.65335	1	2242	5483	GS5G	GS5	0.0709595	neuron	0.657865	2241	29.1971	1
GS5G_ACTTTACGCCAT	-9.81653	8.66481	1	3487	9803	GS5G	GS5	0.0326431	neuron	1.17641	3487	37.2245	1
GS5G_AGAACAGGGCGG	-11.0998	9.68617	1	4370	14494	GS5G	GS5	0.0230472	neuron	1.73911	4368	38.8437	1
GS5G_AGAACCGAAACC	-10.8726	8.88662	1	2745	6404	GS5G	GS5	0.0146783	neuron	0.76851	2745	38.0978	1
GS5G_AGAATGAGTCGA	-11.0348	10.1152	1	3983	10969	GS5G	GS5	0.0471371	neuron	1.31621	3982	39.1182	1
GS5G_AGAATGAGTTCT	-4.49823	-3.15749	3	3107	9608	GS5G	GS5	0.0904455	neuron	1.153	3107	27.2871	3
GS5G_AGAATGGTGAAA	-10.318	9.78168	1	2877	6569	GS5G	GS5	0.0604446	neuron	0.78819	2876	38.3894	1
GS5G_AGAATTTCATGA	-11.0162	9.89433	1	3500	9844	GS5G	GS5	0.0116822	neuron	1.18133	3500	38.9419	1
GS5G_AGACCCAAAGGC	-10.1956	10.0387	1	3306	8388	GS5G	GS5	0.0320734	neuron	1.00648	3305	38.4979	1
GS5G_AGACCTGACTGC	-3.40304	2.15749	2	2656	7308	GS5G	GS5	0.0789978	neuron	0.876514	2652	27.9473	2
GS5G_AGACGCATTATT	-9.17025	8.39466	1	3763	11593	GS5G	GS5	0.051678	neuron	1.39097	3761	36.5909	1
GS5G_AGAGCAGAGTGA	-8.82841	8.70627	1	2862	6170	GS5G	GS5	0.035338	neuron	0.740308	2861	36.5939	1
GS5G_AGAGCCCAATCA	-7.4446	6.83623	1	2646	6419	GS5G	GS5	0.0475152	neuron	0.77031	2646	34.2764	1
GS5G_AGAGTCTCGATC	-10.9178	9.35492	1	2672	6332	GS5G	GS5	0.0138999	neuron	0.759749	2671	38.4756	1
GS5G_AGAGTTAGATGC	-6.96289	5.03004	1	2405	5504	GS5G	GS5	0.0210756	oligodendrocyte	0.660505	2405	32.6125	1
GS5G_AGATACAGCGGC	-10.7649	9.4533	1	4161	14177	GS5G	GS5	0.0328019	neuron	1.70119	4160	38.4459	1
GS5G_AGATATTATTAG	-10.7291	9.9001	1	3368	9152	GS5G	GS5	0.0337631	neuron	1.09828	3368	38.7534	1
GS5G_AGATCGGTGTTT	-4.69689	2.48153	1	2225	5923	GS5G	GS5	0.0663515	neuron	0.710787	2225	29.1969	1
GS5G_AGATCTCTCGCT	-6.67252	5.29307	1	2409	5399	GS5G	GS5	0.0383404	neuron	0.647905	2409	32.6144	1
GS5G_AGATGATGATAA	-10.6074	9.20876	1	3348	9542	GS5G	GS5	0.0618384	neuron	1.14496	3347	38.1587	1
GS5G_AGATGCAAGAAG	-10.7157	8.89005	1	2666	6682	GS5G	GS5	0.0287382	neuron	0.801751	2665	37.9949	1
GS5G_AGATGCCGAGCT	-10.7252	9.85246	1	4189	12583	GS5G	GS5	0.0513432	neuron	1.5099	4188	38.7154	1
GS5G_AGCAACATAATG	-9.98489	9.41379	1	3443	10670	GS5G	GS5	0.079014	neuron	1.28033	3442	37.8926	1
GS5G_AGCAAGACTTGT	-6.52435	5.8815	1	2844	7550	GS5G	GS5	0.0695364	neuron	0.906035	2844	32.9526	1
GS5G_AGCACCCACGAA	-9.96725	10.2345	1	3225	7426	GS5G	GS5	0.0119881	neuron	0.890914	3223	38.4897	1
GS5G_AGCCACTTACAC	-8.65187	7.12301	1	2485	6101	GS5G	GS5	0.028356	neuron	0.732148	2485	35.3003	1
GS5G_AGCCATCCTCCC	-10.8994	9.85234	1	4298	13195	GS5G	GS5	0.0170532	neuron	1.58334	4297	38.8323	1
GS5G_AGCCATGTTGTG	-10.4275	9.36462	1	2793	6658	GS5G	GS5	0.032447	neuron	0.798871	2792	38.1535	1
GS5G_AGCGACTCGCAC	-4.2291	2.41766	1	2291	6374	GS5G	GS5	0.0877	neuron	0.764909	2291	28.8415	1
GS5G_AGCGCCCCCAGT	-11.0622	9.50161	1	4907	19949	GS5G	GS5	0.0394064	neuron	2.39361	4904	38.6815	1
GS5G_AGCGCGCTTGGT	-8.52136	7.66249	1	2711	6536	GS5G	GS5	0.00520196	neuron	0.78435	2711	35.6112	1
GS5G_AGCGTAAAGCTT	-11.213	9.48532	1	4113	14108	GS5G	GS5	0.0220489	neuron	1.69267	4110	38.7707	1
GS5G_AGCGTCCAGATC	-7.20913	5.26168	1	2375	5667	GS5G	GS5	0.0575362	neuron	0.679946	2374	32.9501	1
GS5G_AGCTAGGGTGTA	-9.00904	8.09197	1	2396	5481	GS5G	GS5	0.0550994	neuron	0.657745	2396	36.2581	1
GS5G_AGCTTCTGAGCA	-6.54316	5.37779	1	2434	5428	GS5G	GS5	0.0746269	neuron	0.651265	2433	32.5911	1
GS5G_AGGACTGGTCAA	-10.9722	9.52477	1	4009	12379	GS5G	GS5	0.0235902	neuron	1.48542	4008	38.6383	1
GS5G_AGGATAGGATAG	-11.108	10.3909	1	3447	8728	GS5G	GS5	0.0446838	neuron	1.0474	3447	39.3718	1
GS5G_AGGCATTTACAA	-10.5504	9.10455	1	2955	7937	GS5G	GS5	0.022183	neuron	0.952117	2952	38.043	1
GS5G_AGGCTAGTTGTC	-11.0422	9.64916	1	4436	14627	GS5G	GS5	0.0239333	neuron	1.75495	4433	38.7775	1
GS5G_AGGCTCGATTCC	-10.4505	9.15153	1	2881	6831	GS5G	GS5	0.0383546	neuron	0.819752	2881	38.0108	1
GS5G_AGGGACTCCGTC	-10.9735	10.3511	1	3329	8200	GS5G	GS5	0.021466	neuron	0.983918	3328	39.2519	1
GS5G_AGGGATATTATT	-10.5016	9.45627	1	3293	9008	GS5G	GS5	0.035968	neuron	1.081	3293	38.2713	1
GS5G_AGGGATTGTGGC	-7.12498	5.79402	1	2525	6127	GS5G	GS5	0.0651216	neuron	0.735268	2525	33.2895	1
GS5G_AGGGTGCGTAGC	-10.7468	9.92131	1	4893	16732	GS5G	GS5	0.0400478	neuron	2.00768	4891	38.781	1
GS5G_AGGTCGAGTACG	-1.41183	-1.32542	2	2235	6466	GS5G	GS5	0.0706774	neuron	0.77595	2235	23.9725	2
GS5G_AGGTGATTCTGA	-5.24501	-5.07406	3	3125	11719	GS5G	GS5	0.0605905	neuron	1.40621	3124	29.1907	3
GS5G_AGTCCCGGAAAG	-6.10725	4.44105	1	2512	6844	GS5G	GS5	0.0952798	neuron	0.821192	2511	31.6017	1
GS5G_AGTCGACGTTGC	-6.46307	4.56936	1	2924	8741	GS5G	GS5	0.0983982	neuron	1.04884	2923	31.933	1
GS5G_AGTCTGAGGAAG	-10.3873	9.21737	1	2526	5457	GS5G	GS5	0.0465457	neuron	0.654865	2526	38.0172	1
GS5G_AGTGCATCTAGG	-10.5212	9.7363	1	3667	10361	GS5G	GS5	0.0392005	neuron	1.24289	3663	38.4922	1
GS5G_AGTGCGAGGTTT	-8.93825	7.28922	1	2554	6186	GS5G	GS5	0.0727449	neuron	0.742349	2554	35.6158	1
GS5G_AGTGCGTTCGTG	-10.8126	8.8326	1	3513	10529	GS5G	GS5	0.0207047	neuron	1.26353	3513	38.0174	1
GS5G_AGTTACTCTATG	-10.7436	9.72497	1	2729	6459	GS5G	GS5	0.0435052	neuron	0.77511	2729	38.6332	1
GS5G_AGTTCTATGTAT	-10.665	10.0789	1	2739	6228	GS5G	GS5	0.0223186	neuron	0.747389	2739	38.843	1
GS5G_AGTTTTTTCGGT	-8.04536	6.76691	1	2746	7865	GS5G	GS5	0.0850604	neuron	0.943836	2746	34.6285	1
GS5G_ATAACCAACGCC	-8.1654	7.10471	1	3086	8141	GS5G	GS5	0.0549073	neuron	0.976958	3086	34.959	1
GS5G_ATAACGCCAAAT	-11.2463	9.92945	1	3652	11079	GS5G	GS5	0.0375519	neuron	1.32941	3651	39.1225	1
GS5G_ATACACCACATG	-4.57745	-4.00684	3	2513	6920	GS5G	GS5	0.0540541	neuron	0.830312	2512	27.9878	3
GS5G_ATACACCATAAC	-2.9736	0.339511	2	2051	5870	GS5G	GS5	0.0732538	neuron	0.704427	2051	26.2197	2
GS5G_ATACGAGATGGT	-10.9414	9.38966	1	3299	9216	GS5G	GS5	0.0630425	neuron	1.10596	3299	38.5173	1
GS5G_ATACTAGCTCAT	-5.70373	4.32408	1	2809	7789	GS5G	GS5	0.0663757	neuron	0.934716	2809	31.2476	1
GS5G_ATAGCCTCGGTT	-10.5942	10.0426	1	3830	10181	GS5G	GS5	0.044499	neuron	1.22165	3829	38.7685	1
GS5G_ATAGTCCACAGT	-10.4095	9.77663	1	2749	6532	GS5G	GS5	0.0421004	neuron	0.78387	2749	38.4471	1
GS5G_ATATAATCGGGA	-9.84729	8.66584	1	2422	5610	GS5G	GS5	0.0253119	neuron	0.673226	2422	37.246	1
GS5G_ATATCCCTTGGG	-10.4169	9.35683	1	2785	6448	GS5G	GS5	0.0353653	neuron	0.77367	2784	38.1405	1
GS5G_ATATGGCTGAGG	-10.8276	9.42607	1	4208	13836	GS5G	GS5	0.0468343	neuron	1.66038	4208	38.4678	1
GS5G_ATATGTTACAAG	-9.86196	9.59551	1	2539	5332	GS5G	GS5	0.0594524	neuron	0.639865	2539	37.9448	1
GS5G_ATATTCGATCTG	-3.33974	1.35161	2	2231	5542	GS5G	GS5	0.0602779	neuron	0.664946	2230	27.2539	2
GS5G_ATATTGGCCAGC	-10.585	10.6217	1	2787	6443	GS5G	GS5	0.0242123	neuron	0.77319	2787	39.1917	1
GS5G_ATCAAACGACCC	-10.9569	9.05721	1	3810	12037	GS5G	GS5	0.0240113	neuron	1.44438	3809	38.281	1
GS5G_ATCAACGACGAG	-8.48987	8.13851	1	2644	5472	GS5G	GS5	0.035636	neuron	0.656665	2644	35.9431	1
GS5G_ATCAATATGGGT	-3.61611	2.87468	5	2185	4412	GS5G	GS5	0.0786491	neuron	0.52946	2185	29.1153	5
GS5G_ATCACTGTCACG	-10.1734	9.37515	1	2474	5453	GS5G	GS5	0.0337429	neuron	0.654385	2474	37.9905	1
GS5G_ATCAGAAGGGCT	-10.4117	9.47481	1	4277	14876	GS5G	GS5	0.0174153	neuron	1.78471	4273	38.2246	1
GS5G_ATCATCGTGTGA	-11.0073	9.23052	1	4553	17698	GS5G	GS5	0.0353752	neuron	2.1236	4551	38.4435	1
GS5G_ATCATGCGAGTC	-8.81808	7.44891	1	4095	14307	GS5G	GS5	0.0672586	neuron	1.71643	4091	35.653	1
GS5G_ATCATTGGCGTA	-10.7161	9.31488	1	3995	11867	GS5G	GS5	0.0393528	neuron	1.42409	3995	38.3104	1
GS5G_ATCGCGTCTCGT	-8.4495	6.82614	1	2751	7024	GS5G	GS5	0.0528264	neuron	0.842792	2750	34.9446	1
GS5G_ATCGGCATTCCT	-10.8659	9.76009	1	3706	10674	GS5G	GS5	0.0210793	neuron	1.28093	3706	38.7414	1
GS5G_ATCGTATGAAAT	-10.1299	9.57718	1	3103	7909	GS5G	GS5	0.0101189	neuron	0.948756	3100	38.1112	1
GS5G_ATCTCCTTTGCG	-10.5431	9.60613	1	2775	6314	GS5G	GS5	0.0383336	neuron	0.757589	2774	38.4103	1
GS5G_ATCTTATACACC	-10.7325	8.99123	1	3315	10097	GS5G	GS5	0.0709122	neuron	1.21169	3315	38.0813	1
GS5G_ATCTTGACATGA	-10.155	10.6925	1	2624	6048	GS5G	GS5	0.0279431	neuron	0.725788	2624	38.9556	1
GS5G_ATGAGAGCCGAA	-6.33775	5.60072	1	2433	5774	GS5G	GS5	0.0587115	neuron	0.692907	2433	32.6199	1
GS5G_ATGATTGCGACC	-10.2342	9.17637	1	2460	5672	GS5G	GS5	0.0567701	neuron	0.680666	2460	37.8839	1
GS5G_ATGCAAATGGAT	-10.3633	10.0721	1	3558	9474	GS5G	GS5	0.0424364	neuron	1.1368	3557	38.6353	1
GS5G_ATGCATTTCGTT	-10.5377	9.17045	1	3287	8978	GS5G	GS5	0.0299621	neuron	1.0774	3287	38.0834	1
GS5G_ATGCCTGACCAT	-10.8014	9.54825	1	3393	9359	GS5G	GS5	0.0396452	neuron	1.123	3392	38.5409	1
GS5G_ATGCTTAGTCGC	-11.0417	9.14056	1	3166	9136	GS5G	GS5	0.0467433	neuron	1.09624	3165	38.3998	1
GS5G_ATGTATATAGTA	-10.9873	10.3336	1	4959	18020	GS5G	GS5	0.014208	neuron	2.16224	4957	39.2482	1
GS5G_ATGTCATTCCAT	-2.14497	-0.328915	2	2559	7023	GS5G	GS5	0.084864	neuron	0.842792	2559	25.1908	2
GS5G_ATGTCCCTATCG	-4.92615	-4.27098	3	2627	7344	GS5G	GS5	0.032548	neuron	0.881194	2626	28.3877	3
GS5G_ATTAGGATTCCC	-8.27719	6.96815	1	2552	5787	GS5G	GS5	0.0328379	neuron	0.694347	2551	34.9334	1
GS5G_ATTCGGTGCTGT	-10.4831	9.10401	1	2721	6486	GS5G	GS5	0.0208205	neuron	0.77811	2720	37.9974	1
GS5G_ATTCTGTTCAAC	-11.0538	9.49669	1	3664	10959	GS5G	GS5	0.0388722	neuron	1.31513	3664	38.6722	1
GS5G_ATTGCAATCAGA	-7.30976	6.53728	1	3387	9049	GS5G	GS5	0.0780283	neuron	1.0858	3386	33.9653	1
GS5G_ATTGTTGTCTAC	-10.5684	9.50475	1	2627	5893	GS5G	GS5	0.06075	neuron	0.707187	2627	38.3521	1
GS5G_ATTTCCCTAAAT	-10.4202	9.72591	1	2558	5619	GS5G	GS5	0.0325797	neuron	0.674066	2556	38.4167	1
GS5G_ATTTGCCACGTG	-7.97507	6.37566	1	2374	5438	GS5G	GS5	0.0332904	neuron	0.652465	2373	34.2913	1
GS5G_ATTTTCCCTTGA	-8.97822	7.73986	1	2819	7199	GS5G	GS5	0.0618141	neuron	0.863913	2819	35.9759	1
GS5G_CAAAAGCTCCCC	-7.07744	6.26983	1	2527	5550	GS5G	GS5	0.0162162	neuron	0.666026	2527	33.6113	1
GS5G_CAAAGCATAGCG	-10.9307	9.48444	1	4947	18783	GS5G	GS5	0.0354081	neuron	2.25381	4945	38.5804	1
GS5G_CAACGTATATCC	-10.4087	9.1955	1	3501	10520	GS5G	GS5	0.0387833	neuron	1.26245	3501	38.0153	1
GS5G_CAACTAGGGTAT	-10.9363	10.3639	1	4054	12036	GS5G	GS5	0.0422067	neuron	1.44438	4054	39.2365	1
GS5G_CAAGCACAGAAC	-10.9263	10.0337	1	2992	7087	GS5G	GS5	0.0287851	neuron	0.850473	2992	38.9849	1
GS5G_CAAGGATGTCTG	-10.306	9.12928	1	2531	5690	GS5G	GS5	0.0237384	neuron	0.682466	2528	37.8972	1
GS5G_CAAGTATATCAT	-10.6562	9.38416	1	2707	6156	GS5G	GS5	0.0461339	neuron	0.738748	2707	38.3216	1
GS5G_CAATCGCACAAT	-2.31706	0.426491	2	2273	5979	GS5G	GS5	0.0615488	neuron	0.717508	2273	25.9001	2
GS5G_CAATGACTAGTC	-8.41587	7.30863	1	4623	17170	GS5G	GS5	0.0672181	neuron	2.06024	4621	35.2785	1
GS5G_CAATTATCGGGC	-11.3484	9.36198	1	4679	18085	GS5G	GS5	0.0304689	neuron	2.17016	4678	38.7701	1
GS5G_CAATTGCCACCC	-7.9434	6.83736	1	2710	6570	GS5G	GS5	0.0436834	neuron	0.78843	2710	34.6119	1
GS5G_CAATTGGGCATC	-6.36888	4.64788	1	2545	5995	GS5G	GS5	0.0269501	neuron	0.716908	2525	31.9296	1
GS5G_CACAAACGCGTC	-10.7307	9.22058	1	4783	19519	GS5G	GS5	0.0270603	neuron	2.34153	4777	38.2503	1
GS5G_CACACTTTCCTA	-10.3392	9.57231	1	3557	9036	GS5G	GS5	0.0294443	neuron	1.08412	3555	38.2483	1
GS5G_CACAGCGACCTC	-10.6726	9.81505	1	3035	7059	GS5G	GS5	0.00495821	neuron	0.847113	3035	38.6524	1
GS5G_CACATCTAGGGA	-10.3961	9.64445	1	3320	8311	GS5G	GS5	0.0389892	neuron	0.997238	3319	38.34	1
GS5G_CACCGAGCCACC	-10.4947	9.3913	1	3033	7725	GS5G	GS5	0.0265407	neuron	0.926916	3032	38.2184	1
GS5G_CACCTTAAGGAA	-10.7711	9.58442	1	4243	13556	GS5G	GS5	0.0324675	neuron	1.6263	4239	38.5474	1
GS5G_CACGAGCTAACT	-11.1725	9.42002	1	4293	14676	GS5G	GS5	0.020308	neuron	1.76095	4291	38.695	1
GS5G_CACGCTTTACAT	-10.4559	9.56646	1	3370	9150	GS5G	GS5	0.0722562	neuron	1.0978	3368	38.3223	1
GS5G_CACTAATACTGA	-10.5499	9.63307	1	4351	13898	GS5G	GS5	0.035907	neuron	1.6677	4350	38.4349	1
GS5G_CACTAGCCTCGG	-7.64261	5.77798	1	2488	5869	GS5G	GS5	0.0195945	neuron	0.704307	2488	33.6239	1
GS5G_CACTTGAAGCAT	-10.2177	9.9687	1	3266	7766	GS5G	GS5	0.0499614	neuron	0.931956	3266	38.4608	1
GS5G_CACTTGTGGGGG	-10.5844	9.55284	1	2867	7102	GS5G	GS5	0.0242185	neuron	0.852273	2867	38.3985	1
GS5G_CAGAATTAGTGC	-11.15	10.1305	1	4987	19099	GS5G	GS5	0.0405823	neuron	2.29173	4985	39.2069	1
GS5G_CAGATACCTGAT	-9.55447	11.1734	1	3132	6686	GS5G	GS5	0.0303665	neuron	0.802231	3131	38.9091	1
GS5G_CAGCATCTTTGC	-6.67989	5.72618	1	2605	6208	GS5G	GS5	0.046077	neuron	0.744869	2604	32.9412	1
GS5G_CAGCGAATTAGG	-9.45984	8.57538	1	2506	5785	GS5G	GS5	0.0622407	neuron	0.694107	2505	36.9183	1
GS5G_CAGCGGGCCAAG	-10.8655	9.93752	1	2957	7455	GS5G	GS5	0.061167	neuron	0.894634	2957	38.8727	1
GS5G_CAGGCCGGGCCA	-10.5223	9.30754	1	4011	13995	GS5G	GS5	0.0373705	neuron	1.67946	4011	38.1748	1
GS5G_CAGGTACATCCC	-10.8033	9.38376	1	3453	9918	GS5G	GS5	0.0263184	neuron	1.19009	3452	38.4201	1
GS5G_CAGTAGGAAGTC	-10.5996	9.28573	1	4077	13948	GS5G	GS5	0.0242346	neuron	1.6737	4076	38.2105	1
GS5G_CAGTCTGAATTT	-9.94507	9.51299	1	2842	7261	GS5G	GS5	0.0363586	neuron	0.871354	2842	37.9394	1
GS5G_CAGTCTTTGCCT	-10.2169	9.70128	1	2558	5777	GS5G	GS5	0.0941828	neuron	0.693147	2557	38.2618	1
GS5G_CATAACTCCCGG	-4.30052	-4.17338	3	2619	7752	GS5G	GS5	0.0654025	neuron	0.930276	2619	27.9727	3
GS5G_CATAGCAATAGG	-8.30717	6.96959	1	2460	6011	GS5G	GS5	0.0174709	neuron	0.721228	2459	34.9547	1
GS5G_CATCTCAGTGGC	-10.2885	9.6622	1	4397	15572	GS5G	GS5	0.0478423	neuron	1.86871	4397	38.2809	1
GS5G_CATGGAGGTCCA	-10.4975	9.354	1	4227	14933	GS5G	GS5	0.0455398	neuron	1.79191	4226	38.1926	1
GS5G_CATTAGCGGCTA	-10.8117	8.96979	1	2915	8291	GS5G	GS5	0.0858866	neuron	0.994838	2914	38.1186	1
GS5G_CATTCGCATAAC	-10.6309	9.0797	1	2698	7312	GS5G	GS5	0.0767442	neuron	0.877234	2696	38.0786	1
GS5G_CATTCTCACCCT	-6.25892	4.73863	1	2353	4937	GS5G	GS5	0.0143841	oligodendrocyte	0.592343	2352	31.9251	1
GS5G_CATTTAAGCCCT	-10.7309	9.06674	1	4138	15697	GS5G	GS5	0.0201325	neuron	1.88359	4137	38.1362	1
GS5G_CCAATTGAGAGC	-10.9677	9.98294	1	4042	11881	GS5G	GS5	0.0265129	neuron	1.42577	4042	38.975	1
GS5G_CCACAGCTCAGT	-10.7375	9.67423	1	2890	6517	GS5G	GS5	0.0173419	neuron	0.78195	2889	38.5915	1
GS5G_CCACCATATGGC	-10.4839	9.8614	1	2916	6770	GS5G	GS5	0.0329443	neuron	0.812311	2915	38.56	1
GS5G_CCACCTTCAAAG	-2.17634	-1.05757	2	2139	6470	GS5G	GS5	0.0932138	neuron	0.77631	2138	24.628	2
GS5G_CCACGTGACGTT	2.11021	-1.49454	4	2075	6209	GS5G	GS5	0.0757088	neuron	0.744989	2074	20.4605	4
GS5G_CCACTAGCGGTC	-10.7556	9.8542	1	2844	6257	GS5G	GS5	0.021416	neuron	0.750869	2844	38.7372	1
GS5G_CCAGCTAATTTA	-10.68	9.12316	1	2539	5841	GS5G	GS5	0.00428009	neuron	0.700947	2539	38.1439	1
GS5G_CCAGGCGAAGTC	-10.8229	10.0343	1	3472	9571	GS5G	GS5	0.0173459	neuron	1.14844	3471	38.916	1
GS5G_CCATACGATTTG	-11.0984	9.62888	1	4094	13189	GS5G	GS5	0.0585469	neuron	1.58238	4091	38.8002	1
GS5G_CCCACAAGCTGT	-11.1665	10.3644	1	3626	9368	GS5G	GS5	0.0211358	neuron	1.1242	3626	39.3914	1
GS5G_CCCAGTAGTCAC	-6.34115	5.56771	1	3056	8794	GS5G	GS5	0.047554	neuron	1.05484	3052	32.5976	1
GS5G_CCCCCGAAAGTA	-11.3575	9.99793	1	4229	12878	GS5G	GS5	0.018947	neuron	1.54542	4229	39.2479	1
GS5G_CCCCCGATCGCA	-2.60301	0.198979	2	2525	8043	GS5G	GS5	0.0950012	neuron	0.965077	2524	25.8878	2
GS5G_CCCCTTATCGTT	-10.9869	10.5428	1	4743	14812	GS5G	GS5	0.0341078	neuron	1.77679	4737	39.4031	1
GS5G_CCCGACGTATCT	-10.204	9.45232	1	2896	7048	GS5G	GS5	0.0455448	neuron	0.845793	2896	38.0683	1
GS5G_CCCGACTAGGTT	-10.2822	9.5267	1	2563	5879	GS5G	GS5	0.0580129	neuron	0.705387	2562	38.1761	1
GS5G_CCCGTTCCTGGT	-10.8712	9.12882	1	4620	18973	GS5G	GS5	0.043641	neuron	2.27685	4620	38.2765	1
GS5G_CCCTAGATCGAC	-4.28106	2.37911	1	2564	6766	GS5G	GS5	0.0764341	neuron	0.811711	2562	28.8467	1
GS5G_CCCTCTCTTATA	-6.00909	4.96825	1	2722	6519	GS5G	GS5	0.0831416	neuron	0.78231	2722	31.9323	1
GS5G_CCCTGGTTCTAA	-11.2534	9.97571	1	4992	19364	GS5G	GS5	0.034294	neuron	2.32353	4990	39.1615	1
GS5G_CCGAATAGAAGA	-10.563	9.80577	1	2831	6605	GS5G	GS5	0.0520818	neuron	0.79263	2831	38.5719	1
GS5G_CCGACATGCCGA	-10.8617	10.2977	1	4877	17878	GS5G	GS5	0.0288064	neuron	2.14544	4877	39.1373	1
GS5G_CCGACGGAGTTT	-11.0962	9.45758	1	3463	9521	GS5G	GS5	0.0113433	neuron	1.14256	3463	38.6717	1
GS5G_CCGAGGATCAGC	-8.86756	8.23174	1	3365	9641	GS5G	GS5	0.0386929	neuron	1.15684	3364	36.2675	1
GS5G_CCGATAGGACAA	-10.6995	9.83407	1	4007	13219	GS5G	GS5	0.0498563	neuron	1.58622	4006	38.6846	1
GS5G_CCGATATTCGGC	-5.63356	5.67678	1	2305	4092	GS5G	GS5	0.0464321	oligodendrocyte	0.491059	2305	32.2126	1
GS5G_CCGATGACACCT	-11.1617	10.3272	1	4276	13669	GS5G	GS5	0.0256091	neuron	1.6401	4274	39.3606	1
GS5G_CCGATGCCAGAA	-10.5032	9.09411	1	2825	6917	GS5G	GS5	0.0250145	neuron	0.829952	2824	38.0035	1
GS5G_CCGCATGTCACG	-10.9816	9.61016	1	3785	11386	GS5G	GS5	0.0272312	neuron	1.36613	3783	38.7079	1
GS5G_CCGCGACATGAA	-10.6405	9.42232	1	3074	7774	GS5G	GS5	0.0358889	neuron	0.932916	3074	38.3394	1
GS5G_CCGGACGTCATT	-10.6607	9.66986	1	3670	9943	GS5G	GS5	0.0380167	neuron	1.19321	3670	38.5367	1
GS5G_CCGGCCCTAAAG	-4.59404	-3.54641	3	2394	6067	GS5G	GS5	0.0690621	neuron	0.728068	2394	27.6412	3
GS5G_CCGGCGCCACGC	-8.07585	7.18506	1	2463	5215	GS5G	GS5	0.074209	neuron	0.625824	2463	34.958	1
GS5G_CCGGGAATGGCT	-5.80013	4.68945	1	2351	6129	GS5G	GS5	0.0938316	neuron	0.735388	2350	31.5846	1
GS5G_CCGGTCCAACTA	-11.0901	10.6113	1	2892	6619	GS5G	GS5	0.0222088	neuron	0.794311	2892	39.5231	1
GS5G_CCGTAGGATACT	-10.2294	9.33058	1	3523	10440	GS5G	GS5	0.0295019	neuron	1.25285	3523	37.9951	1
GS5G_CCTACCAGACCT	-5.02732	-4.47135	3	3084	9615	GS5G	GS5	0.0572023	neuron	1.15384	3084	28.5608	3
GS5G_CCTCCATCCTCT	-9.82552	9.86327	1	2484	5106	GS5G	GS5	0.0405405	neuron	0.612744	2484	38.119	1
GS5G_CCTCCCATGAAT	-10.3885	9.31418	1	3595	10409	GS5G	GS5	0.0368912	neuron	1.24913	3595	38.0898	1
GS5G_CCTCCCTCGGTT	-10.6089	9.82585	1	3444	8745	GS5G	GS5	0.0317932	neuron	1.04932	3443	38.6175	1
GS5G_CCTCCTGAGCCA	-5.62495	-6.64863	3	2601	8110	GS5G	GS5	0.0520345	neuron	0.973237	2601	30.7482	3
GS5G_CCTCGGTCTTAC	-10.4845	8.9395	1	2656	6402	GS5G	GS5	0.0117169	neuron	0.76815	2655	37.8763	1
GS5G_CCTGTAGTGGTT	-8.60594	7.14478	1	2476	5977	GS5G	GS5	0.0516982	neuron	0.717268	2476	35.2854	1
GS5G_CCTTAGAGTACT	-4.78704	-3.44271	3	3401	11939	GS5G	GS5	0.0552949	neuron	1.43238	3398	27.667	3
GS5G_CCTTATCCAACA	-3.32724	2.41499	5	1837	3936	GS5G	GS5	0.0947663	neuron	0.472338	1837	29.0575	5
GS5G_CGAACCAATAGT	-6.72657	5.42867	1	2673	7525	GS5G	GS5	0.0384053	neuron	0.903035	2673	32.7515	1
GS5G_CGAAGGTCGAAT	-10.1325	9.4714	1	2477	5654	GS5G	GS5	0.00353732	neuron	0.678506	2477	38.0345	1
GS5G_CGACTTGGCACG	-7.7138	6.16658	1	2265	5150	GS5G	GS5	0.0497087	neuron	0.618024	2265	33.9604	1
GS5G_CGATAGGCGTAC	-6.37153	5.11046	1	2544	6047	GS5G	GS5	0.0325889	neuron	0.725428	2542	32.2782	1
GS5G_CGATCAGCCGTG	-10.2581	9.14025	1	3016	7946	GS5G	GS5	0.0478288	neuron	0.953437	3015	37.8731	1
GS5G_CGATCAGTACTG	-5.0826	-4.09468	3	3351	10823	GS5G	GS5	0.0589594	neuron	1.29857	3349	28.325	3
GS5G_CGATCGTGACTC	-5.03578	-4.18562	3	2426	5915	GS5G	GS5	0.0206255	neuron	0.709827	2426	28.3758	3
GS5G_CGATTATTCCTG	-10.5115	9.60252	1	3929	11411	GS5G	GS5	0.0259422	neuron	1.36925	3928	38.3864	1
GS5G_CGCAAGAATCCT	-5.01246	-4.21499	3	2371	5891	GS5G	GS5	0.0256323	neuron	0.706947	2371	28.3877	3
GS5G_CGCAATAGGGAG	-10.2681	9.28638	1	3058	7773	GS5G	GS5	0.0588084	neuron	0.932556	3056	37.9883	1
GS5G_CGCAGGAGGGGT	-10.1737	9.4615	1	2881	6946	GS5G	GS5	0.0679528	neuron	0.833552	2881	38.0548	1
GS5G_CGCCGGCACTGA	-4.55119	-3.60249	3	2935	8778	GS5G	GS5	0.0631123	neuron	1.0534	2935	27.6626	3
GS5G_CGCCGTGCTGTG	-11.07	9.92026	1	4903	20061	GS5G	GS5	0.0920193	neuron	2.40741	4903	38.9973	1
GS5G_CGCCTTGAATGT	-4.82979	3.28846	1	2604	6571	GS5G	GS5	0.0305983	neuron	0.78831	2602	29.8928	1
GS5G_CGCGAATCAGGC	-4.98228	5.31024	1	2601	5487	GS5G	GS5	0.0860372	neuron	0.658345	2600	31.5085	1
GS5G_CGCGCGACTCAC	-11.0124	9.44761	1	3910	12166	GS5G	GS5	0.0457871	neuron	1.45986	3909	38.608	1
GS5G_CGCGCTGTGGCG	-10.3258	9.86723	1	2711	7267	GS5G	GS5	0.0320672	neuron	0.871954	2710	38.4581	1
GS5G_CGCGTGTCTCGA	-10.1724	8.81376	1	3089	8296	GS5G	GS5	0.0512419	neuron	0.995318	3087	37.5735	1
GS5G_CGCTACATCTTA	-10.8613	10.2686	1	3159	7322	GS5G	GS5	0.0441257	neuron	0.878434	3157	39.1154	1
GS5G_CGCTACATCTTC	-10.8133	10.5088	1	3591	8958	GS5G	GS5	0.0442112	neuron	1.07488	3590	39.2613	1
GS5G_CGCTACATCTTG	-10.7315	10.2654	1	3265	7630	GS5G	GS5	0.0495413	neuron	0.915635	3265	39.026	1
GS5G_CGCTACATCTTT	-10.7965	10.6107	1	3541	8706	GS5G	GS5	0.0492877	neuron	1.04452	3539	39.3256	1
GS5G_CGCTGAGAGTAA	-10.7984	9.44397	1	4013	12038	GS5G	GS5	0.0304037	neuron	1.44462	4013	38.4615	1
GS5G_CGCTGATTTCGT	-10.834	9.23935	1	4315	14632	GS5G	GS5	0.0444976	neuron	1.75567	4313	38.3336	1
GS5G_CGGAAATCTTTG	-9.36812	7.38692	1	2508	5867	GS5G	GS5	0.0346003	neuron	0.704067	2508	35.9764	1
GS5G_CGGACATGAAAA	-10.8365	9.33137	1	4601	17053	GS5G	GS5	0.0578784	neuron	2.04644	4601	38.4035	1
GS5G_CGGCGTTAAGCT	-5.31393	-4.07091	3	4343	19878	GS5G	GS5	0.0334558	neuron	2.38533	4342	28.4311	3
GS5G_CGGGACACGGTT	-4.58649	-3.97915	3	2400	7075	GS5G	GS5	0.0514633	neuron	0.848793	2398	27.9698	3
GS5G_CGGGCATTAACT	-11.275	9.7666	1	3930	11462	GS5G	GS5	0.0212914	neuron	1.37525	3928	39.0209	1
GS5G_CGGGCTTCGCTG	-10.7955	9.38938	1	2965	7141	GS5G	GS5	0.0375298	neuron	0.856953	2965	38.4191	1
GS5G_CGGTACAAATTA	-4.63536	-3.51625	3	2971	8233	GS5G	GS5	0.0116604	neuron	0.987998	2971	27.6402	3
GS5G_CGGTAGGACATC	-10.2294	9.43717	1	2584	5989	GS5G	GS5	0.0941726	neuron	0.718708	2584	38.0742	1
GS5G_CGGTCCTTGCCG	-10.8683	9.57096	1	2733	6202	GS5G	GS5	0.00806322	neuron	0.744149	2732	38.6027	1
GS5G_CGGTCGTTTTGT	-9.61571	10.4842	1	3847	9410	GS5G	GS5	0.0331668	neuron	1.12888	3844	38.4388	1
GS5G_CGGTTGAGTTCT	-9.69591	9.22141	1	2974	8267	GS5G	GS5	0.0446407	neuron	0.991958	2973	37.5559	1
GS5G_CGTAAGTCTGCG	-8.64074	7.12269	1	2853	7297	GS5G	GS5	0.0468686	neuron	0.875674	2853	35.2926	1
GS5G_CGTACGGTTGTC	-10.7601	9.75345	1	2979	7497	GS5G	GS5	0.042962	neuron	0.899435	2977	38.6654	1
GS5G_CGTACTTAGTAT	-10.156	8.81391	1	2520	5862	GS5G	GS5	0.0322526	neuron	0.703227	2518	37.5626	1
GS5G_CGTAGATTCAAA	-11.2693	9.5548	1	4199	13974	GS5G	GS5	0.0234722	neuron	1.67694	4199	38.8601	1
GS5G_CGTCTATAATGT	-10.2844	9.49714	1	2721	6400	GS5G	GS5	0.045959	neuron	0.76767	2718	38.1556	1
GS5G_CGTGAAATTATA	-10.703	8.91349	1	3351	10315	GS5G	GS5	0.049743	neuron	1.23761	3349	38.0038	1
GS5G_CGTGTACATGCT	-9.61799	7.99022	1	2747	6565	GS5G	GS5	0.015387	neuron	0.78771	2746	36.5898	1
GS5G_CGTTCACTCCCT	-10.6006	8.90455	1	3034	8610	GS5G	GS5	0.0354239	neuron	1.03324	3034	37.9283	1
GS5G_CGTTGCCCGTAA	-9.31433	8.34812	1	3257	9768	GS5G	GS5	0.062564	neuron	1.17197	3255	36.6527	1
GS5G_CGTTGGTGAAGG	-10.06	9.89487	1	2963	6854	GS5G	GS5	0.0319521	neuron	0.822512	2963	38.3	1
GS5G_CGTTTGTTTACG	-10.8915	9.14906	1	4098	14817	GS5G	GS5	0.0392819	neuron	1.77799	4097	38.3053	1
GS5G_CTAAAGTCACAG	-10.5307	9.44861	1	3095	8354	GS5G	GS5	0.0302921	neuron	1.00228	3093	38.2851	1
GS5G_CTAACCGTCGGG	-9.56691	8.89927	1	2645	7024	GS5G	GS5	0.0467103	neuron	0.842672	2643	37.2295	1
GS5G_CTACATCGGACT	-10.1928	9.55216	1	3319	8522	GS5G	GS5	0.0576359	neuron	1.02232	3316	38.1349	1
GS5G_CTACATTCAAGT	-10.3262	8.67077	1	3297	9436	GS5G	GS5	0.0581876	neuron	1.13224	3296	37.5708	1
GS5G_CTACGCTCTAAT	-10.0611	9.72839	1	2508	5279	GS5G	GS5	0.0604281	neuron	0.633504	2508	38.1772	1
GS5G_CTACTAATCGAG	-10.7843	9.26579	1	3340	9368	GS5G	GS5	0.0309598	neuron	1.12408	3339	38.3198	1
GS5G_CTAGCCCCTCCG	-7.62371	6.28322	1	3660	11845	GS5G	GS5	0.0371527	neuron	1.42121	3658	33.9868	1
GS5G_CTAGCGGAGAAA	-11.1467	9.66481	1	3882	12536	GS5G	GS5	0.0309533	neuron	1.50426	3881	38.8593	1
GS5G_CTAGTGCATCGG	-10.4742	9.03013	1	3131	8122	GS5G	GS5	0.0229008	neuron	0.974677	3131	37.9366	1
GS5G_CTATCGAATACG	-10.5658	9.72441	1	2941	6644	GS5G	GS5	0.0182119	neuron	0.797311	2941	38.5133	1
GS5G_CTATGCTGCTTT	-10.7922	8.82378	1	2779	7815	GS5G	GS5	0.0671871	neuron	0.937716	2778	37.9971	1
GS5G_CTCATAGCGCCA	-10.4378	9.81339	1	2972	7009	GS5G	GS5	0.0456621	neuron	0.840992	2971	38.4934	1
GS5G_CTCATTAGTCTC	-10.2416	9.58858	1	2716	6284	GS5G	GS5	0.0579618	neuron	0.753629	2712	38.1948	1
GS5G_CTCATTCTTCTA	-4.39819	-3.66272	3	2256	5911	GS5G	GS5	0.0918626	neuron	0.709347	2256	27.6242	3
GS5G_CTCCTAACAGTT	-10.9978	9.81803	1	4146	12517	GS5G	GS5	0.0233301	neuron	1.50198	4145	38.873	1
GS5G_CTCGACTTATAT	-10.6457	10.3845	1	3077	7276	GS5G	GS5	0.0277701	neuron	0.872914	3075	39.0566	1
GS5G_CTCGGGCCTCCC	-10.6864	9.80341	1	2730	5664	GS5G	GS5	0.0271893	neuron	0.679706	2730	38.653	1
GS5G_CTGAATCAGATG	-5.68718	4.32882	1	2350	5276	GS5G	GS5	0.0434206	neuron	0.632904	2348	31.2404	1
GS5G_CTGACCACAGGT	-7.03448	-7.7816	3	3721	15600	GS5G	GS5	0.0503878	neuron	1.87195	3720	32.4513	3
GS5G_CTGAGCCCAGGG	-10.7316	10.489	1	3215	7786	GS5G	GS5	0.0122061	neuron	0.933996	3212	39.1918	1
GS5G_CTGCATTAGACT	-6.41117	5.0738	1	3933	14306	GS5G	GS5	0.0557187	neuron	1.71655	3931	32.2771	1
GS5G_CTGCCCAGTTAG	-10.634	9.33012	1	4500	15736	GS5G	GS5	0.0449952	neuron	1.88827	4499	38.2665	1
GS5G_CTGCGCCGCCTT	-10.8364	9.0322	1	3678	11968	GS5G	GS5	0.0364335	neuron	1.4361	3677	38.1815	1
GS5G_CTGCTCGAAGAC	-8.3849	6.90186	1	2868	8289	GS5G	GS5	0.0592351	neuron	0.994718	2868	34.957	1
GS5G_CTGGAAGAGCTT	-10.9219	9.24384	1	3109	8642	GS5G	GS5	0.0179377	neuron	1.03696	3108	38.396	1
GS5G_CTGGCAGAGTGT	-6.09125	4.4462	1	2506	5974	GS5G	GS5	0.0428524	neuron	0.716908	2506	31.5949	1
GS5G_CTGGCATCCGTC	-11.1412	9.7067	1	4600	16572	GS5G	GS5	0.029268	neuron	1.9886	4599	38.8867	1
GS5G_CTGGCCCAGCGT	-10.418	9.45374	1	3950	12697	GS5G	GS5	0.0350504	neuron	1.52358	3949	38.2132	1
GS5G_CTGGTATCGCGT	-10.8026	9.53277	1	4326	15231	GS5G	GS5	0.0314511	neuron	1.82767	4325	38.5302	1
GS5G_CTGGTCAATCGA	-10.8722	9.76693	1	3445	9409	GS5G	GS5	0.0376236	neuron	1.12912	3445	38.7507	1
GS5G_CTGTTCCACCGG	-10.6349	9.15767	1	2710	6329	GS5G	GS5	0.0387107	neuron	0.759509	2710	38.1392	1
GS5G_CTTAAGAGATCG	-10.6965	9.12414	1	3145	8416	GS5G	GS5	0.0524189	neuron	1.0096	3142	38.1557	1
GS5G_CTTAGGCAGATC	-4.81872	-4.37335	3	2407	6358	GS5G	GS5	0.0819569	neuron	0.762869	2406	28.415	3
GS5G_CTTAGTTTTCCG	-10.7671	9.90323	1	3199	8485	GS5G	GS5	0.0464349	neuron	1.01824	3199	38.7812	1
GS5G_CTTATCGCGGTC	-5.64524	4.38591	1	2430	5913	GS5G	GS5	0.0431253	neuron	0.709587	2430	31.2559	1
GS5G_CTTCCGGCAACC	-4.88559	-3.8214	3	3325	10133	GS5G	GS5	0.0459929	neuron	1.21589	3324	28.0045	3
GS5G_CTTGCCGGTATC	-10.8463	9.43536	1	3082	7606	GS5G	GS5	0.0333947	neuron	0.912755	3082	38.4873	1
GS5G_CTTTACGTAAAT	-10.4038	9.16332	1	2343	5615	GS5G	GS5	0.0564559	neuron	0.673826	2343	37.9881	1
GS5G_CTTTCCGAGCTG	-10.3651	9.98826	1	3315	8049	GS5G	GS5	0.0544167	neuron	0.965917	3315	38.5743	1
GS5G_GAAACAATGCGG	-11.1097	9.49182	1	3517	9903	GS5G	GS5	0.0416036	neuron	1.18841	3517	38.7061	1
GS5G_GAAACATCGCTC	-10.7849	9.36005	1	3076	7710	GS5G	GS5	0.00674449	neuron	0.925236	3076	38.3902	1
GS5G_GAAAGGGGCATA	-10.7612	9.4963	1	3945	11237	GS5G	GS5	0.0288359	neuron	1.34837	3944	38.4754	1
GS5G_GAAATCGGTTTA	-10.8461	8.69331	1	2624	6250	GS5G	GS5	0.04048	oligodendrocyte	0.750029	2624	37.9365	1
GS5G_GAACATTCTCCC	-6.26716	5.18468	1	2390	5572	GS5G	GS5	0.0346437	neuron	0.668546	2389	32.2645	1
GS5G_GAAGCCTGGCGC	-10.3287	9.27706	1	3146	8697	GS5G	GS5	0.0438082	neuron	1.04368	3146	38.0221	1
GS5G_GAAGGGAAGCGA	-10.8126	9.88804	1	4052	12295	GS5G	GS5	0.0239122	neuron	1.47546	4052	38.8005	1
GS5G_GAAGTTGGCGTC	-3.67442	3.02043	5	2652	6236	GS5G	GS5	0.0983002	neuron	0.748349	2652	29.1597	5
GS5G_GAATAACGACGT	-8.79099	7.88643	1	4441	17278	GS5G	GS5	0.0597974	neuron	2.07308	4438	35.9587	1
GS5G_GAATATGGCTTG	-10.1337	9.71533	1	2386	5537	GS5G	GS5	0.0354238	neuron	0.663986	2382	38.2163	1
GS5G_GAATCGCACCAA	-9.87426	9.96924	1	2989	7192	GS5G	GS5	0.0648032	neuron	0.862953	2988	38.2304	1
GS5G_GAATCGGTTTGG	-11.203	9.90675	1	4119	13614	GS5G	GS5	0.0378426	neuron	1.63314	4114	39.0765	1
GS5G_GAATGGGCCCTT	-11.2041	10.3543	1	3716	10259	GS5G	GS5	0.0235913	neuron	1.23101	3715	39.4091	1
GS5G_GACAAGGGAACG	-4.68885	-3.49743	3	2719	7072	GS5G	GS5	0.0731259	neuron	0.848433	2717	27.6555	3
GS5G_GACAATACCGGC	-6.87915	5.57205	1	2187	5119	GS5G	GS5	0.0117256	neuron	0.614064	2185	32.96	1
GS5G_GACAATGATTCC	-10.4774	8.53473	1	2638	6412	GS5G	GS5	0.0123206	neuron	0.76947	2638	37.5715	1
GS5G_GACACAAAGCCC	-10.8313	10.1683	1	4338	12384	GS5G	GS5	0.0321434	neuron	1.4859	4336	39.021	1
GS5G_GACACTTGCCTC	-3.79375	3.00464	5	2815	7914	GS5G	GS5	0.0659674	neuron	0.949597	2814	29.0562	5
GS5G_GACATATGTTTC	-10.7269	9.67935	1	4500	15865	GS5G	GS5	0.0324024	neuron	1.90363	4498	38.5881	1
GS5G_GACATGCCAATA	-3.08755	-3.67453	3	1838	4941	GS5G	GS5	0.0771255	neuron	0.592823	1837	26.8809	3
GS5G_GACCACTTTCAG	-10.3678	10.3267	1	2948	6629	GS5G	GS5	0.0357574	neuron	0.795391	2947	38.8272	1
GS5G_GACCAGAAGTGT	-11.3673	10.5583	1	4888	15432	GS5G	GS5	0.0126361	neuron	1.85191	4888	39.6699	1
GS5G_GACCCAAGCGCA	-11.379	10.604	1	4732	15230	GS5G	GS5	0.0264609	neuron	1.82767	4732	39.7116	1
GS5G_GACCGAAAAAGC	-10.6505	9.33805	1	3872	10348	GS5G	GS5	0.0209702	neuron	1.24181	3872	38.2836	1
GS5G_GACCGCACGATT	-10.0866	10.0223	1	3696	10662	GS5G	GS5	0.0483069	neuron	1.27937	3695	38.4125	1
GS5G_GACCGGCCCAGT	-10.4508	9.76725	1	2537	5545	GS5G	GS5	0.0209273	neuron	0.665186	2535	38.4679	1
GS5G_GACCTGGTGTGT	-10.9966	9.50888	1	3752	12423	GS5G	GS5	0.0804154	neuron	1.49082	3752	38.6428	1
GS5G_GACGAGGAGCAC	-4.72407	-4.34655	3	3218	11523	GS5G	GS5	0.0446064	neuron	1.38281	3218	28.341	3
GS5G_GACGCATGGCAT	-10.8033	9.11483	1	2927	6966	GS5G	GS5	0.0175162	neuron	0.835832	2926	38.2206	1
GS5G_GACGCCGGGAGG	-10.5034	9.5179	1	3641	10434	GS5G	GS5	0.0328796	neuron	1.25189	3639	38.3182	1
GS5G_GACTACTACTAC	-10.686	9.60777	1	4091	14298	GS5G	GS5	0.0654029	neuron	1.71559	4089	38.5076	1
GS5G_GACTATACTCAA	-8.84194	7.3956	1	3385	9785	GS5G	GS5	0.0172713	neuron	1.17425	3385	35.6297	1
GS5G_GACTATGGCCTT	-11.4073	9.98715	1	4178	12617	GS5G	GS5	0.00618214	neuron	1.5141	4178	39.2733	1
GS5G_GACTATTCTTGT	-7.5639	5.85483	1	2487	5997	GS5G	GS5	0.0281902	neuron	0.719428	2485	33.6284	1
GS5G_GACTTCTATCGT	-3.4668	1.28855	2	2323	6448	GS5G	GS5	0.0794045	neuron	0.77379	2323	27.2761	2
GS5G_GACTTCTGGTCA	-10.2888	9.1708	1	2318	5231	GS5G	GS5	0.037873	neuron	0.627384	2315	37.9164	1
GS5G_GAGAAATTGTCG	-10.4253	9.4543	1	2896	6954	GS5G	GS5	0.0461605	neuron	0.834512	2896	38.2185	1
GS5G_GAGAAGATCAGG	-10.3221	10.3605	1	3605	9035	GS5G	GS5	0.0478246	neuron	1.084	3603	38.8215	1
GS5G_GAGACATCGCAT	-6.47791	4.56079	1	2408	6364	GS5G	GS5	0.0449403	neuron	0.763709	2408	31.9363	1
GS5G_GAGATCCCGCAG	-10.078	9.35185	1	3046	7822	GS5G	GS5	0.0792636	neuron	0.938676	3046	37.9091	1
GS5G_GAGCATCGCCTT	-10.4556	9.47383	1	4208	14203	GS5G	GS5	0.0754172	neuron	1.70419	4206	38.2534	1
GS5G_GAGCCGAGATAT	-3.58312	2.50808	5	2080	4367	GS5G	GS5	0.0632013	neuron	0.52406	2080	28.9142	5
GS5G_GAGGATCTAGGC	-10.436	9.06168	1	2581	6657	GS5G	GS5	0.0401142	neuron	0.798751	2580	37.9343	1
GS5G_GAGGTATAGATC	-10.1873	8.78206	1	2661	6216	GS5G	GS5	0.0305663	neuron	0.745949	2661	37.56	1
GS5G_GAGGTGATGTTA	-11.3573	10.5281	1	4470	14473	GS5G	GS5	0.0330316	neuron	1.73659	4468	39.6409	1
GS5G_GAGGTGCCCTGA	-4.36186	-3.27677	3	3322	11628	GS5G	GS5	0.0825664	neuron	1.39529	3321	27.3041	3
GS5G_GAGGTGTTCCCA	-10.3079	9.59212	1	2905	7079	GS5G	GS5	0.0615906	neuron	0.849513	2905	38.2419	1
GS5G_GAGTTACTGGAC	-10.4099	9.2142	1	2851	7526	GS5G	GS5	0.0815947	neuron	0.903035	2850	38.03	1
GS5G_GATAGAGGGGGA	-10.4222	9.45164	1	3093	8076	GS5G	GS5	0.0660062	neuron	0.969037	3092	38.2145	1
GS5G_GATATAATCTAC	-4.0054	-3.54252	3	2419	6879	GS5G	GS5	0.0873801	neuron	0.825392	2418	27.3111	3
GS5G_GATCTCAGGACG	-3.50105	3.00499	5	2179	4870	GS5G	GS5	0.0936537	neuron	0.584302	2178	29.2863	5
[truncated: 382 more rows]

## Sheet: Fig.2e
oligo (n=1674)	intersect with RNAi screen (n=15 including ZNF117)
EGR1	NRN1
FAM162A	RHOA
FOS	ALDOA
MALAT1	UBC
MEG3	RPS27A
MT-TL1	PDK1
NEAT1	RPS6
PGK1	TPX2
RPL14	CTNNB1
RPL23	MAP3K2
RPL24	TP53
RPL26	GNG2
RPL31	CASP8AP2
RPL32	THAP5
RPL34	ZNF117
RPL35A
RPL36
RPL36A
RPL37
RPL37A
RPL38
RPL39
RPS15A
RPS19
RPS21
RPS23
RPS28
RPS29
RPS5
WSB1
RPS25
ZFAS1
EEF1A1
GDF15
RPS13
HMGB2
RPS11
ATF5
DDIT3
RPS27
CDKN1A
GLTSCR2
RPS15
VIM
RPL35
RPS18
RPS3A
EIF4A2
NRN1
RPL6
PPP1R15A
FAU
GOLGA4
H3F3B
ENO2
IER2
IGFBP2
RPL23A
FAM211A
RPSA
EEF2
TMEM66
RPL9
FTH1
RPLP0
CDK6
SRP9
SNRPD2
C17orf76-AS1
RPL21
UBA52
RPL27
EIF4B
RHOA
RPL27A
RPL41
GNAS
RPL30
FTL
EIF3E
CCNL1
ODC1
ATF4
RBM25
WRB
EPB41L4A-AS1
MDM2
ALDOA
EMC10
TOP2A
RPL18A
DNAJB1
NKTR
ATF3
VEGFA
H1F0
INSIG2
SEC61G
SNHG1
RPL13A
RPL10
XPO1
RPL4
KMT2E
ZMAT3
RPS16
PFN2
MT-TV
TYMS
PRNP
SLC3A2
RPLP2
RPS14
PCLO
PLOD2
GNB2L1
UBC
HSPA8
CRYAB
SNHG6
RPL18
FNBP4
RRM2
PHGDH
IGFBP5
MT-RNR1
DDX3Y
RBM39
BTG1
GADD45B
RPS9
PCNA
RPS27A
TAOK1
RPL29
RPL15
RPL36AL
SPRY2
HSD17B12
ASNS
BOD1L1
KDELR2
PTMA
RPS24
KDM3A
RPL12
HILPDA
GAPDH
P4HA1
LMO4
MTHFD2
RPL11
BHLHE40
PTP4A1
ITM2B
SHMT2
TRA2A
ZNF90
TXNIP
ATXN10
PPP1CB
COX7A2L
PDK1
HSPA5
HERPUD1
PNN
RPL17
DHX36
BNIP3L
SLC25A36
WARS
ARRDC3
H1FX
PABPC1
ARF4
NUPR1
TCF4
HIST1H1C
MDH1
HNRNPA1
ID1
SELT
ANXA1
RBPJ
COPS8
UBE2E1
RPS4Y1
PCBP1
PCBP2
RPL19
RPL22
RNF187
CNIH1
RPSAP58
TMSB10
LUC7L3
YTHDC1
RPL3
GARS
CENPF
HNRNPF
RPL13
CCT4
CEBPG
HNRNPUL1
HADHB
CLDND1
LAPTM4A
TAF1D
BDP1
PNISR
MAD2L1
SQSTM1
BNIP3
ZNF207
2021-09-15
ANGPTL4
RYBP
CCNI
RSRC2
ANKRD36C
LAMP2
TFG
ZNF91
PPT1
MT-RNR2
PFDN5
TRIB2
SPTSSA
MGEA5
HSPA9
FBXW7
MSMO1
EMD
ZFAND5
GNB2
ENOPH1
EIF1
MZT1
PPP2R5C
SDCBP
OSER1
CWF19L2
TSPAN13
IARS
RPS6
RPL28
ID3
CYCS
TMF1
QKI
NBEAL1
GPCPD1
DDX5
ID2
NT5C3A
HSP90AA1
RPS12
GOLGB1
SMC4
RNF13
RAD23A
ZFP36L2
GGH
ADM
TRA2B
STC1
SNX3
OAZ1
RHEB
ARGLU1
IFRD1
CDKN1B
CIRBP
RSL24D1
ZNF844
RBM6
PNRC1
BTG3
FSCN1
PCNP
HPRT1
KLF6
STARD3NL
DDIT4
PAXBP1
NAMPT
ZNF292
ALKBH5
FDXR
MXI1
XPOT
MLF1IP
SON
HIGD1A
CNBP
NOP58
SETD5
TSC22D1
TLK2
DLX1
EIF1B
SRSF2
SNHG16
HES1
P4HB
COPS4
TPX2
ITSN2
WDR45B
SCOC
HEY1
PDIA6
COX7C
PREPL
SERTAD1
TOMM7
ATP5G2
TMEM123
HSPH1
PAICS
ANKRD12
RTN3
U2SURP
CEP95
GADD45GIP1
NPC2
KXD1
ARHGAP5
BTF3L4
EIF3L
RRAGD
SNX5
ZFC3H1
DARS
NFE2L2
ATAD2
SAT1
SLC4A4
SRSF1
DAZAP2
RIF1
HNRNPC
CKS2
ZNF791
SERINC3
PRCP
SAFB2
HAT1
VEGFB
PET100
NAPA
SLC20A1
VDAC2
STRADB
PPP2R1A
LIG1
DDX27
UQCRB
CD9
C1D
KHDRBS1
SLC16A1
PPP2CB
MAPK1IP1L
RBM5
LAMTOR3
TOMM20
RPS2
RP11-304L19.5
SEPHS2
ZDBF2
PRKAR1A
YIPF4
LMO1
RRM2B
CIR1
PRC1
CHD2
SERPINE2
PAPOLA
NUMA1
CCNT2
ZMAT1
MORF4L2
NDFIP1
MSL1
EEF1B2
RPS10
SLC44A2
PTGES3
SCARB2
KIAA1715
RPL5
PLEKHH2
SYF2
RABGGTB
ZNF160
KMT2C
ANXA5
RPL10A
ADAMTS1
PEA15
TMED2
LRRC58
JAM2
CCNG1
RLF
FEZ2
GRSF1
MIS18BP1
APP
NOM1
AMZ2
WDR1
KMT2A
SYNE2
GCC2
VMA21
BAZ2B
MTX2
ISCU
GOT1
PAM
BIRC6
MAP1LC3B
RBBP6
DMTF1
RPS7
CEBPZ
LAMB1
CREB5
RPL7
SERPINH1
CENPE
GAS5
MRPL39
LRPPRC
TSN
EI24
NDUFA5
TMPO
CBX3
AZI2
ACTR2
YBX3
RSL1D1
AK3
MRPL3
ARPC4
LL22NC03-2H8.5
DDX18
VAMP2
COPS3
JMY
CMBL
VGLL4
YWHAG
SNHG7
HNMT
SNRNP70
BEX4
C6orf62
ROBO1
HPS4
NUDT21
APLP1
MRPS5
LUC7L
NPM1
TEX30
NDUFB5
AK4
ERP44
KIAA0101
LINC00461
TAF1
XPC
FXR1
CCDC59
HNRNPH2
2021-09-02
NUFIP2
RPN1
CELF1
PMAIP1
CLTC
RNMT
MARK3
ZCCHC11
HNRNPK
PPDPF
TXNRD1
GHITM
DKK3
STRAP
SSBP2
MRPL44
LRRN3
CTNNB1
FKBP4
EIF2AK2
PRKAG2-AS1
FGFR1OP2
SLU7
ABI2
FAM49B
FAM133B
CCT8
C17orf58
AES
MZT2B
NPEPPS
NFIB
MID1IP1
MNS1
ACTR3
NDUFC1
JUN
EAPP
AKAP9
GAS1
RBMX
TTC14
AKAP8L
TRMT112
FAM210B
IMPDH2
TCP1
DDB2
TRIM4
CTNNA1
PPP2CA
C11orf96
ZNF83
CD81
DRAXIN
UBXN7
DST
MOB4
PPIG
IFI27L2
SPAG9
CRBN
EIF4H
BRWD1
DLX2
RAD23B
MYEF2
YARS
DNASE2
AKIRIN1
UBE2D3
RANBP2
RAB21
NDFIP2
ATP6V1H
PRPF6
GYPC
BET1
LINC00998
MAF
PURB
ATP6V1A
CWC25
TCEA1
SAFB
NAP1L1
PSMC2
MFF
ORMDL1
BUB3
CDC27
FAM49A
TSC1
G3BP1
BAZ2A
TET1
SUPT5H
PRPSAP2
FAM111A
MRPL33
BCL7B
RPS3
PMP22
C6orf48
MIDN
PHB2
ZNF638
STX16
REV3L
MT3
TMEM128
PTK2
EPM2AIP1
SUN1
MOB1A
TARS
HLTF
OLA1
VAPA
PAIP2
SRP54
ZC3H7A
TBL1XR1
HSPA13
GDI1
GPBP1
MAP3K2
MKLN1
PARVB
PRPF38B
ASCC3
PRDX6
UBE2B
PPP1CC
MAP4K4
PMPCB
TRIB1
UBR5
WDR60
GTF2B
DPYSL2
MMADHC
SREK1
RBM28
MED10
CDIP1
PFKP
FBXO7
ZNF667-AS1
PSAP
SNRNP27
GAD1
CAPRIN1
EZH2
TRIM2
NUDT16
SRGAP3
BAX
HELLS
CDV3
MED13L
CCDC136
ZMYM2
NACA
CENPC
IDI1
EEF1D
PSMD3
RAB1A
LINC00657
METTL12
MLF1
FAM3C
MAP3K13
DDX17
TMEM59
RPL7A
MSI2
UTP6
C12orf23
CASC3
HN1L
UBN2
CRMP1
RAB7A
SSFA2
UFM1
RAB5A
SRSF11
SEC31A
UBQLN1
USP1
SRRM2
CDK13
HNRNPA3
TMEM167A
DICER1
BRD4
CCNK
CA12
SAP30
C1orf52
CCDC93
CCDC80
METTL14
USP15
GNAI3
HIST1H2AC
NSL1
DPM1
FHL1
SSR3
MCM4
EPS8
LMNA
RAE1
DHRS13
VPS13C
ACSL3
HNRNPA0
PKIA
COPS7A
RPA1
C12orf5
KIF9
SAR1B
TMEM14A
C16orf80
C7orf41
TSC22D3
DHX15
GPATCH2L
TNRC6A
CAPZA2
U2AF1
PPP2R3C
ZNF146
PRIM1
NOL11
GNAI2
ZNF330
SEC11A
PPP1R2
ATP5EP2
KIF20B
ALDOC
PIAS2
MKRN1
RCN1
ARID4B
PEX2
PSMC1
CD47
PCNX
ARC
PTOV1
MBIP
PTCD3
FAM118A
TXNDC9
TLE1
MAP2K2
TRIAP1
SNX13
MPHOSPH10
ARHGEF7
HRK
PRRC2C
DYNC2H1
ANKRD10
CDK5RAP2
DYNLL2
AC013394.2
TXNDC12
AC064875.2
BLOC1S2
PPIL3
NSUN2
TWF2
VDAC1
DDX55
CTDNEP1
SEC22C
ARPP19
AAMP
PCSK7
CXXC5
SRSF9
GNAI1
N4BP2L2
SOS1
POLDIP3
CHAMP1
MAFG
TXNL1
TSPYL2
HEXIM1
MAGED2
ARL5A
ARMC10
HMGN1
LDLR
DUSP4
RNASE1
AKAP11
ZC3HAV1
TEAD1
MAPK1
BNIP2
TCERG1
ATRX
CAMK2D
THOC2
IL6ST
C19orf48
CCDC88A
TRIP11
SRSF5
SCAMP1
ARHGAP12
DCTN2
LIMS1
C7orf55-LUC7L2
SRPRB
MAPRE1
CEP57
NONO
NSA2
FER
FAM120A
UBA5
SPTY2D1
NEMF
CEP290
ANAPC13
IL13RA2
SGCB
PCF11
IFT52
MKI67IP
SNHG8
GPR155
PSPH
ATP2A2
ARHGAP21
UPF2
ZC3H11A
EIF3H
KBTBD2
SRSF6
CCDC115
DDX42
2021-03-07
ATG12
SOX2
BAG5
TTC17
CFL2
NFIX
ARL4A
DUSP14
CDC42BPA
MCM7
BRK1
TANK
SEL1L
APMAP
ARL8B
CHD1
YY1
IWS1
HDGF
COIL
SENP2
VAPB
CARHSP1
TCF25
CRTAP
PARL
IPO7
GLUL
MTF2
GOLPH3
MOAP1
KIDINS220
FUBP1
SMEK2
BTG2
COQ10B
DHX40
BLOC1S6
SERP1
SUPT6H
CELF2
KIAA0430
VAT1
SYNE1
PDGFRA
PLRG1
RP11-220I1.1
ST13
CDK14
MTCH1
PHTF2
SEPP1
SAR1A
KIAA1109
PTPRF
FAM210A
COPZ1
EIF2S1
RPS8
HNRNPH1
EIF3D
RFK
GPT2
TMEM256
ACTR10
MPC1
GPI
SGCE
C19orf43
EVL
GLOD4
PRKRA
OPA1
PCID2
SBNO1
PCYOX1
PABPC4
FAM63B
TMEM33
SNHG17
TPM4
CLGN
CSDE1
SSR2
BRCA1
WHSC1
STAT3
C12orf75
UBE2G2
DZIP1
ESCO1
FNDC3B
APOPT1
LINC00963
TNFRSF10B
YWHAQ
NCAM1
ANAPC16
COPS2
KEAP1
CUL3
HNRNPH3
NECAP1
NDUFA13
SEC61A1
DLG1
HEXB
HNRNPDL
PRPF4B
FOXN3
TCEAL8
CCDC34
SCFD1
CYP2U1
DDX3X
MRPL42
TP53BP1
UBAP2
SBDS
DNAJB2
KDM5A
EIF4A1
KPNA1
NUPL2
TMEM9B
METTL7A
STMN4
APPL1
VKORC1
ZFAND2A
PHYH
DPYSL4
CCDC58
CETN3
GNB1
SSR1
THSD7A
GDI2
CRYZL1
ZBTB43
FAM134A
NFYB
TIMM9
TMEM55A
PXDN
SF3B1
SARS
NAA25
ZBTB25
CLCN3
GPRC5B
ACAP2
CHD6
KPNA4
AKAP17A
NCAPD3
SIPA1L2
QSER1
CXCL16
RNF181
ARL1
NFATC4
SF1
YTHDF2
OIP5-AS1
DAP3
COPB2
RUFY3
DUSP12
FAM179B
DDX24
METTL9
PPIP5K2
TTC3
CD164
CDK5RAP3
CYFIP2
MLH1
RRAGC
RNASEH2B
ACTL6A
C10orf118
TFDP1
G3BP2
PLEKHB2
ZC3H15
ANG
POLR2B
C3orf17
TIA1
COMMD8
SCAF4
LBH
SUMO1
TRIM44
ZNF800
NOL3
PHIP
GINM1
IRS2
PRKD3
BACE2
PPME1
SRP68
NUCB1
MYCBP2
GTF2F1
ACBD3
TBCD
WDR54
TMEM59L
ASH1L
ZFHX4
CD99
GAPVD1
EPC1
SLC4A7
SRP72
SMARCD3
SCD
PSMD6
CYBRD1
ARMC8
DPH3
HBEGF
MEAF6
TOP2B
ZNF581
BPTF
UBN1
TMEM159
LONP1
SAE1
SFSWAP
BRIX1
NGLY1
SKAP2
DALRD3
LAMC1
RP11-468E2.2
CTD-3018O17.3
CPT1A
DNAJC25
SETD2
HOXC10
FRA10AC1
CNIH3
SOX9
SEMA6D
ILF3-AS1
RNF145
GIGYF2
RELA
AC002454.1
UBQLN2
NFE2L1
C2orf49
HK1
CDK12
FXYD5
SMIM7
CCDC66
TMEM245
TPD52L2
PLA2G12A
SNHG12
KIF1A
FAM206A
SMG6
RABGAP1
RMDN3
SNRNP200
CEP68
SRSF7
SOX11
SELK
EPRS
URI1
EIF3F
YWHAH
RALBP1
DESI2
RAB39B
MAEA
UIMC1
PITHD1
BRD2
RMND5A
SNHG5
EXOC5
TAF7
FAM32A
LSM14A
SIK3
PARP2
FAM122A
TRIM52
PNMA1
C11orf54
NT5DC2
TM2D3
FYTTD1
TFRC
YTHDC2
EP400
RP11-732M18.3
WDFY3-AS2
NEU1
PBRM1
SNHG14
MRPS30
WDR70
NKIRAS1
DIAPH3
LETMD1
ZNHIT6
HGS
LRIF1
POM121C
UNC119
PLCG1
ZC3H6
SLC22A17
USP33
FRG1
THUMPD1
LSM14B
RAB3GAP1
CCDC84
COPB1
MAGOH
PGM3
AAR2
TGOLN2
DEK
SNN
STT3B
YIPF6
SETD5-AS1
IFNGR2
SLC25A26
CHCHD3
SPTAN1
ZCCHC7
FAM76B
SPTLC1
PRPF19
C12orf76
BRWD3
SF3B14
FRYL
USP46
CALCOCO2
ARIH2
DDR2
SIRT2
CBS
CNTLN
CCDC174
KIAA0020
CPE
SAV1
ARID4A
CHMP2B
RP11-166D19.1
RPS4X
BTBD1
SP140L
AP3S1
CWC22
PNMAL1
SMAD5
FTSJ2
USP9X
GORASP2
EIF4A3
SPG20
FARSB
CCDC104
TMEM30A
STAM2
DZIP3
CDC37
SF3A1
APEH
ACN9
DNPEP
PRRC1
PARP14
OSGEP
VEZF1
UBE2D2
KLHDC2
BCHE
MAP1LC3A
C16orf91
TLK1
BFAR
MYO6
ZNF622
LARP1
CCNL2
SRRM1
PTPRG
C8orf4
RHOQ
UBXN1
ACIN1
SNX17
SF3A3
NAA15
PFDN4
NENF
XRCC2
UACA
FNDC4
PTP4A2
YWHAZ
SLC5A3
AMD1
ANKRD49
HNRNPUL2
TNRC6B
BPGM
PCM1
KCNQ2
OLFM1
ILKAP
FBXO3
ZNF644
ATP6AP1
WDR41
WDR33
RPF2
PHLDA1
DCAF16
PRMT1
CEP44
RAD54L2
SMC5
TTC9C
SNX4
CARS
MORC4
EP300
NAA16
TIAL1
NADSYN1
WAC
CRLS1
SIKE1
CYB5D1
TNC
EFCAB14
CCNH
XAF1
PTCH1
RBAK
VOPP1
ZFAND1
SPDL1
CAMSAP2
POLR2H
MPRIP
ATCAY
SNX1
SLC25A37
TMEM55B
MAP4K5
CERS6
GADD45A
COL6A1
KCTD5
CAPN7
IGBP1
ZNF528
GYG1
DDX39A
VPS26B
NIPSNAP1
CHD9
DNAJC13
ATPAF1
YAP1
ZNF138
ARFGAP3
C19orf66
PRKCSH
UBALD1
FAM161A
BTBD7
GATAD1
UBR4
KAT6A
ASAP2
ACBD5
ASB8
LDLRAD3
PDCD7
ABHD10
MANBA
NLGN1
DNAJB6
TPRKB
BTF3
PAFAH1B2
ZNF428
RPGR
MLLT10
KIF1B
DNAJC10
DNM1L
TBC1D23
AC005152.2
CD70
RNF168
CSPG5
RAD18
SNX2
CTDSPL2
CDK11B
PELO
FAM172A
PMS1
FMNL2
CLN5
PLEKHA3
GNS
PYGL
CCDC18
RBFOX2
CHD3
TRIP12
CA11
KIAA2026
NFRKB
RBM48
WDR82
RNF6
ADAM17
MTR
MDN1
TRAPPC2P1
SRRT
AC074289.1
PDHX
TP53
WNK1
KLHL42
CKAP4
CENPJ
PRPF3
BAG4
PGAM1
EXOSC9
ELAVL1
TUG1
ATM
PAAF1
MRPL10
ATP5SL
PYGB
ARHGEF26
WDR48
CASK
GON4L
FGFR1
NOLC1
NLGN4Y
ZNF711
NARF
PIBF1
PHF3
UBFD1
PTPLB
BIRC2
TTLL7
LPIN1
C12orf29
PRPF40A
AIMP1
TOMM70A
SSBP4
BCAS2
GLRX5
BRI3
IGF2R
LBR
PGRMC2
PDCD11
RP9
EIF2S3
SUGP2
ATXN1
CDC16
USP14
CFDP1
TLE4
FAM13B
RAB22A
ZFYVE21
SYNRG
IGF1R
ZNF148
NTPCR
SLC4A10
DHX9
TOB2
IPP
DSCR3
RGS17
CCZ1B
FIP1L1
STAG1
GABARAPL1
ZNF721
SFPQ
KLHDC10
AC093323.3
BAMBI
EIF3B
PFKM
DDX6
ZNF577
NUP214
EFNB2
SMCHD1
ARFGEF1
ZFAND2B
LAS1L
CTSL
IQCG
NPLOC4
KARS
SMG7
DIAPH2
ZBTB4
PTPN13
ZMYND11
WBP2
KPNB1
KCTD10
KIAA0947
NMI
COPRS
SPATA20
ZNF259
KDM4A
CNOT4
PSMD10
KANK1
ANTXR1
WDR43
PRPSAP1
TBC1D5
GNG2
EIF3M
MAGEH1
THRA
SLC6A8
NPAS2
RGS10
MAD2L1BP
THAP1
BSG
PRKCI
C17orf85
CEP78
WASF2
LARP4
UHRF1BP1L
KTI12
PPP4C
DDX41
EPC2
CAB39
MFSD6
LINC00116
PHF14
OPTN
MAP4
MAGI1
SAPCD2
CPSF4
LSG1
RCOR1
SART3
TRPS1
TIMM21
NCOR1
INTS12
LINC01003
FAT1
HEBP1
BRD8
MIS12
SP100
PDCD10
ALG13
C10orf35
GOLGA3
MRPS35
EXOC7
TSHZ2
KDM5B
MED29
PDCL
IBTK
PKN2
STIM2
GS1-259H13.2
PRELID2
PLIN3
FAM84B
TNIP1
PAFAH1B1
PUS7L
PPID
WDYHV1
KCTD7
NPM3
NFKBIB
SPRED1
XIAP
CEP350
BROX
KIAA1143
CEP112
GALNT7
ZNF326
SUV420H1
YKT6
STAT1
MUT
CREB1
IQSEC1
TSG101
EWSR1
KLF9
PISD
CECR5
LETM1
PCGF2
NOTCH2NL
POLR1D
C8orf44
KLF3
ZNF117
PPP4R2
PPIL4
ALG2
MED6
RFC1
SETX
ZSCAN16-AS1
BEND5
POLB
KIAA1731
GNL3
HSF1
PHF20L1
FAM168B
C2orf15
PBX1
UBA3
SUMO2
KIAA0753
CNTRL
OXSR1
CTTN
ATP6V1C1
RUFY2
RARS
MTA2
AP3B1
SAMD9L
CTSD
CASP8AP2
DDX56
UVRAG
OFD1
OBSL1
MLTK
RARS2
NGDN
KDSR
N4BP2
NR2F1-AS1
UFSP2
SSH2
CTA-29F11.1
SLC25A14
MZT2A
PARD3
HMGXB4
RNF213
PIK3C3
FBL
ZCCHC6
PRPF8
RAB4A
ZC3H8
KIF16B
STRBP
PTPN12
PRRC2B
GTF3C4
CHD7
TOR1AIP2
THAP5
CACNG8
ATXN2
PSMD13
POU3F3
VPS53
MAX
ANAPC5
GALNT11
PWWP2A
SKIV2L2
USP48
DNTTIP2
UBR1
OTUD5
CLUAP1
TIMM44
MAT2B
VPS26A
IMMP2L
NUP88
PCNT
CCDC173
DIDO1
NDRG4
CSPP1
CD27-AS1
LONRF2
UBAP1
TGS1

## Sheet: Fig. 3
3a						3b					3C
											days	sgGFP			sgZNF117-1			sgZNF117-2
											0	4	4	4	4	4	4	4	4	4
											4	8	6	6.5	5.5	4.5	4.25	6.5	5.25	4
											8	14.5	15.7	13.5	8.25	6.5	7.25	9	8	6.75
											12	23	23.25	27.25	14.25	12	13.25	19.25	14	14.75
											3D
												Number	sgGFP	sgZNF117-1	sgZNF117-2
												0	100	100	100
												20	80	90	90
												40	40	80	80
												80	20	60	40
												160		20	10
										3F
											sgGFP			sgZNF117-1			sgZNF117-2
										Nestin	81.3	81.6	85.2	47.4	34.4	46	42.9	47.6	53.8
										Galc	39.7	45.3	46	76.2	59.3	89.5	52.8	68.4	65.2
										3H
										days	sgGFP	sgZNF117-1	sgZNF117-2
										33	1
										34	1
										36	1
										37	1
										38	1
										39	1
										39	1
										137		0
										137		0
										137		0
										142		1
										153		1
										180		0
										180		0
										43			1
										44			1
										48			1
										49			1
										67			1
										75			1
										119			1

## Sheet: Fig.4
4a								4b
									days	sgGFP			sgZNF117
									0	5	5	5	5	5	5
									3	8.2	8.9	8.5	6.5	6.1	6.7
									6	12.3	11.9	12.8	8.9	7.7	8.2
									9	18.9	16.7	18.2	10.3	9.2	11.3
								4c	Number	sgGFP	sgZNF117
									0	100	100
									20	90	90
									40	60	90
									80	10	90
									160		70
								4e	sgGFP			sgZNF117
								Nestin	89.2	76.7	78.4	65.6	48.4	48.2
								GalC	78.8	62.3	68.5	99.3	95.4	97.4
								4g
								Days	sg-GFP	sgZNF117
								26	1
								27	1
								31	1
								32	1
								32	1
								33	1
								33	1
								33		1
								34		1
								40		1
								41		1
								43		1
								45		1
								48		1

## Sheet: Fig.5b
Gene Symbol	ID	nc Avg (log2)	znf117 Avg (log2)	actual.fold.change	P-val	rank	actual.q.value
	16987773	2.81	6.12	3.31	7.73e-09	1	5.18393e-06
	17123952	3.82	8	4.18	1.02e-08	2	1.03679e-05
F2RL1	16986417	4.31	6.97	2.66	1.2e-08	3	1.55518e-05
EPHB3	16949062	8.88	6.23	-2.65	1.34e-08	4	2.07357e-05
SNORD111	16820820	5.15	8.33	3.18	1.61e-08	5	2.59196e-05
MMP2	16819064	5.08	8.51	3.43	2.01e-08	6	3.11036e-05
C8orf88	17078999	4.51	7.64	3.13	2.12e-08	7	3.62875e-05
ZNF733P	17058083	4.85	7.88	3.03	2.37e-08	8	4.14714e-05
RANBP17	16992265	4.08	7.1	3.02	2.53e-08	9	4.66553e-05
ZNF836	16875034	6.52	3.93	-2.59	2.83e-08	10	5.18393e-05
HLA-DRB1; HLA-DRB6	17017900	3.46	6.49	3.03	3.39e-08	11	5.70232e-05
P2RX7	16758052	7.48	4.8	-2.68	3.56e-08	12	6.22071e-05
MCTP1	16998162	7.42	4.77	-2.65	4.18e-08	13	6.7391e-05
ACTBL2	16996415	3.33	8.2	4.87	4.21e-08	14	7.2575e-05
MMP24-AS1	16918683	5.08	7.7	2.62	4.28e-08	15	7.77589e-05
ATF7IP2	16815807	3.03	6.36	3.33	4.69e-08	16	8.29428e-05
ARHGEF37	16990966	8.17	5.43	-2.74	4.78e-08	17	8.81267e-05
	16949085	8.62	5.03	-3.59	5.31e-08	18	9.33107e-05
DNALI1	16662636	8.14	5.58	-2.56	5.89e-08	19	9.84946e-05
ULK4P3	16798688	4.21	7.38	3.17	6.19e-08	20	0.000103679
	17121214	9.77	7.23	-2.54	6.84e-08	21	0.000108862
HIST1H3G	17016403	8.56	4.38	-4.18	6.87e-08	22	0.000114046
CDH3	16820463	4.96	7.52	2.56	7.01e-08	23	0.00011923
CEP126	16730471	3.79	5.97	2.18	7.27e-08	24	0.000124414
	17091273	8.82	5.34	-3.48	7.35e-08	25	0.000129598
TBX15	16691576	8.19	5.6	-2.59	7.5e-08	26	0.000134782
MERTK	16884372	4.54	7.41	2.87	7.62e-08	27	0.000139966
CDKL2	16976926	3.77	6	2.23	8.08e-08	28	0.00014515
SMAGP	16764724	4.82	8.02	3.2	8.17e-08	29	0.000150334
SLC7A3	17111858	3.7	9.25	5.55	8.5e-08	30	0.000155518
	17120818	4.48	7.34	2.86	8.53e-08	31	0.000160702
MYO5C	16809403	3.86	6.52	2.66	9.29e-08	32	0.000165886
PLA2G4A	16675197	3.19	6.01	2.82	9.39e-08	33	0.00017107
LOC102723828	16965827	5.57	8.02	2.45	9.48e-08	34	0.000176253
SLC15A2	16944588	7.96	5.14	-2.82	9.67e-08	35	0.000181437
ACSM3	16816604	4.08	6.12	2.04	1.02e-07	36	0.000186621
CRABP2	16694701	5.56	7.88	2.32	1.18e-07	37	0.000191805
CPNE8	16763104	4.62	7.46	2.84	1.18e-07	38	0.000196989
LINC01602	17069173	4.02	6.79	2.77	1.21e-07	39	0.000202173
HAR1B	16921171	7.13	4.83	-2.3	1.22e-07	40	0.000207357
DGKE	16836315	4.44	6.66	2.22	1.29e-07	41	0.000212541
RAMP2	16834436	4.25	6.47	2.22	1.38e-07	42	0.000217725
C8orf34-AS1	17077996	4.26	6.24	1.98	1.38e-07	43	0.000222909
ENG	17098594	8.43	6.19	-2.24	1.39e-07	44	0.000228093
RYR2	16679142	4.03	6.11	2.08	1.44e-07	45	0.000233277
SLCO4C1	16998551	4.01	7.95	3.94	1.44e-07	46	0.000238461
GFRA1	16718670	4.63	6.82	2.19	1.46e-07	47	0.000243645
MIPOL1	16783500	4.11	6.72	2.61	1.46e-07	48	0.000248828
FAM184A	17023118	4.36	6.57	2.21	1.46e-07	49	0.000254012
	17121218	9.27	6.84	-2.43	1.48e-07	50	0.000259196
	17121236	3.19	5.77	2.58	1.51e-07	51	0.00026438
SLC13A3	16919879	5.5	7.74	2.24	1.52e-07	52	0.000269564
WWC2	16972710	3.57	6.15	2.58	1.52e-07	53	0.000274748
PRRG4	16723318	3.95	8.36	4.41	1.53e-07	54	0.000279932
ZBTB20; MIR568	16957634	5.92	2.55	-3.37	1.56e-07	55	0.000285116
LOC101927286	16813624	6.77	3.79	-2.98	1.57e-07	56	0.0002903
CORO2B	16802413	9.26	7.05	-2.21	1.6e-07	57	0.000295484
	17005844	3.91	7.05	3.14	1.6e-07	58	0.000300668
CHMP4C	17070331	4.9	6.89	1.99	1.7e-07	59	0.000305852
ZNF385B	16906031	4.49	6.67	2.18	1.77e-07	60	0.000311036
CLMP	16745563	5.25	8.72	3.47	1.81e-07	61	0.000316219
EDIL3	16997816	5.09	7.39	2.3	1.83e-07	62	0.000321403
BEND5; AGBL4	16686910	7.22	4.97	-2.25	1.95e-07	63	0.000326587
LINC01550	16796564	6.44	3.61	-2.83	2.09e-07	64	0.000331771
	17121216	9.43	7.05	-2.38	2.13e-07	65	0.000336955
SORCS3	16708990	7.1	3.23	-3.87	2.14e-07	66	0.000342139
HOXA11-AS	17044521	4.52	6.77	2.25	2.16e-07	67	0.000347323
RGS16	16697018	5.31	7.4	2.09	2.2e-07	68	0.000352507
CYP2S1	16862427	5.31	8.16	2.85	2.23e-07	69	0.000357691
GRIK3	16685330	9.54	6.51	-3.03	2.28e-07	70	0.000362875
NPAS3	16783265	7.45	4.78	-2.67	2.34e-07	71	0.000368059
SLFN5	16833327	9.58	7.39	-2.19	2.36e-07	72	0.000373243
PAK7	16917139	6.43	3.99	-2.44	2.4e-07	73	0.000378427
JAKMIP2	17001324	7.84	5.65	-2.19	2.49e-07	74	0.000383611
PABPC5	17105242	6.88	4.7	-2.18	2.66e-07	75	0.000388794
KCNE4	16891603	8.25	5.99	-2.26	2.75e-07	76	0.000393978
MANSC1	16761617	4.46	7.27	2.81	2.85e-07	77	0.000399162
ZNF844	16858592	8.67	5.55	-3.12	2.98e-07	78	0.000404346
	17121360	6.54	4.56	-1.98	3e-07	79	0.00040953
GLT8D2	16769419	4.02	5.88	1.86	3.01e-07	80	0.000414714
	17119888	4.26	6.1	1.84	3.04e-07	81	0.000419898
SNRNP48	17004642	6.03	7.8	1.77	3.17e-07	82	0.000425082
	16949082	10.22	6.82	-3.4	3.19e-07	83	0.000430266
RASA3	16781315	9.14	6.94	-2.2	3.21e-07	84	0.00043545
	17125536	4.04	7.18	3.14	3.21e-07	85	0.000440634
ZNF347	16875166	6.49	3.75	-2.74	3.3e-07	86	0.000445818
HTATIP2	16722787	4.44	6.59	2.15	3.49e-07	87	0.000451002
EIF1AY	17116410	6.79	4.61	-2.18	3.49e-07	88	0.000456185
DSEL	16855781	8.16	4.86	-3.3	3.55e-07	89	0.000461369
ELAVL2	17092918	4.7	6.82	2.12	3.57e-07	90	0.000466553
TCF4	16855382	9.92	7.51	-2.41	3.6e-07	91	0.000471737
OLIG1	16922212	9.35	6.08	-3.27	3.65e-07	92	0.000476921
LYN	17069063	4.07	7.42	3.35	3.66e-07	93	0.000482105
CDH8	16827022	6.85	4.18	-2.67	3.68e-07	94	0.000487289
DISC1-IT1	16678803	8.18	5.06	-3.12	3.74e-07	95	0.000492473
GAS7	16841137	9.68	6.91	-2.77	3.78e-07	96	0.000497657
SEMA5B	16958161	8.43	6.07	-2.36	3.83e-07	97	0.000502841
SGPP2	16891555	4.13	6.15	2.02	4e-07	98	0.000508025
ABAT	16815735	9.54	7.52	-2.02	4.06e-07	99	0.000513209
FAM212B	16690890	7.51	5.53	-1.98	4.14e-07	100	0.000518393
GSTT2B; GSTT2	16933088	8.62	6.33	-2.29	4.36e-07	101	0.000523576
THEM4	16693259	3.27	5.93	2.66	4.4e-07	102	0.00052876
SEZ6L	16928510	9.43	6.23	-3.2	4.41e-07	103	0.000533944
EMB	16996030	3.55	7.11	3.56	4.42e-07	104	0.000539128
FRMD5	16808401	7.9	6.21	-1.69	4.48e-07	105	0.000544312
SLC4A10	16886961	8.48	5.58	-2.9	4.5e-07	106	0.000549496
LOC101929951	16713052	5.91	3.83	-2.08	4.55e-07	107	0.00055468
ELAVL3	16868986	9.91	6.94	-2.97	4.64e-07	108	0.000559864
CRMP1	16973975	8.89	7.05	-1.84	4.69e-07	109	0.000565048
NRXN2	16739911	8.29	6.1	-2.19	4.76e-07	110	0.000570232
ACOT9	17109780	4.94	7.77	2.83	4.8e-07	111	0.000575416
HOXD10	16887936	6.22	8.73	2.51	4.81e-07	112	0.0005806
NDP	17110315	7.98	5.45	-2.53	4.81e-07	113	0.000585784
PWARSN; SNRPN	16798050	5.76	3.26	-2.5	4.87e-07	114	0.000590968
DPP6	17053804	9.71	6.5	-3.21	4.89e-07	115	0.000596151
LINC00667	16850682	7	4.83	-2.17	4.93e-07	116	0.000601335
TNFRSF19	16773165	7.82	5.71	-2.11	4.98e-07	117	0.000606519
WSCD1	16830158	9.83	7.47	-2.36	5.03e-07	118	0.000611703
HEPN1	16732956	6.89	4.6	-2.29	5.04e-07	119	0.000616887
	17031121	6.42	8.33	1.91	5.07e-07	120	0.000622071
ATF7IP2	16815791	3.74	7	3.26	5.09e-07	121	0.000627255
LOC440173	17095503	3.63	6.26	2.63	5.42e-07	122	0.000632439
ADGRG6	17013126	4.13	8.14	4.01	5.44e-07	123	0.000637623
PAX3	16908928	4.57	6.46	1.89	5.53e-07	124	0.000642807
HIST1H3F	17016400	9.34	7.28	-2.06	5.55e-07	125	0.000647991
	17123990	7.69	5.38	-2.31	5.64e-07	126	0.000653175
SPTLC3	16911493	7.3	4.55	-2.75	5.65e-07	127	0.000658359
ILDR2	16695960	7.66	5.7	-1.96	6.05e-07	128	0.000663542
PDE5A	16979339	3.37	5.78	2.41	6.05e-07	129	0.000668726
ELL2	16998309	6.01	7.66	1.65	6.1e-07	130	0.00067391
	16966276	5.13	2.95	-2.18	6.11e-07	131	0.000679094
MAN1A1	17023150	5.94	8.03	2.09	6.18e-07	132	0.000684278
ZNF415	16875155	7.41	5.06	-2.35	6.36e-07	133	0.000689462
	16664332	3.93	7.14	3.21	6.4e-07	134	0.000694646
LINC01091	16970452	5.54	3.7	-1.84	6.4e-07	135	0.00069983
ENPP1	17012632	5.86	8.72	2.86	6.4e-07	136	0.000705014
LOC101927919	17023062	3.97	6.53	2.56	6.43e-07	137	0.000710198
LINC01605	17076244	5.38	8.42	3.04	6.44e-07	138	0.000715382
CEP104	16680901	6.28	8.3	2.02	6.55e-07	139	0.000720566
ULK4P1; ULK4P2	16798755	6.21	8.97	2.76	6.57e-07	140	0.00072575
SLFN11	16843404	8.58	5.85	-2.73	6.57e-07	141	0.000730934
SHC3	17095566	10	7.05	-2.95	6.66e-07	142	0.000736117
PAQR5	16802497	4.54	7.44	2.9	7.18e-07	143	0.000741301
	17120778	4.28	6.61	2.33	7.23e-07	144	0.000746485
LOC283352	16759126	4.05	6.41	2.36	7.3e-07	145	0.000751669
SLC22A15	16669087	3.83	5.54	1.71	7.39e-07	146	0.000756853
ADAT2	17024362	5.49	7.53	2.04	7.39e-07	147	0.000762037
TLR3	16972993	7.13	4.23	-2.9	7.42e-07	148	0.000767221
GNG12	16688323	5.36	8.5	3.14	7.46e-07	149	0.000772405
C5orf63	16999432	3.49	5.27	1.78	7.47e-07	150	0.000777589
ACKR1	16672428	6.51	4.8	-1.71	7.58e-07	151	0.000782773
SFRP1	17076609	8.29	5.39	-2.9	7.68e-07	152	0.000787957
PTCH1	17096091	8.86	7.13	-1.73	7.83e-07	153	0.000793141
SOX1	16776616	7.61	5.82	-1.79	7.99e-07	154	0.000798325
SLC24A3	16911804	7.1	4.63	-2.47	8e-07	155	0.000803508
CENPW	17012379	5.48	8.19	2.71	8.07e-07	156	0.000808692
SPON1	16722278	4.5	6.98	2.48	8.09e-07	157	0.000813876
TSPAN11	16749639	9.21	7.2	-2.01	8.15e-07	158	0.00081906
DTX1	16757391	7.23	5.57	-1.66	8.18e-07	159	0.000824244
EDNRA	16971272	4	6.6	2.6	8.19e-07	160	0.000829428
CNTN4	16936851	5.63	3.89	-1.74	8.31e-07	161	0.000834612
ALPL	16660436	5.16	7.07	1.91	8.51e-07	162	0.000839796
LRRC17	17049904	7.26	4.39	-2.87	8.51e-07	163	0.00084498
	17123264	5.31	3.51	-1.8	8.52e-07	164	0.000850164
CCDC80	16957396	8.19	5.85	-2.34	8.53e-07	165	0.000855348
TBC1D32	17023180	3.58	7.35	3.77	8.55e-07	166	0.000860532
ANKFN1	16836292	8.1	5.63	-2.47	8.8e-07	167	0.000865716
STPG1	16683574	3.49	6.03	2.54	8.82e-07	168	0.0008709
PROCR	16913065	5.99	8.9	2.91	8.96e-07	169	0.000876083
RNF128	17105939	4.51	6.2	1.69	9.03e-07	170	0.000881267
	17125836	3.78	7.56	3.78	9.49e-07	171	0.000886451
HEBP2	17013002	5.86	8.04	2.18	9.53e-07	172	0.000891635
HOXA1	17056098	5.67	8.57	2.9	9.53e-07	173	0.000896819
LOC105373256	17112259	3.93	7.91	3.98	9.65e-07	174	0.000902003
GREB1L	16851309	4.6	6.96	2.36	9.71e-07	175	0.000907187
POU3F3	16883853	8.61	6.77	-1.84	9.8e-07	176	0.000912371
ARID3B	16803018	5.67	8.26	2.59	9.85e-07	177	0.000917555
CCNDBP1	16800173	4.83	7.27	2.44	9.87e-07	178	0.000922739
EFEMP2	16740577	8.88	6.58	-2.3	9.92e-07	179	0.000927923
PLEKHA2	17068139	8.19	6.31	-1.88	9.92e-07	180	0.000933107
	17119668	3.93	7.51	3.58	9.92e-07	181	0.000938291
ASTN1	16696689	8.48	5.94	-2.54	1e-06	182	0.000943474
DLL3	16862078	8.71	6.45	-2.26	1.01e-06	183	0.000948658
	17028909	5.5	8.63	3.13	1.01e-06	184	0.000953842
	17031687	5.5	8.63	3.13	1.01e-06	185	0.000959026
	17034143	5.5	8.63	3.13	1.01e-06	186	0.00096421
	17041752	5.5	8.63	3.13	1.01e-06	187	0.000969394
FANCF	16736722	6.51	4.62	-1.89	1.02e-06	188	0.000974578
LINC00403	16776620	8.83	6.56	-2.27	1.03e-06	189	0.000979762
XYLT1	16824352	8.42	5.66	-2.76	1.04e-06	190	0.000984946
	16779535	7.13	5.34	-1.79	1.07e-06	191	0.00099013
TRIM39-RPP21; RPP21	17006233	7.87	9.81	1.94	1.07e-06	192	0.000995314
	17027415	7.87	9.81	1.94	1.07e-06	193	0.0010005
	17040460	7.87	9.81	1.94	1.07e-06	194	0.00100568
SULF1	17069816	3.79	5.4	1.61	1.07e-06	195	0.00101087
MTAP	17083975	4.5	7.43	2.93	1.07e-06	196	0.00101605
TBX5	16770664	8.92	5.69	-3.23	1.08e-06	197	0.00102123
OLIG2	16922200	9.14	6.47	-2.67	1.08e-06	198	0.00102642
CCNB2	16801557	4.56	8.26	3.7	1.11e-06	199	0.0010316
	16847199	7.41	5.23	-2.18	1.12e-06	200	0.00103679
ZFP69	16663064	4.08	5.7	1.62	1.13e-06	201	0.00104197
TTN-AS1	16888183	3.66	6.44	2.78	1.14e-06	202	0.00104715
KDM5D	17117126	6.63	4.67	-1.96	1.14e-06	203	0.00105234
SOX2-OT	16948438	6.42	4	-2.42	1.16e-06	204	0.00105752
HDDC2	17023308	7.76	10.04	2.28	1.17e-06	205	0.0010627
ST6GALNAC2	16849274	4.51	6.21	1.7	1.18e-06	206	0.00106789
ZIK1	16866081	8.08	4.98	-3.1	1.18e-06	207	0.00107307
DDX60L	16981266	5.62	3.15	-2.47	1.18e-06	208	0.00107826
ZNF532	16852647	4.67	6.69	2.02	1.19e-06	209	0.00108344
PSMD5	17097895	8.44	5.06	-3.38	1.2e-06	210	0.00108862
TMEM178B	17052348	8.02	5.96	-2.06	1.21e-06	211	0.00109381
PCDH11X	17105249	4.63	2.31	-2.32	1.21e-06	212	0.00109899
PTRF	16845158	7.92	5.96	-1.96	1.25e-06	213	0.00110418
SPX	16749139	5.13	7.17	2.04	1.27e-06	214	0.00110936
NES	16694689	9.85	7.44	-2.41	1.28e-06	215	0.00111454
STK33	16735375	3.72	6.1	2.38	1.28e-06	216	0.00111973
ZNF25	16713352	7.56	6.14	-1.42	1.29e-06	217	0.00112491
LMO3	16761938	6.81	4.85	-1.96	1.3e-06	218	0.0011301
NFIA	16665346	9.35	7.3	-2.05	1.31e-06	219	0.00113528
FBLN5	16795965	4.43	6.4	1.97	1.31e-06	220	0.00114046
CDH11	16827041	8.24	5.3	-2.94	1.32e-06	221	0.00114565
LINC00461; MIR9-2	16997931	8.71	5.84	-2.87	1.32e-06	222	0.00115083
HOXA6	17056143	6.4	8.17	1.77	1.32e-06	223	0.00115602
	17121898	4.47	2.97	-1.5	1.34e-06	224	0.0011612
ZYG11A	16664782	4.4	6.67	2.27	1.36e-06	225	0.00116638
DSC2	16854486	4.55	8.27	3.72	1.36e-06	226	0.00117157
SPATA18	16966685	4.62	7.13	2.51	1.36e-06	227	0.00117675
TMEM140	17051943	7.8	5.57	-2.23	1.36e-06	228	0.00118194
RGCC	16774303	3.95	6.33	2.38	1.37e-06	229	0.00118712
SAT1	17102129	6.16	8.5	2.34	1.39e-06	230	0.0011923
ARRDC3	16998059	10.9	9.27	-1.63	1.4e-06	231	0.00119749
CCDC163P	16686458	3.42	5.42	2	1.43e-06	232	0.00120267
CD109	17010354	3.67	6.98	3.31	1.43e-06	233	0.00120785
MID2	17106051	4.45	7.95	3.5	1.43e-06	234	0.00121304
	17115996	5.12	7.65	2.53	1.43e-06	235	0.00121822
LOC101927248	16780259	7.58	4.63	-2.95	1.44e-06	236	0.00122341
NFIX	16858805	12.11	10	-2.11	1.44e-06	237	0.00122859
ANXA3	16968213	4	6.4	2.4	1.44e-06	238	0.00123377
ITM2A	17112364	4.83	6.93	2.1	1.45e-06	239	0.00123896
	16891254	7.84	4.45	-3.39	1.46e-06	240	0.00124414
LVCAT1	16966455	4.53	2.42	-2.11	1.48e-06	241	0.00124933
IFIH1	16904365	6.46	4.56	-1.9	1.51e-06	242	0.00125451
CX3CL1	16819484	8.85	7.2	-1.65	1.57e-06	243	0.00125969
TMEM216	16725608	4.9	6.99	2.09	1.58e-06	244	0.00126488
NETO1	16855906	8.02	4.81	-3.21	1.58e-06	245	0.00127006
SNRPN; SNURF	16798020	9.88	7.71	-2.17	1.6e-06	246	0.00127525
RNF175	16980744	5.57	3.96	-1.61	1.6e-06	247	0.00128043
ELFN1	17042925	10.05	8.52	-1.53	1.61e-06	248	0.00128561
	17123832	5.93	3.86	-2.07	1.63e-06	249	0.0012908
ANXA2P2	17084363	8.49	10.88	2.39	1.64e-06	250	0.00129598
NUP62CL	17113129	4.12	6.89	2.77	1.64e-06	251	0.00130117
NT5DC1	17011895	6.14	8.45	2.31	1.66e-06	252	0.00130635
KCNJ10	16695262	5.02	3.07	-1.95	1.69e-06	253	0.00131153
ELF4	17114038	5.1	7.73	2.63	1.7e-06	254	0.00131672
FANCA	16829369	6.83	8.71	1.88	1.71e-06	255	0.0013219
MRI1	16858849	6.98	8.42	1.44	1.71e-06	256	0.00132708
MAGEH1	17104122	5.76	3.71	-2.05	1.71e-06	257	0.00133227
HIST1H1B	17016499	8.76	5.14	-3.62	1.74e-06	258	0.00133745
PCOLCE2	16960054	4.38	5.98	1.6	1.75e-06	259	0.00134264
HIST2H3D	16692614	7.94	5.92	-2.02	1.77e-06	260	0.00134782
TC2N	16795943	4.52	8.64	4.12	1.78e-06	261	0.001353
PPIH	16663294	6.51	7.94	1.43	1.79e-06	262	0.00135819
ZMYM6NB	16685036	8	9.6	1.6	1.8e-06	263	0.00136337
CPPED1	16824046	4.49	6.77	2.28	1.8e-06	264	0.00136856
KAT2B	16938271	10.06	8.71	-1.35	1.81e-06	265	0.00137374
DGKB	17055390	7.54	4.92	-2.62	1.81e-06	266	0.00137892
ZFAND4	16713628	3.74	6.28	2.54	1.82e-06	267	0.00138411
RBM11	16921527	4.04	6.39	2.35	1.83e-06	268	0.00138929
	16829777	8.02	6.42	-1.6	1.85e-06	269	0.00139448
TSPAN14	16706641	9.12	7.63	-1.49	1.86e-06	270	0.00139966
TCEAL2	17105543	7.49	4.88	-2.61	1.86e-06	271	0.00140484
APOLD1	16748500	8.17	5.58	-2.59	1.87e-06	272	0.00141003
RFPL4AL1	16865782	3.85	5.59	1.74	1.87e-06	273	0.00141521
SNAP23	16800095	8.25	9.84	1.59	1.88e-06	274	0.0014204
	16817113	7.1	4.74	-2.36	1.88e-06	275	0.00142558
JUP	16844872	5.82	8.39	2.57	1.89e-06	276	0.00143076
SEPT3; WBP2NL	16930811	11.3	9.87	-1.43	1.89e-06	277	0.00143595
	17075565	2.52	4.66	2.14	1.89e-06	278	0.00144113
AXL	16862439	8.67	6.65	-2.02	1.9e-06	279	0.00144632
NAP1L5	16977920	7.1	5.07	-2.03	1.91e-06	280	0.0014515
TRIM9	16792894	9.77	8.13	-1.64	1.93e-06	281	0.00145668
PNMA2	17075650	9.06	7.59	-1.47	1.96e-06	282	0.00146187
ZIC3	17107349	4.68	7.58	2.9	1.96e-06	283	0.00146705
MAP3K1	16984945	10.17	8.53	-1.64	1.97e-06	284	0.00147223
	17120122	4.98	6.77	1.79	1.97e-06	285	0.00147742
PPM1N	16863296	5.38	7.08	1.7	1.98e-06	286	0.0014826
CYP2U1	16969578	7.59	6.05	-1.54	1.98e-06	287	0.00148779
FAM111B	16725041	9.57	6.01	-3.56	1.99e-06	288	0.00149297
HEPACAM	16745752	9.12	6.17	-2.95	1.99e-06	289	0.00149815
C3orf70	16962272	8.79	6.38	-2.41	2.01e-06	290	0.00150334
HERC5	16968765	3.77	7.14	3.37	2.03e-06	291	0.00150852
SYCP2L	17004791	3.43	5.93	2.5	2.03e-06	292	0.00151371
CASC9	17078388	3.91	7.21	3.3	2.03e-06	293	0.00151889
RAB38	16743104	6.99	5.39	-1.6	2.04e-06	294	0.00152407
CXCL14	17000168	6.43	4.8	-1.63	2.04e-06	295	0.00152926
KPNA5	17011992	5.8	7.46	1.66	2.04e-06	296	0.00153444
	17031209	6.77	8.16	1.39	2.05e-06	297	0.00153963
LINC01605	17076249	4.57	7.04	2.47	2.07e-06	298	0.00154481
SOX21	16780264	8.97	6.39	-2.58	2.09e-06	299	0.00154999
TGFBR2	16938562	5	7.31	2.31	2.11e-06	300	0.00155518
MYO3A	16703340	3.93	7.56	3.63	2.12e-06	301	0.00156036
GDF11	16752217	9.31	7.59	-1.72	2.12e-06	302	0.00156555
	17126212	5.64	2.99	-2.65	2.13e-06	303	0.00157073
DCLK1	16778067	7.91	6.14	-1.77	2.14e-06	304	0.00157591
GSX1	16773541	6.7	4.74	-1.96	2.17e-06	305	0.0015811
CUL4A	16776827	8.58	7.05	-1.53	2.17e-06	306	0.00158628
CTNND2	16994388	9.04	5.68	-3.36	2.17e-06	307	0.00159147
VEGFB	16726311	8.82	7.26	-1.56	2.18e-06	308	0.00159665
NOL9	16681192	7.15	8.91	1.76	2.24e-06	309	0.00160183
NIM1K	16984471	7.19	5.18	-2.01	2.25e-06	310	0.00160702
LPAR1	17097132	3.96	5.84	1.88	2.26e-06	311	0.0016122
EHD2	16863652	6.23	8.03	1.8	2.27e-06	312	0.00161738
DNAH6	16882061	4.71	6.25	1.54	2.27e-06	313	0.00162257
BMP6	17004657	4.94	7.75	2.81	2.27e-06	314	0.00162775
TOX3	16826510	7.82	5.2	-2.62	2.29e-06	315	0.00163294
AFAP1L1	16990897	7.45	5.85	-1.6	2.29e-06	316	0.00163812
CHRDL1	17113346	4.24	5.93	1.69	2.29e-06	317	0.0016433
RGS10	16718938	5.72	7.15	1.43	2.32e-06	318	0.00164849
	17123764	7.76	5.34	-2.42	2.34e-06	319	0.00165367
FZD10	16759153	5.67	4.27	-1.4	2.35e-06	320	0.00165886
SHISA2	16777571	5.46	7.3	1.84	2.35e-06	321	0.00166404
ENKUR	16712587	5.32	3.5	-1.82	2.36e-06	322	0.00166922
UCHL3	16775421	8.18	9.71	1.53	2.36e-06	323	0.00167441
HIP1	17058826	10.57	8.51	-2.06	2.36e-06	324	0.00167959
SSH3	16727770	4.76	7.1	2.34	2.39e-06	325	0.00168478
DLX3	16846532	6.95	5.12	-1.83	2.39e-06	326	0.00168996
STXBP5	17013468	4.8	6.72	1.92	2.39e-06	327	0.00169514
FAM83B	17009760	3.75	7.74	3.99	2.4e-06	328	0.00170033
PSIP1	17092615	5.38	7.78	2.4	2.4e-06	329	0.00170551
TXLNGY	17118451	5.94	3.55	-2.39	2.41e-06	330	0.0017107
	17123646	8.41	6.95	-1.46	2.42e-06	331	0.00171588
	17125318	2.98	4.62	1.64	2.44e-06	332	0.00172106
CXXC5	16989897	9.1	7.47	-1.63	2.46e-06	333	0.00172625
FAM157A	16950173	5.05	6.84	1.79	2.5e-06	334	0.00173143
MAP3K15	17109578	3.93	5.26	1.33	2.55e-06	335	0.00173662
LOC102724078; LOC102724055; DKFZP434L187	16806663	4.11	6.94	2.83	2.58e-06	336	0.0017418
	16996880	4.06	2.46	-1.6	2.58e-06	337	0.00174698
TMEM52	16680499	5.75	7.36	1.61	2.59e-06	338	0.00175217
DEPDC1	16688386	5.85	8.04	2.19	2.59e-06	339	0.00175735
PYGB	16912167	9.34	7.78	-1.56	2.59e-06	340	0.00176253
FAM151B	16986734	5.37	3.96	-1.41	2.59e-06	341	0.00176772
TXLNGY	17116384	5.75	3.52	-2.23	2.59e-06	342	0.0017729
MKX	16712773	4.47	6.3	1.83	2.6e-06	343	0.00177809
MOXD1	17023658	4.2	8.09	3.89	2.61e-06	344	0.00178327
	17124892	4.25	7.11	2.86	2.62e-06	345	0.00178845
CAMTA1	16658479	5.93	7.34	1.41	2.63e-06	346	0.00179364
ZNF239	16713487	3.76	5.63	1.87	2.64e-06	347	0.00179882
	16764325	3.79	6.61	2.82	2.66e-06	348	0.00180401
SNORD116-1	16798132	7.55	3.96	-3.59	2.68e-06	349	0.00180919
NELFE; MIR1236	17017575	5.34	6.78	1.44	2.68e-06	350	0.00181437
MASP1	16962536	7.83	5.85	-1.98	2.7e-06	351	0.00181956
GPC6	16775811	10.79	9.03	-1.76	2.72e-06	352	0.00182474
ATP10B	17002429	8.27	5.17	-3.1	2.72e-06	353	0.00182993
ITGA8	16712086	3.97	6.08	2.11	2.73e-06	354	0.00183511
SNRPC	17007661	5.82	7.42	1.6	2.75e-06	355	0.00184029
TNNT1	16875599	5.37	7.24	1.87	2.78e-06	356	0.00184548
CDT1	16821869	8.03	9.79	1.76	2.79e-06	357	0.00185066
BEX5	17112855	4.21	6.15	1.94	2.79e-06	358	0.00185585
SOX9	16837418	10.9	9.15	-1.75	2.8e-06	359	0.00186103
MFAP4	16842266	9.87	6.49	-3.38	2.8e-06	360	0.00186621
IMPG2	16956875	5.25	3.85	-1.4	2.81e-06	361	0.0018714
PAPSS2	16707009	4.61	7.5	2.89	2.82e-06	362	0.00187658
VWC2	17046024	7.41	5.48	-1.93	2.83e-06	363	0.00188177
KRR1	16767717	6.62	8.56	1.94	2.84e-06	364	0.00188695
LOC102723505	16848387	6.27	4.18	-2.09	2.85e-06	365	0.00189213
KRTAP21-2	16924862	2.95	6.21	3.26	2.86e-06	366	0.00189732
IDH1	16907758	7.83	6.54	-1.29	2.87e-06	367	0.0019025
P4HTM	16940593	7.13	5.65	-1.48	2.87e-06	368	0.00190768
WIPF3	17044715	4.61	6.4	1.79	2.88e-06	369	0.00191287
TRPS1	17080342	8.43	6.74	-1.69	2.91e-06	370	0.00191805
SLC6A15	16768105	4.05	7.46	3.41	2.93e-06	371	0.00192324
JAM2	16921832	8.69	6.81	-1.88	2.93e-06	372	0.00192842
AMBN	16967523	4.68	8.95	4.27	2.93e-06	373	0.0019336
TBPL1	17012767	6	7.72	1.72	2.93e-06	374	0.00193879
GAS1	17095499	9.12	6.83	-2.29	2.93e-06	375	0.00194397
ARG2	16785696	5.62	7.2	1.58	2.94e-06	376	0.00194916
CADM3	16672412	7.79	5.31	-2.48	2.96e-06	377	0.00195434
	17120402	4.45	6.29	1.84	3e-06	378	0.00195952
	17125502	5.42	3.45	-1.97	3.02e-06	379	0.00196471
CYR61	16666738	4.63	6.77	2.14	3.03e-06	380	0.00196989
BCORL1	17106913	4.39	6.67	2.28	3.06e-06	381	0.00197508
LOC399815	16710216	3.69	5.43	1.74	3.07e-06	382	0.00198026
SLC19A3	16909257	7.06	5.22	-1.84	3.07e-06	383	0.00198544
HIST1H2BE	17005578	5.9	3.95	-1.95	3.09e-06	384	0.00199063
	17120398	3.81	7.22	3.41	3.1e-06	385	0.00199581
CNP	16834243	9.42	8.17	-1.25	3.12e-06	386	0.002001
NKX2-2	16917774	8.69	6.52	-2.17	3.12e-06	387	0.00200618
	17037257	8.6	6.24	-2.36	3.12e-06	388	0.00201136
GLB1L2	16733719	8.36	7.04	-1.32	3.14e-06	389	0.00201655
PCDH19	17112596	8.53	5.37	-3.16	3.17e-06	390	0.00202173
IL17RB	16941871	4.18	6.65	2.47	3.18e-06	391	0.00202691
HDAC1	16662077	8.49	10.3	1.81	3.19e-06	392	0.0020321
C19orf66	16858080	7.21	5.77	-1.44	3.2e-06	393	0.00203728
ERV3-1; ZNF117	17058152	7.71	6.29	-1.42	3.22e-06	394	0.00204247
ITGA2	16984689	3.8	6.19	2.39	3.24e-06	395	0.00204765
OCRL	17106822	4.57	8.97	4.4	3.24e-06	396	0.00205283
SNORD114-2	16788618	5.23	2.81	-2.42	3.25e-06	397	0.00205802
FRMPD3	17106005	7.44	5.76	-1.68	3.25e-06	398	0.0020632
LPCAT2	16819082	3.94	7.83	3.89	3.26e-06	399	0.00206839
EEF1E1; TXNDC5; BLOC1S5; BLOC1S5-TXNDC5; EEF1E1-BLOC1S5	17015434	6.29	7.82	1.53	3.26e-06	400	0.00207357
ZBTB4	16840685	8.44	6.89	-1.55	3.28e-06	401	0.00207875
SMPDL3A	17012207	3.62	5.73	2.11	3.28e-06	402	0.00208394
CLIP3	16871586	10.01	7.49	-2.52	3.29e-06	403	0.00208912
ARHGAP18	17023484	4.65	5.9	1.25	3.29e-06	404	0.00209431
EPB41L2	17023551	6.63	8.51	1.88	3.29e-06	405	0.00209949
	16703595	4.89	2.37	-2.52	3.32e-06	406	0.00210467
C10orf90	16719457	6.15	3.97	-2.18	3.32e-06	407	0.00210986
KRCC1	16900022	8.2	6.84	-1.36	3.32e-06	408	0.00211504
RAMP1	16892975	8.07	6.29	-1.78	3.33e-06	409	0.00212023
TNRC18	17054755	7.64	6.22	-1.42	3.34e-06	410	0.00212541
PPP4C	16817811	7.36	9.21	1.85	3.35e-06	411	0.00213059
USP9Y	17116200	7.52	4.58	-2.94	3.35e-06	412	0.00213578
NET1	16702047	7.34	9.02	1.68	3.37e-06	413	0.00214096
CDKN2AIP	16972750	4.43	6.66	2.23	3.37e-06	414	0.00214615
	16885285	3.91	5.52	1.61	3.42e-06	415	0.00215133
STXBP6	16791455	5.69	7.02	1.33	3.43e-06	416	0.00215651
SFXN2	16708728	5.64	7.72	2.08	3.44e-06	417	0.0021617
MNS1	16809748	7.96	5.1	-2.86	3.45e-06	418	0.00216688
THSD7A	17055263	7.53	5.3	-2.23	3.46e-06	419	0.00217206
ARHGAP23	16833629	7.07	5.72	-1.35	3.47e-06	420	0.00217725
BMPR1B	16969051	6.43	4.81	-1.62	3.49e-06	421	0.00218243
PLAGL1	17024394	4.8	8.78	3.98	3.49e-06	422	0.00218762
	17116977	6.76	3.92	-2.84	3.49e-06	423	0.0021928
IFITM2	16720077	7.14	9.18	2.04	3.54e-06	424	0.00219798
MAP6	16742294	7.98	6.13	-1.85	3.54e-06	425	0.00220317
DCC	16852389	7	3.97	-3.03	3.54e-06	426	0.00220835
TMEM133	16730467	7.71	5.6	-2.11	3.56e-06	427	0.00221354
PRR14	16817933	8.99	10.38	1.39	3.56e-06	428	0.00221872
KC6	16854809	3.43	5.26	1.83	3.58e-06	429	0.0022239
LOC728739	16769685	3.96	6.49	2.53	3.59e-06	430	0.00222909
SULT4A1	16935879	4.92	6.65	1.73	3.62e-06	431	0.00223427
GAS6-AS1	16776959	6.35	4.37	-1.98	3.63e-06	432	0.00223946
MAGI2-AS3	17047760	7.26	5.87	-1.39	3.63e-06	433	0.00224464
FAM19A5	16931532	6.06	4.14	-1.92	3.66e-06	434	0.00224982
YPEL3	16825638	6.39	8.31	1.92	3.68e-06	435	0.00225501
SAMD9	17059771	7.7	6.1	-1.6	3.68e-06	436	0.00226019
SERPING1	16724861	4.23	5.83	1.6	3.72e-06	437	0.00226538
GAB2	16742647	6.33	4.65	-1.68	3.72e-06	438	0.00227056
	17121294	7.51	9.04	1.53	3.73e-06	439	0.00227574
	17124300	6.28	8.81	2.53	3.74e-06	440	0.00228093
TLR4	17088527	7.81	5.4	-2.41	3.76e-06	441	0.00228611
LINC00601	16719452	6.49	4.2	-2.29	3.78e-06	442	0.0022913
DLG2	16742879	5.93	4.36	-1.57	3.81e-06	443	0.00229648
HYKK	16803533	5.83	7.31	1.48	3.81e-06	444	0.00230166
LPP-AS2	16962620	6.68	5.16	-1.52	3.84e-06	445	0.00230685
OLFM1	17091043	7.92	6.04	-1.88	3.84e-06	446	0.00231203
ATP2B2	16950713	7.24	5.51	-1.73	3.85e-06	447	0.00231721
HIST1H2AE	17005589	8.03	4.4	-3.63	3.85e-06	448	0.0023224
PIRC66	16801065	2.41	5.22	2.81	3.86e-06	449	0.00232758
EPN2	16832049	9.57	8.25	-1.32	3.89e-06	450	0.00233277
PAXIP1-AS2	17053850	7.56	5.53	-2.03	3.94e-06	451	0.00233795
LOC105379117	16987834	5.66	3.78	-1.88	3.95e-06	452	0.00234313
MTFR2	17024002	4.06	6.07	2.01	3.95e-06	453	0.00234832
PREX1	16920047	8.39	6.11	-2.28	3.97e-06	454	0.0023535
	16893663	4.78	6.44	1.66	3.98e-06	455	0.00235869
	17100888	8.13	5.19	-2.94	3.98e-06	456	0.00236387
TUBBP5	17091877	3.35	5.94	2.59	3.99e-06	457	0.00236905
PLAUR	16873060	5.41	6.88	1.47	4e-06	458	0.00237424
DSCAM	16925809	8.63	5.26	-3.37	4e-06	459	0.00237942
IFNGR1	17024144	4.79	6.51	1.72	4e-06	460	0.00238461
	17121498	6.91	5.18	-1.73	4e-06	461	0.00238979
HOXA11	17056181	5.5	7.52	2.02	4.02e-06	462	0.00239497
GPRC5A	16748529	4.9	6.54	1.64	4.03e-06	463	0.00240016
	17121916	3.05	6.95	3.9	4.06e-06	464	0.00240534
RIPK4	16925911	4.83	6.76	1.93	4.09e-06	465	0.00241053
SERPINB1	17015084	5.07	7.16	2.09	4.1e-06	466	0.00241571
VAMP3	16658528	7.3	9.89	2.59	4.12e-06	467	0.00242089
PLXNC1	16755173	6.44	4.97	-1.47	4.12e-06	468	0.00242608
FAM160A1	16971443	4.28	6.22	1.94	4.12e-06	469	0.00243126
HNMT	16886105	8.23	5.93	-2.3	4.14e-06	470	0.00243645
SLC4A8	16751269	5.53	3.92	-1.61	4.15e-06	471	0.00244163
	17121296	7.94	9.57	1.63	4.16e-06	472	0.00244681
SRXN1	16916352	8.41	7.07	-1.34	4.19e-06	473	0.002452
CTF1	16818064	5.74	7.66	1.92	4.2e-06	474	0.00245718
VANGL1	16669067	4.2	6.52	2.32	4.24e-06	475	0.00246236
SPATA6	16686865	8.76	7.2	-1.56	4.25e-06	476	0.00246755
SAMD9L	17059776	8.7	6.09	-2.61	4.27e-06	477	0.00247273
HOXA2	17056105	4.84	6.09	1.25	4.31e-06	478	0.00247792
KANSL1L	16907784	6.3	4.87	-1.43	4.33e-06	479	0.0024831
	17122428	7.34	5.52	-1.82	4.33e-06	480	0.00248828
	17124802	6.53	9.62	3.09	4.33e-06	481	0.00249347
PHLDA2	16734491	6.08	8.05	1.97	4.34e-06	482	0.00249865
NRIP3	16735545	4.35	6.77	2.42	4.34e-06	483	0.00250384
	16817923	6.03	7.62	1.59	4.34e-06	484	0.00250902
TRMT11	17012350	5.78	7.66	1.88	4.34e-06	485	0.0025142
CDK14	17048190	10.51	8.92	-1.59	4.34e-06	486	0.00251939
DPYSL2	17067190	10.06	8.21	-1.85	4.37e-06	487	0.00252457
LINC01411	16992604	4.46	5.83	1.37	4.39e-06	488	0.00252976
DGKI	17063267	6.71	4.95	-1.76	4.41e-06	489	0.00253494
SPAG4	16913176	4.17	5.57	1.4	4.42e-06	490	0.00254012
CGA	17021437	3.81	5.8	1.99	4.43e-06	491	0.00254531
KCNB2	17069976	4.89	6.5	1.61	4.43e-06	492	0.00255049
COCH	16783124	4.89	7.88	2.99	4.44e-06	493	0.00255568
C16orf45	16816186	8.38	6.85	-1.53	4.45e-06	494	0.00256086
	17121220	8.41	6.51	-1.9	4.46e-06	495	0.00256604
DPYSL5	16877968	9.1	7.38	-1.72	4.47e-06	496	0.00257123
PEX7	17012888	4.7	6.58	1.88	4.49e-06	497	0.00257641
ELP2	16851964	6.82	8.06	1.24	4.51e-06	498	0.00258159
ARMCX1	17105515	7.95	4.97	-2.98	4.52e-06	499	0.00258678
CITED2	17024285	6.72	8.52	1.8	4.53e-06	500	0.00259196
ARHGAP10	16971308	4.71	6.2	1.49	4.54e-06	501	0.00259715
PSD2	16989925	7.2	5.06	-2.14	4.55e-06	502	0.00260233
FKBP9P1	17057922	6.52	4.42	-2.1	4.55e-06	503	0.00260751
ZNF215	16721535	3.83	7.65	3.82	4.56e-06	504	0.0026127
GNG7	16866974	9.75	8.36	-1.39	4.56e-06	505	0.00261788
BAG2	17009853	4.97	7.92	2.95	4.56e-06	506	0.00262307
FAM127B	17114386	6.28	8.15	1.87	4.56e-06	507	0.00262825
KCNH7	16904388	6.24	4.22	-2.02	4.59e-06	508	0.00263343
CACNG4	16837172	10.21	7.69	-2.52	4.62e-06	509	0.00263862
	17123694	3.95	6.31	2.36	4.62e-06	510	0.0026438
FOXG1	16782975	10.31	8.98	-1.33	4.63e-06	511	0.00264899
LONRF1	17074815	8.47	7.17	-1.3	4.64e-06	512	0.00265417
SLC6A11	16937626	4.36	6.19	1.83	4.67e-06	513	0.00265935
EVA1C	16922147	6.51	5.05	-1.46	4.68e-06	514	0.00266454
MPZL3	16744991	5.04	6.66	1.62	4.7e-06	515	0.00266972
PARVA	16722162	5.07	8.27	3.2	4.74e-06	516	0.00267491
MMP16	17078870	10.48	8.04	-2.44	4.75e-06	517	0.00268009
GTF3C3	16906800	8.38	9.91	1.53	4.81e-06	518	0.00268527
UCP2	16741969	5.09	6.91	1.82	4.85e-06	519	0.00269046
NEFM	17067011	5.8	8.13	2.33	4.85e-06	520	0.00269564
GSPT2	17103799	6.03	4.55	-1.48	4.86e-06	521	0.00270083
COLEC12	16853399	3.9	7.69	3.79	4.87e-06	522	0.00270601
	17120400	3.23	6.6	3.37	4.88e-06	523	0.00271119
LOC728755	16791527	3.77	6.82	3.05	4.89e-06	524	0.00271638
TMEM143	16873940	5.59	7.3	1.71	4.9e-06	525	0.00272156
IER3	17017018	5.53	8.63	3.1	4.93e-06	526	0.00272674
STIM2	16965719	8.55	6.47	-2.08	4.94e-06	527	0.00273193
PCDH17	16775136	9.6	6.82	-2.78	4.97e-06	528	0.00273711
TMEM257	17107505	6	3.29	-2.71	4.99e-06	529	0.0027423
NID1	16700888	5.16	8.55	3.39	5e-06	530	0.00274748
TOX	17077502	4.6	7.04	2.44	5e-06	531	0.00275266
HSBP1L1	16853325	4.19	7.17	2.98	5.01e-06	532	0.00275785
RIBC2	16931225	4.51	6.18	1.67	5.03e-06	533	0.00276303
HOXD13	16887917	8.1	9.78	1.68	5.06e-06	534	0.00276822
CDC42BPA	16700074	8.75	7.33	-1.42	5.1e-06	535	0.0027734
DDR2	16673075	8.18	6.26	-1.92	5.12e-06	536	0.00277858
BCOR	17110148	6.44	8.75	2.31	5.12e-06	537	0.00278377
	17126024	8.48	6.99	-1.49	5.18e-06	538	0.00278895
SLITRK3	16961162	8.47	6.66	-1.81	5.2e-06	539	0.00279414
CHST11	16756212	8.23	6.14	-2.09	5.21e-06	540	0.00279932
SLC8A1	16896836	5.87	4.12	-1.75	5.22e-06	541	0.0028045
	17125028	4.15	6.52	2.37	5.22e-06	542	0.00280969
TBC1D24	16815128	8.26	6.87	-1.39	5.23e-06	543	0.00281487
SPRY4	17001063	10.59	8.55	-2.04	5.25e-06	544	0.00282006
RIOK1	17004582	6.03	8.55	2.52	5.25e-06	545	0.00282524
RASL10B	16833373	8.2	6.3	-1.9	5.26e-06	546	0.00283042
FAM188A	16712121	6.44	7.93	1.49	5.28e-06	547	0.00283561
SNX19	16746237	7.15	4.52	-2.63	5.3e-06	548	0.00284079
CNTNAP1	16834409	8.26	6.1	-2.16	5.31e-06	549	0.00284598
SRGAP3	16950470	7.79	5.77	-2.02	5.31e-06	550	0.00285116
LAMA3	16851486	4.64	6.5	1.86	5.33e-06	551	0.00285634
CDK10	16822055	5.36	6.69	1.33	5.35e-06	552	0.00286153
ZDHHC15	17112235	7.82	6.26	-1.56	5.35e-06	553	0.00286671
	17126152	7.67	6.05	-1.62	5.39e-06	554	0.00287189
ERAP2	16987531	7.73	5.23	-2.5	5.41e-06	555	0.00287708
VLDLR	17083197	7.83	6.27	-1.56	5.43e-06	556	0.00288226
C9orf64	17095307	4.89	8.61	3.72	5.5e-06	557	0.00288745
SP100	16891922	6.19	4.31	-1.88	5.51e-06	558	0.00289263
GPRC5B	16824572	10.46	8.28	-2.18	5.53e-06	559	0.00289781
KIF1A	16910222	10.05	8.35	-1.7	5.54e-06	560	0.002903
MRPL2	17019319	7.95	9.91	1.96	5.59e-06	561	0.00290818
TMEM242	17025130	6.28	7.63	1.35	5.59e-06	562	0.00291337
SNORD88B; C19orf48	16874641	6.97	8.4	1.43	5.61e-06	563	0.00291855
DUSP4	17075973	8.03	6.21	-1.82	5.61e-06	564	0.00292373
	17105005	3.7	5.84	2.14	5.63e-06	565	0.00292892
POU3F2	17011175	8.76	7.26	-1.5	5.64e-06	566	0.0029341
KCNQ3	17081299	6.64	5.27	-1.37	5.64e-06	567	0.00293929
CELF2	16702399	8.87	7.42	-1.45	5.69e-06	568	0.00294447
LINC01351	16675253	5.43	3.42	-2.01	5.71e-06	569	0.00294965
TMEM171	16986065	5.21	6.52	1.31	5.71e-06	570	0.00295484
KCNT2	16697492	2.95	4.42	1.47	5.72e-06	571	0.00296002
HOXA5	17056137	7.8	9.29	1.49	5.72e-06	572	0.00296521
REV3L	17022623	9.47	8.02	-1.45	5.73e-06	573	0.00297039
CTTNBP2	17062163	7.8	6.08	-1.72	5.73e-06	574	0.00297557
CDO1	16999041	8.97	6.14	-2.83	5.74e-06	575	0.00298076
HECA	17013072	5.48	6.86	1.38	5.79e-06	576	0.00298594
CAMK2N2	16962208	8.23	6.54	-1.69	5.81e-06	577	0.00299113
SH3BGRL2	17010544	5.99	8.14	2.15	5.81e-06	578	0.00299631
TNFRSF10D	17075448	5.15	8.23	3.08	5.81e-06	579	0.00300149
PCDHB7	16990280	9.81	6.76	-3.05	5.86e-06	580	0.00300668
DTX3	16753047	6.43	4.55	-1.88	5.87e-06	581	0.00301186
	17125158	8.53	7.22	-1.31	5.89e-06	582	0.00301704
LOC101928868	17013918	4.88	6.67	1.79	5.93e-06	583	0.00302223
MARVELD2	16985688	3.56	6.57	3.01	5.95e-06	584	0.00302741
ZNF229	16873174	6.36	3.88	-2.48	5.97e-06	585	0.0030326
MRPS18A	17019516	7.69	8.97	1.28	5.97e-06	586	0.00303778
CCDC186; MIR2110	16718567	6.33	7.7	1.37	5.99e-06	587	0.00304296
CDYL2	17117695	5.75	4.36	-1.39	6.02e-06	588	0.00304815
LOC101927746	17049714	4.36	6.47	2.11	6.05e-06	589	0.00305333
LONRF3	17106526	4.4	6.69	2.29	6.05e-06	590	0.00305852
	17123648	8.29	6.83	-1.46	6.07e-06	591	0.0030637
TNFRSF11A	16852760	3.96	6.46	2.5	6.12e-06	592	0.00306888
CXCL16	16840113	9.97	7.76	-2.21	6.13e-06	593	0.00307407
SPRY2	16780069	10.97	9.57	-1.4	6.15e-06	594	0.00307925
FZD2	16834785	7.08	5.74	-1.34	6.15e-06	595	0.00308444
FAIM2	16764461	8.19	6.05	-2.14	6.16e-06	596	0.00308962
MYO1D	16843241	6.67	8.6	1.93	6.19e-06	597	0.0030948
HOXB9	16846291	9.47	11.07	1.6	6.2e-06	598	0.00309999
FLT1	16777715	4.9	7	2.1	6.24e-06	599	0.00310517
PLPP2	16866394	9.34	6.83	-2.51	6.26e-06	600	0.00311036
	17125596	6.2	8.5	2.3	6.28e-06	601	0.00311554
DCLK2	16971382	9.24	7.19	-2.05	6.3e-06	602	0.00312072
CACNG7	16865153	9.01	6.61	-2.4	6.35e-06	603	0.00312591
PCDHB2	16990257	8.02	6	-2.02	6.39e-06	604	0.00313109
CDC25B	16911040	9.5	8.2	-1.3	6.43e-06	605	0.00313628
	16946680	7.79	4.91	-2.88	6.43e-06	606	0.00314146
LOC100506083	16827787	4.62	6	1.38	6.45e-06	607	0.00314664
FZD6	17071625	4.87	8.4	3.53	6.45e-06	608	0.00315183
FAM102A	17098698	9.7	8.09	-1.61	6.49e-06	609	0.00315701
	17121390	4.56	2.91	-1.65	6.49e-06	610	0.00316219
	16970173	6.06	7.52	1.46	6.6e-06	611	0.00316738
SOX5	16762288	7.95	5.95	-2	6.62e-06	612	0.00317256
EEPD1	17045182	7.99	6.61	-1.38	6.62e-06	613	0.00317775
NFE2L1	16835374	10.28	9.12	-1.16	6.66e-06	614	0.00318293
TSPAN2	16691314	4.66	6.06	1.4	6.68e-06	615	0.00318811
ABCB6; ATG9A	16908618	7.52	5.94	-1.58	6.73e-06	616	0.0031933
HOTAIRM1	17044485	5.24	6.54	1.3	6.73e-06	617	0.00319848
PCDH18	16979875	7.27	5.4	-1.87	6.74e-06	618	0.00320367
RCOR2	16739796	8.35	6.52	-1.83	6.76e-06	619	0.00320885
ZNF600	16875083	5.97	4.33	-1.64	6.76e-06	620	0.00321403
PSMB8	17017965	8.42	6.43	-1.99	6.78e-06	621	0.00321922
	17027130	8.42	6.43	-1.99	6.78e-06	622	0.0032244
	17029774	8.42	6.43	-1.99	6.78e-06	623	0.00322959
	17032462	8.42	6.43	-1.99	6.78e-06	624	0.00323477
	17034777	8.42	6.43	-1.99	6.78e-06	625	0.00323995
	17039963	8.42	6.43	-1.99	6.78e-06	626	0.00324514
	17042473	8.42	6.43	-1.99	6.78e-06	627	0.00325032
ARHGAP42	16730429	9.31	7.83	-1.48	6.82e-06	628	0.00325551
ZMAT3	16961773	9.48	8.26	-1.22	6.83e-06	629	0.00326069
NDNF	16979432	4.61	6.28	1.67	6.83e-06	630	0.00326587
ARSJ	16979163	6.41	4.89	-1.52	6.84e-06	631	0.00327106
MAP7	17024053	4.7	7.46	2.76	6.86e-06	632	0.00327624
NCKAP5	16902945	6.16	4.22	-1.94	6.87e-06	633	0.00328142
PTPRK	17023414	5.71	7.2	1.49	6.87e-06	634	0.00328661
SLC27A3	16671264	8.18	6.8	-1.38	6.9e-06	635	0.00329179
GPR50	17107765	6.14	9.83	3.69	6.91e-06	636	0.00329698
RWDD4	16981913	5.35	7.58	2.23	6.93e-06	637	0.00330216
SLC16A10	17011708	6.44	8.58	2.14	6.94e-06	638	0.00330734
VEZF1	16846976	9.44	8.17	-1.27	6.95e-06	639	0.00331253
DOCK5	17067031	4.96	6.76	1.8	6.97e-06	640	0.00331771
	16717676	4.75	6.17	1.42	6.98e-06	641	0.0033229
CUL7	17019287	4.57	6.17	1.6	6.99e-06	642	0.00332808
RPP25	16811745	4.6	6.39	1.79	7.05e-06	643	0.00333326
PAG1	17078558	8.05	6.36	-1.69	7.05e-06	644	0.00333845
ITGA4	16888270	3.62	6.33	2.71	7.1e-06	645	0.00334363
RNF125	16851801	3.92	7.21	3.29	7.11e-06	646	0.00334882
RNF165	16852226	7.6	5.93	-1.67	7.13e-06	647	0.003354
ULK4P1; ULK4P2; ULK4P3; CHRFAM7A	16806692	6.12	8.86	2.74	7.14e-06	648	0.00335918
SPDYC	16726724	5.97	8.1	2.13	7.18e-06	649	0.00336437
SLC35F2	16744049	5.33	8.33	3	7.22e-06	650	0.00336955
RFX4	16756370	7.7	4.95	-2.75	7.22e-06	651	0.00337474
LGR5	16754134	4.42	6.51	2.09	7.23e-06	652	0.00337992
PRKCA	16837128	9.94	8.57	-1.37	7.23e-06	653	0.0033851
IL17RD	16955324	8.33	6.68	-1.65	7.26e-06	654	0.00339029
PTER	16702747	4.67	8.16	3.49	7.27e-06	655	0.00339547
PCMT1	17013616	6.29	7.49	1.2	7.27e-06	656	0.00340066
HOOK1	16665302	4.06	8.18	4.12	7.28e-06	657	0.00340584
ARHGAP8; PRR5; PRR5-ARHGAP8	16931125	5.33	7.09	1.76	7.29e-06	658	0.00341102
EBF1	17002278	6.48	4.47	-2.01	7.32e-06	659	0.00341621
DCTPP1	16825794	8.37	9.8	1.43	7.33e-06	660	0.00342139
IGFBP2	16890675	9.86	7.52	-2.34	7.36e-06	661	0.00342657
	17121168	7.48	5.87	-1.61	7.36e-06	662	0.00343176
	17121900	4.28	2.52	-1.76	7.4e-06	663	0.00343694
GTPBP4	16701748	7.75	9.21	1.46	7.42e-06	664	0.00344213
GSTT2; GSTT2B	16928115	8.52	6.24	-2.28	7.46e-06	665	0.00344731
LOC440867; LOC105369166; LOC100996770; LOC101927533	16880774	6.55	5.06	-1.49	7.49e-06	666	0.00345249
NOB1	16827687	8.34	10.06	1.72	7.5e-06	667	0.00345768
MAGT1	17112316	7.75	9.42	1.67	7.54e-06	668	0.00346286
PPARGC1A	16974830	6.68	4.52	-2.16	7.55e-06	669	0.00346805
	16961823	4.45	3.17	-1.28	7.65e-06	670	0.00347323
LRRN3	17050350	7.12	4.46	-2.66	7.77e-06	671	0.00347841
NTRK3	16812942	7.43	5	-2.43	7.8e-06	672	0.0034836
BRD2	17007326	6.34	8.23	1.89	7.86e-06	673	0.00348878
FIBIN	16723058	7.91	5.72	-2.19	7.92e-06	674	0.00349397
LRIG1	16955939	9.5	8.14	-1.36	7.94e-06	675	0.00349915
ZNF141	16963674	6.7	3.22	-3.48	7.95e-06	676	0.00350433
MKKS	16917173	8.56	7.02	-1.54	7.97e-06	677	0.00350952
SGSM1	16928339	7.05	5.28	-1.77	7.98e-06	678	0.0035147
NIPSNAP3B	17087768	3.31	4.66	1.35	7.99e-06	679	0.00351989
FAM155A	16780885	8.08	5.74	-2.34	8e-06	680	0.00352507
DEAF1	16734044	6.16	7.42	1.26	8.01e-06	681	0.00353025
CPM	16767335	3.53	5.61	2.08	8.01e-06	682	0.00353544
PHACTR2	17013223	5.47	7.84	2.37	8.01e-06	683	0.00354062
CACNA1A	16869427	8.02	5.22	-2.8	8.02e-06	684	0.00354581
NOTCH1	17100036	9.3	7.39	-1.91	8.04e-06	685	0.00355099
	17124298	6.82	9.18	2.36	8.04e-06	686	0.00355617
CDKN1B	16748477	9.91	8.63	-1.28	8.06e-06	687	0.00356136
SLC25A21	16792154	4.04	6.61	2.57	8.07e-06	688	0.00356654
	17047258	9.3	8.06	-1.24	8.1e-06	689	0.00357172
KATNAL2	16852241	7.3	5.66	-1.64	8.11e-06	690	0.00357691
MSL3P1	16909715	3.61	5.13	1.52	8.13e-06	691	0.00358209
SH3PXD2B	17002820	8.34	6.93	-1.41	8.14e-06	692	0.00358728
NFIB	17092490	10.34	8.35	-1.99	8.15e-06	693	0.00359246
LINC00673; LINC00511	16848435	8.6	6.66	-1.94	8.17e-06	694	0.00359764
TIMP3	16929442	6.9	8.38	1.48	8.19e-06	695	0.00360283
SLC1A2	16737325	9.37	6.42	-2.95	8.24e-06	696	0.00360801
HS3ST3B1	16831306	5.39	7.16	1.77	8.25e-06	697	0.0036132
DPP7	17100328	9.68	7.58	-2.1	8.26e-06	698	0.00361838
ANO5	16722890	4.6	8.33	3.73	8.34e-06	699	0.00362356
UNC5D	17067801	6.08	4.41	-1.67	8.36e-06	700	0.00362875
XAF1	16830202	8.48	5.44	-3.04	8.37e-06	701	0.00363393
DNER	16909319	9.23	6.43	-2.8	8.38e-06	702	0.00363912
FAM120C	17111413	7.79	6.15	-1.64	8.41e-06	703	0.0036443
DDO	17022553	6.38	5.29	-1.09	8.42e-06	704	0.00364948
CDKN2A	17092881	4.75	6.11	1.36	8.44e-06	705	0.00365467
ELOVL4	17021083	6.47	8.37	1.9	8.45e-06	706	0.00365985
TNFSF13; TNFSF12; TNFSF12-TNFSF13	16830520	6.44	5.06	-1.38	8.47e-06	707	0.00366504
LFNG	17042997	6.43	5	-1.43	8.47e-06	708	0.00367022
RNF43	16847095	4.36	6.06	1.7	8.48e-06	709	0.0036754
XK	17102532	4.99	6.71	1.72	8.48e-06	710	0.00368059
LMO1	16735366	8.06	5.22	-2.84	8.49e-06	711	0.00368577
DSP	17004612	5.23	8.83	3.6	8.51e-06	712	0.00369096
HOXA10; HOXA9	17056160	5.19	7.37	2.18	8.55e-06	713	0.00369614
SV2A	16692639	9.58	7.53	-2.05	8.57e-06	714	0.00370132
IGFBP7	16976211	5.34	7.6	2.26	8.63e-06	715	0.00370651
PPP1R3C	16716507	8.97	5.21	-3.76	8.66e-06	716	0.00371169
PTGES	17099076	7.79	6.51	-1.28	8.68e-06	717	0.00371687
TAF11	17018425	7.37	8.56	1.19	8.75e-06	718	0.00372206
	17123038	8.61	7.29	-1.32	8.77e-06	719	0.00372724
NLGN3	17104643	11.3	8.61	-2.69	8.83e-06	720	0.00373243
SLX1A; SULT1A4; SLX1B; SLX1B-SULT1A4; SLX1A-SULT1A3; SULT1A3	16817603	6.66	7.84	1.18	8.94e-06	721	0.00373761
CACNA2D2	16954507	7.65	6.46	-1.19	8.98e-06	722	0.00374279
UAP1L1	17091554	8.8	7.07	-1.73	8.98e-06	723	0.00374798
HIST1H2BH	17005600	4.98	2.91	-2.07	9.1e-06	724	0.00375316
C1orf61	16694556	8.82	6.01	-2.81	9.11e-06	725	0.00375835
SESN3	16743432	10.11	8.31	-1.8	9.11e-06	726	0.00376353
PTPRN2	17064907	7.94	5.77	-2.17	9.14e-06	727	0.00376871
TTTY14	17117099	5.51	3.97	-1.54	9.14e-06	728	0.0037739
RPL7L1	17008676	7.05	8.43	1.38	9.23e-06	729	0.00377908
EMC10	16864553	9.02	7.83	-1.19	9.29e-06	730	0.00378427
LPAR3	16688992	4.26	5.96	1.7	9.39e-06	731	0.00378945
	17122560	3.26	5.22	1.96	9.41e-06	732	0.00379463
ENOSF1	16853418	4.96	6.73	1.77	9.43e-06	733	0.00379982
FGF11	16830461	10.01	8.64	-1.37	9.47e-06	734	0.003805
PEF1	16684447	5.18	6.49	1.31	9.49e-06	735	0.00381019
ZNF253	16860097	7.78	4.34	-3.44	9.52e-06	736	0.00381537
SIRPA	16910728	9.21	7.87	-1.34	9.54e-06	737	0.00382055
DUSP5	16709128	5.79	7.77	1.98	9.58e-06	738	0.00382574
PRIM1	16766318	7.97	9.39	1.42	9.61e-06	739	0.00383092
DHRS13	16842850	9.31	7.68	-1.63	9.61e-06	740	0.00383611
DZIP1	16780322	7.46	8.96	1.5	9.62e-06	741	0.00384129
FAM20C	17042681	7.65	6.53	-1.12	9.63e-06	742	0.00384647
SNORD116-27	16798230	5.15	2.81	-2.34	9.66e-06	743	0.00385166
BBS9	17045032	6.83	5.55	-1.28	9.66e-06	744	0.00385684
VGF	17060824	9.56	8	-1.56	9.68e-06	745	0.00386202
ZNF418	16876050	6.16	4.69	-1.47	9.71e-06	746	0.00386721
TAF5	16708802	6.68	8.45	1.77	9.79e-06	747	0.00387239
SNORA5A	17057460	6.97	8.43	1.46	9.83e-06	748	0.00387758
PIPOX	16832634	9.83	7.23	-2.6	9.88e-06	749	0.00388276
NEGR1	16688506	6.5	4	-2.5	9.89e-06	750	0.00388794
IQCB1	16958044	7	8.47	1.47	9.9e-06	751	0.00389313
VCL	16706200	7.87	9.61	1.74	9.91e-06	752	0.00389831
PCDHB17P	16990277	7.77	4.2	-3.57	9.92e-06	753	0.0039035
NCAM2	16921724	7.02	4.87	-2.15	9.94e-06	754	0.00390868
	16967273	3.7	5.39	1.69	9.94e-06	755	0.00391386
LDAH	16894998	7.85	6.18	-1.67	9.95e-06	756	0.00391905
LRRC47	16680891	8.03	9.44	1.41	1.01e-05	757	0.00392423
TFRC	16963241	9.87	8.34	-1.53	1.01e-05	758	0.00392942
ECHDC1	17023352	4.91	6.22	1.31	1.01e-05	759	0.0039346
	17028512	3.98	6.15	2.17	1.01e-05	760	0.00393978
GNG11	17048450	8.6	5.7	-2.9	1.01e-05	761	0.00394497
PRICKLE3	17110817	5.64	7.47	1.83	1.01e-05	762	0.00395015
FAR2	16749583	4.73	7.74	3.01	1.02e-05	763	0.00395534
CDH4	16915541	7.39	5.76	-1.63	1.03e-05	764	0.00396052
APOL6	16929615	7.94	6.02	-1.92	1.03e-05	765	0.0039657
RNF8	17008121	5.36	6.52	1.16	1.03e-05	766	0.00397089
PAMR1	16737344	4.29	5.65	1.36	1.04e-05	767	0.00397607
ZNF788	16858607	6.44	3.95	-2.49	1.04e-05	768	0.00398125
PCDHB10	16990294	9.69	6.72	-2.97	1.04e-05	769	0.00398644
TMEM55A	17079005	8.44	7	-1.44	1.04e-05	770	0.00399162
RAPGEF4	16887763	7.93	6.66	-1.27	1.05e-05	771	0.00399681
LOC105372736	16924170	6.02	7.65	1.63	1.05e-05	772	0.00400199
PIM1	17008092	6.16	7.47	1.31	1.05e-05	773	0.00400717
NR2E1	17011397	8.69	6.04	-2.65	1.06e-05	774	0.00401236
LOC101927497	17048382	10.92	7.78	-3.14	1.06e-05	775	0.00401754
TRIM25; MIR3614	16846915	8.49	7.17	-1.32	1.07e-05	776	0.00402273
SCAMP5	16803114	8.87	7.6	-1.27	1.08e-05	777	0.00402791
ERICH2	16887484	5	3.49	-1.51	1.08e-05	778	0.00403309
	16971433	2.94	4.47	1.53	1.08e-05	779	0.00403828
PIK3R3	16686557	8.85	6.94	-1.91	1.09e-05	780	0.00404346
PSTPIP2	16854904	4.52	8.01	3.49	1.09e-05	781	0.00404865
PARP14	16944695	8.63	5.61	-3.02	1.09e-05	782	0.00405383
FBXL21	16989487	3.14	4.68	1.54	1.09e-05	783	0.00405901
	17123988	7.28	4.85	-2.43	1.09e-05	784	0.0040642
	16758261	4.98	6.46	1.48	1.1e-05	785	0.00406938
LOC400464	16805623	3.36	5.34	1.98	1.1e-05	786	0.00407457
MRC2	16836824	8.07	6.55	-1.52	1.11e-05	787	0.00407975
TLE4	17086208	5.29	6.82	1.53	1.11e-05	788	0.00408493
LPAR4	17105069	8.03	5.36	-2.67	1.11e-05	789	0.00409012
	17124484	8.71	5.42	-3.29	1.11e-05	790	0.0040953
ZNF558	16868254	6.21	3.76	-2.45	1.12e-05	791	0.00410049
PCDHB3	16990261	8.3	5.56	-2.74	1.12e-05	792	0.00410567
	17028381	9.56	10.82	1.26	1.12e-05	793	0.00411085
RFX3	17092045	7.71	5.92	-1.79	1.12e-05	794	0.00411604
	17120610	5.38	7.34	1.96	1.12e-05	795	0.00412122
ITPKB	16700058	7.35	5.23	-2.12	1.13e-05	796	0.0041264
LCMT1	16817182	7.98	9.15	1.17	1.13e-05	797	0.00413159
SLX1A; SLX1B; SULT1A3; SLX1A-SULT1A3; SULT1A4; SLX1B-SULT1A4	16817839	6.63	7.73	1.1	1.13e-05	798	0.00413677
	16960111	5.66	3.46	-2.2	1.13e-05	799	0.00414196
BCHE	16961172	8.2	6.25	-1.95	1.13e-05	800	0.00414714
HRAT5	16993701	5.27	3.73	-1.54	1.13e-05	801	0.00415232
	17041292	9.71	10.94	1.23	1.13e-05	802	0.00415751
	16737370	10.98	7.12	-3.86	1.14e-05	803	0.00416269
SNRPN; IPW	16798232	9.1	5.97	-3.13	1.14e-05	804	0.00416788
USP17L6P	16965039	4.99	6.91	1.92	1.14e-05	805	0.00417306
SRPX2	17105332	8.42	6.17	-2.25	1.14e-05	806	0.00417824
PCGF6	16718022	5.44	6.82	1.38	1.15e-05	807	0.00418343
SOX6	16736120	6.72	5.1	-1.62	1.15e-05	808	0.00418861
SNORD113-4; SNORD114-3	16788578	6.53	3.73	-2.8	1.15e-05	809	0.0041938
DCTD	16981855	4.88	7.73	2.85	1.15e-05	810	0.00419898
MED23	17023592	7.12	9.55	2.43	1.15e-05	811	0.00420416
HOXA10-AS	17044516	5.23	6.78	1.55	1.15e-05	812	0.00420935
	17126210	6.39	3.39	-3	1.15e-05	813	0.00421453
TSSK3	16662105	5.43	6.81	1.38	1.16e-05	814	0.00421972
EXOSC1	16717156	6.55	7.93	1.38	1.16e-05	815	0.0042249
ZNF20; ZNF625; ZNF625-ZNF20	16869067	6.64	4.61	-2.03	1.16e-05	816	0.00423008
MPPED2	16736942	6.24	4.86	-1.38	1.17e-05	817	0.00423527
MLH1	16938899	7.98	5.11	-2.87	1.17e-05	818	0.00424045
IGSF11	16957715	6.16	5.02	-1.14	1.17e-05	819	0.00424564
ATP10D	16966514	7.7	6.17	-1.53	1.17e-05	820	0.00425082
	17121496	6.7	4.88	-1.82	1.17e-05	821	0.004256
TRIM59	16961003	4.64	6.42	1.78	1.18e-05	822	0.00426119
TENM3	16972663	4.93	6.49	1.56	1.18e-05	823	0.00426637
SERINC5	16997615	9.01	7.75	-1.26	1.18e-05	824	0.00427155
MLLT4	17014714	8.01	9.19	1.18	1.18e-05	825	0.00427674
HBS1L	17023887	7.25	9.63	2.38	1.18e-05	826	0.00428192
TNKS	17118319	8.58	7.21	-1.37	1.18e-05	827	0.00428711
CIPC	16786858	7.32	6.28	-1.04	1.19e-05	828	0.00429229
CTGF	17023646	4.54	6.36	1.82	1.19e-05	829	0.00429747
PRKAR1B	17054254	7.26	5.93	-1.33	1.19e-05	830	0.00430266
LOC105378682	16686049	4.69	6.54	1.85	1.2e-05	831	0.00430784
EPM2AIP1; TRANK1	16952148	7.78	4.96	-2.82	1.2e-05	832	0.00431303
CDH12	16994743	4.38	8.26	3.88	1.2e-05	833	0.00431821
CD180	16996813	5.01	3.83	-1.18	1.2e-05	834	0.00432339
RPL10A	17007837	8.65	9.68	1.03	1.2e-05	835	0.00432858
MAP2	16890207	11.19	8.44	-2.75	1.21e-05	836	0.00433376
LOC102724777	17046393	4.43	5.99	1.56	1.21e-05	837	0.00433895
SNORD14A	16736224	6.38	7.8	1.42	1.22e-05	838	0.00434413
RASSF2	16916901	11.23	8.36	-2.87	1.22e-05	839	0.00434931
	16969089	4.29	5.72	1.43	1.22e-05	840	0.0043545
LOC101929307	16994269	8.72	5.53	-3.19	1.22e-05	841	0.00435968
OAS3; OAS2	16757347	7.86	5.99	-1.87	1.23e-05	842	0.00436487
DENND1C	16867733	4.93	6.33	1.4	1.23e-05	843	0.00437005
LOC101927365	17011182	4.85	6.9	2.05	1.23e-05	844	0.00437523
IGFBP4	16834091	8.53	6.54	-1.99	1.25e-05	845	0.00438042
DGUOK-AS1	16899079	3.99	5.39	1.4	1.25e-05	846	0.0043856
SMC1B	16935994	3.87	6.7	2.83	1.25e-05	847	0.00439079
UGT3A2	16995241	4.67	6.35	1.68	1.25e-05	848	0.00439597
H2AFV	17057369	9.09	7.85	-1.24	1.25e-05	849	0.00440115
MTF2	16667183	7.74	8.91	1.17	1.26e-05	850	0.00440634
CSPG4	16811858	8.54	6.73	-1.81	1.26e-05	851	0.00441152
B3GNT9	16827245	7.19	5.37	-1.82	1.26e-05	852	0.0044167
SPECC1	16832168	9.38	7.97	-1.41	1.26e-05	853	0.00442189
MYO10	16994618	9.68	7.8	-1.88	1.26e-05	854	0.00442707
RWDD1	17011966	6.56	8.16	1.6	1.26e-05	855	0.00443226
ZUFSP	17022964	5.15	7.66	2.51	1.26e-05	856	0.00443744
PDK4	17059955	3.92	5.07	1.15	1.26e-05	857	0.00444262
FAM131B	17063930	7.06	5.72	-1.34	1.26e-05	858	0.00444781
TTTY15	17116194	8.11	5.45	-2.66	1.26e-05	859	0.00445299
KIAA1191	17003034	8.12	9.2	1.08	1.27e-05	860	0.00445818
LOC101927699; LOC102724593	16704454	6.4	7.86	1.46	1.28e-05	861	0.00446336
CABYR	16851586	4.52	7.49	2.97	1.28e-05	862	0.00446854
LHFPL4	16950541	6.5	5.14	-1.36	1.28e-05	863	0.00447373
TAF8	17008558	6.01	7.43	1.42	1.28e-05	864	0.00447891
LOC105373300	17112982	3.87	5.12	1.25	1.28e-05	865	0.0044841
PCDH11Y	17115981	5.5	3.55	-1.95	1.28e-05	866	0.00448928
PAGR1; MVP	16817685	6.53	7.93	1.4	1.29e-05	867	0.00449446
CDIPT	16825548	8.08	9.63	1.55	1.29e-05	868	0.00449965
GPRC5C	16837571	4.33	5.57	1.24	1.29e-05	869	0.00450483
RPL39L	16962523	4.25	6.48	2.23	1.29e-05	870	0.00451002
GPR155	16905216	8.7	7.19	-1.51	1.3e-05	871	0.0045152
GVQW2	17024221	4.64	6.19	1.55	1.3e-05	872	0.00452038
PPIL4	17024578	8	9.42	1.42	1.3e-05	873	0.00452557
CADM4	16873049	9.61	7.81	-1.8	1.31e-05	874	0.00453075
CDH6	16983652	8.3	5.86	-2.44	1.31e-05	875	0.00453593
KRTAP19-1	16924824	4.99	7.3	2.31	1.32e-05	876	0.00454112
PM20D2	17010941	7.14	9.25	2.11	1.32e-05	877	0.0045463
SF3B5	17024418	7.49	8.82	1.33	1.32e-05	878	0.00455149
ARHGEF9	17111611	9.58	8.08	-1.5	1.32e-05	879	0.00455667
KCND3	16690908	7.34	6.14	-1.2	1.33e-05	880	0.00456185
BBOX1	16723062	5.73	2.91	-2.82	1.33e-05	881	0.00456704
TRIM68	16734779	6.28	7.46	1.18	1.33e-05	882	0.00457222
CELF5	16856928	7.23	5.81	-1.42	1.33e-05	883	0.00457741
CPS1	16890347	5.64	8.25	2.61	1.33e-05	884	0.00458259
DTWD2	16999147	8.19	7.1	-1.09	1.33e-05	885	0.00458777
SFXN3	16708402	7.85	6.7	-1.15	1.34e-05	886	0.00459296
ABCB1	17059491	4.5	6.25	1.75	1.34e-05	887	0.00459814
	17119476	6.52	8.18	1.66	1.34e-05	888	0.00460333
	17119630	6.52	8.18	1.66	1.34e-05	889	0.00460851
PIFO	16668677	6.32	4.15	-2.17	1.35e-05	890	0.00461369
KCNA2	16690739	7.93	5.78	-2.15	1.35e-05	891	0.00461888
HSF2	17012165	6.33	8.2	1.87	1.35e-05	892	0.00462406
MOCOS	16852008	4.08	7.35	3.27	1.36e-05	893	0.00462925
INSIG2	16884918	9.04	7.92	-1.12	1.36e-05	894	0.00463443
NDST1	16991125	8.3	7.05	-1.25	1.36e-05	895	0.00463961
LACC1	16774427	4.3	7.38	3.08	1.37e-05	896	0.0046448
LRRC9	16784848	3.11	4.91	1.8	1.37e-05	897	0.00464998
CPNE4	16959208	6.6	4.99	-1.61	1.37e-05	898	0.00465517
KDM1B	17005169	7.03	8.85	1.82	1.37e-05	899	0.00466035
CMTM7	16938656	5.58	6.93	1.35	1.38e-05	900	0.00466553
	17038661	9.25	10.49	1.24	1.38e-05	901	0.00467072
ANGPTL2	17098477	7.42	5.25	-2.17	1.38e-05	902	0.0046759
DGKK	17110948	6.93	5.04	-1.89	1.38e-05	903	0.00468108
	17123360	10.01	8.66	-1.35	1.38e-05	904	0.00468627
ANKMY2	17055480	8.58	7.45	-1.13	1.39e-05	905	0.00469145
GAS1RR	17086473	4.59	3.25	-1.34	1.39e-05	906	0.00469664
SLC9A6	17107211	10.74	9.51	-1.23	1.39e-05	907	0.00470182
MAP1A	16800229	8.33	5.82	-2.51	1.4e-05	908	0.004707
SLC13A4	17063194	5.37	6.64	1.27	1.4e-05	909	0.00471219
PWAR5; SNORD108	16798067	7.56	4.56	-3	1.41e-05	910	0.00471737
SNORD116-30	16798242	6.44	4.45	-1.99	1.41e-05	911	0.00472256
RNF138	16851810	5.7	7.12	1.42	1.41e-05	912	0.00472774
EXO1	16679411	7.37	8.96	1.59	1.42e-05	913	0.00473292
AK7	16788058	4.45	5.94	1.49	1.42e-05	914	0.00473811
SLC23A2	16916920	9.3	8	-1.3	1.42e-05	915	0.00474329
HLA-B; HLA-C	17017147	5.33	6.76	1.43	1.42e-05	916	0.00474848
KDM7A	17063507	6.28	7.58	1.3	1.42e-05	917	0.00475366
NEFL	17075589	5.43	9.22	3.79	1.42e-05	918	0.00475884
MROH8	16919072	6.32	5.28	-1.04	1.43e-05	919	0.00476403
	17064787	5.41	4.17	-1.24	1.43e-05	920	0.00476921
LOC100507403	17076220	4.4	6.62	2.22	1.43e-05	921	0.0047744
TNNI3	16875612	4.1	5.36	1.26	1.44e-05	922	0.00477958
CDS1	16968468	5.96	7.56	1.6	1.44e-05	923	0.00478476
RPS18	17007426	6.62	7.82	1.2	1.44e-05	924	0.00478995
VEGFA	17009093	9.09	7.79	-1.3	1.44e-05	925	0.00479513
	17028475	6.62	7.82	1.2	1.44e-05	926	0.00480032
	17031289	6.62	7.82	1.2	1.44e-05	927	0.0048055
	17038759	6.62	7.82	1.2	1.44e-05	928	0.00481068
GABRA3	17115014	8.61	5.42	-3.19	1.44e-05	929	0.00481587
LOC105378710	16664550	5.26	2.69	-2.57	1.45e-05	930	0.00482105
TAF4B	16851648	5.27	7.7	2.43	1.45e-05	931	0.00482623
EPDR1	17045291	8.25	6.48	-1.77	1.45e-05	932	0.00483142
ADAM22	17047985	8.76	7.41	-1.35	1.45e-05	933	0.0048366
ZFAND1	17078633	6.94	8.63	1.69	1.45e-05	934	0.00484179
	17123262	4.57	2.94	-1.63	1.45e-05	935	0.00484697
	17125030	4.57	6.55	1.98	1.45e-05	936	0.00485215
IFIT2	16707180	6.41	4.4	-2.01	1.46e-05	937	0.00485734
HAUS2	16800108	7.26	8.51	1.25	1.47e-05	938	0.00486252
RARA	16834071	7.74	6.64	-1.1	1.47e-05	939	0.00486771
ITGB8	17043982	10.32	7.42	-2.9	1.47e-05	940	0.00487289
	17121070	2.64	4.12	1.48	1.47e-05	941	0.00487807
MGP	16761820	8.43	6.07	-2.36	1.48e-05	942	0.00488326
LSS	16926644	7.83	6.79	-1.04	1.48e-05	943	0.00488844
SIK3	16744731	9.51	7.51	-2	1.49e-05	944	0.00489363
CCDC122	16778611	3.75	7.36	3.61	1.49e-05	945	0.00489881
YIPF2	16868827	8.14	9.27	1.13	1.49e-05	946	0.00490399
ANXA2R	16995883	6.48	4.55	-1.93	1.49e-05	947	0.00490918
SERINC1	17023239	9.21	10.74	1.53	1.49e-05	948	0.00491436
REPS2	17101828	5	7.23	2.23	1.5e-05	949	0.00491955
H2AFY2	16705701	5.35	8.89	3.54	1.51e-05	950	0.00492473
FIG4	17011593	6.88	8.23	1.35	1.51e-05	951	0.00492991
ANKIB1	17048321	9.55	8.42	-1.13	1.51e-05	952	0.0049351
ATP5C1	16702311	9.76	10.97	1.21	1.52e-05	953	0.00494028
GLCCI1	17043588	6.35	5.04	-1.31	1.52e-05	954	0.00494547
PHF12	16842856	9.73	8.51	-1.22	1.53e-05	955	0.00495065
PURG	17076117	6.5	5.24	-1.26	1.56e-05	956	0.00495583
NLGN1	16948063	8.46	6.48	-1.98	1.57e-05	957	0.00496102
TFB2M	16701407	5.88	7.67	1.79	1.58e-05	958	0.0049662
ZNF503	16715765	6.34	7.48	1.14	1.58e-05	959	0.00497138
IFT88	16772994	7.56	6.6	-0.96	1.59e-05	960	0.00497657
PMAIP1	16852683	7.03	9.03	2	1.59e-05	961	0.00498175
MBD5	16886331	7.84	6.71	-1.13	1.59e-05	962	0.00498694
	16951813	4.23	5.65	1.42	1.59e-05	963	0.00499212
MEAT6	17025498	8.77	5.56	-3.21	1.59e-05	964	0.0049973
LINC01605	17076228	4.57	5.94	1.37	1.59e-05	965	0.00500249
LINC01605	17118340	4.57	5.94	1.37	1.59e-05	966	0.00500767
NR2F2	16805422	4.28	6.1	1.82	1.6e-05	967	0.00501286
KIAA0825	16998134	5.73	4.16	-1.57	1.6e-05	968	0.00501804
LOC105374500	16974493	4.19	3.01	-1.18	1.62e-05	969	0.00502322
OAS1	16757324	5.57	4.48	-1.09	1.64e-05	970	0.00502841
ETV5; DGKG	16962380	8.17	6.99	-1.18	1.64e-05	971	0.00503359
PAM	16987673	8.74	7.65	-1.09	1.64e-05	972	0.00503878
ZNF511; PRAP1; ZNF511-PRAP1	16710906	6.9	8.29	1.39	1.65e-05	973	0.00504396
B4GALNT1	16766627	9.27	7.93	-1.34	1.65e-05	974	0.00504914
STRA13	16850063	8.69	7.58	-1.11	1.65e-05	975	0.00505433
	17121734	8.47	7.4	-1.07	1.65e-05	976	0.00505951
	17123784	3.98	5.82	1.84	1.66e-05	977	0.0050647
CD68	16830577	6.62	8.88	2.26	1.67e-05	978	0.00506988
BYSL	17008544	6.11	7.63	1.52	1.67e-05	979	0.00507506
MTR	16679094	8.46	9.66	1.2	1.68e-05	980	0.00508025
RNF19B	16684812	7.74	9.48	1.74	1.69e-05	981	0.00508543
TSG101	16736508	7.55	8.64	1.09	1.69e-05	982	0.00509062
HAUS1	16852206	6.01	7.32	1.31	1.69e-05	983	0.0050958
GRID2	16968938	6.96	4.11	-2.85	1.69e-05	984	0.00510098
FAM111A	16725049	8.82	5.62	-3.2	1.71e-05	985	0.00510617
	17035950	9.9	11.05	1.15	1.71e-05	986	0.00511135
	16733068	3.96	5.49	1.53	1.72e-05	987	0.00511653
	17122938	3.45	4.75	1.3	1.72e-05	988	0.00512172
FAM129A	16697196	4.58	6.74	2.16	1.73e-05	989	0.0051269
ADGRG1	16819539	10.87	8.39	-2.48	1.73e-05	990	0.00513209
VRK2	16880304	4.55	7.78	3.23	1.73e-05	991	0.00513727
ZDHHC22	16795065	5.95	5.01	-0.94	1.74e-05	992	0.00514245
WDR59	16828367	7.2	8.42	1.22	1.74e-05	993	0.00514764
CDC45	16927052	6.89	8.25	1.36	1.74e-05	994	0.00515282
SCRN1	17056291	11.3	10.2	-1.1	1.74e-05	995	0.00515801
SNRPN; IPW	16798224	8.35	5.25	-3.1	1.75e-05	996	0.00516319
TMEM100	16846887	7.72	5.55	-2.17	1.75e-05	997	0.00516837
NOTCH3	16869769	8.3	6.99	-1.31	1.75e-05	998	0.00517356
ELN	17046998	6.26	4.58	-1.68	1.75e-05	999	0.00517874
	17118514	4.33	6.2	1.87	1.75e-05	1000	0.00518393
	17118520	4.33	6.2	1.87	1.75e-05	1001	0.00518911
	17118526	4.33	6.2	1.87	1.75e-05	1002	0.00519429
	17118532	4.33	6.2	1.87	1.75e-05	1003	0.00519948
	17118538	4.33	6.2	1.87	1.75e-05	1004	0.00520466
	17118548	4.33	6.2	1.87	1.75e-05	1005	0.00520985
	17118616	4.33	6.2	1.87	1.75e-05	1006	0.00521503
	17118620	4.33	6.2	1.87	1.75e-05	1007	0.00522021
	17118628	4.33	6.2	1.87	1.75e-05	1008	0.0052254
GAB1	16971019	7.52	6.31	-1.21	1.76e-05	1009	0.00523058
RNFT2	16757636	8.65	7.32	-1.33	1.77e-05	1010	0.00523576
PPP1R13L	16873296	6.11	7.72	1.61	1.77e-05	1011	0.00524095
CCDC8	16873534	5.68	6.97	1.29	1.77e-05	1012	0.00524613
RFTN2	16906991	9.94	6.73	-3.21	1.77e-05	1013	0.00525132
SLITRK2	17107492	7.65	5.41	-2.24	1.77e-05	1014	0.0052565
BEST1	16725783	8.34	6.13	-2.21	1.78e-05	1015	0.00526168
FLRT3	16917373	6.81	3.84	-2.97	1.78e-05	1016	0.00526687
ATCAY	16857053	9.47	6.26	-3.21	1.79e-05	1017	0.00527205
GCSHP3; NDUFS1	16907546	8.07	6.39	-1.68	1.79e-05	1018	0.00527724
KIF21A	16763138	8.21	7.05	-1.16	1.81e-05	1019	0.00528242
RPS17	16812527	5.42	6.51	1.09	1.82e-05	1020	0.0052876
GALM	16879250	4.7	6.57	1.87	1.82e-05	1021	0.00529279
	16894581	8.23	6.06	-2.17	1.82e-05	1022	0.00529797
PRUNE2	17095056	7.76	5.92	-1.84	1.82e-05	1023	0.00530316
TBC1D15	16754208	5.44	7.21	1.77	1.83e-05	1024	0.00530834
GNAO1	16819161	8.38	6.93	-1.45	1.83e-05	1025	0.00531352
HFE	17005542	5.58	4.12	-1.46	1.83e-05	1026	0.00531871
SCARNA8	17092710	6.69	7.87	1.18	1.83e-05	1027	0.00532389
NKAP	17113655	4.37	5.83	1.46	1.83e-05	1028	0.00532908
ZEB1	16703715	8.03	6.74	-1.29	1.84e-05	1029	0.00533426
TBC1D20	16916312	9.29	8.08	-1.21	1.84e-05	1030	0.00533944
TRIM36	16998952	7.05	5.78	-1.27	1.84e-05	1031	0.00534463
KATNA1	17024599	6.74	7.95	1.21	1.84e-05	1032	0.00534981
ZFPM2-AS1	17080045	6.44	3.92	-2.52	1.84e-05	1033	0.005355
KIF3B	16912535	8.93	7.87	-1.06	1.85e-05	1034	0.00536018
ICMT	16681082	7.43	9.26	1.83	1.86e-05	1035	0.00536536
TCEB3-AS1	16683387	6.96	8.33	1.37	1.86e-05	1036	0.00537055
	17123762	7.05	5.21	-1.84	1.86e-05	1037	0.00537573
LMF1	16822595	8.28	6.92	-1.36	1.88e-05	1038	0.00538091
DUSP6	16768297	11.06	9.63	-1.43	1.89e-05	1039	0.0053861
FARP1	16775968	9.55	8.31	-1.24	1.89e-05	1040	0.00539128
FBXL19	16818068	6.1	7.36	1.26	1.89e-05	1041	0.00539647
	16938654	7.5	9.58	2.08	1.89e-05	1042	0.00540165
HOXA4	17056125	4.69	6.07	1.38	1.89e-05	1043	0.00540683
	17122226	4.16	2.57	-1.59	1.89e-05	1044	0.00541202
ACP6	16692341	4.99	6.45	1.46	1.9e-05	1045	0.0054172
LINC01085	16965142	4.19	3.21	-0.98	1.9e-05	1046	0.00542239
PPIL1	17018685	8.94	10.36	1.42	1.9e-05	1047	0.00542757
	17125548	6.89	4.61	-2.28	1.9e-05	1048	0.00543275
ZNF93	16860103	8.04	4.95	-3.09	1.91e-05	1049	0.00543794
ZNF667	16875881	7.19	4.58	-2.61	1.91e-05	1050	0.00544312
PAX7	16660182	7.26	5.99	-1.27	1.92e-05	1051	0.00544831
CNPPD1	16908604	9.52	8.48	-1.04	1.92e-05	1052	0.00545349
FST	16984730	7.07	5.61	-1.46	1.92e-05	1053	0.00545867
	17122270	9.53	7.03	-2.5	1.92e-05	1054	0.00546386
BBS7	16979526	7.56	8.65	1.09	1.93e-05	1055	0.00546904
	17083484	5.83	4.56	-1.27	1.93e-05	1056	0.00547423
FBLN1	16931237	5.19	6.96	1.77	1.94e-05	1057	0.00547941
HIST1H2BF	17005582	7.05	5.62	-1.43	1.94e-05	1058	0.00548459
SORT1	16690566	9.93	8.87	-1.06	1.95e-05	1059	0.00548978
RORB	17085951	9.11	7.32	-1.79	1.95e-05	1060	0.00549496
FRY	16773759	7.36	5.67	-1.69	1.96e-05	1061	0.00550015
LINC01152	16837405	5.31	3.95	-1.36	1.96e-05	1062	0.00550533
EDRF1	16710394	7.22	8.32	1.1	1.97e-05	1063	0.00551051
PTMS	16747394	9.38	8.04	-1.34	1.97e-05	1064	0.0055157
PSPH	17057946	9.28	7.95	-1.33	1.97e-05	1065	0.00552088
PARP12	17063480	6.75	5.11	-1.64	1.97e-05	1066	0.00552606
ATP6V1B2	17066302	10.96	9.98	-0.98	1.97e-05	1067	0.00553125
CTPS1	16663155	7.46	8.79	1.33	1.98e-05	1068	0.00553643
MATK	16867153	5.67	7.17	1.5	1.98e-05	1069	0.00554162
ARHGAP12	16713057	8.76	7.35	-1.41	1.99e-05	1070	0.0055468
LOC102724418	16718252	4.09	5.76	1.67	1.99e-05	1071	0.00555198
OGDH	17045674	10.35	8.76	-1.59	1.99e-05	1072	0.00555717
FBN2	16999475	4.42	7.04	2.62	2e-05	1073	0.00556235
	17119952	4.07	5.54	1.47	2e-05	1074	0.00556754
PHKG2	16818017	6.78	8.17	1.39	2.01e-05	1075	0.00557272
SLC2A12	17023799	5.55	6.9	1.35	2.01e-05	1076	0.0055779
LOC100506691	16758253	4.43	6.82	2.39	2.02e-05	1077	0.00558309
ARMT1	17013784	7.22	8.9	1.68	2.02e-05	1078	0.00558827
ARC	17081917	7.97	6.32	-1.65	2.02e-05	1079	0.00559346
NMNAT2	16697062	5.2	6.92	1.72	2.03e-05	1080	0.00559864
BCL2L12	16864234	5.88	7.4	1.52	2.03e-05	1081	0.00560382
PEX3	17013197	7.69	9.13	1.44	2.03e-05	1082	0.00560901
PCDH8	16779486	6.24	4.92	-1.32	2.05e-05	1083	0.00561419
NELL1	16722844	4.94	6.89	1.95	2.06e-05	1084	0.00561938
PSMB1	17026002	8.88	10.12	1.24	2.06e-05	1085	0.00562456
UPF3A	16777022	7.86	6.59	-1.27	2.07e-05	1086	0.00562974
SLC27A2	16800962	3.78	7.62	3.84	2.07e-05	1087	0.00563493
YDJC	16932809	7	8.68	1.68	2.07e-05	1088	0.00564011
CLIP2	17047112	8.76	7.02	-1.74	2.07e-05	1089	0.0056453
C1RL	16760714	6.16	4.98	-1.18	2.08e-05	1090	0.00565048
ME1	17021217	4.82	8.71	3.89	2.08e-05	1091	0.00565566
CPT1A	16741287	10	8.21	-1.79	2.09e-05	1092	0.00566085
STAT6	16766420	4.95	6.25	1.3	2.09e-05	1093	0.00566603
PRAME	16932928	4.11	6.17	2.06	2.09e-05	1094	0.00567121
IRS4	17113257	2.84	4.37	1.53	2.09e-05	1095	0.0056764
TBC1D16	16849652	9.19	8.01	-1.18	2.1e-05	1096	0.00568158
DMC1	16935069	3.93	7.9	3.97	2.1e-05	1097	0.00568677
CDHR1	16706734	5.77	7.17	1.4	2.12e-05	1098	0.00569195
BCL9L	16745113	7.97	6.73	-1.24	2.12e-05	1099	0.00569713
OGDHL	16714170	8.51	6.8	-1.71	2.13e-05	1100	0.00570232
ATL1	16784008	6.99	5.64	-1.35	2.13e-05	1101	0.0057075
SNHG12	16684178	5.76	7.16	1.4	2.14e-05	1102	0.00571269
HTRA1	16710126	9.62	8.24	-1.38	2.14e-05	1103	0.00571787
LOC105372184	16853009	6.09	3.17	-2.92	2.14e-05	1104	0.00572305
PSMG3-AS1	17042905	6.75	5.29	-1.46	2.14e-05	1105	0.00572824
BOLA2; BOLA2B; SMG1P2	16825468	8.52	9.67	1.15	2.15e-05	1106	0.00573342
BOLA2; BOLA2B	16825683	8.52	9.67	1.15	2.15e-05	1107	0.00573861
PRNP	16911132	9.13	8.11	-1.02	2.15e-05	1108	0.00574379
HSD17B8	17007393	6.04	7.05	1.01	2.16e-05	1109	0.00574897
	17028442	6.04	7.05	1.01	2.16e-05	1110	0.00575416
	17031254	6.04	7.05	1.01	2.16e-05	1111	0.00575934
	17033739	6.04	7.05	1.01	2.16e-05	1112	0.00576453
	17036003	6.04	7.05	1.01	2.16e-05	1113	0.00576971
	17038722	6.04	7.05	1.01	2.16e-05	1114	0.00577489
ASPHD2	16928533	7.36	6.12	-1.24	2.17e-05	1115	0.00578008
PAK1	16742454	5.68	7.57	1.89	2.18e-05	1116	0.00578526
	16743405	4.38	6.59	2.21	2.18e-05	1117	0.00579044
DTX3L	16944665	8.74	6.07	-2.67	2.18e-05	1118	0.00579563
	17029971	5.83	6.88	1.05	2.18e-05	1119	0.00580081
	17032655	5.83	6.88	1.05	2.18e-05	1120	0.005806
	17037456	5.83	6.88	1.05	2.18e-05	1121	0.00581118
RAP2A	16775898	8.85	7.34	-1.51	2.19e-05	1122	0.00581636
ORAI3	16818083	6.07	7.31	1.24	2.19e-05	1123	0.00582155
TBC1D4	16779792	5.44	7.19	1.75	2.2e-05	1124	0.00582673
EYA3	16684110	8.02	9.41	1.39	2.21e-05	1125	0.00583192
SNRPN; IPW	16798246	9.48	6.21	-3.27	2.21e-05	1126	0.0058371
KARS	16828514	8.88	10	1.12	2.21e-05	1127	0.00584228
	17124530	6.53	8.05	1.52	2.21e-05	1128	0.00584747
ITPRIP	16718232	7.23	5.92	-1.31	2.22e-05	1129	0.00585265
	16767714	3.23	5.12	1.89	2.22e-05	1130	0.00585784
ZNF768	16825813	7.05	8.85	1.8	2.22e-05	1131	0.00586302
THRB	16951567	6.98	5.63	-1.35	2.22e-05	1132	0.0058682
SOX8	16814572	9.31	7.43	-1.88	2.23e-05	1133	0.00587339
BCAN	16672126	9.3	6.73	-2.57	2.24e-05	1134	0.00587857
SNRPN; IPW	16798220	7.8	4.85	-2.95	2.24e-05	1135	0.00588376
LOC105374069	16957947	2.7	4.6	1.9	2.24e-05	1136	0.00588894
DDX3Y	17116251	7.25	4.61	-2.64	2.24e-05	1137	0.00589412
PICK1	16930023	4.72	6.2	1.48	2.26e-05	1138	0.00589931
ARHGAP31	16944344	9.01	6.83	-2.18	2.26e-05	1139	0.00590449
	17009888	3.92	5.64	1.72	2.26e-05	1140	0.00590968
CDK6	17059756	10.74	8.68	-2.06	2.26e-05	1141	0.00591486
	17094432	4.2	5.28	1.08	2.26e-05	1142	0.00592004
LINC01021	16983611	4.63	7.15	2.52	2.27e-05	1143	0.00592523
GMDS	17015033	6.09	7.28	1.19	2.27e-05	1144	0.00593041
LOC81691	16816627	6.25	7.6	1.35	2.28e-05	1145	0.00593559
	17026742	9.39	10.63	1.24	2.28e-05	1146	0.00594078
	17040166	5.71	6.77	1.06	2.28e-05	1147	0.00594596
PLEKHA1	16710095	6.46	7.94	1.48	2.29e-05	1148	0.00595115
C14orf37	16793423	6.67	4.8	-1.87	2.29e-05	1149	0.00595633
SEMA6D	16800707	9.59	7.48	-2.11	2.29e-05	1150	0.00596151
VAV2	17099617	8.63	7.36	-1.27	2.29e-05	1151	0.0059667
NLK	16832405	9.45	8.44	-1.01	2.3e-05	1152	0.00597188
	17117752	4.72	3.38	-1.34	2.3e-05	1153	0.00597707
	17123268	5.95	4.54	-1.41	2.3e-05	1154	0.00598225
ASCL1	16755958	11.45	7.99	-3.46	2.31e-05	1155	0.00598743
GYG2	17101231	5.2	6.93	1.73	2.31e-05	1156	0.00599262
FBXO27	16872166	4.86	7.12	2.26	2.32e-05	1157	0.0059978
	17034497	8.99	9.98	0.99	2.33e-05	1158	0.00600299
LOC105377540	16981516	6.63	5.61	-1.02	2.34e-05	1159	0.00600817
FAT3	16729986	9.04	7.17	-1.87	2.35e-05	1160	0.00601335
FAM216A	16756960	6.09	7.47	1.38	2.35e-05	1161	0.00601854
	17032027	8.99	9.99	1	2.35e-05	1162	0.00602372
CAMK1G	16676965	5.89	3.82	-2.07	2.36e-05	1163	0.00602891
RFTN1	16951306	4.59	5.79	1.2	2.37e-05	1164	0.00603409
CDH10	16994779	9.11	7.09	-2.02	2.37e-05	1165	0.00603927
SNX9	17014091	7.64	9.35	1.71	2.37e-05	1166	0.00604446
	17036038	6.58	7.84	1.26	2.37e-05	1167	0.00604964
RECK	17084838	7.4	6.36	-1.04	2.37e-05	1168	0.00605483
SLC25A35	16840945	5.41	7.55	2.14	2.38e-05	1169	0.00606001
PCDHB16	16990288	10.05	7.06	-2.99	2.39e-05	1170	0.00606519
PCDHB14	16990321	7.02	4.11	-2.91	2.39e-05	1171	0.00607038
UQCC2	17018292	8.56	9.52	0.96	2.39e-05	1172	0.00607556
XPNPEP1	16718317	7.21	8.3	1.09	2.4e-05	1173	0.00608074
UNC5C	16978054	4.04	5.34	1.3	2.4e-05	1174	0.00608593
PRIM2	17009862	6.3	7.44	1.14	2.41e-05	1175	0.00609111
ADGRB3	17010005	7.13	6.19	-0.94	2.41e-05	1176	0.0060963
ST6GALNAC3	16666326	4.14	5.79	1.65	2.42e-05	1177	0.00610148
TTC39A	16686990	5.16	6.48	1.32	2.42e-05	1178	0.00610666
HOXA-AS3	17044508	4.54	6.14	1.6	2.42e-05	1179	0.00611185
APOLD1	16748496	7.31	5.36	-1.95	2.43e-05	1180	0.00611703
SORD	16800506	6.95	8.12	1.17	2.43e-05	1181	0.00612222
USP17L25; USP17L24; USP17L26; USP17L27; USP17L28; USP17L29; USP17L30; USP17L14P; USP17L5	16965021	5.13	6.91	1.78	2.43e-05	1182	0.0061274
USP17L25; USP17L24; USP17L26; USP17L27; USP17L28; USP17L29; USP17L30; USP17L5	16965023	5.13	6.91	1.78	2.43e-05	1183	0.00613258
USP17L25; USP17L24; USP17L26; USP17L27; USP17L28; USP17L29; USP17L30; USP17L5	16965025	5.13	6.91	1.78	2.43e-05	1184	0.00613777
USP17L25; USP17L24; USP17L26; USP17L27; USP17L28; USP17L29; USP17L30; USP17L5	16965029	5.13	6.91	1.78	2.43e-05	1185	0.00614295
USP17L25; USP17L24; USP17L26; USP17L27; USP17L28; USP17L29; USP17L30; USP17L5	16965031	5.13	6.91	1.78	2.43e-05	1186	0.00614814
USP17L25; USP17L24; USP17L26; USP17L27; USP17L28; USP17L29; USP17L30; USP17L5	16965033	5.13	6.91	1.78	2.43e-05	1187	0.00615332
USP17L25; USP17L24; USP17L26; USP17L27; USP17L28; USP17L29; USP17L30; USP17L5	16965037	5.13	6.91	1.78	2.43e-05	1188	0.0061585
ZKSCAN7	16939897	6.03	4.11	-1.92	2.44e-05	1189	0.00616369
SNHG15	17057413	5.94	7.1	1.16	2.45e-05	1190	0.00616887
C4orf32	16969817	3.78	7.19	3.41	2.47e-05	1191	0.00617406
SPRY3	17116681	6.77	5.64	-1.13	2.49e-05	1192	0.00617924
	17121912	3.74	7.75	4.01	2.49e-05	1193	0.00618442
RGS7BP	16985229	6.06	4.44	-1.62	2.5e-05	1194	0.00618961
ULBP1	17013657	2.9	6.73	3.83	2.5e-05	1195	0.00619479
GLIPR2	17084866	8.38	7.36	-1.02	2.5e-05	1196	0.00619998
HS3ST3A1	16841525	4.9	7.73	2.83	2.51e-05	1197	0.00620516
LOC105379362	17067748	3.91	8.01	4.1	2.51e-05	1198	0.00621034
GALNT3	16904551	4.06	5.88	1.82	2.52e-05	1199	0.00621553
SFT2D1	17025595	6.99	8.45	1.46	2.53e-05	1200	0.00622071
MAL2	17072125	4.17	6.27	2.1	2.53e-05	1201	0.00622589
RUVBL2	16863946	9.46	10.56	1.1	2.54e-05	1202	0.00623108
DDX58	17093090	7.21	5.87	-1.34	2.54e-05	1203	0.00623626
KCTD7	17046664	8.09	7.02	-1.07	2.55e-05	1204	0.00624145
EXOSC10	16681625	8.66	9.83	1.17	2.56e-05	1205	0.00624663
MCM9	17023095	5.3	7.34	2.04	2.56e-05	1206	0.00625181
	17125876	9.99	8.8	-1.19	2.58e-05	1207	0.006257
PDSS1	16703452	5.76	6.95	1.19	2.6e-05	1208	0.00626218
MIR3681HG	16877272	6.86	5.07	-1.79	2.6e-05	1209	0.00626737
SFXN1	16992637	5.43	6.58	1.15	2.6e-05	1210	0.00627255
	17004333	9.56	8.38	-1.18	2.6e-05	1211	0.00627773
	17004337	9.56	8.38	-1.18	2.6e-05	1212	0.00628292
SOX21-AS1	16775834	8	6.49	-1.51	2.61e-05	1213	0.0062881
KCNAB3	16840772	7.69	5.71	-1.98	2.61e-05	1214	0.00629329
ZNF114	16863740	7.91	6.97	-0.94	2.62e-05	1215	0.00629847
GLO1	17018812	9.35	10.8	1.45	2.62e-05	1216	0.00630365
	17122290	4.26	3.16	-1.1	2.62e-05	1217	0.00630884
NSMCE4A	16719088	6.04	7.69	1.65	2.63e-05	1218	0.00631402
ZC3HAV1L	17063420	6.68	8.3	1.62	2.63e-05	1219	0.00631921
	17120224	4.93	6.38	1.45	2.65e-05	1220	0.00632439
CCDC148	16903991	5.04	3.84	-1.2	2.66e-05	1221	0.00632957
NPTXR	16935188	7.37	5.69	-1.68	2.66e-05	1222	0.00633476
PCDHB4; PCDHB3	16990264	5.51	2.85	-2.66	2.66e-05	1223	0.00633994
FRMD6	16784098	6.34	5.32	-1.02	2.67e-05	1224	0.00634513
LOC101928076	17015431	4.72	5.92	1.2	2.67e-05	1225	0.00635031
MCU	16705976	6.88	7.88	1	2.68e-05	1226	0.00635549
TBCC	17019250	6.14	7.18	1.04	2.68e-05	1227	0.00636068
PXDC1	17015207	6.04	7.41	1.37	2.7e-05	1228	0.00636586
FUOM	16719882	4.65	7.68	3.03	2.73e-05	1229	0.00637104
C8orf34	17069782	4.38	6.65	2.27	2.73e-05	1230	0.00637623
BARX1	17095991	8.17	6.75	-1.42	2.73e-05	1231	0.00638141
MSL1	16833983	8.83	7.9	-0.93	2.74e-05	1232	0.0063866
ARL4C	16909724	8.31	7.17	-1.14	2.74e-05	1233	0.00639178
	17036745	8.99	9.94	0.95	2.74e-05	1234	0.00639696
	17039540	8.99	9.94	0.95	2.74e-05	1235	0.00640215
	17042023	8.99	9.94	0.95	2.74e-05	1236	0.00640733
FHAD1	16659545	4.85	6.29	1.44	2.75e-05	1237	0.00641252
MYSM1	16687851	7.02	8.66	1.64	2.75e-05	1238	0.0064177
MCMBP	16718983	8.66	9.86	1.2	2.75e-05	1239	0.00642288
ADAM12	16719417	8.99	6.39	-2.6	2.75e-05	1240	0.00642807
QPCT	16879174	4.12	6.2	2.08	2.76e-05	1241	0.00643325
TUBE1	17022736	6.09	7.75	1.66	2.76e-05	1242	0.00643844
JAK2	17083319	6.21	5.14	-1.07	2.76e-05	1243	0.00644362
CCDC18-AS1	16689678	4.48	6.14	1.66	2.77e-05	1244	0.0064488
DENND2A	17063601	6.72	5.45	-1.27	2.77e-05	1245	0.00645399
TBC1D7	17015715	5.34	6.33	0.99	2.78e-05	1246	0.00645917
TMEM35	17105393	7.94	4.86	-3.08	2.78e-05	1247	0.00646436
KBTBD7	16778460	6.11	5.13	-0.98	2.79e-05	1248	0.00646954
	17124706	5.35	4.05	-1.3	2.79e-05	1249	0.00647472
LOC105378376	16706428	6.74	4.96	-1.78	2.81e-05	1250	0.00647991
DYNC1I1	17048639	6.46	5.43	-1.03	2.81e-05	1251	0.00648509
MMACHC	16664091	4.66	6.51	1.85	2.82e-05	1252	0.00649027
ZMIZ1	16706463	9.46	8.14	-1.32	2.82e-05	1253	0.00649546
ABHD13	16776335	7.7	6.7	-1	2.83e-05	1254	0.00650064
	16894584	5.16	2.87	-2.29	2.83e-05	1255	0.00650583
FOXF1	16821654	8.94	7.51	-1.43	2.84e-05	1256	0.00651101
MTMR6	16777549	7.94	6.7	-1.24	2.85e-05	1257	0.00651619
ATP9A	16920338	8.3	7.33	-0.97	2.85e-05	1258	0.00652138
SNRPN; IPW	16798238	8.41	5.01	-3.4	2.88e-05	1259	0.00652656
FEZF1-AS1	17050893	5.97	4.3	-1.67	2.88e-05	1260	0.00653175
PTEN	16707030	3.13	4.65	1.52	2.89e-05	1261	0.00653693
NCR3LG1	16722445	5.43	8.68	3.25	2.89e-05	1262	0.00654211
VGLL4	16950770	8.36	7.06	-1.3	2.89e-05	1263	0.0065473
	17094920	3.78	2.14	-1.64	2.9e-05	1264	0.00655248
	17120116	3.56	4.62	1.06	2.9e-05	1265	0.00655767
SERTM1	16774066	6.72	5.29	-1.43	2.91e-05	1266	0.00656285
ACAA2	16855184	5.38	8.46	3.08	2.91e-05	1267	0.00656803
LOC105372507	16916600	6.42	5.3	-1.12	2.91e-05	1268	0.00657322
TRIT1	16685748	6.54	7.65	1.11	2.92e-05	1269	0.0065784
ANGPTL4	16857886	6.94	5.47	-1.47	2.92e-05	1270	0.00658359
SP110	16909413	7.77	5.04	-2.73	2.93e-05	1271	0.00658877
AR	17104313	6.83	4.71	-2.12	2.93e-05	1272	0.00659395
WIPF2	16834045	8.81	7.71	-1.1	2.94e-05	1273	0.00659914
LOC643072	16886860	5.69	4.42	-1.27	2.94e-05	1274	0.00660432
PABPC4L	16979825	4.28	7.62	3.34	2.94e-05	1275	0.00660951
	17017172	7.09	8.05	0.96	2.94e-05	1276	0.00661469
CCNC	17021978	4.75	5.83	1.08	2.94e-05	1277	0.00661987
	17120336	4.5	5.59	1.09	2.94e-05	1278	0.00662506
CCT3	16694529	9.32	10.49	1.17	2.95e-05	1279	0.00663024
	17031824	7.47	8.58	1.11	2.95e-05	1280	0.00663542
	17036544	7.47	8.58	1.11	2.95e-05	1281	0.00664061
	17039337	7.47	8.58	1.11	2.95e-05	1282	0.00664579
PIP4K2B	16844000	9.5	8.48	-1.02	2.96e-05	1283	0.00665098
FAM219A; C9orf24	17093441	7.88	6.77	-1.11	2.96e-05	1284	0.00665616
GNG4	16700798	7.99	6.92	-1.07	2.97e-05	1285	0.00666134
CCDC28A	17013024	5.54	7.87	2.33	2.97e-05	1286	0.00666653
RNF217	17012262	3.62	4.74	1.12	2.98e-05	1287	0.00667171
	17124558	5.44	6.74	1.3	2.98e-05	1288	0.0066769
DARS2	16673983	8.25	9.54	1.29	2.99e-05	1289	0.00668208
LASP1	16833708	9.66	8.76	-0.9	2.99e-05	1290	0.00668726
IQSEC1	16950912	9.07	7.98	-1.09	2.99e-05	1291	0.00669245
STC2	17002898	6.94	8.32	1.38	2.99e-05	1292	0.00669763
	17037109	6.36	7.54	1.18	2.99e-05	1293	0.00670282
CYP4X1	16664388	3.58	4.96	1.38	3e-05	1294	0.006708
TTC12	16731339	4.36	5.65	1.29	3e-05	1295	0.00671318
	16767663	5.3	6.56	1.26	3e-05	1296	0.00671837
SNRPN; IPW	16798240	6.89	3.84	-3.05	3e-05	1297	0.00672355
FBXO27	16872163	4.62	5.85	1.23	3.01e-05	1298	0.00672874
MT1F	16819252	4.73	6.43	1.7	3.03e-05	1299	0.00673392
FKBP9	17045005	10.54	8.68	-1.86	3.03e-05	1300	0.0067391
FGF5	16968331	4.8	6.16	1.36	3.04e-05	1301	0.00674429
KIAA0226L	16778887	7.14	5.02	-2.12	3.05e-05	1302	0.00674947
IRF2	16981979	9.7	8.01	-1.69	3.05e-05	1303	0.00675466
BMS1P5	16713708	7.91	9.55	1.64	3.06e-05	1304	0.00675984
IKZF5	16719159	7.55	8.86	1.31	3.06e-05	1305	0.00676502
MIR323B	16788778	4.42	3.26	-1.16	3.07e-05	1306	0.00677021
SYNGR4	16863760	4.65	6.16	1.51	3.07e-05	1307	0.00677539
WDR46	17018159	5.83	6.88	1.05	3.07e-05	1308	0.00678057
MCOLN3	16689020	4.04	6.45	2.41	3.08e-05	1309	0.00678576
MYBL1	17077826	7.55	6.49	-1.06	3.08e-05	1310	0.00679094
ATAD1	16716302	4.25	7.89	3.64	3.09e-05	1311	0.00679613
TFDP1	16776905	7.33	6.45	-0.88	3.09e-05	1312	0.00680131
MAP2K6	16837348	7.26	4.79	-2.47	3.09e-05	1313	0.00680649
2021-09-09	16838207	10.66	9.4	-1.26	3.09e-05	1314	0.00681168
ZNF354C	16993335	6.69	3.88	-2.81	3.09e-05	1315	0.00681686
SNRPN; IPW	16798248	8.76	5.69	-3.07	3.11e-05	1316	0.00682205
GJA1	17012148	3.78	7.13	3.35	3.12e-05	1317	0.00682723
CDC7	16667037	7.96	9.54	1.58	3.13e-05	1318	0.00683241
ASIC4	16891373	6.45	4.97	-1.48	3.13e-05	1319	0.0068376
KRT18P54	16979845	6.06	7.74	1.68	3.13e-05	1320	0.00684278
DXO	17017602	5.91	7.51	1.6	3.13e-05	1321	0.00684797
MBTPS1	16828734	7.21	8.39	1.18	3.14e-05	1322	0.00685315
ALKBH6	16871567	6.72	7.76	1.04	3.14e-05	1323	0.00685833
NUS1	17012079	7.91	9.62	1.71	3.14e-05	1324	0.00686352
PDGFB	16935228	7.14	5.9	-1.24	3.15e-05	1325	0.0068687
STXBP2	16857703	5.27	6.63	1.36	3.17e-05	1326	0.00687389
BTBD3	16911463	8.32	7.12	-1.2	3.18e-05	1327	0.00687907
USP13	16948320	9.03	7.68	-1.35	3.18e-05	1328	0.00688425
CSRP2	16767837	4.94	6.81	1.87	3.19e-05	1329	0.00688944
CKMT1A	16800268	3.05	4.63	1.58	3.23e-05	1330	0.00689462
NETO2	16826230	4.95	9.42	4.47	3.23e-05	1331	0.00689981
	17031857	11.12	12.08	0.96	3.24e-05	1332	0.00690499
	17034329	11.12	12.08	0.96	3.24e-05	1333	0.00691017
	17036577	11.12	12.08	0.96	3.24e-05	1334	0.00691536
	17039370	11.12	12.08	0.96	3.24e-05	1335	0.00692054
ETV1	17055354	8.92	7.07	-1.85	3.24e-05	1336	0.00692572
LINC01515	16705283	4.93	9.11	4.18	3.25e-05	1337	0.00693091
	17125304	5.08	7.12	2.04	3.25e-05	1338	0.00693609
LPIN2	16853498	8.06	6.66	-1.4	3.26e-05	1339	0.00694128
SIRT5	17004958	5.65	6.84	1.19	3.27e-05	1340	0.00694646
FBXL7	16983412	8.04	6.99	-1.05	3.28e-05	1341	0.00695164
INADL	16665373	5.9	7.3	1.4	3.29e-05	1342	0.00695683
CCDC59	16768076	6.33	7.36	1.03	3.29e-05	1343	0.00696201
SYCP2	16920806	4.28	5.96	1.68	3.29e-05	1344	0.0069672
SORBS2	16982183	5.53	4.02	-1.51	3.31e-05	1345	0.00697238
	17029432	5.55	6.72	1.17	3.31e-05	1346	0.00697756
	17032218	5.55	6.72	1.17	3.31e-05	1347	0.00698275
	17036925	5.55	6.72	1.17	3.31e-05	1348	0.00698793
	17039668	5.55	6.72	1.17	3.31e-05	1349	0.00699312
	17042173	5.55	6.72	1.17	3.31e-05	1350	0.0069983
KIRREL2	16861258	6.38	5.17	-1.21	3.32e-05	1351	0.00700348
DKK2	16978779	3.99	5.59	1.6	3.33e-05	1352	0.00700867
CXorf57	17105914	7.7	8.76	1.06	3.34e-05	1353	0.00701385
LDOC1	17114707	5.13	8.71	3.58	3.34e-05	1354	0.00701904
ARHGEF26	16947148	8.65	7.66	-0.99	3.37e-05	1355	0.00702422
LOC105378375	16706430	5.78	3.78	-2	3.38e-05	1356	0.0070294
F2R	16986409	8.67	7.48	-1.19	3.38e-05	1357	0.00703459
	17026224	8.76	7.37	-1.39	3.38e-05	1358	0.00703977
PIP5K1B	17085635	6.29	5.11	-1.18	3.41e-05	1359	0.00704496
USP17L18; USP17L11	16965009	5	6.94	1.94	3.42e-05	1360	0.00705014
UFL1	17011098	7.45	8.66	1.21	3.42e-05	1361	0.00705532
METTL7A	16751190	9.07	6.76	-2.31	3.43e-05	1362	0.00706051
FOXA1	16792181	4.3	5.54	1.24	3.43e-05	1363	0.00706569
SMARCD2	16847644	6.4	8.03	1.63	3.43e-05	1364	0.00707087
EPHA5	16976329	3.99	5.34	1.35	3.43e-05	1365	0.00707606
TRIB2	16877297	10.69	8.23	-2.46	3.44e-05	1366	0.00708124
RPS17	16812581	5.46	6.49	1.03	3.45e-05	1367	0.00708643
VAT1L	16821174	7.42	6.2	-1.22	3.45e-05	1368	0.00709161
MLC1	16936306	12.26	9.93	-2.33	3.46e-05	1369	0.00709679
SMPDL3B	16661508	5.12	7.06	1.94	3.47e-05	1370	0.00710198
LOC439933	16965872	6	3.96	-2.04	3.47e-05	1371	0.00710716
RELL1	16975157	10.25	8.75	-1.5	3.47e-05	1372	0.00711235
SLC29A1	17009193	7.31	8.51	1.2	3.48e-05	1373	0.00711753
LOC100505938	17043613	4.57	6.29	1.72	3.48e-05	1374	0.00712271
TTF2	16669212	6.03	7.12	1.09	3.49e-05	1375	0.0071279
CROCCP2	16682259	4.42	5.86	1.44	3.49e-05	1376	0.00713308
KIF5C	16886382	9.19	8.15	-1.04	3.49e-05	1377	0.00713827
GATS	17060531	7.47	6.24	-1.23	3.49e-05	1378	0.00714345
PPP1R12A	16767932	6.14	7.14	1	3.5e-05	1379	0.00714863
	17082362	4.3	5.55	1.25	3.5e-05	1380	0.00715382
CD63	16765744	8.44	7.45	-0.99	3.51e-05	1381	0.007159
	17123818	3.23	4.4	1.17	3.51e-05	1382	0.00716419
TBL1XR1	16961704	9.64	8.4	-1.24	3.52e-05	1383	0.00716937
RARS2	17021452	9.04	10.24	1.2	3.52e-05	1384	0.00717455
TMEM25	16731918	5.07	6.33	1.26	3.53e-05	1385	0.00717974
	17118430	4.96	3.87	-1.09	3.53e-05	1386	0.00718492
TGDS	16780236	6.59	7.9	1.31	3.54e-05	1387	0.0071901
LTA4H	16768821	7.88	9.16	1.28	3.56e-05	1388	0.00719529
MIR924HG	16854792	3.66	6.19	2.53	3.57e-05	1389	0.00720047
SNORD19	16941687	2.79	4.26	1.47	3.57e-05	1390	0.00720566
SP4	17044056	8.44	7.21	-1.23	3.57e-05	1391	0.00721084
AGTPBP1	17095375	7.62	8.67	1.05	3.57e-05	1392	0.00721602
CDS2	16911151	8.44	7.38	-1.06	3.58e-05	1393	0.00722121
FAM198B	16980974	6.94	5.12	-1.82	3.58e-05	1394	0.00722639
PARK7	16658568	7.85	8.84	0.99	3.59e-05	1395	0.00723158
LOC151760	16957285	5.43	7.51	2.08	3.59e-05	1396	0.00723676
HIST1H2BD	17005573	7.6	5.55	-2.05	3.59e-05	1397	0.00724194
REPS1	17024227	7.45	9.44	1.99	3.59e-05	1398	0.00724713
LOC101926964	16687962	7.77	4.75	-3.02	3.6e-05	1399	0.00725231
LRRC4C	16737436	5.45	3.03	-2.42	3.6e-05	1400	0.0072575
CPEB2	16965162	9.5	7.06	-2.44	3.6e-05	1401	0.00726268
LINC01268	17022849	4.23	2.59	-1.64	3.6e-05	1402	0.00726786
HOXA13	17056192	4.92	7.29	2.37	3.6e-05	1403	0.00727305
BAIAP2L1	17060143	5.82	9.12	3.3	3.6e-05	1404	0.00727823
PEG10	17048563	10.26	7.24	-3.02	3.61e-05	1405	0.00728342
ATXN7L3B	16754324	7.71	9.56	1.85	3.62e-05	1406	0.0072886
LOC153684	16984422	5.15	4.03	-1.12	3.62e-05	1407	0.00729378
KIAA1456	17065913	6.04	4.37	-1.67	3.62e-05	1408	0.00729897
ADCY2	16983026	5.76	4.19	-1.57	3.63e-05	1409	0.00730415
PRRX1	16673636	7.08	5.54	-1.54	3.64e-05	1410	0.00730934
CNIH2	16727363	8.71	7.15	-1.56	3.64e-05	1411	0.00731452
LMO7	16775434	4.35	5.98	1.63	3.64e-05	1412	0.0073197
	17033549	5.68	7.06	1.38	3.64e-05	1413	0.00732489
	17124708	12.25	10.35	-1.9	3.64e-05	1414	0.00733007
DNPEP	16908782	7.45	6.5	-0.95	3.65e-05	1415	0.00733525
	16937085	3.65	4.86	1.21	3.65e-05	1416	0.00734044
CWF19L1	16717498	6.72	8.5	1.78	3.67e-05	1417	0.00734562
LOC105377341; LOC105377342	16969123	4.64	3.44	-1.2	3.68e-05	1418	0.00735081
MYB	17012804	4.63	5.64	1.01	3.68e-05	1419	0.00735599
CAMSAP2	16675673	9.16	7.89	-1.27	3.69e-05	1420	0.00736117
ISYNA1	16870401	9.01	10.08	1.07	3.69e-05	1421	0.00736636
HIST1H4L	17016506	9.82	7.7	-2.12	3.69e-05	1422	0.00737154
	17120304	4.66	5.83	1.17	3.69e-05	1423	0.00737673
PSMA1	16736049	6.86	7.98	1.12	3.7e-05	1424	0.00738191
SNRPN; IPW	16798250	9.51	6.02	-3.49	3.7e-05	1425	0.00738709
PLSCR4	16960149	6.52	5.2	-1.32	3.7e-05	1426	0.00739228
	17122272	8.14	6.4	-1.74	3.71e-05	1427	0.00739746
LAMP1	16776856	9.04	7.83	-1.21	3.72e-05	1428	0.00740265
CHAF1B; MORC3	16922584	7.85	8.79	0.94	3.72e-05	1429	0.00740783
TCP1	17025297	9.39	10.57	1.18	3.72e-05	1430	0.00741301
RHEBL1	16764220	4.69	5.83	1.14	3.73e-05	1431	0.0074182
GRIA3	17106688	8.07	4.8	-3.27	3.73e-05	1432	0.00742338
	17121382	6.98	5.84	-1.14	3.73e-05	1433	0.00742857
CLEC2B	16761212	5.62	3.92	-1.7	3.74e-05	1434	0.00743375
INO80C	16854702	5.43	6.61	1.18	3.74e-05	1435	0.00743893
FAM132B	16893068	5.31	6.46	1.15	3.74e-05	1436	0.00744412
DYNLT1	17025177	6.98	8.04	1.06	3.74e-05	1437	0.0074493
DNAJC15	16774405	3.48	4.95	1.47	3.75e-05	1438	0.00745449
	16841575	6.42	4.66	-1.76	3.76e-05	1439	0.00745967
SALL3	16853225	6.94	5.35	-1.59	3.76e-05	1440	0.00746485
TPD52L1	17012281	4.94	7.02	2.08	3.76e-05	1441	0.00747004
PHF10	17025937	8.01	9.14	1.13	3.76e-05	1442	0.00747522
RPS8	16663989	6.87	7.8	0.93	3.77e-05	1443	0.0074804
	17125036	5.66	7.93	2.27	3.78e-05	1444	0.00748559
ARFIP2	16735102	6.24	7.26	1.02	3.79e-05	1445	0.00749077
SYNGR2	16838330	7.88	8.83	0.95	3.79e-05	1446	0.00749596
MYO1B	16888912	5.55	9.41	3.86	3.79e-05	1447	0.00750114
SYCE2	16869365	5.35	7.07	1.72	3.8e-05	1448	0.00750632
KLHL5	16966049	7.52	6.56	-0.96	3.8e-05	1449	0.00751151
	17124482	9.45	5.57	-3.88	3.8e-05	1450	0.00751669
PRELP	16676167	7.39	4.65	-2.74	3.81e-05	1451	0.00752188
SMOC1	16785897	5.29	6.98	1.69	3.81e-05	1452	0.00752706
GPM6A	16981664	7.13	5.2	-1.93	3.81e-05	1453	0.00753224
	16773032	6.29	3.92	-2.37	3.82e-05	1454	0.00753743
CD83	17005001	5.95	7.29	1.34	3.83e-05	1455	0.00754261
	17121166	7.62	5.52	-2.1	3.83e-05	1456	0.0075478
CDK2AP1	16771940	8.27	7.27	-1	3.84e-05	1457	0.00755298
KCND2	17050765	6.56	5.38	-1.18	3.84e-05	1458	0.00755816
AGPAT5	17065313	9.53	8.49	-1.04	3.84e-05	1459	0.00756335
SFXN4	16718903	6.89	8.12	1.23	3.85e-05	1460	0.00756853
SGCD	16991472	4.49	3.42	-1.07	3.85e-05	1461	0.00757372
DNAH11	17044071	3.96	4.9	0.94	3.85e-05	1462	0.0075789
MTX2	16887993	8.09	9.21	1.12	3.86e-05	1463	0.00758408
POLR1C	17009032	6.2	7.62	1.42	3.86e-05	1464	0.00758927
SLC27A1	16859538	7.65	6.54	-1.11	3.87e-05	1465	0.00759445
SAMD5	17013507	4.93	7.16	2.23	3.89e-05	1466	0.00759964
TMX4	16917114	9	7.81	-1.19	3.9e-05	1467	0.00760482
TMIE	16940233	6.4	5.15	-1.25	3.9e-05	1468	0.00761
CNDP2	16853071	8.76	7.56	-1.2	3.91e-05	1469	0.00761519
PCDHB8	16990284	8.85	5.51	-3.34	3.91e-05	1470	0.00762037
	17117604	6.51	5.51	-1	3.91e-05	1471	0.00762555
CRYBG3	16943107	7.39	6.33	-1.06	3.94e-05	1472	0.00763074
MAGEB2	17102327	4.17	8	3.83	3.94e-05	1473	0.00763592
	16728988	6.75	4.89	-1.86	3.95e-05	1474	0.00764111
SHROOM2	17101368	6.31	5.06	-1.25	3.96e-05	1475	0.00764629
DDX21	16705474	8.67	10.23	1.56	3.97e-05	1476	0.00765147
PPARG	16937741	4.02	5.4	1.38	3.97e-05	1477	0.00765666
SNRPN; IPW	16798218	8.18	5.11	-3.07	3.99e-05	1478	0.00766184
SLC7A5P1	16825535	8.04	9.49	1.45	3.99e-05	1479	0.00766703
ZNF506	16870746	6.56	3.37	-3.19	4e-05	1480	0.00767221
GOLGA8H	16798782	4.24	6.26	2.02	4.02e-05	1481	0.00767739
SSBP2	16997721	8.72	7.15	-1.57	4.02e-05	1482	0.00768258
RPL11	16660673	9.9	10.88	0.98	4.04e-05	1483	0.00768776
DNAJC12	16714880	4.58	6.45	1.87	4.04e-05	1484	0.00769295
LAMP3	16962022	4.33	6.09	1.76	4.05e-05	1485	0.00769813
PCOLCE-AS1	17060662	4.81	5.85	1.04	4.05e-05	1486	0.00770331
SNORD126	16789953	4.69	7.04	2.35	4.06e-05	1487	0.0077085
SFN	16661314	4.56	5.52	0.96	4.07e-05	1488	0.00771368
STAT3	16845126	10.65	9.64	-1.01	4.09e-05	1489	0.00771887
	17126208	8.45	5.69	-2.76	4.09e-05	1490	0.00772405
SNORA71C	16919227	8.48	10.27	1.79	4.11e-05	1491	0.00772923
ALDH1L2	16769481	4.31	8.49	4.18	4.12e-05	1492	0.00773442
	16869058	5.84	2.99	-2.85	4.12e-05	1493	0.0077396
ALX1	16754880	3.82	6.86	3.04	4.13e-05	1494	0.00774478
RPH3A	16757277	8.13	6.64	-1.49	4.13e-05	1495	0.00774997
	17124490	9.32	8.23	-1.09	4.13e-05	1496	0.00775515
RPL31; TBC1D8	16883534	5.57	6.53	0.96	4.14e-05	1497	0.00776034
ROBO1	16956386	10.16	9.03	-1.13	4.14e-05	1498	0.00776552
RASA4	17060993	6.1	5.06	-1.04	4.15e-05	1499	0.0077707
INPP1	16888803	4.18	5.53	1.35	4.17e-05	1500	0.00777589
PHYHD1	17089877	6.06	7.67	1.61	4.17e-05	1501	0.00778107
CHAC1	16799739	5.06	8.28	3.22	4.19e-05	1502	0.00778626
SLC17A7	16874298	8.35	6.64	-1.71	4.19e-05	1503	0.00779144
RAB32	17013404	4.84	5.95	1.11	4.19e-05	1504	0.00779662
TRMT1	16869397	7.57	8.87	1.3	4.2e-05	1505	0.00780181
	16825292	4.95	6.83	1.88	4.23e-05	1506	0.00780699
PON2	17059932	10.09	8.56	-1.53	4.23e-05	1507	0.00781218
CRISPLD1	17070120	8.29	7.15	-1.14	4.24e-05	1508	0.00781736
GPC3	17114288	6.55	8.25	1.7	4.24e-05	1509	0.00782254
PTPRU	16661730	7.37	8.53	1.16	4.25e-05	1510	0.00782773
LGMN	16796060	7.66	9.08	1.42	4.25e-05	1511	0.00783291
CUEDC1	16846964	7.85	6.44	-1.41	4.25e-05	1512	0.0078381
ANKRD44	16906872	6.6	5.28	-1.32	4.25e-05	1513	0.00784328
	17122422	5.15	3.57	-1.58	4.25e-05	1514	0.00784846
HSD17B6	16752682	4.76	5.68	0.92	4.26e-05	1515	0.00785365
DNAJC6	16665687	8.38	7.02	-1.36	4.28e-05	1516	0.00785883
CCDC150	16889054	4.82	6.08	1.26	4.28e-05	1517	0.00786402
SLC1A4	16880712	9.06	7.93	-1.13	4.29e-05	1518	0.0078692
USP17L12	16965002	5.12	6.98	1.86	4.29e-05	1519	0.00787438
USP17L21	16965015	5.12	6.98	1.86	4.29e-05	1520	0.00787957
NCAM1	16731297	9.67	7.67	-2	4.3e-05	1521	0.00788475
MAPK3	16825661	7.53	8.55	1.02	4.3e-05	1522	0.00788993
	17039184	5.78	8.18	2.4	4.3e-05	1523	0.00789512
LOC102723846	16965834	4.35	5.88	1.53	4.31e-05	1524	0.0079003
SNRPN; IPW	16798244	8.1	4.82	-3.28	4.34e-05	1525	0.00790549
MCTS2P	16912354	6.59	8.89	2.3	4.34e-05	1526	0.00791067
RARS	16992026	9.27	10.31	1.04	4.34e-05	1527	0.00791585
	17034296	7.33	8.42	1.09	4.34e-05	1528	0.00792104
DLG4	16840513	8.63	7.6	-1.03	4.35e-05	1529	0.00792622
LIN28B	17011255	4.22	8.44	4.22	4.36e-05	1530	0.00793141
SMIM8	17010809	5.95	6.86	0.91	4.39e-05	1531	0.00793659
LOC102723716	17076412	4.58	3.12	-1.46	4.39e-05	1532	0.00794177
IRS2	16780917	7.81	6.68	-1.13	4.4e-05	1533	0.00794696
SIPA1L2	16700515	8.14	6.82	-1.32	4.41e-05	1534	0.00795214
ZFP28	16865925	4.24	5.74	1.5	4.41e-05	1535	0.00795733
BEX1	17112918	6.9	4.17	-2.73	4.41e-05	1536	0.00796251
GPR180	16775823	7.64	8.58	0.94	4.42e-05	1537	0.00796769
LAMC3	17090394	4.84	5.96	1.12	4.42e-05	1538	0.00797288
ATIC	16890490	8.38	9.52	1.14	4.44e-05	1539	0.00797806
TRIM56	17049667	7.72	5.77	-1.95	4.44e-05	1540	0.00798325
LOC105369147	17079968	5.78	3.49	-2.29	4.44e-05	1541	0.00798843
INPP5D	16892446	5.67	7.16	1.49	4.45e-05	1542	0.00799361
LOC105372642	16920018	5.29	6.49	1.2	4.46e-05	1543	0.0079988
DNM3	16673842	7.51	5.8	-1.71	4.48e-05	1544	0.00800398
KLF5	16775364	6.01	7.05	1.04	4.48e-05	1545	0.00800917
XAB2	16867948	8.52	9.63	1.11	4.48e-05	1546	0.00801435
GNB4	16961806	8.83	7.53	-1.3	4.48e-05	1547	0.00801953
SNORD18A; RPL4	16810976	5.03	6.6	1.57	4.49e-05	1548	0.00802472
HEG1	16958403	10.33	9.06	-1.27	4.49e-05	1549	0.0080299
SCARNA9L	17109714	4.01	7.69	3.68	4.5e-05	1550	0.00803508
NPR3	16983765	6.24	4.78	-1.46	4.51e-05	1551	0.00804027
RPA2	16684089	7.36	8.34	0.98	4.52e-05	1552	0.00804545
LOC100507006	16880648	7.45	6.02	-1.43	4.52e-05	1553	0.00805064
ARSD	17108779	6.21	4.87	-1.34	4.52e-05	1554	0.00805582
DDX19A	16820737	6.75	8.11	1.36	4.53e-05	1555	0.008061
APC	16988021	7.68	6.55	-1.13	4.53e-05	1556	0.00806619
	17125538	4.14	5.8	1.66	4.53e-05	1557	0.00807137
	17120220	4.86	6.36	1.5	4.54e-05	1558	0.00807656
USP17L19	16965011	5.15	6.89	1.74	4.56e-05	1559	0.00808174
CASK	17110237	10.06	8.95	-1.11	4.56e-05	1560	0.00808692
CLIC2	17115782	8.36	5.85	-2.51	4.57e-05	1561	0.00809211
RNF157-AS1	16838040	5.97	4.82	-1.15	4.58e-05	1562	0.00809729
TNS1	16908251	6.42	4.91	-1.51	4.59e-05	1563	0.00810248
TMEM71; LRRC6	17081347	4.88	3.67	-1.21	4.59e-05	1564	0.00810766
FGFR1OP	17014630	6.58	7.55	0.97	4.6e-05	1565	0.00811284
MIR361	17112543	4.34	3.19	-1.15	4.6e-05	1566	0.00811803
BARHL2	16689460	4.39	5.91	1.52	4.61e-05	1567	0.00812321
PLEKHB2	16885669	8.73	7.81	-0.92	4.62e-05	1568	0.0081284
CDR2	16824989	7.17	8.12	0.95	4.63e-05	1569	0.00813358
NOTCH2NL; NBPF19; NBPF14	16669708	9.05	7.75	-1.3	4.64e-05	1570	0.00813876
ITGAV	16888512	9.28	8.23	-1.05	4.64e-05	1571	0.00814395
HINT3	17012342	7.21	8.5	1.29	4.64e-05	1572	0.00814913
	17028258	5.67	7.16	1.49	4.64e-05	1573	0.00815432
SEMA3E	17059292	4.15	5.48	1.33	4.64e-05	1574	0.0081595
LOC101928005	17000298	4	6.07	2.07	4.65e-05	1575	0.00816468
HIST1H2BI	17005603	4.31	2.7	-1.61	4.66e-05	1576	0.00816987
GTF2IP20	16699780	7.29	8.56	1.27	4.67e-05	1577	0.00817505
	17026353	5.62	7.04	1.42	4.67e-05	1578	0.00818023
MMP25-AS1	17117682	5.55	6.73	1.18	4.67e-05	1579	0.00818542
CTXN1	16868035	8.45	7.55	-0.9	4.68e-05	1580	0.0081906
MARVELD1	16708049	5.05	7.45	2.4	4.7e-05	1581	0.00819579
KIAA1644	16935905	7.37	6.21	-1.16	4.71e-05	1582	0.00820097
BCAT1	16762337	4.46	8.16	3.7	4.72e-05	1583	0.00820615
ZFP3	16830041	8.14	5.21	-2.93	4.73e-05	1584	0.00821134
H1F0	16929920	10.19	8.91	-1.28	4.73e-05	1585	0.00821652
	17036519	9.04	9.92	0.88	4.74e-05	1586	0.00822171
SNORD116-21; SNORD116@; SNORD116-20	16798208	6.88	3.32	-3.56	4.75e-05	1587	0.00822689
	17041169	5.62	7.03	1.41	4.75e-05	1588	0.00823207
LOC100129034	17088957	9.39	7.91	-1.48	4.75e-05	1589	0.00823726
ZCCHC24	16715962	8.17	7.16	-1.01	4.77e-05	1590	0.00824244
ACSS3	16754729	3.76	6.57	2.81	4.77e-05	1591	0.00824763
ARHGAP17	16825154	7.81	8.77	0.96	4.77e-05	1592	0.00825281
CDH2	16854437	10.55	9.38	-1.17	4.77e-05	1593	0.00825799
DOCK10	16909081	10.27	7.62	-2.65	4.78e-05	1594	0.00826318
CLCN4	17101422	7.71	6.11	-1.6	4.81e-05	1595	0.00826836
CTSC	16743111	4.4	7.45	3.05	4.82e-05	1596	0.00827355
LMBRD2	16995254	8.67	7.76	-0.91	4.82e-05	1597	0.00827873
	17125466	3.91	5.16	1.25	4.82e-05	1598	0.00828391
UBE2L6	16738544	7.46	6.15	-1.31	4.85e-05	1599	0.0082891
SRI	17059551	10.03	8.63	-1.4	4.85e-05	1600	0.00829428
USP17L20; USP17L9P	16965013	5.12	7.01	1.89	4.87e-05	1601	0.00829947
GIPC3	16856998	5.81	7.74	1.93	4.88e-05	1602	0.00830465
ZNF778	16821949	5.55	6.96	1.41	4.9e-05	1603	0.00830983
ITGA3	16835672	7.28	6.22	-1.06	4.9e-05	1604	0.00831502
CDC37	16868732	8.98	9.87	0.89	4.9e-05	1605	0.0083202
	17122026	6.12	3.58	-2.54	4.9e-05	1606	0.00832538
	17123256	5.08	7.06	1.98	4.9e-05	1607	0.00833057
GTF2IRD2; GTF2IRD2B	17058672	7.16	5.86	-1.3	4.91e-05	1608	0.00833575
RPS28	16857878	5.34	6.58	1.24	4.92e-05	1609	0.00834094
GPAT3	16968447	5.55	6.77	1.22	4.93e-05	1610	0.00834612
GOT2	16826985	9.06	10.02	0.96	4.94e-05	1611	0.0083513
	17117588	8.16	9.32	1.16	4.94e-05	1612	0.00835649
SNORA24; SNHG8	16970074	7.05	9	1.95	4.96e-05	1613	0.00836167
	16701745	5.24	6.32	1.08	4.97e-05	1614	0.00836686
FAM160A2	16734989	6.63	7.65	1.02	4.97e-05	1615	0.00837204
VCP	17093570	10.42	9.58	-0.84	4.97e-05	1616	0.00837722
C3orf52	16943919	4.49	6.1	1.61	4.98e-05	1617	0.00838241
RGS12	16964415	6.6	5.24	-1.36	4.99e-05	1618	0.00838759
CRMP1	17118035	5.38	4.29	-1.09	5e-05	1619	0.00839278
	17121080	4.8	5.99	1.19	5.01e-05	1620	0.00839796
IGLON5	16864695	7.3	5.49	-1.81	5.02e-05	1621	0.00840314
LOC100134868; LOC105372584	16912238	7.73	6.44	-1.29	5.02e-05	1622	0.00840833
BMP7	16920585	8.8	7.27	-1.53	5.02e-05	1623	0.00841351
SLC1A5	16873632	7.19	10.01	2.82	5.03e-05	1624	0.0084187
	17012801	3.74	4.76	1.02	5.04e-05	1625	0.00842388
OAT	16719233	7.21	8.74	1.53	5.06e-05	1626	0.00842906
LIMCH1	16966304	7.07	5.88	-1.19	5.06e-05	1627	0.00843425
CD70	16867766	8.4	6.73	-1.67	5.07e-05	1628	0.00843943
GNPDA2	16975578	7.34	6.38	-0.96	5.07e-05	1629	0.00844461
KCNG3	16896905	4.74	6.13	1.39	5.09e-05	1630	0.0084498
PUM1	16684344	9.16	10.06	0.9	5.1e-05	1631	0.00845498
DDX50	16705450	7.52	8.95	1.43	5.1e-05	1632	0.00846017
SLC32A1	16913648	6.66	5.43	-1.23	5.11e-05	1633	0.00846535
	17039314	9.05	9.92	0.87	5.11e-05	1634	0.00847053
ETS1	16745997	6.63	5.14	-1.49	5.12e-05	1635	0.00847572
GXYLT2	16942648	9.7	8.63	-1.07	5.12e-05	1636	0.0084809
LOC105378112	17014602	5.54	3.87	-1.67	5.14e-05	1637	0.00848609
	17029036	7.28	8.17	0.89	5.15e-05	1638	0.00849127
	17122426	8.06	6.29	-1.77	5.15e-05	1639	0.00849645
TAOK2	16817744	7.1	7.94	0.84	5.16e-05	1640	0.00850164
NAV1	16675794	9.5	7.64	-1.86	5.17e-05	1641	0.00850682
	16970091	7.31	8.84	1.53	5.17e-05	1642	0.00851201
ZNF518B	16974317	4.11	5.8	1.69	5.17e-05	1643	0.00851719
ZNF510	17096250	6.87	5.4	-1.47	5.17e-05	1644	0.00852237
KCTD12	16779839	7.1	8.76	1.66	5.18e-05	1645	0.00852756
UNC13A	16870221	7.91	6.9	-1.01	5.18e-05	1646	0.00853274
SETD1A	16818090	6.36	7.32	0.96	5.2e-05	1647	0.00853793
PARP9	16958124	7.53	5.2	-2.33	5.21e-05	1648	0.00854311
PRKX	17108827	6.12	7.64	1.52	5.21e-05	1649	0.00854829
CELSR2	16668170	8.92	7.26	-1.66	5.22e-05	1650	0.00855348
STC1	17075553	10.49	9.35	-1.14	5.23e-05	1651	0.00855866
THSD4	16802653	4.65	5.78	1.13	5.24e-05	1652	0.00856385
	16917946	4.6	3.76	-0.84	5.24e-05	1653	0.00856903
ARMC9	16892116	7.66	5.03	-2.63	5.26e-05	1654	0.00857421
TMEM14C	17004760	7.81	8.68	0.87	5.26e-05	1655	0.0085794
ZNF596	17065064	5.88	4.96	-0.92	5.26e-05	1656	0.00858458
	16748462	4.45	2.78	-1.67	5.27e-05	1657	0.00858976
RUNDC3A	16834749	7.1	6.11	-0.99	5.27e-05	1658	0.00859495
DSG2	16851768	5.12	9.77	4.65	5.27e-05	1659	0.00860013
ZNF703	17067890	6.46	8.8	2.34	5.27e-05	1660	0.00860532
FAM175B	16710344	7.9	8.88	0.98	5.28e-05	1661	0.0086105
PGAP2	16721055	5.99	7.36	1.37	5.28e-05	1662	0.00861568
VRK1; LINC00618	16788142	7.2	8.31	1.11	5.29e-05	1663	0.00862087
LINC01106	16901683	5.8	7.21	1.41	5.3e-05	1664	0.00862605
ZNF267	16818431	5.76	6.99	1.23	5.31e-05	1665	0.00863124
ARHGAP25	16880982	6.95	5.07	-1.88	5.32e-05	1666	0.00863642
TMCO3	16776883	8.2	7.14	-1.06	5.33e-05	1667	0.0086416
HRASLS	16949679	4.22	5.22	1	5.33e-05	1668	0.00864679
	17123072	5.96	7.81	1.85	5.33e-05	1669	0.00865197
C1orf140	16699524	4	2.94	-1.06	5.35e-05	1670	0.00865716
MCF2L2	16962034	5.81	4.67	-1.14	5.37e-05	1671	0.00866234
MMD2	17054736	6.28	5.12	-1.16	5.38e-05	1672	0.00866752
MET	17050591	4.93	8.18	3.25	5.4e-05	1673	0.00867271
GRIK1	16924761	4.38	3.13	-1.25	5.42e-05	1674	0.00867789
EIF2B3	16686324	6.75	7.84	1.09	5.44e-05	1675	0.00868308
GRIA2	16971822	6.57	4.57	-2	5.44e-05	1676	0.00868826
LSR	16860946	8.62	9.68	1.06	5.45e-05	1677	0.00869344
SYPL2	16668220	4.81	6.01	1.2	5.48e-05	1678	0.00869863
BACE1	16744822	8.55	7.53	-1.02	5.48e-05	1679	0.00870381
ACER2	17083900	5.8	7.15	1.35	5.48e-05	1680	0.008709
	17118802	7.18	8.43	1.25	5.48e-05	1681	0.00871418
RNF145	17002304	8.67	7.42	-1.25	5.49e-05	1682	0.00871936
CCNG2	16968077	6.77	5.94	-0.83	5.5e-05	1683	0.00872455
	17120218	4.86	6.38	1.52	5.51e-05	1684	0.00872973
CAMK1D	16702524	7.68	6.72	-0.96	5.52e-05	1685	0.00873491
	17031799	9.04	9.9	0.86	5.52e-05	1686	0.0087401
	17034271	9.04	9.9	0.86	5.52e-05	1687	0.00874528
NAE1	16827170	8.37	9.71	1.34	5.54e-05	1688	0.00875047
LINC00648	16792456	3.44	4.64	1.2	5.55e-05	1689	0.00875565
DLL1	17025989	7.76	6.94	-0.82	5.55e-05	1690	0.00876083
PTPRZ1	17050847	10.77	8.19	-2.58	5.56e-05	1691	0.00876602
TMEM109	16725393	8.28	9.47	1.19	5.58e-05	1692	0.0087712
ZNF714; VN1R81P	16860159	4.12	5.78	1.66	5.58e-05	1693	0.00877639
	17007197	5.73	7.17	1.44	5.58e-05	1694	0.00878157
ARHGEF7	16776537	7.96	6.46	-1.5	5.59e-05	1695	0.00878675
CCM2	17045761	5.28	4.32	-0.96	5.59e-05	1696	0.00879194
DCLRE1A	16718553	6.76	7.91	1.15	5.6e-05	1697	0.00879712
PTPMT1; NDUFS3	16724593	7.07	8.14	1.07	5.6e-05	1698	0.00880231
MAP1B	16985950	10	8.69	-1.31	5.62e-05	1699	0.00880749
MIR622	16775763	4.2	5.75	1.55	5.63e-05	1700	0.00881267
RPF2	17011694	9.33	10.79	1.46	5.63e-05	1701	0.00881786
FNIP1	16999631	9.03	7.78	-1.25	5.64e-05	1702	0.00882304
SEMA6B	16867349	8.24	7.3	-0.94	5.65e-05	1703	0.00882823
ZNF117	17058142	6.68	5.15	-1.53	5.65e-05	1704	0.00883341
MYO16	16776353	4.53	3.53	-1	5.66e-05	1705	0.00883859
C3orf80	16947551	3.57	5.74	2.17	5.66e-05	1706	0.00884378
	17039692	5.92	7.41	1.49	5.66e-05	1707	0.00884896
CPT1C	16864275	8.55	6.62	-1.93	5.69e-05	1708	0.00885415
GTF2H5	17014160	5.63	6.9	1.27	5.69e-05	1709	0.00885933
CNN2	16856350	8.29	9.54	1.25	5.7e-05	1710	0.00886451
PTPN3	17097000	4.42	7.98	3.56	5.7e-05	1711	0.0088697
HOXD9	16887945	4.06	5.16	1.1	5.71e-05	1712	0.00887488
GAREM1	16854594	5.73	7.08	1.35	5.72e-05	1713	0.00888006
RPL37	16995715	8.43	9.74	1.31	5.72e-05	1714	0.00888525
AGAP1	16892781	8.23	6.99	-1.24	5.78e-05	1715	0.00889043
NDUFS1	16907548	9.76	8.76	-1	5.78e-05	1716	0.00889562
PDGFRA	16966809	12.23	9.64	-2.59	5.78e-05	1717	0.0089008
LOC105379031	16997143	8.49	4.87	-3.62	5.79e-05	1718	0.00890598
CENPF	16677425	9.12	8.2	-0.92	5.81e-05	1719	0.00891117
PCDHB9	16990292	8.76	5.6	-3.16	5.82e-05	1720	0.00891635
BAK1	17018274	5.86	7.28	1.42	5.82e-05	1721	0.00892154
LYNX1	17081957	7.02	6.12	-0.9	5.85e-05	1722	0.00892672
DEPDC7	16723353	5.26	6.31	1.05	5.86e-05	1723	0.0089319
	16692594	4.85	3.61	-1.24	5.87e-05	1724	0.00893709
GJB2	16777185	4.6	5.78	1.18	5.87e-05	1725	0.00894227
	16956351	3.57	4.91	1.34	5.87e-05	1726	0.00894746
VAV3	16690343	5.29	4.3	-0.99	5.88e-05	1727	0.00895264
DFFA	16681531	7.65	9.52	1.87	5.89e-05	1728	0.00895782
SLC4A4	16967631	11.02	8.9	-2.12	5.89e-05	1729	0.00896301
PPIE	16662908	6.71	7.56	0.85	5.91e-05	1730	0.00896819
TOE1	16664078	6.81	8.36	1.55	5.91e-05	1731	0.00897338
SUPV3L1	16705531	8.27	9.58	1.31	5.91e-05	1732	0.00897856
FAM8A1	17005157	7.7	8.88	1.18	5.93e-05	1733	0.00898374
RPS6	17092737	7.17	8.41	1.24	5.93e-05	1734	0.00898893
DNAH14	16677977	3.66	4.5	0.84	5.94e-05	1735	0.00899411
RFESD	16987381	3.62	4.93	1.31	5.94e-05	1736	0.00899929
EIF3CL; EIF3C	16825306	10.26	11.47	1.21	5.95e-05	1737	0.00900448
SLC16A14	16909401	4.15	7.2	3.05	5.95e-05	1738	0.00900966
CDK5RAP1	16918384	7.51	8.41	0.9	5.95e-05	1739	0.00901485
RHOJ	16785127	9.54	6.63	-2.91	5.96e-05	1740	0.00902003
PIGB	16801283	5.01	6.16	1.15	5.96e-05	1741	0.00902521
LHFPL2	16997503	6.41	5.33	-1.08	5.96e-05	1742	0.0090304
TMEM241	16854245	6.25	7.4	1.15	5.99e-05	1743	0.00903558
	17026706	7.48	8.63	1.15	6e-05	1744	0.00904077
	17031635	7.48	8.63	1.15	6e-05	1745	0.00904595
KBTBD2	17056493	8.39	7.17	-1.22	6e-05	1746	0.00905113
	17123558	9.76	8.98	-0.78	6e-05	1747	0.00905632
SNORD114-16	16788667	4.51	3.14	-1.37	6.03e-05	1748	0.0090615
DUS2	16820345	6.29	7.39	1.1	6.03e-05	1749	0.00906669
TM4SF1	16960355	9.43	6.8	-2.63	6.03e-05	1750	0.00907187
	17125520	6.74	5.21	-1.53	6.03e-05	1751	0.00907705
TBP	17014929	8.23	9.35	1.12	6.04e-05	1752	0.00908224
SLC43A3; PRG2	16738479	8.54	5.87	-2.67	6.05e-05	1753	0.00908742
LOC105371815	16846370	3.7	5.31	1.61	6.07e-05	1754	0.00909261
SNORD18C; RPL4	16810970	6.47	7.87	1.4	6.08e-05	1755	0.00909779
FAH	16803680	4.81	5.99	1.18	6.09e-05	1756	0.00910297
TMEM147-AS1	16871411	6.46	7.86	1.4	6.09e-05	1757	0.00910816
ZNF438	16713019	6.12	5.22	-0.9	6.1e-05	1758	0.00911334
HNRNPH2; RPL36A; RPL36A-HNRNPH2	17105463	5.34	6.23	0.89	6.1e-05	1759	0.00911853
TREX1	16940535	6.86	5.65	-1.21	6.11e-05	1760	0.00912371
	17123760	7.12	4.86	-2.26	6.11e-05	1761	0.00912889
	16960218	9.95	6.78	-3.17	6.12e-05	1762	0.00913408
	17079163	4.54	3.3	-1.24	6.12e-05	1763	0.00913926
C2orf15	16883380	4.37	5.56	1.19	6.13e-05	1764	0.00914444
PCDHB6	16990271	9.93	7.28	-2.65	6.15e-05	1765	0.00914963
ABT1	17005751	6.38	7.44	1.06	6.16e-05	1766	0.00915481
WDR70	16984141	7.19	8.15	0.96	6.17e-05	1767	0.00916
	17123546	3.92	5.06	1.14	6.17e-05	1768	0.00916518
DAB1	16687799	6.14	4.73	-1.41	6.18e-05	1769	0.00917036
SORBS1	16716795	6.48	5.58	-0.9	6.19e-05	1770	0.00917555
TRPV4	16769952	4.65	5.9	1.25	6.19e-05	1771	0.00918073
ADAMTS5	16924620	5.78	4.42	-1.36	6.2e-05	1772	0.00918592
MEG3	16788520	5.12	2.88	-2.24	6.21e-05	1773	0.0091911
TBX18	17021323	6.36	8.41	2.05	6.22e-05	1774	0.00919628
TMEM145	16862704	8.44	7.29	-1.15	6.23e-05	1775	0.00920147
DLGAP1-AS1	16850656	6.42	5.09	-1.33	6.24e-05	1776	0.00920665
MAGOH	16687342	5.12	6.15	1.03	6.25e-05	1777	0.00921184
ACD	16827394	7.27	8.42	1.15	6.25e-05	1778	0.00921702
TRAPPC8	16854558	7.06	8.42	1.36	6.25e-05	1779	0.0092222
EXOSC5	16872567	8.53	10.39	1.86	6.26e-05	1780	0.00922739
	17039085	7.25	8.47	1.22	6.26e-05	1781	0.00923257
ANAPC5	16771463	7.84	8.92	1.08	6.28e-05	1782	0.00923776
	17041815	7.11	8.25	1.14	6.28e-05	1783	0.00924294
ZNF689	16825855	5.64	6.97	1.33	6.29e-05	1784	0.00924812
IQCG	16963602	6.85	5.42	-1.43	6.29e-05	1785	0.00925331
TEC	16975777	4.83	6.23	1.4	6.29e-05	1786	0.00925849
ZSCAN30	16854673	5.82	6.68	0.86	6.32e-05	1787	0.00926368
TTC9	16785938	7.69	6.31	-1.38	6.33e-05	1788	0.00926886
KLC4	17008778	4.99	5.95	0.96	6.33e-05	1789	0.00927404
E2F3	17005234	6.81	8.32	1.51	6.34e-05	1790	0.00927923
OTUD1	16703242	5.17	6.63	1.46	6.36e-05	1791	0.00928441
PSMD13	16720006	8.16	9.1	0.94	6.39e-05	1792	0.00928959
LOC105371783	16834615	9.56	7.89	-1.67	6.39e-05	1793	0.00929478
DENND6B	16936501	7.45	6.41	-1.04	6.39e-05	1794	0.00929996
P3H1	16686010	7.12	8.02	0.9	6.4e-05	1795	0.00930515
	17125360	5.51	4.62	-0.89	6.4e-05	1796	0.00931033
RUNDC3A-AS1	16845652	4.04	5.87	1.83	6.45e-05	1797	0.00931551
NT5DC3	16769362	6.35	7.48	1.13	6.47e-05	1798	0.0093207
SNRPN; SNURF	16798069	5.01	2.38	-2.63	6.47e-05	1799	0.00932588
FOXM1	16760048	9.91	9.04	-0.87	6.48e-05	1800	0.00933107
RPS4X	17112005	6.73	8.13	1.4	6.48e-05	1801	0.00933625
FANCB	17109211	6.21	7.32	1.11	6.51e-05	1802	0.00934143
OR7E14P	16722405	4.26	5.87	1.61	6.52e-05	1803	0.00934662
DUS1L	16850090	7.07	8.13	1.06	6.52e-05	1804	0.0093518
P4HA2	16999712	5.96	6.82	0.86	6.54e-05	1805	0.00935699
RNF157	16849148	9.59	8.51	-1.08	6.56e-05	1806	0.00936217
ZEB2	16903356	6.95	5.66	-1.29	6.56e-05	1807	0.00936735
	17124534	7.66	9.15	1.49	6.57e-05	1808	0.00937254
USP17L22; USP17L9P	16965017	5.16	7.03	1.87	6.58e-05	1809	0.00937772
MAPRE3	16877987	7.35	6.4	-0.95	6.59e-05	1810	0.00938291
NOV	17072135	8.46	6.22	-2.24	6.59e-05	1811	0.00938809
THRA; NR1D1	16833965	9.25	7.3	-1.95	6.61e-05	1812	0.00939327
LRRC4B	16874583	8.12	7.21	-0.91	6.63e-05	1813	0.00939846
TNFRSF9	16681288	4.14	5.93	1.79	6.65e-05	1814	0.00940364
SNORA26	16966721	4.13	5.58	1.45	6.65e-05	1815	0.00940883
SNORA71A	16919225	9.94	11.61	1.67	6.66e-05	1816	0.00941401
TRIM2	16971546	8.46	7.26	-1.2	6.66e-05	1817	0.00941919
PLK1	16817017	9.87	11.04	1.17	6.67e-05	1818	0.00942438
SNORA9; SNHG15	17057422	7.81	9.5	1.69	6.67e-05	1819	0.00942956
ANXA7	16715476	8.33	9.2	0.87	6.68e-05	1820	0.00943474
SNHG24	16788630	6.04	4.02	-2.02	6.7e-05	1821	0.00943993
TRIP10	16857467	7.85	8.72	0.87	6.7e-05	1822	0.00944511
LGI2	16974925	8.18	6.96	-1.22	6.7e-05	1823	0.0094503
NRCAM	17061759	8.44	7.46	-0.98	6.7e-05	1824	0.00945548
GMNN	17005396	7.57	8.74	1.17	6.71e-05	1825	0.00946066
TMOD2	16801122	7.94	6.53	-1.41	6.73e-05	1826	0.00946585
LOC101928590	16972540	4.01	2.83	-1.18	6.74e-05	1827	0.00947103
HCG11	17005740	4.27	6.24	1.97	6.75e-05	1828	0.00947622
SYT17	16816424	8.28	6.92	-1.36	6.76e-05	1829	0.0094814
DPYSL3	17001299	8.37	6.2	-2.17	6.77e-05	1830	0.00948658
LOC644919	16783729	3.4	4.99	1.59	6.78e-05	1831	0.00949177
CD24	17117110	9.13	6.27	-2.86	6.78e-05	1832	0.00949695
BEX2	17112969	5.29	7.58	2.29	6.79e-05	1833	0.00950214
PCDHGC3; PCDHGA12; PCDHGB4; PCDHGA8; PCDHGA1; PCDHGA10; PCDHGA11; PCDHGA2; PCDHGA3; PCDHGA4; PCDHGA5; PCDHGA6; PCDHGA7; PCDHGA9; PCDHGB1; PCDHGB2; PCDHGB3; PCDHGB5; PCDHGB6; PCDHGB7; PCDHGC4; PCDHGC5	16990334	7.12	5.12	-2	6.81e-05	1834	0.00950732
NGFR	16835592	7.97	6.82	-1.15	6.82e-05	1835	0.0095125
	17125540	7.98	8.88	0.9	6.82e-05	1836	0.00951769
PBK	17075776	9.94	8.85	-1.09	6.84e-05	1837	0.00952287
TSPYL1	17022943	6.42	7.96	1.54	6.85e-05	1838	0.00952806
GNPNAT1	16793052	4.8	8.02	3.22	6.87e-05	1839	0.00953324
LOC728485	16861454	5.41	7.61	2.2	6.87e-05	1840	0.00953842
AUNIP	16683712	5.17	6.48	1.31	6.88e-05	1841	0.00954361
TBX20	17056625	5.66	7.61	1.95	6.88e-05	1842	0.00954879
AASS	17062280	9.31	8.2	-1.11	6.88e-05	1843	0.00955398
POLR3E	16816833	6.48	7.83	1.35	6.92e-05	1844	0.00955916
	17038541	5.72	7.17	1.45	6.93e-05	1845	0.00956434
RAB15	16793885	8.18	7.25	-0.93	6.94e-05	1846	0.00956953
TMEM39A	16957771	7.3	8.3	1	6.95e-05	1847	0.00957471
	17032604	6.39	7.33	0.94	6.95e-05	1848	0.00957989
CYB5D2	16829769	8.11	7.05	-1.06	6.96e-05	1849	0.00958508
GAS2L1	16928794	6.16	5.11	-1.05	6.96e-05	1850	0.00959026
	17035827	5.63	7.07	1.44	6.97e-05	1851	0.00959545
TCEAL7	17105699	8.69	6.58	-2.11	6.98e-05	1852	0.00960063
FAM160B1	16709512	6.96	8.08	1.12	6.99e-05	1853	0.00960581
	17126214	4.09	5.4	1.31	6.99e-05	1854	0.009611
SERINC2	16661832	6.6	7.47	0.87	7e-05	1855	0.00961618
C14orf132	16788014	6.8	5.77	-1.03	7.01e-05	1856	0.00962137
ZNF610	16864829	7.08	4.93	-2.15	7.01e-05	1857	0.00962655
AFF2	17107559	5.6	7.6	2	7.02e-05	1858	0.00963173
HOXC6; HOXC4; HOXC5	16751928	6.18	7.21	1.03	7.03e-05	1859	0.00963692
LINC00681	17065907	7.26	4.27	-2.99	7.03e-05	1860	0.0096421
CRB1	16675495	5.78	4.36	-1.42	7.04e-05	1861	0.00964729
CHST6	16828471	3.89	4.84	0.95	7.05e-05	1862	0.00965247
UGP2	16880620	7.33	5.71	-1.62	7.05e-05	1863	0.00965765
MFSD6	16888822	6.66	5.57	-1.09	7.05e-05	1864	0.00966284
ERICH2	16887468	6.88	6.01	-0.87	7.06e-05	1865	0.00966802
FAM35DP	16704475	3.79	5.64	1.85	7.11e-05	1866	0.00967321
RPLP0P2	16725664	4.08	5.86	1.78	7.11e-05	1867	0.00967839
C14orf159	16787482	7.5	5.89	-1.61	7.11e-05	1868	0.00968357
ZNF626	16870788	5.99	4.03	-1.96	7.12e-05	1869	0.00968876
LOX	16999180	4.8	7.25	2.45	7.17e-05	1870	0.00969394
BABAM1	16859454	8.11	8.99	0.88	7.18e-05	1871	0.00969912
SPATA6	16686863	6.1	4.16	-1.94	7.19e-05	1872	0.00970431
FAM49A	16894710	9.22	6.87	-2.35	7.19e-05	1873	0.00970949
AKNA	17097560	7.08	6.08	-1	7.2e-05	1874	0.00971468
	16796746	4.4	3.53	-0.87	7.22e-05	1875	0.00971986
CASP10	16889455	4.4	5.29	0.89	7.23e-05	1876	0.00972504
GAL3ST4	17060503	7.05	5.46	-1.59	7.23e-05	1877	0.00973023
LOC105374900	17004529	7.25	4.82	-2.43	7.26e-05	1878	0.00973541
SNRNP40	16684406	6.89	8.01	1.12	7.27e-05	1879	0.0097406
SARS2	16872131	6.58	7.85	1.27	7.28e-05	1880	0.00974578
LGALS1	16929855	8.89	7.02	-1.87	7.29e-05	1881	0.00975096
	16993743	6.95	5.95	-1	7.29e-05	1882	0.00975615
	17121740	6.45	7.84	1.39	7.29e-05	1883	0.00976133
HTR1D	16683264	3.86	4.87	1.01	7.3e-05	1884	0.00976652
	17123550	3.76	5.25	1.49	7.3e-05	1885	0.0097717
	17052100	4.19	3.26	-0.93	7.33e-05	1886	0.00977688
TMEM168	17061958	4.03	7.04	3.01	7.34e-05	1887	0.00978207
PI4K2B	16965527	6.55	7.38	0.83	7.35e-05	1888	0.00978725
	17029456	5.82	7.32	1.5	7.36e-05	1889	0.00979244
	17036949	5.82	7.32	1.5	7.36e-05	1890	0.00979762
	17042197	5.82	7.32	1.5	7.36e-05	1891	0.0098028
KIAA1211	16967005	6.21	5.25	-0.96	7.37e-05	1892	0.00980799
ALOX12-AS1	16840442	7.68	5.35	-2.33	7.39e-05	1893	0.00981317
ADGRV1	16987140	6.44	4.93	-1.51	7.41e-05	1894	0.00981836
USP17L11; USP17L9P; USP17L20	16965000	5.07	6.96	1.89	7.42e-05	1895	0.00982354
LSAMP	16957675	9.91	7.64	-2.27	7.45e-05	1896	0.00982872
GTF2H4; VARS2	17006459	6.82	7.86	1.04	7.46e-05	1897	0.00983391
	17033172	6.82	7.86	1.04	7.46e-05	1898	0.00983909
PSRC1	16690535	6.71	5.75	-0.96	7.48e-05	1899	0.00984427
NAP1L1	16767756	4.54	5.81	1.27	7.48e-05	1900	0.00984946
MSI2	16836375	10.13	8.26	-1.87	7.49e-05	1901	0.00985464
NOVA1	16791494	5.07	3.88	-1.19	7.5e-05	1902	0.00985983
	17120132	4.66	5.56	0.9	7.51e-05	1903	0.00986501
SNN	16815914	10.28	8.65	-1.63	7.53e-05	1904	0.00987019
PTCHD4	17019820	7.09	6.2	-0.89	7.54e-05	1905	0.00987538
ILDR2	16695956	4.11	3.3	-0.81	7.55e-05	1906	0.00988056
CLCA2	16666755	3.79	5.2	1.41	7.56e-05	1907	0.00988575
FOLR1	16728632	7.57	5.65	-1.92	7.56e-05	1908	0.00989093
GINS3	16819678	7.85	9.17	1.32	7.56e-05	1909	0.00989611
MRAS	16946159	6.96	5.98	-0.98	7.56e-05	1910	0.0099013
GLIS3	17092081	4.79	3.68	-1.11	7.56e-05	1911	0.00990648
LOC728554	16993173	6.42	8.83	2.41	7.59e-05	1912	0.00991167
ZDHHC9	17114017	6.35	9.97	3.62	7.59e-05	1913	0.00991685
	17121036	4.81	3.52	-1.29	7.59e-05	1914	0.00992203
GLRX3	16710635	7.01	8.51	1.5	7.62e-05	1915	0.00992722
CEP290	16768205	6.24	7.15	0.91	7.62e-05	1916	0.0099324
PKNOX2-AS1	16745790	5.08	4.17	-0.91	7.63e-05	1917	0.00993759
	16682039	3.89	5.25	1.36	7.64e-05	1918	0.00994277
SLC27A6	16988837	3.79	5.49	1.7	7.64e-05	1919	0.00994795
SERPINB9	17015106	3.69	6.19	2.5	7.65e-05	1920	0.00995314
AFAP1	16974121	7.21	5.87	-1.34	7.66e-05	1921	0.00995832
ASRGL1	16725854	7.33	6.49	-0.84	7.67e-05	1922	0.00996351
NPM3	16717775	6.35	7.4	1.05	7.71e-05	1923	0.00996869
SASS6	16690067	7.56	8.88	1.32	7.72e-05	1924	0.00997387
LOC105378798	16688527	3.83	5.61	1.78	7.73e-05	1925	0.00997906
TTYH3	17043049	9.94	8.97	-0.97	7.73e-05	1926	0.00998424
CDC40	17011635	7.25	8.27	1.02	7.74e-05	1927	0.00998942
COL4A2	16776431	7.8	6.67	-1.13	7.77e-05	1928	0.00999461
MFAP2	16682333	4.61	5.82	1.21	7.78e-05	1929	0.00999979
PRKD1	16791580	7.43	6.3	-1.13	7.78e-05	1930	0.010005
SYN2	16937725	4.92	6.54	1.62	7.8e-05	1931	0.0100102
	17125594	5.64	8.12	2.48	7.8e-05	1932	0.0100153
LRRC40	16688420	7.89	8.82	0.93	7.81e-05	1933	0.0100205
SMARCA1	17113980	5.24	9.2	3.96	7.81e-05	1934	0.0100257
ST8SIA2	16805192	7.11	5.53	-1.58	7.82e-05	1935	0.0100309
ZNF470	16865935	7.28	6.46	-0.82	7.83e-05	1936	0.0100361
LOC105376449; LOC100289455	17117465	4.9	6.05	1.15	7.83e-05	1937	0.0100413
EOMES	16951797	4.74	6.13	1.39	7.84e-05	1938	0.0100464
LOC284926	16931358	5.15	7.14	1.99	7.85e-05	1939	0.0100516
TES	17050522	3.99	7.89	3.9	7.85e-05	1940	0.0100568
POLR2J	17060983	8.85	7.89	-0.96	7.85e-05	1941	0.010062
CTPS2	17109367	7.28	8.74	1.46	7.88e-05	1942	0.0100672
PLPP3	16687737	8.92	7.4	-1.52	7.89e-05	1943	0.0100724
OGFRL1	17010175	7.75	8.67	0.92	7.89e-05	1944	0.0100776
NCR3LG1	16722455	5.02	6.98	1.96	7.92e-05	1945	0.0100827
FLRT2	16787135	5.47	4.15	-1.32	7.92e-05	1946	0.0100879
SPATA13	16773197	7.04	5.78	-1.26	7.95e-05	1947	0.0100931
CPNE2	16819430	10.54	9.62	-0.92	7.96e-05	1948	0.0100983
YARS	16684760	8.49	9.52	1.03	7.98e-05	1949	0.0101035
TENM4	16742692	7.64	6.38	-1.26	7.98e-05	1950	0.0101087
FOXP4; MIR4641	17008477	7	8.1	1.1	7.99e-05	1951	0.0101138
USP17L17	16965007	4.81	6.72	1.91	8e-05	1952	0.010119
ABCA3	16823109	8.62	7.21	-1.41	8.01e-05	1953	0.0101242
	17125750	4.78	3.88	-0.9	8.01e-05	1954	0.0101294
LRRC34	16961379	3.44	6.07	2.63	8.04e-05	1955	0.0101346
RGL1	16674927	8.25	6.62	-1.63	8.05e-05	1956	0.0101398
USP53	16970140	5.99	7.25	1.26	8.05e-05	1957	0.0101449
	17034090	7.46	8.53	1.07	8.05e-05	1958	0.0101501
NIP7	16820584	7.91	9.44	1.53	8.06e-05	1959	0.0101553
SLC25A43	17106557	5.28	6.58	1.3	8.06e-05	1960	0.0101605
LOC105371384	16828881	6.97	5.84	-1.13	8.08e-05	1961	0.0101657
E2F4	16820041	7.18	8.69	1.51	8.09e-05	1962	0.0101709
KCNQ2	16921224	6.54	5.41	-1.13	8.1e-05	1963	0.010176
SCML1	17101876	5.7	7.51	1.81	8.12e-05	1964	0.0101812
LINC00240	17005774	3.7	6.18	2.48	8.13e-05	1965	0.0101864
PSMD7	16821021	9.67	10.58	0.91	8.14e-05	1966	0.0101916
C1orf158	16659357	5.88	3.14	-2.74	8.16e-05	1967	0.0101968
RWDD2B	16924709	7.28	6.28	-1	8.17e-05	1968	0.010202
MORF4L2-AS1	17105766	4.91	6.09	1.18	8.17e-05	1969	0.0102071
	17121596	4.22	2.82	-1.4	8.18e-05	1970	0.0102123
	16918679	5.49	6.8	1.31	8.2e-05	1971	0.0102175
DHRS3	16681827	5.3	7.08	1.78	8.22e-05	1972	0.0102227
SRGAP1	16753426	7.89	6.12	-1.77	8.22e-05	1973	0.0102279
KIN	16711627	6.06	6.88	0.82	8.23e-05	1974	0.0102331
PLXNB3; SRPK3	17108113	6.3	5.07	-1.23	8.23e-05	1975	0.0102383
PRR36	16868017	7.58	6.53	-1.05	8.25e-05	1976	0.0102434
ZNF660; ZNF197; ZKSCAN7	16939910	6.88	4.52	-2.36	8.25e-05	1977	0.0102486
LINC00889; FGF13	17114583	4.4	2.93	-1.47	8.25e-05	1978	0.0102538
OLFM2	16868481	9.15	8.02	-1.13	8.26e-05	1979	0.010259
LOC101927762	16701741	4.38	5.61	1.23	8.28e-05	1980	0.0102642
DGCR14	16932182	7.72	8.66	0.94	8.28e-05	1981	0.0102694
	16894021	5.2	6.44	1.24	8.29e-05	1982	0.0102745
ZNF439	16858546	6.03	4.47	-1.56	8.31e-05	1983	0.0102797
GATA6-AS1	16854227	4.37	5.63	1.26	8.32e-05	1984	0.0102849
EIF3C; EIF3CL	16817363	10.43	11.69	1.26	8.33e-05	1985	0.0102901
LCORL	16974722	7.84	6.88	-0.96	8.33e-05	1986	0.0102953
LINC01012	17005838	3.53	4.51	0.98	8.33e-05	1987	0.0103005
PPFIA2	16768014	4.95	3.83	-1.12	8.34e-05	1988	0.0103056
GAL	16728141	5.66	7.46	1.8	8.36e-05	1989	0.0103108
PDCD4; MIR4680	16709201	7.8	9.99	2.19	8.37e-05	1990	0.010316
PID1	16909303	4.65	3.8	-0.85	8.37e-05	1991	0.0103212
SMIM10	17107097	5.69	7.27	1.58	8.37e-05	1992	0.0103264
S100B	16926754	10.27	8.2	-2.07	8.38e-05	1993	0.0103316
MLF1	16947401	6.7	7.76	1.06	8.43e-05	1994	0.0103367
GINM1	17013597	9.07	10.03	0.96	8.43e-05	1995	0.0103419
ZIC5	16780632	6	7.81	1.81	8.44e-05	1996	0.0103471
ZNF528-AS1	16875044	6.26	5.49	-0.77	8.44e-05	1997	0.0103523
CENPQ	17009482	6.38	7.7	1.32	8.46e-05	1998	0.0103575
S100A13	16693491	4.29	5.43	1.14	8.47e-05	1999	0.0103627
[truncated: 46,227 more rows]

## Sheet: Fig.5c f g i
5c
	sgGFP			sgZNF117
TATA	1.63354	2.05422	1.78667	2.71429	3.41985	4.31193
Notch	32.8983	33.8947	43.25	4.52083	4.88199	5.87857
5f
	JAG2
	19.8322
	11.6835
	12.3578
5g
	sgGFP	sgZNF117
	7.16401	2.09768
	9.80806	3.14232
	6.3659	2.38806
5i			sgGFP			sgZNF117
	TATA only	178667	245076	221852	213652	199103	227101
	TATA-500bp	1.26348e+06	1.45246e+06	1.71315e+06	1.06008e+06	881326	818667
	TATA-1500bp	1.47115e+06	1.59111e+06	1.57249e+06	835087	871881	946501
	TATA-7150bp	3.79819e+06	3.45672e+06	4.41457e+06	1.50355e+06	1.40675e+06	1.32504e+06

## Sheet: Fig.5d
PeakID (cmd=annotatePeaks.pl /Users/jw597/Documents/GS5_IP_vs_In_MACS2_no_no_m2_100__ext_100_call_peaks_annotated_bed.txt hg19)	Chr	Start	End	Strand	Peak Score	Focus Ratio/Region Size	Annotation	Detailed Annotation	Distance to TSS	Peak Score	Nearest PromoterID	Entrez ID	Nearest Unigene	Nearest Refseq	Nearest Ensembl	Gene Name	Gene Alias	Gene Description	Gene Type
1-1357	chr8	52730987	52731085	+	24	NA	3' UTR (NM_052937, exon 6 of 6)	3' UTR (NM_052937, exon 6 of 6)	-9031	24	NM_144651	137902	Hs.444882	NM_144651	ENSG00000147485	PXDNL	PMR1|PRM1|VPO2	peroxidasin like	protein-coding
1-1199	chr7	100550759	100550872	+	94	NA	exon (NM_005960, exon 4 of 15)	exon (NM_005960, exon 4 of 15)	3763	94	NM_005960	4584	Hs.703577	NM_005960	ENSG00000169894	MUC3A	MUC-3A|MUC3	mucin 3A, cell surface associated	protein-coding
1-1351	chr2	44492751	44492849	+	13	NA	Intergenic	L1M4b|LINE|L1	-9797	13	NM_000341	6519	Hs.112916	NM_000341	ENSG00000138079	SLC3A1	ATR1|CSNU1|D2H|NBAT|RBAT	solute carrier family 3 member 1	protein-coding
1-1353	chr11	183301	183414	+	50	NA	Intergenic	L1MC3|LINE|L1	-9723	50	NM_145651	147199	Hs.127059	NM_145651	ENSG00000188076	SCGB1C1	RYD5	secretoglobin family 1C member 1	protein-coding
1-1352	chr4	43446	43560	+	24	NA	Intergenic	Intergenic	-9676	24	NM_182524	152687	Hs.709469	NM_182524	ENSG00000272602	ZNF595	-	zinc finger protein 595	protein-coding
1-1354	chr11	55020005	55020118	+	50	NA	Intergenic	ALR/Alpha|Satellite|centr	-9597	50	NM_024114	79097	Hs.195715	NM_024114	ENSG00000150244	TRIM48	RNF101	tripartite motif containing 48	protein-coding
2021-01-19	chr9	68399293	68399391	+	24	NA	Intergenic	Intergenic	-9333	24	NR_146625	203274	Hs.599821	NR_146625		LINC00537	-	long intergenic non-protein coding RNA 537	ncRNA
1-1356	chr11	55020264	55020402	+	24	NA	Intergenic	ALR/Alpha|Satellite|centr	-9325	24	NM_024114	79097	Hs.195715	NM_024114	ENSG00000150244	TRIM48	RNF101	tripartite motif containing 48	protein-coding
1969-01-01	chrUn_gl000219	108841	108954	+	79	NA	Intergenic	L1MA6|LINE|L1	-9255	79	NR_027436	283788	Hs.657131	NR_027436		LOC283788	-	FSHD region gene 1 pseudogene	pseudo
1965-01-01	chr9	68424413	68424811	+	50	NA	Intergenic	Intergenic	-9224	50	NR_039688	100616184		NR_039688	ENSG00000276029	MIR4477A	-	microRNA 4477a	ncRNA
1970-01-01	chr8	86824840	86824938	+	24	NA	Intergenic	L1PA5|LINE|L1	-9099	24	NR_003594	100288527	Hs.535056	NR_003594		REXO1L2P	-	REXO1 like 2, pseudogene	pseudo
1-1358	chr11	55020672	55020837	+	125	NA	Intergenic	ALR/Alpha|Satellite|centr	-8904	125	NM_024114	79097	Hs.195715	NM_024114	ENSG00000150244	TRIM48	RNF101	tripartite motif containing 48	protein-coding
1966-01-01	chr9	68424189	68424292	+	24	NA	Intergenic	Intergenic	-8852	24	NR_039688	100616184		NR_039688	ENSG00000276029	MIR4477A	-	microRNA 4477a	ncRNA
1967-01-01	chr9	68424025	68424123	+	13	NA	Intergenic	Intergenic	-8686	13	NR_039688	100616184		NR_039688	ENSG00000276029	MIR4477A	-	microRNA 4477a	ncRNA
1971-01-01	chr9	68717766	68717864	+	24	NA	Intergenic	L1MA6|LINE|L1	-8651	24	NR_136306	102725126	Hs.231861	NR_136306		LOC102725126	-	FSHD region gene 1 pseudogene	pseudo
2021-01-13	chr20	29578851	29578952	+	50	NA	Intergenic	Intergenic	-8538	50	NR_133643	105379478	Hs.98121	NR_133643		LINC01598	-	long intergenic non-protein coding RNA 1598	ncRNA
1-1359	chr4	44756	44865	+	24	NA	Intergenic	Intergenic	-8369	24	NM_182524	152687	Hs.709469	NM_182524	ENSG00000272602	ZNF595	-	zinc finger protein 595	protein-coding
1-1690	chr7	115935048	115935182	+	24	NA	Intergenic	L1MA3|LINE|L1	-8334	24	NR_130922	102724434	Hs.667624	NR_130921	ENSG00000237870	LOC102724434	-	uncharacterized LOC102724434	ncRNA
1-1360	chr13	93870926	93871036	+	64	NA	Intergenic	Intergenic	-8080	64	NM_005708	10082	Hs.444329	NM_005708	ENSG00000183098	GPC6	OMIMD1	glypican 6	protein-coding
1-1361	chr7	73046705	73046856	+	37	NA	Intergenic	Intergenic	-7907	37	NR_134541	51085	Hs.647055	NM_032951	ENSG00000009950	MLXIPL	CHREBP|MIO|MLX|MONDOB|WBSCR14|WS-bHLH|bHLHd14	MLX interacting protein like	protein-coding
1973-01-01	chr8	86823459	86823586	+	50	NA	Intergenic	L1PA5|LINE|L1	-7732	50	NR_003594	100288527	Hs.535056	NR_003594		REXO1L2P	-	REXO1 like 2, pseudogene	pseudo
1-1362	chr4	45511	45609	+	24	NA	Intergenic	AluSq2|SINE|Alu	-7619	24	NM_182524	152687	Hs.709469	NM_182524	ENSG00000272602	ZNF595	-	zinc finger protein 595	protein-coding
1-1363	chr20	1239269	1239367	+	50	NA	Intergenic	L1M4|LINE|L1	-7617	50	NM_001318234	9751	Hs.323833	NM_014723	ENSG00000101298	SNPH	-	syntaphilin	protein-coding
1-1364	chr11	55022041	55022145	+	37	NA	Intergenic	ALR/Alpha|Satellite|centr	-7565	37	NM_024114	79097	Hs.195715	NM_024114	ENSG00000150244	TRIM48	RNF101	tripartite motif containing 48	protein-coding
1974-01-01	chrUn_gl000219	107119	107225	+	37	NA	Intergenic	LTR37A|LTR|ERV1	-7530	37	NR_027436	283788	Hs.657131	NR_027436		LOC283788	-	FSHD region gene 1 pseudogene	pseudo
1-952	chr4	190591634	190591791	+	37	NA	Intergenic	L2a|LINE|L2	-7257	37	NR_135513	105379514	Hs.543309	NR_135513		LOC105379514	-	uncharacterized LOC105379514	ncRNA
1941-01-01	chr3	94316677	94316775	+	24	NA	Intergenic	Intergenic	-7050	24	NR_106788	102466722		NR_106788	ENSG00000276830	MIR6730	hsa-mir-6730	microRNA 6730	ncRNA
1-1365	chr19	351707	351923	+	24	NA	Intergenic	(CATA)n|Simple_repeat|Simple_repeat	-6974	24	NM_017550	54531	Hs.101891	NM_017550	ENSG00000105556	MIER2	KIAA1193|Mi-er2	MIER family member 2	protein-coding
1969-01-01	chr9	68421960	68422114	+	79	NA	Intergenic	AluJb|SINE|Alu	-6649	79	NR_039688	100616184		NR_039688	ENSG00000276029	MIR4477A	-	microRNA 4477a	ncRNA
1-195	chrUn_gl000220	90372	90611	+	50	NA	Intergenic	LTR40a|LTR|ERVL	-6638	50	NR_038958	100507412	Hs.426704	NR_038958		LOC100507412	-	uncharacterized LOC100507412	ncRNA
1-1316	chr21	44377577	44377683	+	94	NA	Intergenic	AluSz|SINE|Alu	-6506	94	NR_049889	100847013		NR_049889	ENSG00000264580	MIR5692B	-	microRNA 5692b	ncRNA
1-1367	chr11	55023131	55023229	+	24	NA	Intergenic	ALR/Alpha|Satellite|centr	-6478	24	NM_024114	79097	Hs.195715	NM_024114	ENSG00000150244	TRIM48	RNF101	tripartite motif containing 48	protein-coding
1970-01-01	chr9	68421775	68421884	+	37	NA	Intergenic	AluJb|SINE|Alu	-6441	37	NR_039688	100616184		NR_039688	ENSG00000276029	MIR4477A	-	microRNA 4477a	ncRNA
1-1368	chr11	120967114	120967212	+	13	NA	Intergenic	ERV3-16A3_I-int|LTR|ERVL	-6212	13	NM_005422	7007	Hs.248162	NM_005422	ENSG00000109927	TECTA	DFNA12|DFNA8|DFNB21	tectorin alpha	protein-coding
1-420	chr8	128215869	128215967	+	24	NA	Intergenic	Intergenic	-6046	24	NR_120364	103021165	Hs.573407	NR_120364		CASC19	CARLO6|CARLo-6|LINC01245	cancer susceptibility 19 (non-protein coding)	ncRNA
2021-01-12	chr9	68402604	68402711	+	64	NA	Intergenic	Intergenic	-6018	64	NR_146625	203274	Hs.599821	NR_146625		LINC00537	-	long intergenic non-protein coding RNA 537	ncRNA
1971-01-01	chr9	68421282	68421469	+	50	NA	Intergenic	Intergenic	-5987	50	NR_039688	100616184		NR_039688	ENSG00000276029	MIR4477A	-	microRNA 4477a	ncRNA
1975-01-01	chr8	86782028	86782126	+	37	NA	Intergenic	Intergenic	-5949	37	NR_003594	100288527	Hs.535056	NR_003594		REXO1L2P	-	REXO1 like 2, pseudogene	pseudo
1976-01-01	chr20	29605951	29606049	+	24	NA	Intergenic	MER58A|DNA|hAT-Charlie	-5840	24	NR_003579	284802	Hs.653099	NM_207350		FRG1BP	C20orf80|FRG1B|bA348I14.2	FSHD region gene 1 family member B, pseudogene	pseudo
1950-01-01	chrUn_gl000220	137962	148036	+	955	NA	Intergenic	Intergenic	-5705	955	NR_106782	102465433		NR_106782	ENSG00000275950	MIR6724-1	MIR6724|hsa-mir-6724|hsa-mir-6724-1	microRNA 6724-1	ncRNA
1-1369	chr11	55023913	55024020	+	37	NA	Intergenic	ALR/Alpha|Satellite|centr	-5692	37	NM_024114	79097	Hs.195715	NM_024114	ENSG00000150244	TRIM48	RNF101	tripartite motif containing 48	protein-coding
1977-01-01	chr8	86781737	86781876	+	79	NA	Intergenic	L1MA8|LINE|L1	-5678	79	NR_003594	100288527	Hs.535056	NR_003594		REXO1L2P	-	REXO1 like 2, pseudogene	pseudo
1978-01-01	chr8	86742867	86742980	+	64	NA	Intergenic	Intergenic	-5604	64	NR_003594	100288527	Hs.535056	NR_003594		REXO1L2P	-	REXO1 like 2, pseudogene	pseudo
1-1370	chr4	47600	47729	+	13	NA	Intergenic	Intergenic	-5515	13	NM_182524	152687	Hs.709469	NM_182524	ENSG00000272602	ZNF595	-	zinc finger protein 595	protein-coding
2021-01-10	chr9	68403192	68403370	+	37	NA	Intergenic	L2a|LINE|L2	-5394	37	NR_146625	203274	Hs.599821	NR_146625		LINC00537	-	long intergenic non-protein coding RNA 537	ncRNA
1979-01-01	chr2	133020776	133020945	+	50	NA	Intergenic	Intergenic	-5318	50	NR_152415	554226	Hs.380689	NM_001358416	ENSG00000163046	ANKRD30BL	ANKRD30BP3|NCRNA00164	ankyrin repeat domain 30B like	protein-coding
1-1371	chr9	72653054	72653596	+	551	NA	Intergenic	(GAATG)n|Satellite|Satellite	-5172	551	NM_153267	256691	Hs.547172	NM_153267	ENSG00000165072	MAMDC2	-	MAM domain containing 2	protein-coding
1972-01-01	chr9	68420098	68420945	+	141	NA	Intergenic	Intergenic	-5133	141	NR_039688	100616184		NR_039688	ENSG00000134352	IL6ST	-	microRNA 4477a	ncRNA
1-1372	chr11	55024575	55024729	+	64	NA	Intergenic	ALR/Alpha|Satellite|centr	-5006	64	NM_024114	79097	Hs.195715	NM_024114	ENSG00000150244	TRIM48	RNF101	tripartite motif containing 48	protein-coding
1-1373	chr11	47874728	47874826	+	24	NA	Intergenic	AluSx|SINE|Alu	-4681	24	NM_015231	23279	Hs.643526	NM_015231	ENSG00000030066	NUP160	-	nucleoporin 160	protein-coding
1-1374	chr11	55024935	55025087	+	50	NA	Intergenic	ALR/Alpha|Satellite|centr	-4647	50	NM_024114	79097	Hs.195715	NM_024114	ENSG00000150244	TRIM48	RNF101	tripartite motif containing 48	protein-coding
1-196	chrUn_gl000220	92578	92676	+	24	NA	Intergenic	Intergenic	-4502	24	NR_038958	100507412	Hs.426704	NR_038958		LOC100507412	-	uncharacterized LOC100507412	ncRNA
1-1375	chr4	48656	48754	+	13	NA	Intergenic	Intergenic	-4474	13	NM_182524	152687	Hs.709469	NM_182524	ENSG00000272602	ZNF595	-	zinc finger protein 595	protein-coding
1-890	chr3	147994246	147994344	+	13	NA	Intergenic	Intergenic	-4383	13	NR_146712	105374149	Hs.274837	NR_146712		LINC02046	-	long intergenic non-protein coding RNA 2046	ncRNA
1974-01-01	chr9	68419332	68419584	+	50	NA	Intergenic	(CA)n|Simple_repeat|Simple_repeat	-4070	50	NR_039688	100616184		NR_039688	ENSG00000276029	MIR4477A	-	microRNA 4477a	ncRNA
1-1376	chr11	55025540	55025757	+	125	NA	Intergenic	ALR/Alpha|Satellite|centr	-4010	125	NM_024114	79097	Hs.195715	NM_024114	ENSG00000150244	TRIM48	RNF101	tripartite motif containing 48	protein-coding
1975-01-01	chr9	68419178	68419276	+	37	NA	Intergenic	(CA)n|Simple_repeat|Simple_repeat	-3839	37	NR_039688	100616184		NR_039688	ENSG00000276029	MIR4477A	-	microRNA 4477a	ncRNA
1-1195	chr3	151926818	151926916	+	37	NA	Intergenic	Intergenic	-3649	37	NR_136178	101928166		NR_136178		LOC101928166	-	uncharacterized LOC101928166	ncRNA
1-1378	chr4	49530	49643	+	24	NA	Intergenic	Intergenic	-3593	24	NM_182524	152687	Hs.709469	NM_182524	ENSG00000272602	ZNF595	-	zinc finger protein 595	protein-coding
2021-01-04	chr9	68405062	68405242	+	37	NA	Intergenic	L1PREC2|LINE|L1	-3523	37	NR_146625	203274	Hs.599821	NR_146625		LINC00537	-	long intergenic non-protein coding RNA 537	ncRNA
1-1379	chr11	55026130	55026294	+	94	NA	Intergenic	ALR/Alpha|Satellite|centr	-3446	94	NM_024114	79097	Hs.195715	NM_024114	ENSG00000150244	TRIM48	RNF101	tripartite motif containing 48	protein-coding
1933-01-01	chr22	18717980	18718188	+	109	NA	Intergenic	AluSc8|SINE|Alu	-3343	109	NR_136561	642643		NR_136561	ENSG00000182824	LINC01662	-	long intergenic non-protein coding RNA 1662	ncRNA
1-1380	chr11	55026348	55026512	+	335	NA	Intergenic	ALR/Alpha|Satellite|centr	-3228	335	NM_024114	79097	Hs.195715	NM_024114	ENSG00000150244	TRIM48	RNF101	tripartite motif containing 48	protein-coding
1-193	chr4	185779931	185780045	+	37	NA	Intergenic	Intergenic	-3182	37	NR_132989	731424	Hs.427740	NR_037867		MIR3945HG	-	MIR3945 host gene	ncRNA
1976-01-01	chr9	68418221	68418819	+	141	NA	Intergenic	Intergenic	-3132	141	NR_039688	100616184		NR_039688	ENSG00000276029	MIR4477A	-	microRNA 4477a	ncRNA
1981-01-01	chr18	106060	106176	+	50	NA	Intergenic	BSR/Beta|Satellite|Satellite	-2947	50	NR_033770	727758	Hs.585843	NR_033770	ENSG00000263006	ROCK1P1	-	Rho associated coiled-coil containing protein kinase 1 pseudogene 1	pseudo
1977-01-01	chr9	68417956	68418121	+	50	NA	Intergenic	Intergenic	-2650	50	NR_039688	100616184		NR_039688	ENSG00000276029	MIR4477A	-	microRNA 4477a	ncRNA
1970-01-01	chr19	50639688	50639810	+	64	NA	Intergenic	L1P4|LINE|L1	-2628	64	NR_024230	100170217	Hs.723095	NR_024230		SNAR-B2	-	small ILF3/NF90-associated RNA B2	snRNA
1971-01-01	chr19	50598433	50598550	+	24	NA	Intergenic	L1P4|LINE|L1	-2625	24	NR_024229	100170216	Hs.723094	NR_024229		SNAR-A10	-	small ILF3/NF90-associated RNA A10	snRNA
1972-01-01	chr19	48413611	48413824	+	24	NA	Intergenic	L1P4|LINE|L1	-2591	24	NR_024217	100170218	Hs.723092	NR_024217		SNAR-C2	-	small ILF3/NF90-associated RNA C2	snRNA
1-1381	chr4	50597	50695	+	24	NA	Intergenic	LTR70|LTR|ERV1	-2533	24	NM_182524	152687	Hs.709469	NM_182524	ENSG00000272602	ZNF595	-	zinc finger protein 595	protein-coding
1-1355	chr22	18884344	18884442	+	37	NA	Intergenic	HSATI|Satellite|Satellite	-2449	37	NR_136571	100996432	Hs.631668	NR_136571		LINC01663	-	long intergenic non-protein coding RNA 1663	ncRNA
1978-01-01	chr9	68417707	68417805	+	24	NA	Intergenic	Intergenic	-2368	24	NR_039688	100616184		NR_039688	ENSG00000276029	MIR4477A	-	microRNA 4477a	ncRNA
1-1552	chrX	155259990	155260406	+	373	NA	Intergenic	(TTAGGG)n|Simple_repeat|Simple_repeat	-2350	373	NR_110561	727856	Hs.740212	NR_110561		DDX11L16	-	DEAD/H-box helicase 11 like 16	pseudo
1-1551	chrY	59363006	59363400	+	280	NA	Intergenic	(TTAGGG)n|Simple_repeat|Simple_repeat	-2349	280	NR_110561	727856	Hs.740212	NR_110561		DDX11L16	-	DEAD/H-box helicase 11 like 16	pseudo
1982-01-01	chr8	86778373	86778495	+	37	NA	Intergenic	HSMAR2|DNA|TcMar-Mariner	-2306	37	NR_003594	100288527	Hs.535056	NR_003594		REXO1L2P	-	REXO1 like 2, pseudogene	pseudo
1983-01-01	chr18	106674	106916	+	94	NA	Intergenic	BSR/Beta|Satellite|Satellite	-2270	94	NR_033770	727758	Hs.585843	NR_033770	ENSG00000263006	ROCK1P1	-	Rho associated coiled-coil containing protein kinase 1 pseudogene 1	pseudo
1-1383	chr11	55027392	55027490	+	50	NA	Intergenic	ALR/Alpha|Satellite|centr	-2217	50	NM_024114	79097	Hs.195715	NM_024114	ENSG00000150244	TRIM48	RNF101	tripartite motif containing 48	protein-coding
1-1610	chr1	569853	570056	+	50	NA	Intergenic	Intergenic	-2161	50	NR_106781
1-1384	chr7	140100429	140100527	+	24	NA	Intergenic	L1MB3|LINE|L1	-2128	24	NM_001287498	84255	Hs.446021	NM_032295	ENSG00000157800	SLC37A3	-	solute carrier family 37 member 3	protein-coding
1979-01-01	chr9	68417355	68417651	+	209	NA	Intergenic	Intergenic	-2115	209	NR_039688	100616184		NR_039688	ENSG00000276029	MIR4477A	-	microRNA 4477a	ncRNA
1984-01-01	chr8	86569945	86570051	+	37	NA	Intergenic	HSMAR2|DNA|TcMar-Mariner	-2093	37	NR_003594	100288527	Hs.535056	NR_003594		REXO1L2P	-	REXO1 like 2, pseudogene	pseudo
1973-01-01	chr19	50639056	50639295	+	50	NA	Intergenic	L1P4|LINE|L1	-2054	50	NR_024230	100170217	Hs.723095	NR_024230		SNAR-B2	-	small ILF3/NF90-associated RNA B2	snRNA
1-1385	chr7_gl000195_random	88695	88812	+	64	NA	Intergenic	L1PA8|LINE|L1	-2018	64	NM_001347681	389831	Hs.743984	NM_001242480	ENSG00000276256	LOC389831	-	uncharacterized LOC389831	protein-coding
1985-01-01	chr15	102521249	102521365	+	94	NA	Intergenic	(TTAGGG)n|Simple_repeat|Simple_repeat	-2006	94	NR_148357	102725121	Hs.712940	NR_148357		LOC102725121	-	DEAD/H-box helicase 11 pseudogene	pseudo
1974-01-01	chr19	50612333	50612431	+	37	NA	Intergenic	L1P4|LINE|L1	-1991	37	NR_024242	100191063	Hs.723094	NR_024242		SNAR-A14	-	small ILF3/NF90-associated RNA A14	snRNA
1-1350	chr22	18883638	18884152	+	654	NA	Intergenic	AluSc8|SINE|Alu	-1951	654	NR_136571	100996432	Hs.631668	NR_136571		LINC01663	-	long intergenic non-protein coding RNA 1663	ncRNA
1-1612	chr1	569629	569778	+	50	NA	Intergenic	Intergenic	-1910	50	NR_106781
1987-01-01	chr18	106974	107495	+	174	NA	Intergenic	BSR/Beta|Satellite|Satellite	-1831	174	NR_033770	727758	Hs.585843	NR_033770	ENSG00000263006	ROCK1P1	-	Rho associated coiled-coil containing protein kinase 1 pseudogene 1	pseudo
1-1386	chr10	127583307	127583405	+	50	NA	Intergenic	Intergenic	-1748	50	NM_145235	92565	Hs.352591	NM_145235	ENSG00000203780	FANK1	HSD13	fibronectin type III and ankyrin repeat domains 1	protein-coding
1988-01-01	chr1	10011	10235	+	125	NA	Intergenic	(CCCTAA)n|Simple_repeat|Simple_repeat	-1746	125	NR_148357	102725121	Hs.712940	NR_148357		LOC102725121	-	DEAD/H-box helicase 11 pseudogene	pseudo
1-1393	chr8	86789988	86790131	+	24	NA	Intergenic	HSMAR2|DNA|TcMar-Mariner	-1737	24	NR_003594	100288527	Hs.535056	NR_003594		REXO1L2P	-	REXO1 like 2, pseudogene	pseudo
1989-01-01	chr8	86746694	86746966	+	94	NA	Intergenic	HSMAR2|DNA|TcMar-Mariner	-1697	94	NR_003594	100288527	Hs.535056	NR_003594		REXO1L2P	-	REXO1 like 2, pseudogene	pseudo
1980-01-01	chr9	68416938	68417223	+	141	NA	Intergenic	L1MC1|LINE|L1	-1692	141	NR_039688	100616184		NR_039688	ENSG00000276029	MIR4477A	-	microRNA 4477a	ncRNA
1-1388	chr11	62609128	62609292	+	50	NA	Intergenic	U2|snRNA|snRNA	-1582	50	NM_018093	54663	Hs.654620	NM_018093	ENSG00000133316	WDR74	-	WD repeat domain 74	protein-coding
1-1614	chr1	569315	569413	+	50	NA	Intergenic	Intergenic	-1571	50	NR_106781
1-1638	chr1	565776	565888	+	64	NA	Intergenic	Intergenic	-1443	64	NR_125957	101928626	Hs.637667	NR_125957	ENSG00000230021	LOC101928626	-	uncharacterized LOC101928626	ncRNA
1954-01-01	chr18	10043	10241	+	24	NA	Intergenic	(CCCTAA)n|Simple_repeat|Simple_repeat	-1418	24	NR_149138	102724130	Hs.606852	NR_149137		LINC02564	-	long intergenic non-protein coding RNA 2564	ncRNA
1-1389	chr2	71223121	71223222	+	24	NA	Intergenic	L1MB3|LINE|L1	-1170	24	NM_144582	113419	Hs.516087	NM_144582	ENSG00000144043	TEX261	TEG-261	testis expressed 261	protein-coding
1-202	chr17	41382135	41382233	+	37	NA	Intergenic	ERV3-16A3_I-int|LTR|ERVL	-1122	37	NR_047479	100874261	Hs.546898	NR_047479	ENSG00000236383	LINC00854	TMEM106A-AS1	long intergenic non-protein coding RNA 854	ncRNA
1-1390	chr4	51997	52141	+	37	NA	Intergenic	LTR77|LTR|ERV1	-1110	37	NM_182524	152687	Hs.709469	NM_182524	ENSG00000272602	ZNF595	-	zinc finger protein 595	protein-coding
1-203	chr13	106358043	106358190	+	50	NA	Intergenic	Intergenic	-1063	50	NR_046391	144920	Hs.567700	NR_046391		LINC00343	LINC00344|NCRNA00343|NCRNA00344	long intergenic non-protein coding RNA 343	ncRNA
1-1391	chr14	55879541	55879679	+	37	NA	Intergenic	Intergenic	-1034	37	NM_014924	22863	Hs.414809	NM_014924	ENSG00000126775	ATG14	ATG14L|BARKOR|KIAA0831	autophagy related 14	protein-coding
1-1632	chr1	566429	566757	+	64	NA	Intergenic	Intergenic	1200	64	NR_106781
1-1636	chr1	566140	566336	+	94	NA	Intergenic	Intergenic	1555	94	NR_106781
2021-01-01	chr8	86728970	86729366	+	64	NA	Intergenic	L1PA5|LINE|L1	2095	64	NR_003594	100288527	Hs.535056	NR_003594		REXO1L2P	-	REXO1 like 2, pseudogene	pseudo
2021-01-03	chr8	86755462	86755582	+	94	NA	Intergenic	L1P1|LINE|L1	2239	94	NR_003594	100288527	Hs.535056	NR_003594		REXO1L2P	-	REXO1 like 2, pseudogene	pseudo
2021-01-04	chr8	86785907	86786162	+	64	NA	Intergenic	L1PA5|LINE|L1	2288	64	NR_003594	100288527	Hs.535056	NR_003594		REXO1L2P	-	REXO1 like 2, pseudogene	pseudo
1977-01-01	chr19	50634677	50634795	+	50	NA	Intergenic	AluSx|SINE|Alu	2385	50	NR_024231	100170224	Hs.446545	NR_024231		SNAR-B1	-	small ILF3/NF90-associated RNA B1	snRNA
1978-01-01	chr19	50639913	50640095	+	50	NA	Intergenic	AluSx|SINE|Alu	2490	50	NR_024231	100170224	Hs.446545	NR_024231		SNAR-B1	-	small ILF3/NF90-associated RNA B1	snRNA
2021-01-05	chr8	86755187	86755309	+	37	NA	Intergenic	L1P1|LINE|L1	2513	37	NR_003594	100288527	Hs.535056	NR_003594		REXO1L2P	-	REXO1 like 2, pseudogene	pseudo
2021-01-06	chr8	86572144	86572263	+	94	NA	Intergenic	Intergenic	2539	94	NR_003594	100288527	Hs.535056	NR_003594		REXO1L2P	-	REXO1 like 2, pseudogene	pseudo
2021-01-08	chr8	86751280	86751429	+	50	NA	Intergenic	L1PA5|LINE|L1	2827	50	NR_003594	100288527	Hs.535056	NR_003594		REXO1L2P	-	REXO1 like 2, pseudogene	pseudo
2021-01-09	chr8	86785329	86785572	+	24	NA	Intergenic	L1PA5|LINE|L1	2872	24	NR_003594	100288527	Hs.535056	NR_003594		REXO1L2P	-	REXO1 like 2, pseudogene	pseudo
2021-01-10	chr8	86729923	86730030	+	64	NA	Intergenic	L1PA5|LINE|L1	2903	64	NR_003594	100288527	Hs.535056	NR_003594		REXO1L2P	-	REXO1 like 2, pseudogene	pseudo
1-213	chr9	44993088	44993294	+	79	NA	Intergenic	CT-rich|Low_complexity|Low_complexity	2955	79	NR_027421	100132948	Hs.645763	NM_001024942	ENSG00000154537	FAM27C	FAM27A|FAM27A1|FAM27A3|bA7G23.5	family with sequence similarity 27 member C	ncRNA
1957-01-01	chrUn_gl000220	158837	159325	+	94	NA	Intergenic	LSU-rRNA_Hsa|rRNA|rRNA	3084	94	NR_146120	109864274		NR_146120		RNA5-8SN4	RN5-8S1|RNA5-8S5	RNA, 5.8S ribosomal N4	rRNA
2021-01-11	chr8	86772990	86773089	+	50	NA	Intergenic	L1PA5|LINE|L1	3089	50	NR_003594	100288527	Hs.535056	NR_003594		REXO1L2P	-	REXO1 like 2, pseudogene	pseudo
2021-01-12	chr8	86800292	86800446	+	24	NA	Intergenic	L1PA5|LINE|L1	3228	24	NR_003594	100288527	Hs.535056	NR_003594		REXO1L2P	-	REXO1 like 2, pseudogene	pseudo
2021-01-13	chr8	86784950	86785048	+	13	NA	Intergenic	L1PA5|LINE|L1	3323	13	NR_003594	100288527	Hs.535056	NR_003594		REXO1L2P	-	REXO1 like 2, pseudogene	pseudo
2021-01-14	chr8	86754320	86754499	+	50	NA	Intergenic	Intergenic	3352	50	NR_003594	100288527	Hs.535056	NR_003594		REXO1L2P	-	REXO1 like 2, pseudogene	pseudo
1-216	chr5	135525280	135525378	+	24	NA	Intergenic	Intergenic	3522	24	NM_001350994	389332	Hs.127680	NM_001350994	ENSG00000271824	SMIM32	-	small integral membrane protein 32	protein-coding
2021-01-15	chr8	86799985	86800141	+	13	NA	Intergenic	L1PA5|LINE|L1	3534	13	NR_003594	100288527	Hs.535056	NR_003594		REXO1L2P	-	REXO1 like 2, pseudogene	pseudo
2021-01-16	chr8	86754018	86754137	+	64	NA	Intergenic	MIR|SINE|MIR	3684	64	NR_003594	100288527	Hs.535056	NR_003594		REXO1L2P	-	REXO1 like 2, pseudogene	pseudo
1959-01-01	chrUn_gl000220	159738	159854	+	37	NA	Intergenic	LSU-rRNA_Hsa|rRNA|rRNA	3799	37	NR_146120	109864274		NR_146120		RNA5-8SN4	RN5-8S1|RNA5-8S5	RNA, 5.8S ribosomal N4	rRNA
2021-01-17	chr8	86753736	86753894	+	64	NA	Intergenic	Intergenic	3946	64	NR_003594	100288527	Hs.535056	NR_003594		REXO1L2P	-	REXO1 like 2, pseudogene	pseudo
2021-01-18	chr8	86730986	86731084	+	24	NA	Intergenic	L1PA5|LINE|L1	3962	24	NR_003594	100288527	Hs.535056	NR_003594		REXO1L2P	-	REXO1 like 2, pseudogene	pseudo
1-955	chr4	190603136	190603259	+	24	NA	Intergenic	Intergenic	4228	24	NR_135513	105379514	Hs.543309	NR_135513		LOC105379514	-	uncharacterized LOC105379514	ncRNA
2021-01-19	chr8	86563524	86563757	+	37	NA	Intergenic	L1PA5|LINE|L1	4265	37	NR_003594	100288527	Hs.535056	NR_003594		REXO1L2P	-	REXO1 like 2, pseudogene	pseudo
2021-01-20	chr8	86731269	86731409	+	37	NA	Intergenic	L1PA5|LINE|L1	4266	37	NR_003594	100288527	Hs.535056	NR_003594		REXO1L2P	-	REXO1 like 2, pseudogene	pseudo
1-221	chr9	35913798	35913896	+	37	NA	Intergenic	(TG)n|Simple_repeat|Simple_repeat	4367	37	NM_001348107	158376	Hs.302677	NM_001348107	ENSG00000235387	SPAAR	LINC00961|SPAR	small regulatory polypeptide of amino acid response	protein-coding
2021-01-21	chr8	86752930	86753028	+	37	NA	Intergenic	L1PA5|LINE|L1	4452	37	NR_003594	100288527	Hs.535056	NR_003594		REXO1L2P	-	REXO1 like 2, pseudogene	pseudo
1-950	chr4	190585398	190585496	+	24	NA	Intergenic	Intergenic	4687	24	NR_121679	101928971	Hs.519164	NR_121679	ENSG00000250739	LINC01262	TCONS_l2_00021807	long intergenic non-protein coding RNA 1262	ncRNA
2021-01-23	chr8	86798629	86798752	+	37	NA	Intergenic	L1PA5|LINE|L1	4907	37	NR_003594	100288527	Hs.535056	NR_003594		REXO1L2P	-	REXO1 like 2, pseudogene	pseudo
1961-01-01	chrUn_gl000220	160957	161264	+	226	NA	Intergenic	LSU-rRNA_Hsa|rRNA|rRNA	5113	226	NR_146120	109864274		NR_146120		RNA5-8SN4	RN5-8S1|RNA5-8S5	RNA, 5.8S ribosomal N4	rRNA
1-956	chr4	190604092	190604195	+	50	NA	Intergenic	Intergenic	5174	50	NR_135513	105379514	Hs.543309	NR_135513		LOC105379514	-	uncharacterized LOC105379514	ncRNA
2021-01-24	chr16	32296055	32296153	+	37	NA	Intergenic	(AAATG)n|Simple_repeat|Simple_repeat	5198	37	NR_033866	390705	Hs.278513	NR_033866		LOC390705	-	protein phosphatase 2 regulatory subunit B'', beta pseudogene	pseudo
1962-01-01	chrUn_gl000220	161529	161782	+	94	NA	Intergenic	LSU-rRNA_Hsa|rRNA|rRNA	5658	94	NR_146120	109864274		NR_146120		RNA5-8SN4	RN5-8S1|RNA5-8S5	RNA, 5.8S ribosomal N4	rRNA
1-957	chr4	190604631	190604815	+	50	NA	Intergenic	MLT1C|LTR|ERVL-MaLR	5754	50	NR_135513	105379514	Hs.543309	NR_135513		LOC105379514	-	uncharacterized LOC105379514	ncRNA
2021-01-27	chr17_gl000205_random	122423	122614	+	50	NA	Intergenic	L1MB2|LINE|L1	5895	50	NR_003682	403340	Hs.572501	NR_003682		MGC70870	-	C-terminal binding protein 2 pseudogene	pseudo
2021-01-28	chr8	86732902	86733244	+	79	NA	Intergenic	Intergenic	6000	79	NR_003594	100288527	Hs.535056	NR_003594		REXO1L2P	-	REXO1 like 2, pseudogene	pseudo
2021-01-29	chr8	86834069	86834217	+	37	NA	Intergenic	Intergenic	6028	37	NR_003594	100288527	Hs.535056	NR_003594		REXO1L2P	-	REXO1 like 2, pseudogene	pseudo
1-1422	chr11	48352623	48352721	+	24	NA	Intergenic	Intergenic	6179	24	NM_001004702	256144	Hs.553656	NM_001004702	ENSG00000176547	OR4C3	OR11-98	olfactory receptor family 4 subfamily C member 3	protein-coding
2021-01-30	chr8	86797156	86797277	+	37	NA	Intergenic	L1MA8|LINE|L1	6381	37	NR_003594	100288527	Hs.535056	NR_003594		REXO1L2P	-	REXO1 like 2, pseudogene	pseudo
2021-01-31	chr8	86561449	86561570	+	64	NA	Intergenic	L1MA8|LINE|L1	6396	64	NR_003594	100288527	Hs.535056	NR_003594		REXO1L2P	-	REXO1 like 2, pseudogene	pseudo
1932-01-01	chr8	86796934	86797093	+	50	NA	Intergenic	L1MA8|LINE|L1	6584	50	NR_003594	100288527	Hs.535056	NR_003594		REXO1L2P	-	REXO1 like 2, pseudogene	pseudo
1979-01-01	chrM	7471	10162	+	317	NA	Intergenic	Intergenic	7143	317	NR_137295
1934-01-01	chr8	86734550	86734648	+	24	NA	Intergenic	L1MC4a|LINE|L1	7526	24	NR_003594	100288527	Hs.535056	NR_003594		REXO1L2P	-	REXO1 like 2, pseudogene	pseudo
1-229	chr21	9834082	9834258	+	24	NA	Intergenic	Intergenic	7967	24	NR_037458
1936-01-01	chr8	86734981	86735213	+	24	NA	Intergenic	Intergenic	8024	24	NR_003594	100288527	Hs.535056	NR_003594		REXO1L2P	-	REXO1 like 2, pseudogene	pseudo
1938-01-01	chr8	86735601	86735821	+	50	NA	Intergenic	Intergenic	8638	50	NR_003594	100288527	Hs.535056	NR_003594		REXO1L2P	-	REXO1 like 2, pseudogene	pseudo
1940-01-01	chr7	63903782	63903880	+	24	NA	Intergenic	AluSx1|SINE|Alu	9760	24	NR_029404	649395	Hs.728871	NR_029404		YWHAEP1	-	tyrosine 3-monooxygenase/tryptophan 5-monooxygenase activation protein epsilon pseudogene 1	pseudo
1-198	chr8	30245969	30246069	+	37	NA	intron (NM_001008711, intron 1 of 9)	intron (NM_001008711, intron 1 of 9)	-3102	37	NR_046205	100128750	Hs.126813	NR_046205	ENSG00000254109	RBPMS-AS1	-	RBPMS antisense RNA 1	ncRNA
1-1377	chr19	51849279	51849377	+	24	NA	intron (NM_001014763, intron 4 of 4)	intron (NM_001014763, intron 4 of 4)	-3950	24	NM_001163922	147645	Hs.293236	NM_001163922	ENSG00000186806	VSIG10L	-	V-set and immunoglobulin domain containing 10 like	protein-coding
1-201	chr8	104186439	104186537	+	50	NA	intron (NM_001024372, intron 1 of 1)	intron (NM_001024372, intron 1 of 1)	-2120	50	NR_109954	100499183	Hs.654812	NR_034092	ENSG00000247081	BAALC-AS1	FZD6-DT|lncFZD6	BAALC antisense RNA 1	ncRNA
1-1443	chr13	99164710	99164808	+	37	NA	intron (NM_001032296, intron 2 of 10)	intron (NM_001032296, intron 2 of 10)	9620	37	NM_003576	8428	Hs.508514	NM_003576	ENSG00000102572	STK24	HEL-S-95|MST3|MST3B|STE20|STK3	serine/threonine kinase 24	protein-coding
1-1423	chr4	59468	59566	+	37	NA	intron (NM_001039127, intron 2 of 4)	intron (NM_001039127, intron 2 of 4)	2649	37	NM_001289931	255403	Hs.636638	NM_001039127	ENSG00000250312	ZNF718	-	zinc finger protein 718	protein-coding
1-1420	chr13	99732443	99732541	+	50	NA	intron (NM_001130049, intron 1 of 32)	intron (NM_001130049, intron 1 of 32)	6168	50	NM_001130049	23348	Hs.596105	NM_015296	ENSG00000088387	DOCK9	ZIZ1|ZIZIMIN1	dedicator of cytokinesis 9	protein-coding
1-1425	chr7	12257135	12257233	+	13	NA	intron (NM_001134232, intron 2 of 7)	L2|LINE|L2	6336	13	NM_018374	54664	Hs.396358	NM_018374	ENSG00000106460	TMEM106B	-	transmembrane protein 106B	protein-coding
1-1503	chr14	19999840	19999969	+	24	NA	intron (NM_001145442, intron 8 of 10)	intron (NM_001145442, intron 8 of 10)	-7009	24	NR_110505	100508046	Hs.433218	NR_110505	ENSG00000275563	LOC100508046	-	uncharacterized LOC100508046	ncRNA
1-1366	chr3	157147903	157148015	+	37	NA	intron (NM_001167912, intron 4 of 13)	L1ME3C|LINE|L1	-6621	37	NM_002852	5806	Hs.591286	NM_002852	ENSG00000163661	PTX3	TNFAIP5|TSG-14	pentraxin 3	protein-coding
1-1416	chr21	11093130	11093228	+	37	NA	intron (NM_001187, intron 2 of 4)	intron (NM_001187, intron 2 of 4)	5746	37	NM_182481	85318	Hs.545789	NM_182481		BAGE3	CT2.3	BAGE family member 3	protein-coding
1-1432	chr21	11090843	11090962	+	50	NA	intron (NM_001187, intron 2 of 4)	L1PA17|LINE|L1	8023	50	NM_182481	85318	Hs.545789	NM_182481		BAGE3	CT2.3	BAGE family member 3	protein-coding
1-1185	chr3	159492584	159492682	+	37	NA	intron (NM_001197114, intron 4 of 9)	intron (NM_001197114, intron 4 of 9)	-6232	37	NR_121669	100874433	Hs.601476	NR_121669		IQCJ-SCHIP1-AS1	uaz98	IQCJ-SCHIP1 readthrough antisense RNA 1	ncRNA
1-1406	chr11	120199412	120199531	+	37	NA	intron (NM_001198674, intron 2 of 3)	MLT1B|LTR|ERVL-MaLR	3633	37	NM_001198673	219902	Hs.643516	NM_174926	ENSG00000181264	TMEM136	-	transmembrane protein 136	protein-coding
1-1411	chr7	102153963	102154061	+	37	NA	intron (NM_001277335, intron 1 of 19).2	intron (NM_001277335, intron 1 of 19).2	4212	37	NM_001277335	100271927	Hs.530089	NM_001277335	ENSG00000170667	RASA4B	-	RAS p21 protein activator 4B	protein-coding
1-1438	chr3	178285934	178286032	+	37	NA	intron (NM_001278911, intron 1 of 4)	intron (NM_001278911, intron 1 of 4)	9495	37	NM_005832	10242	Hs.478368	NM_005832	ENSG00000197584	KCNMB2	-	potassium calcium-activated channel subfamily M regulatory beta subunit 2	protein-coding
1-1405	chr2	201174534	201174684	+	37	NA	intron (NM_001282744, intron 1 of 12)	intron (NM_001282744, intron 1 of 12)	936	37	NM_001282744	26010	Hs.120323	NM_015535	ENSG00000196141	SPATS2L	DNAPTP6|SGNP	spermatogenesis associated serine rich 2 like	protein-coding
1-1413	chr4	58102	58229	+	50	NA	intron (NM_001289931, intron 1 of 4)	intron (NM_001289931, intron 1 of 4)	1297	50	NM_001289931	255403	Hs.636638	NM_001039127	ENSG00000250312	ZNF718	-	zinc finger protein 718	protein-coding
1-1419	chr4	59138	59236	+	24	NA	intron (NM_001289931, intron 1 of 4)	intron (NM_001289931, intron 1 of 4)	2319	24	NM_001289931	255403	Hs.636638	NM_001039127	ENSG00000250312	ZNF718	-	zinc finger protein 718	protein-coding
1-1571	chr22	40336210	40336308	+	24	NA	intron (NM_001291828, intron 1 of 4)	intron (NM_001291828, intron 1 of 4)	-6562	24	NM_001291825	9402	Hs.517499	NM_004810	ENSG00000100351	GRAP2	GADS|GRAP-2|GRB2L|GRBLG|GRID|GRPL|GrbX|Grf40|Mona|P38	GRB2 related adaptor protein 2	protein-coding
1-1418	chr5	180472981	180473079	+	13	NA	intron (NM_001308245, intron 2 of 10)	C-rich|Low_complexity|Low_complexity	-2546	13	NR_107056	102465882		NR_107056	ENSG00000277912	MIR8089	hsa-mir-8089	microRNA 8089	ncRNA
1-1457	chr7_gl000195_random	73879	74010	+	50	NA	intron (NM_001322047, intron 1 of 2)	L1MB2|LINE|L1	-7904	50	NM_001322975	102723360	Hs.743984	NM_001322975		LOC102723360	-	uncharacterized LOC102723360	protein-coding
1-1475	chr7_gl000195_random	70941	71066	+	37	NA	intron (NM_001322047, intron 1 of 2)	L1M2|LINE|L1	-4963	37	NM_001322975	102723360	Hs.743984	NM_001322975		LOC102723360	-	uncharacterized LOC102723360	protein-coding
1-1511	chr7_gl000195_random	65189	65306	+	37	NA	intron (NM_001322047, intron 1 of 2)	L1PREC2|LINE|L1	793	37	NM_001322975	102723360	Hs.743984	NM_001322975		LOC102723360	-	uncharacterized LOC102723360	protein-coding
1-1516	chr7_gl000195_random	64266	64364	+	24	NA	intron (NM_001322047, intron 1 of 2)	AluJr4|SINE|Alu	1725	24	NM_001322975	102723360	Hs.743984	NM_001322975		LOC102723360	-	uncharacterized LOC102723360	protein-coding
1-1533	chr7_gl000195_random	61168	61266	+	24	NA	intron (NM_001322047, intron 1 of 2)	L1PA7|LINE|L1	4823	24	NM_001322975	102723360	Hs.743984	NM_001322975		LOC102723360	-	uncharacterized LOC102723360	protein-coding
1-1408	chr17	48800608	48800717	+	24	NA	intron (NM_001330330, intron 1 of 10)	intron (NM_001330330, intron 1 of 10)	3736	24	NM_006107	51747	Hs.130293	NM_006107	ENSG00000108848	LUC7L3	CRA|CREAP-1|CROP|LUC7A|OA48-18|hLuc7A	LUC7 like 3 pre-mRNA splicing factor	protein-coding
1-1415	chr1	107688171	107688269	+	13	NA	intron (NM_001330665, intron 1 of 6)	intron (NM_001330665, intron 1 of 6)	-2471	13	NM_001113228	22854	Hs.133046	NM_014917	ENSG00000162631	NTNG1	Lmnt1	netrin G1	protein-coding
1-1456	chr7_gl000195_random	74172	74270	+	13	NA	intron (NM_001347682, intron 1 of 3)	L1MB2|LINE|L1	-8181	13	NM_001322975	102723360	Hs.743984	NM_001322975		LOC102723360	-	uncharacterized LOC102723360	protein-coding
1-1401	chr7_gl000195_random	85891	86016	+	24	NA	intron (NM_001347682, intron 1 of 3)	MER57E3|LTR|ERV1	766	24	NM_001322047	102724843	Hs.743984	NM_001322047		LOC102724843	-	uncharacterized LOC102724843	protein-coding
1-1431	chr7_gl000195_random	78701	78837	+	50	NA	intron (NM_001347682, intron 1 of 3)	L1PA11|LINE|L1	7950	50	NM_001322047	102724843	Hs.743984	NM_001322047		LOC102724843	-	uncharacterized LOC102724843	protein-coding
1-1433	chr7_gl000195_random	78347	78477	+	64	NA	intron (NM_001347682, intron 1 of 3)	L1PA11|LINE|L1	8307	64	NM_001322047	102724843	Hs.743984	NM_001322047		LOC102724843	-	uncharacterized LOC102724843	protein-coding
1-1440	chr7_gl000195_random	77229	77327	+	24	NA	intron (NM_001347682, intron 1 of 3)	L1PA11|LINE|L1	9441	24	NM_001322047	102724843	Hs.743984	NM_001322047		LOC102724843	-	uncharacterized LOC102724843	protein-coding
1-1444	chr7_gl000195_random	76656	76826	+	24	NA	intron (NM_001347682, intron 1 of 3)	L1PA11|LINE|L1	9978	24	NM_001322047	102724843	Hs.743984	NM_001322047		LOC102724843	-	uncharacterized LOC102724843	protein-coding
1-191	chr4	153419525	153419623	+	24	NA	intron (NM_001349798, intron 2 of 13)	intron (NM_001349798, intron 2 of 13)	-9006	24	NR_036092	100422896		NR_036092	ENSG00000264678	MIR3140	mir-3140	microRNA 3140	ncRNA
1-1400	chr2	166929780	166929878	+	37	NA	intron (NM_001353951, intron 2 of 26)	intron (NM_001353951, intron 2 of 26)	-8212	37	NR_110260	101929680	Hs.662210	NR_110260	ENSG00000236107	LOC101929680	-	uncharacterized LOC101929680	ncRNA
1-1382	chr20	60072145	60072243	+	37	NA	intron (NM_001794, intron 2 of 15)	L1MEf|LINE|L1	-2283	37	NM_001252338	1002	Hs.473231	NM_001794	ENSG00000179242	CDH4	CAD4|R-CAD|RCAD	cadherin 4	protein-coding
1-1414	chr19	42305778	42305876	+	37	NA	intron (NM_001815, intron 2 of 6)	LTR8A|LTR|ERV1	5305	37	NM_001277163	1084	Hs.11	NM_001815	ENSG00000170956	CEACAM3	CD66D|CEA|CGM1|W264|W282	carcinoembryonic antigen related cell adhesion molecule 3	protein-coding
1-1424	chr14	105628861	105628959	+	37	NA	intron (NM_002226, intron 2 of 25)	intron (NM_002226, intron 2 of 25)	6251	37	NM_145159	3714	Hs.433445	NM_002226	ENSG00000184916	JAG2	HJ2|SER2	jagged 2	protein-coding
1-1417	chr3	44921797	44921920	+	37	NA	intron (NM_003241, intron 1 of 13)	L1MEd|LINE|L1	5760	37	NM_003241	7047	Hs.438265	NM_003241	ENSG00000163810	TGM4	TGP|hTGP	transglutaminase 4	protein-coding
1-1435	chr11	3675029	3675433	+	109	NA	intron (NM_004314, intron 1 of 4)	intron (NM_004314, intron 1 of 4)	8870	109	NM_004314	417	Hs.382188	NM_004314	ENSG00000129744	ART1	ART2|ARTC1|CD296|RT6	ADP-ribosyltransferase 1	protein-coding
1-1439	chr11	3675525	3676048	+	226	NA	intron (NM_004314, intron 1 of 4)	intron (NM_004314, intron 1 of 4)	9425	226	NM_004314	417	Hs.382188	NM_004314	ENSG00000129744	ART1	ART2|ARTC1|CD296|RT6	ADP-ribosyltransferase 1	protein-coding
1-1410	chr7	148940706	148940804	+	37	NA	intron (NM_012256, intron 1 of 4)	L1MEg|LINE|L1	4013	37	NM_012256	7988	Hs.490510	NM_012256	ENSG00000170260	ZNF212	C2H2-150|ZNF182|ZNFC150	zinc finger protein 212	protein-coding
1991-01-01	chr3	29978048	29978146	+	24	NA	intron (NM_014483, intron 11 of 12)	intron (NM_014483, intron 11 of 12)	-2450	24	NR_046556	100873977	Hs.581453	NR_046556	ENSG00000235593	RBMS3-AS1	-	RBMS3 antisense RNA 1	ncRNA
1-959	chr7	111456949	111457047	+	37	NA	intron (NM_014705, intron 27 of 51)	intron (NM_014705, intron 27 of 51)	8437	37	NR_103806	100506413	Hs.677513	NR_103806	ENSG00000225572	DOCK4-AS1	-	DOCK4 antisense RNA 1	ncRNA
1-1409	chr20	20041230	20041328	+	24	NA	intron (NM_015585, intron 2 of 26)	MLT1H1|LTR|ERVL-MaLR	3989	24	NM_001167816	26074	Hs.729168	NM_015585	ENSG00000089101	CFAP61	C20orf26|CaM-IP3|dJ1002M8.3|dJ1178H5.4	cilia and flagella associated protein 61	protein-coding
1-1426	chr8	27688851	27688985	+	37	NA	intron (NM_018492, intron 2 of 7)	L1MEc|LINE|L1	6694	37	NM_001278945	55872	Hs.104741	NM_018492	ENSG00000168078	PBK	CT84|HEL164|Nori-3|SPK|TOPK	PDZ binding kinase	protein-coding
1-1427	chr1	145069506	145069604	+	24	NA	intron (NM_022359, intron 1 of 6)	intron (NM_022359, intron 1 of 6)	6631	24	NM_022359	9659	Hs.584841	NM_014644	ENSG00000178104	PDE4DIP	CMYA2|MMGL	phosphodiesterase 4D interacting protein	protein-coding
1-1436	chr4	15438541	15438639	+	37	NA	intron (NM_031911, intron 2 of 2)	intron (NM_031911, intron 2 of 2)	8961	37	NM_031911	114905	Hs.153714	NM_031911	ENSG00000163145	C1QTNF7	CTRP7|ZACRP7	C1q and TNF related 7	protein-coding
1-200	chr5	134261103	134261236	+	24	NA	intron (NM_032151, intron 2 of 3)	intron (NM_032151, intron 2 of 3)	-2560	24	NR_039666
1-231	chr9	97580487	97580608	+	64	NA	intron (NM_032823, intron 5 of 14)	intron (NM_032823, intron 5 of 14)	8303	64	NR_031755	100313780		NR_031755	ENSG00000252153	MIR2278	mir-2278	microRNA 2278	ncRNA
1-197	chr7	114289508	114289643	+	24	NA	intron (NM_148898, intron 9 of 17)	intron (NM_148898, intron 9 of 17)	-3825	24	NR_037439	100500896		NR_037439	ENSG00000272230	MIR3666	-	microRNA 3666	ncRNA
1-218	chr8	100545208	100545354	+	125	NA	intron (NM_152564, intron 30 of 61)	AluSx|SINE|Alu	3677	125	NR_030329	693184		NR_030329	ENSG00000207804	MIR599	MIRN599|hsa-mir-599	microRNA 599	ncRNA
1-1407	chr3	195454721	195454822	+	37	NA	intron (NM_152673, intron 4 of 5)	intron (NM_152673, intron 4 of 5)	7018	37	NM_152673	200958	Hs.308992	NM_020790	ENSG00000176945	MUC20	MUC-20	mucin 20, cell surface associated	protein-coding
1-1404	chr7	3343416	3343581	+	24	NA	intron (NM_152744, intron 1 of 44)	intron (NM_152744, intron 1 of 44)	2418	24	NM_152744	221935	Hs.653013	NM_152744	ENSG00000146555	SDK1	-	sidekick cell adhesion molecule 1	protein-coding
1-1412	chr5	178012590	178012770	+	50	NA	intron (NM_173465, intron 1 of 28)	intron (NM_173465, intron 1 of 28)	4876	50	NM_173465	91522	Hs.660026	NM_173465	ENSG00000050767	COL23A1	-	collagen type XXIII alpha 1 chain	protein-coding
1933-01-01	chr2	89072834	89072945	+	24	NA	intron (NR_015424, intron 2 of 16)	intron (NR_015424, intron 2 of 16)	7470	24	NR_015424	645784	Hs.105323	NR_015424	ENSG00000230006	ANKRD36BP2	-	ankyrin repeat domain 36B pseudogene 2	pseudo
1-211	chr17	41463757	41463855	+	50	NA	intron (NR_027413, intron 1 of 3)	intron (NR_027413, intron 1 of 3)	2460	50	NR_027413	100130581	Hs.546897	NR_027412	ENSG00000188825	LINC00910	-	long intergenic non-protein coding RNA 910	ncRNA
1996-01-01	chr18	110188	111177	+	451	NA	intron (NR_033770, intron 1 of 4)	BSR/Beta|Satellite|Satellite	1617	451	NR_033770	727758	Hs.585843	NR_033770	ENSG00000263006	ROCK1P1	-	Rho associated coiled-coil containing protein kinase 1 pseudogene 1	pseudo
1997-01-01	chr9	68452645	68452811	+	37	NA	intron (NR_033907, intron 3 of 8)	intron (NR_033907, intron 3 of 8)	2640	37	NR_033907	642236	Hs.650100	NR_033907		FRG1JP	-	FSHD region gene 1 family member J, pseudogene	pseudo
1-215	chr7	150133982	150134080	+	13	NA	intron (NR_034033, intron 1 of 3)	L1M5|LINE|L1	3289	13	NR_034033	285972	Hs.647110	NR_034033	ENSG00000242258	LINC00996	-	long intergenic non-protein coding RNA 996	ncRNA
1937-01-01	chr17	36404884	36405004	+	24	NA	intron (NR_036750, intron 1 of 11)	intron (NR_036750, intron 1 of 11)	8312	24	NR_036750	440434	Hs.443837	NR_036750	ENSG00000274487	LOC440434	-	aminopeptidase puromycin sensitive pseudogene	pseudo
1-222	chr4_gl000193_random	83492	83590	+	24	NA	intron (NR_038377, intron 1 of 5)	SST1|Satellite|centr	4834	24	NR_038377	441058	Hs.130535	NR_038377		LINC01667	-	long intergenic non-protein coding RNA 1667	ncRNA
1-223	chr4_gl000193_random	83332	83431	+	37	NA	intron (NR_038377, intron 1 of 5)	SST1|Satellite|centr	4994	37	NR_038377	441058	Hs.130535	NR_038377		LINC01667	-	long intergenic non-protein coding RNA 1667	ncRNA
1-210	chr7	30615697	30615795	+	24	NA	intron (NR_038889, intron 2 of 6)	LOR1-int|LTR|ERV1	1649	24	NR_038889	401320	Hs.561708	NR_038889		LOC401320	-	uncharacterized LOC401320	ncRNA
1-209	chrUn_gl000220	98290	98411	+	50	NA	intron (NR_038958, intron 1 of 6)	T-rich|Low_complexity|Low_complexity	1221	50	NR_038958	100507412	Hs.426704	NR_038958		LOC100507412	-	uncharacterized LOC100507412	ncRNA
1-219	chrUn_gl000220	101043	101141	+	50	NA	intron (NR_038958, intron 2 of 6)	L1PREC2|LINE|L1	-3640	50	NR_128717	103504733		NR_128717	ENSG00000275692	MIR6724-4	hsa-mir-6724-4	microRNA 6724-4	ncRNA
1952-01-01	chrUn_gl000220	101516	104062	+	802	NA	intron (NR_038958, intron 2 of 6)	T-rich|Low_complexity|Low_complexity	-1943	802	NR_128717	103504733		NR_128717	ENSG00000275692	MIR6724-4	hsa-mir-6724-4	microRNA 6724-4	ncRNA
1965-01-01	chrUn_gl000220	119979	122095	+	354	NA	intron (NR_038958, intron 2 of 6)	(TTCC)n|Simple_repeat|Simple_repeat	7689	354	NR_146118	109864272		NR_146118		RNA28SN4	RN28S1|RNA28S5	RNA, 28S ribosomal N4	rRNA
1-207	chr3	183724401	183724499	+	50	NA	intron (NR_046570, intron 1 of 2)	L1ME4a|LINE|L1	324	50	NR_046570	100873982	Hs.570696	NR_046570	ENSG00000223882	ABCC5-AS1	-	ABCC5 antisense RNA 1	ncRNA
1-1246	chr11	89993527	89993625	+	24	NA	intron (NR_104190, intron 1 of 6)	intron (NR_104190, intron 1 of 6)	9176	24	NR_104190	101929222	Hs.616763	NR_104190	ENSG00000261645	DISC1FP1	Boymaw	DISC1 fusion partner 1 (non-protein coding)	ncRNA
1-1532	chr5	102872996	102873094	+	24	NA	intron (NR_104670, intron 2 of 4)	intron (NR_104670, intron 2 of 4)	4641	24	NR_104670	102467212	Hs.641885	NR_104670	ENSG00000248757	LINC02115	-	long intergenic non-protein coding RNA 2115	ncRNA
1939-01-01	chr22	21522471	21522575	+	50	NA	intron (NR_108107, intron 1 of 12)	AluSc8|SINE|Alu	1331	50	NR_108107	642633		NM_201565	ENSG00000215498	FAM230B	-	family with sequence similarity 230 member B (non-protein coding)	ncRNA
1-199	chr14	88487759	88487857	+	24	NA	intron (NR_110121, intron 2 of 2)	intron (NR_110121, intron 2 of 2)	-3086	24	NR_046094	283587	Hs.525513	NR_046094	ENSG00000258867	LINC01146	-	long intergenic non-protein coding RNA 1146	ncRNA
1-1429	chr4	60242	60340	+	50	NA	intron (NR_110527, intron 3 of 4)	intron (NR_110527, intron 3 of 4)	3423	50	NM_001289931	255403	Hs.636638	NM_001039127	ENSG00000250312	ZNF718	-	zinc finger protein 718	protein-coding
1-1434	chr4	61513	61665	+	37	NA	intron (NR_110527, intron 3 of 4)	MER6C|DNA|TcMar-Tigger	4721	37	NM_001289931	255403	Hs.636638	NM_001039127	ENSG00000250312	ZNF718	-	zinc finger protein 718	protein-coding
1-1441	chr4	62713	62811	+	24	NA	intron (NR_110527, intron 3 of 4)	L1MA9|LINE|L1	5894	24	NM_001289931	255403	Hs.636638	NM_001039127	ENSG00000250312	ZNF718	-	zinc finger protein 718	protein-coding
1-1446	chr4	63248	63415	+	24	NA	intron (NR_110527, intron 3 of 4)	L1MA9|LINE|L1	6463	24	NM_001289931	255403	Hs.636638	NM_001039127	ENSG00000250312	ZNF718	-	zinc finger protein 718	protein-coding
1960-01-01	chr22	23828905	23829061	+	158	NA	intron (NR_110539, intron 1 of 11)	HSATI|Satellite|Satellite	184	158	NR_110539	388882	Hs.542766	NR_110539	ENSG00000178248	LINC01658	-	long intergenic non-protein coding RNA 1658	ncRNA
1962-01-01	chr22	23827812	23827974	+	470	NA	intron (NR_110539, intron 1 of 11)	HSATI|Satellite|Satellite	1274	470	NR_110539	388882	Hs.542766	NR_110539	ENSG00000178248	LINC01658	-	long intergenic non-protein coding RNA 1658	ncRNA
1-1465	chr7	29248365	29248463	+	24	NA	intron (NR_120522, intron 1 of 2)	intron (NR_120522, intron 1 of 2)	172	24	NR_120522	102724484	Hs.638665	NR_120522		LOC102724484	-	uncharacterized LOC102724484	ncRNA
2021-01-11	chr9	66460047	66460191	+	24	NA	intron (NR_121647, intron 2 of 4)	L1M1|LINE|L1	2830	24	NR_121647	103352539	Hs.351215	NR_121647	ENSG00000238113	LINC01410	-	long intergenic non-protein coding RNA 1410	ncRNA
2021-01-12	chr9	66460944	66461046	+	24	NA	intron (NR_121647, intron 2 of 4)	L1PREC2|LINE|L1	3706	24	NR_121647	103352539	Hs.351215	NR_121647	ENSG00000238113	LINC01410	-	long intergenic non-protein coding RNA 1410	ncRNA
2021-01-14	chr9	66461243	66461341	+	37	NA	intron (NR_121647, intron 2 of 4)	L1PREC2|LINE|L1	4003	37	NR_121647	103352539	Hs.351215	NR_121647	ENSG00000238113	LINC01410	-	long intergenic non-protein coding RNA 1410	ncRNA
2021-01-15	chr9	66461435	66461697	+	50	NA	intron (NR_121647, intron 2 of 4)	L1PREC2|LINE|L1	4277	50	NR_121647	103352539	Hs.351215	NR_121647	ENSG00000238113	LINC01410	-	long intergenic non-protein coding RNA 1410	ncRNA
1-1709	chr7	81313182	81313339	+	24	NA	intron (NR_126025, intron 1 of 10)	L1M5|LINE|L1	7462	24	NR_126025	100128317	Hs.571267	NR_126025	ENSG00000233491	LOC100128317	-	uncharacterized LOC100128317	ncRNA
2021-01-02	chr20	29614014	29614112	+	37	NA	intron (NR_132316, intron 1 of 5)	MIR|SINE|MIR	2015	37	NR_132316	102723316		NR_132316		FRG1DP	-	FSHD region gene 1 family member D, pseudogene	pseudo
1995-01-01	chrUn_gl000219	97984	98082	+	24	NA	intron (NR_132316, intron 1 of 6)	L1MB7|LINE|L1	1444	24	NR_132316	102723316		NR_132316		FRG1DP	-	FSHD region gene 1 family member D, pseudogene	pseudo
2021-01-22	chr20	29616394	29616492	+	37	NA	intron (NR_132316, intron 2 of 5)	L1MEc|LINE|L1	4395	37	NR_132316	102723316		NR_132316		FRG1DP	-	FSHD region gene 1 family member D, pseudogene	pseudo
1942-01-01	chrUn_gl000219	89523	89767	+	37	NA	intron (NR_132316, intron 3 of 6)	intron (NR_132316, intron 3 of 6)	9832	37	NR_132316	102723316		NR_132316		FRG1DP	-	FSHD region gene 1 family member D, pseudogene	pseudo
2021-01-06	chrUn_gl000241	31961	32071	+	50	NA	intron (NR_132320, intron 3 of 8)	L1MEc|LINE|L1	4751	50	NR_132315	100289097	Hs.529357	NR_132315	ENSG00000282826	FRG1CP	-	FSHD region gene 1 family member C, pseudogene	pseudo
2021-01-14	chrUn_gl000241	28635	28733	+	37	NA	intron (NR_132320, intron 3 of 8)	intron (NR_132320, intron 3 of 8)	8083	37	NR_132315	100289097	Hs.529357	NR_132315	ENSG00000282826	FRG1CP	-	FSHD region gene 1 family member C, pseudogene	pseudo
2000-01-01	chrUn_gl000219	52147	52256	+	50	NA	intron (NR_134504, intron 1 of 2)	intron (NR_134504, intron 1 of 2)	6804	50	NR_134504	105379477	Hs.702270	NR_134504		LOC105379477	-	uncharacterized LOC105379477	ncRNA
1956-01-01	chr16	52293254	52293352	+	24	NA	intron (NR_135281, intron 1 of 2)	HAL1|LINE|L1	827	24	NR_135281	283854	Hs.266768	NR_135281	ENSG00000260887	CASC22	LINC01373|LincRNA-ENST00000515084|TCONS_00024290	cancer susceptibility 22 (non-protein coding)	ncRNA
1-1387	chr5	88180873	88180971	+	13	NA	intron (NR_136219, intron 1 of 9)	intron (NR_136219, intron 1 of 9)	-1639	13	NM_002397	4208	Hs.649965	NM_002397	ENSG00000081189	MEF2C	C5DELq14.3|DEL5q14.3	myocyte enhancer factor 2C	protein-coding
1995-01-01	chr2	91897467	91897584	+	50	NA	intron (NR_136329, intron 2 of 5)	L1ME1|LINE|L1	2611	50	NR_136329	101927050	Hs.578075	NR_136329		LOC101927050	-	lysine methyltransferase 2C pseudogene	pseudo
1991-01-01	chr22	21680471	21680610	+	109	NA	intron (NR_136559, intron 1 of 11)	AluSc8|SINE|Alu	385	109	NR_136559	100996335	Hs.645542	NR_136559	ENSG00000206142	LOC100996335	-	uncharacterized LOC100996335	ncRNA
1990-01-01	chr22	21679623	21679765	+	109	NA	intron (NR_136559, intron 1 of 11)	AluSc8|SINE|Alu	1231	109	NR_136559	100996335	Hs.645542	NR_136559	ENSG00000206142	LOC100996335	-	uncharacterized LOC100996335	ncRNA
1989-01-01	chr22	21678769	21678908	+	64	NA	intron (NR_136559, intron 1 of 11)	AluSc8|SINE|Alu	2087	64	NR_136559	100996335	Hs.645542	NR_136559	ENSG00000206142	LOC100996335	-	uncharacterized LOC100996335	ncRNA
1-1156	chr22	20656338	20656474	+	79	NA	intron (NR_136569, intron 1 of 8)	AluSc8|SINE|Alu	422	79	NR_136569	729461	Hs.629498	NM_201401	ENSG00000274044	LINC01660	-	long intergenic non-protein coding RNA 1660	ncRNA
1-1634	chr22	18688120	18688463	+	530	NA	intron (NR_136570, intron 1 of 11)	AluSc8|SINE|Alu	339	530	NR_136570	100996415	Hs.645542	NR_136570		LOC100996415	-	uncharacterized LOC100996415	ncRNA
1-1621	chr22	18686064	18686172	+	37	NA	intron (NR_136570, intron 1 of 11)	HSATI|Satellite|Satellite	2512	37	NR_136570	100996415	Hs.645542	NR_136570		LOC100996415	-	uncharacterized LOC100996415	ncRNA
1-1618	chr22	18685600	18685743	+	141	NA	intron (NR_136570, intron 1 of 11)	AluSc8|SINE|Alu	2959	141	NR_136570	100996415	Hs.645542	NR_136570		LOC100996415	-	uncharacterized LOC100996415	ncRNA
1-1341	chr22	18881600	18881793	+	335	NA	intron (NR_136571, intron 1 of 11)	HSATI|Satellite|Satellite	248	335	NR_136571	100996432	Hs.631668	NR_136571		LINC01663	-	long intergenic non-protein coding RNA 1663	ncRNA
1-1335	chr22	18880229	18880344	+	50	NA	intron (NR_136571, intron 1 of 11)	HSATI|Satellite|Satellite	1658	50	NR_136571	100996432	Hs.631668	NR_136571		LINC01663	-	long intergenic non-protein coding RNA 1663	ncRNA
1-1334	chr22	18879924	18880117	+	977	NA	intron (NR_136571, intron 1 of 11)	AluSc8|SINE|Alu	1924	977	NR_136571	100996432	Hs.631668	NR_136571		LINC01663	-	long intergenic non-protein coding RNA 1663	ncRNA
1-1327	chr22	18878438	18878663	+	64	NA	intron (NR_136571, intron 1 of 11)	HSATI|Satellite|Satellite	3394	64	NR_136571	100996432	Hs.631668	NR_136571		LINC01663	-	long intergenic non-protein coding RNA 1663	ncRNA
1-1324	chr22	18878086	18878364	+	244	NA	intron (NR_136571, intron 1 of 11)	HSATI|Satellite|Satellite	3719	244	NR_136571	100996432	Hs.631668	NR_136571		TBL1X	-	long intergenic non-protein coding RNA 1663	ncRNA
1-1317	chr22	18876812	18876967	+	298	NA	intron (NR_136571, intron 1 of 11)	HSATI|Satellite|Satellite	5055	298	NR_136571	100996432	Hs.631668	NR_136571		LINC01663	-	long intergenic non-protein coding RNA 1663	ncRNA
1-1159	chr22	20657781	20657893	+	125	NA	intron (NR_136572, intron 3 of 5)	HSATI|Satellite|Satellite	-1009	125	NR_136569	729461	Hs.629498	NM_201401	ENSG00000274044	LINC01660	-	long intergenic non-protein coding RNA 1660	ncRNA
1-214	chrUn_gl000228	115791	115971	+	79	NA	intron (NR_137167, intron 2 of 5)	BSR/Beta|Satellite|Satellite	3276	79	NR_137167	100288687	Hs.728749	NM_001205218	ENSG00000260596	DUX4	DUX4L	double homeobox 4	protein-coding
1-220	chrUn_gl000228	116201	117739	+	571	NA	intron (NR_137167, intron 2 of 5)	BSR/Beta|Satellite|Satellite	4365	571	NR_137167	100288687	Hs.728749	NM_001205218	ENSG00000260596	DUX4	DUX4L	double homeobox 4	protein-coding
1-225	chrUn_gl000228	117908	119438	+	845	NA	intron (NR_137167, intron 2 of 5)	BSR/Beta|Satellite|Satellite	6068	845	NR_137167	100288687	Hs.728749	NM_001205218	ENSG00000260596	DUX4	DUX4L	double homeobox 4	protein-coding
1-227	chrUn_gl000228	119492	119590	+	24	NA	intron (NR_137167, intron 2 of 5)	BSR/Beta|Satellite|Satellite	6936	24	NR_137167	100288687	Hs.728749	NM_001205218	ENSG00000260596	DUX4	DUX4L	double homeobox 4	protein-coding
1-228	chrUn_gl000228	119791	119981	+	37	NA	intron (NR_137167, intron 2 of 5)	BSR/Beta|Satellite|Satellite	7281	37	NR_137167	100288687	Hs.728749	NM_001205218	ENSG00000260596	DUX4	DUX4L	double homeobox 4	protein-coding
1972-01-01	chr20	29646813	29646915	+	37	NA	intron (NR_145491, intron 7 of 7)	MER57-int|LTR|ERV1	-8726	37	NR_045115	140678	Hs.653099	NR_045115		MLLT10P1	MLLT10L|bA348I14.3	myeloid/lymphoid or mixed-lineage leukemia; translocated to, 10 pseudogene 1	pseudo
2021-01-18	chr7	64609625	64609723	+	24	NA	intron (NR_146905, intron 1 of 12)	intron (NR_146905, intron 1 of 12)	8266	24	NR_146906	285905	Hs.567827	NM_182596	ENSG00000164669	INTS4P1	INTS4L1	integrator complex subunit 4 pseudogene 1	pseudo
1-224	chr2	133009295	133009480	+	50	NA	intron (NR_152415, intron 1 of 5)	intron (NR_152415, intron 1 of 5)	5266	50	NR_031608	100313824		NR_031608	ENSG00000221288	MIR663B	MIRN663B|mir-663b	microRNA 663b	ncRNA
1-226	chr2	133008445	133008543	+	37	NA	intron (NR_152415, intron 1 of 5)	intron (NR_152415, intron 1 of 5)	6159	37	NR_031608	100313824		NR_031608	ENSG00000221288	MIR663B	MIRN663B|mir-663b	microRNA 663b	ncRNA
1-232	chr2	133005893	133006114	+	37	NA	intron (NR_152415, intron 1 of 5)	ALR/Alpha|Satellite|centr	8650	37	NR_031608	100313824		NR_031608	ENSG00000221288	MIR663B	MIRN663B|mir-663b	microRNA 663b	ncRNA
1-234	chr2	133004533	133004854	+	141	NA	intron (NR_152415, intron 1 of 5)	ALR/Alpha|Satellite|centr	9960	141	NR_031608	100313824		NR_031608	ENSG00000221288	MIR663B	MIRN663B|mir-663b	microRNA 663b	ncRNA
2021-01-26	chr17	43591945	43592147	+	37	NA	non-coding (NR_002940, exon 3 of 6)	non-coding (NR_002940, exon 3 of 6)	5843	37	NR_002940	55073	Hs.596756	NM_018001		LRRC37A4P	LRRC37|LRRC37A4	leucine rich repeat containing 37 member A4, pseudogene	pseudo
1954-01-01	chrUn_gl000220	109546	109709	+	50	NA	non-coding (NR_003286, exon 1 of 1)	non-coding (NR_003286, exon 1 of 1)	549	50	NR_145820	106631781		NR_145820		RNA18SN1	RNA18S4	RNA, 18S ribosomal N1	rRNA
1956-01-01	chrUn_gl000220	109881	110788	+	191	NA	non-coding (NR_003286, exon 1 of 1)	non-coding (NR_003286, exon 1 of 1)	1256	191	NR_145820	106631781		NR_145820		RNA18SN1	RNA18S4	RNA, 18S ribosomal N1	rRNA
1951-01-01	chrUn_gl000220	153204	153302	+	37	NA	non-coding (NR_003286, exon 1 of 1).2	non-coding (NR_003286, exon 1 of 1).2	203	37	NR_146119	109864273		NR_146119		RNA18SN4	RN18S1|RNA18S5	RNA, 18S pre-ribosomal N4	rRNA
1953-01-01	chrUn_gl000220	153356	153691	+	125	NA	non-coding (NR_003286, exon 1 of 1).2	non-coding (NR_003286, exon 1 of 1).2	473	125	NR_146119	109864273		NR_146119		RNA18SN4	RN18S1|RNA18S5	RNA, 18S pre-ribosomal N4	rRNA
1955-01-01	chrUn_gl000220	153875	154716	+	158	NA	non-coding (NR_003286, exon 1 of 1).2	non-coding (NR_003286, exon 1 of 1).2	1245	158	NR_146119	109864273		NR_146119		RNA18SN4	RN18S1|RNA18S5	RNA, 18S pre-ribosomal N4	rRNA
1958-01-01	chrUn_gl000220	114899	115344	+	125	NA	non-coding (NR_003287, exon 1 of 1)	non-coding (NR_003287, exon 1 of 1)	1773	125	NR_146118	109864272		NR_146118		RNA28SN4	RN28S1|RNA28S5	RNA, 28S ribosomal N4	rRNA
1960-01-01	chrUn_gl000220	116973	117297	+	94	NA	non-coding (NR_003287, exon 1 of 1)	non-coding (NR_003287, exon 1 of 1)	3787	94	NR_146118	109864272		NR_146118		RNA28SN4	RN28S1|RNA28S5	RNA, 28S ribosomal N4	rRNA
1963-01-01	chrUn_gl000220	117542	118060	+	551	NA	non-coding (NR_003287, exon 1 of 1)	non-coding (NR_003287, exon 1 of 1)	4453	551	NR_146118	109864272		NR_146118		RNA28SN4	RN28S1|RNA28S5	RNA, 28S ribosomal N4	rRNA
1-230	chr22	27061434	27061532	+	37	NA	non-coding (NR_003491, exon 3 of 5)	non-coding (NR_003491, exon 3 of 5)	-7323	37	NR_110543	102724827	Hs.642767	NR_110543		MIATNB	-	MIAT neighbor (non-protein coding)	ncRNA
2021-01-25	chr20	29632629	29632758	+	79	NA	non-coding (NR_003579, exon 7 of 8)	non-coding (NR_003579, exon 7 of 8)	5445	79	NR_045115	140678	Hs.653099	NR_045115		MLLT10P1	MLLT10L|bA348I14.3	myeloid/lymphoid or mixed-lineage leukemia; translocated to, 10 pseudogene 1	pseudo
2021-01-07	chr17_gl000205_random	119231	119431	+	37	NA	non-coding (NR_003682, exon 1 of 1)	non-coding (NR_003682, exon 1 of 1)	2708	37	NR_003682	403340	Hs.572501	NR_003682		MGC70870	-	C-terminal binding protein 2 pseudogene	pseudo
1-1437	chr2	192552159	192552257	+	24	NA	non-coding (NR_045623, exon 7 of 7)	non-coding (NR_045623, exon 7 of 7)	-2699	24	NR_131917	105747689	Hs.104972	NR_131917		LOC105747689	-	uncharacterized LOC105747689	ncRNA
1-1455	chr7	123261518	123261616	+	13	NA	non-coding (NR_111922, exon 3 of 5)	non-coding (NR_111922, exon 3 of 5)	3444	13	NR_111922	102724555	Hs.83916	NR_111922	ENSG00000230442	LOC102724555	-	uncharacterized LOC102724555	ncRNA
2021-01-27	chr9	66465598	66465752	+	50	NA	non-coding (NR_121647, exon 3 of 5)	non-coding (NR_121647, exon 3 of 5)	8386	50	NR_121647	103352539	Hs.351215	NR_121647	ENSG00000238113	LINC01410	-	long intergenic non-protein coding RNA 1410	ncRNA
1986-01-01	chr9	66492289	66492387	+	24	NA	non-coding (NR_135128, exon 1 of 1)	non-coding (NR_135128, exon 1 of 1)	1832	24	NR_135128	100132249	Hs.536982	NR_135128		LOC100132249	-	uncharacterized LOC100132249	ncRNA
1980-01-01	chr9	66491006	66491161	+	24	NA	non-coding (NR_135128, exon 1 of 1)	non-coding (NR_135128, exon 1 of 1)	3087	24	NR_135128	100132249	Hs.536982	NR_135128		LOC100132249	-	uncharacterized LOC100132249	ncRNA
1-1395	chr5	79947294	79947405	+	37	NA	promoter-TSS (NM_001190470)	promoter-TSS (NM_001190470)	-495	37	NM_001190470	100462981	Hs.666077	NM_001190470		MTRNR2L2	HN2	MT-RNR2 like 2	protein-coding
1-1502	chr7_gl000195_random	66281	66429	+	94	NA	promoter-TSS (NM_001322975)	promoter-TSS (NM_001322975)	-315	94	NM_001322975	102723360	Hs.743984	NM_001322975		LOC102723360	-	uncharacterized LOC102723360	protein-coding
1992-01-01	chr19	23433202	23433300	+	37	NA	promoter-TSS (NM_001355404)	promoter-TSS (NM_001355404)	-59	37	NM_001355405	440519	Hs.675814	NM_001355404	ENSG00000196081	ZNF724	ZNF724P	zinc finger protein 724	protein-coding
1-1399	chr22	41864670	41864768	+	24	NA	promoter-TSS (NM_032758)	promoter-TSS (NM_032758)	-11	24	NM_032758	84844	Hs.474980	NM_032758	ENSG00000100410	PHF5A	INI|Rds3|SAP14b|SF3B7|SF3b14b|bK223H9.2	PHD finger protein 5A	protein-coding
1-1396	chr14	20929890	20929988	+	37	NA	promoter-TSS (NM_144568)	promoter-TSS (NM_144568)	-168	37	NM_144568	90809	Hs.7001	NM_144568	ENSG00000165782	PIP4P1	C14orf9|TMEM55B	phosphatidylinositol-4,5-bisphosphate 4-phosphatase 1	protein-coding
1-1394	chr7	149195500	149195622	+	13	NA	promoter-TSS (NM_152557)	promoter-TSS (NM_152557)	-663	13	NM_152557	155061	Hs.24643	NM_152557	ENSG00000181220	ZNF746	PARIS	zinc finger protein 746	protein-coding
1990-01-01	chr17_gl000205_random	116316	116449	+	13	NA	promoter-TSS (NR_003682)	promoter-TSS (NR_003682)	-241	13	NR_003682	403340	Hs.572501	NR_003682		MGC70870	-	C-terminal binding protein 2 pseudogene	pseudo
1976-01-01	chr19	50637531	50637659	+	37	NA	promoter-TSS (NR_024230)	promoter-TSS (NR_024230)	-474	37	NR_024230	100170217	Hs.723095	NR_024230		SNAR-B2	-	small ILF3/NF90-associated RNA B2	snRNA
1975-01-01	chr2	78182694	78182798	+	50	NA	promoter-TSS (NR_024342)	promoter-TSS (NR_024342)	-594	50	NR_024342	100170221	Hs.717311	NR_024342		SNAR-H	snaR-2	small ILF3/NF90-associated RNA H	snRNA
1-1397	chr14	58764973	58765164	+	109	NA	promoter-TSS (NR_029434)	promoter-TSS (NR_029434)	-154	109	NM_023001	5926	Hs.161000	NM_002892	ENSG00000032219	ARID4A	RBBP-1|RBBP1|RBP-1|RBP1	AT-rich interaction domain 4A	protein-coding
1991-01-01	chr18	107834	110039	+	977	NA	promoter-TSS (NR_033770)	promoter-TSS (NR_033770)	-129	977	NR_033770	727758	Hs.585843	NR_033770	ENSG00000263006	ROCK1P1	-	Rho associated coiled-coil containing protein kinase 1 pseudogene 1	pseudo
1-204	chr5	134262765	134262863	+	37	NA	promoter-TSS (NR_039666)	promoter-TSS (NR_039666)	-915	37	NR_039666
1982-01-01	chr9	68415926	68416215	+	37	NA	promoter-TSS (NR_039688)	promoter-TSS (NR_039688)	-682	37	NR_039688	100616184		NR_039688	ENSG00000276029	MIR4477A	-	microRNA 4477a	ncRNA
1983-01-01	chr9	68415688	68415865	+	109	NA	promoter-TSS (NR_039688)	promoter-TSS (NR_039688)	-388	109	NR_039688	100616184		NR_039688	ENSG00000276029	MIR4477A	-	microRNA 4477a	ncRNA
1984-01-01	chr9	68415078	68415510	+	50	NA	promoter-TSS (NR_039688)	promoter-TSS (NR_039688)	-14	50	NR_039689	100616194		NR_039689	ENSG00000266017	MIR4477B	-	microRNA 4477b	ncRNA
1985-01-01	chr9	68414291	68414583	+	24	NA	promoter-TSS (NR_039689)	promoter-TSS (NR_039689)	-871	24	NR_039689	100616194		NR_039689	ENSG00000266017	MIR4477B	-	microRNA 4477b	ncRNA
1-1398	chr11	10530761	10530859	+	50	NA	promoter-TSS (NR_039705)	promoter-TSS (NR_039705)	-87	50	NM_001190702	100463486	Hs.717003	NM_001190702	ENSG00000255823	MTRNR2L8	HN8	MT-RNR2 like 8	protein-coding
1-206	chr22	41210106	41210250	+	24	NA	promoter-TSS (NR_039923)	promoter-TSS (NR_039923)	-216	24	NR_039923	100616283		NR_039923	ENSG00000266594	MIR4766	mir-4766	microRNA 4766	ncRNA
1-205	chr17	41381663	41382046	+	94	NA	promoter-TSS (NR_047479)	promoter-TSS (NR_047479)	-792	94	NR_047479	100874261	Hs.546898	NR_047479	ENSG00000236383	LINC00854	TMEM106A-AS1	long intergenic non-protein coding RNA 854	ncRNA
1-1697	chr13	78392413	78392511	+	13	NA	promoter-TSS (NR_103853)	promoter-TSS (NR_103853)	-610	13	NR_103853	100505518	Hs.742215	NR_103853		EDNRB-AS1	-	EDNRB antisense RNA 1	ncRNA
1-1623	chr1	568074	568175	+	37	NA	promoter-TSS (NR_106781)	promoter-TSS (NR_106781)	-331	37	NR_106781
1-1643	chr1	565054	565244	+	125	NA	promoter-TSS (NR_125957)	promoter-TSS (NR_125957)	-760	125	NR_125957	101928626	Hs.637667	NR_125957	ENSG00000230021	LOC101928626	-	uncharacterized LOC101928626	ncRNA
1-1644	chr1	564685	564867	+	50	NA	promoter-TSS (NR_125957)	promoter-TSS (NR_125957)	-387	50	NR_125957	101928626	Hs.637667	NR_125957	ENSG00000230021	LOC101928626	-	uncharacterized LOC101928626	ncRNA
1-1646	chr1	564474	564579	+	37	NA	promoter-TSS (NR_125957)	promoter-TSS (NR_125957)	-137	37	NR_125957	101928626	Hs.637667	NR_125957	ENSG00000230021	LOC101928626	-	uncharacterized LOC101928626	ncRNA
1-1193	chr4	190802420	190802684	+	373	NA	promoter-TSS (NR_132380)	promoter-TSS (NR_132380)	-118	373	NR_132380	105377617	Hs.662618	NR_132380	ENSG00000250666	LINC01596	-	long intergenic non-protein coding RNA 1596	ncRNA
1-1245	chr4	21583602	21583738	+	94	NA	promoter-TSS (NR_134233)	promoter-TSS (NR_134233)	-49	94	NR_134233	105374516		NR_134233	ENSG00000250092	LOC105374516	-	uncharacterized LOC105374516	ncRNA
1-1157	chr22	20656767	20656865	+	50	NA	promoter-TSS (NR_136569)	promoter-TSS (NR_136569)	12	50	NR_136569	729461	Hs.629498	NM_201401	ENSG00000274044	LINC01660	-	long intergenic non-protein coding RNA 1660	ncRNA
1-1392	chr7_gl000195_random	87588	87686	+	50	NA	promoter-TSS (NR_144628)	promoter-TSS (NR_144628)	-902	50	NM_001347681	389831	Hs.743984	NM_001242480	ENSG00000276256	LOC389831	-	uncharacterized LOC389831	protein-coding
1997-01-01	chr9	68407589	68407785	+	37	NA	promoter-TSS (NR_146626)	promoter-TSS (NR_146626)	-988	37	NR_146625	203274	Hs.599821	NR_146625		LINC00537	-	long intergenic non-protein coding RNA 537	ncRNA
1-1402	chr7	144016386	144016605	+	24	NA	TTS (NM_001005287).2	TTS (NM_001005287).2	1277	24	NM_001001802	402317	Hs.591830	NM_001001802	ENSG00000212807	OR2A42	-	olfactory receptor family 2 subfamily A member 42	protein-coding
1-212	chrUn_gl000228	115450	115548	+	37	NA	TTS (NM_001293798)	TTS (NM_001293798)	2894	37	NR_137167	100288687	Hs.728749	NM_001205218	ENSG00000260596	DUX4	DUX4L	double homeobox 4	protein-coding
1-1403	chr11	194634	194774	+	37	NA	TTS (NM_145651)	TTS (NM_145651)	1624	37	NM_001097610	653486	Hs.127059	NM_001097610	ENSG00000268320	SCGB1C2	-	secretoglobin family 1C member 2	protein-coding
1964-01-01	chrUn_gl000220	119246	119564	+	354	NA	TTS (NR_003287)	TTS (NR_003287)	6057	354	NR_146118	109864272		NR_146118		RNA28SN4	RN28S1|RNA28S5	RNA, 28S ribosomal N4	rRNA
1999-01-01	chr8	86572923	86573050	+	50	NA	TTS (NR_003594).2	TTS (NR_003594).2	1756	50	NR_003594	100288527	Hs.535056	NR_003594		REXO1L2P	-	REXO1 like 2, pseudogene	pseudo
2000-01-01	chr8	86572536	86572862	+	37	NA	TTS (NR_003594).2	TTS (NR_003594).2	2043	37	NR_003594	100288527	Hs.535056	NR_003594		REXO1L2P	-	REXO1 like 2, pseudogene	pseudo
1994-01-01	chr8	86750026	86750139	+	64	NA	TTS (NR_003594).4	TTS (NR_003594).4	1555	64	NR_003594	100288527	Hs.535056	NR_003594		REXO1L2P	-	REXO1 like 2, pseudogene	pseudo
1998-01-01	chr8	86786535	86786647	+	50	NA	TTS (NR_003594).7	TTS (NR_003594).7	1731	50	NR_003594	100288527	Hs.535056	NR_003594		REXO1L2P	-	REXO1 like 2, pseudogene	pseudo
1-208	chr21	9827046	9827229	+	79	NA	TTS (NR_037458)	TTS (NR_037458)	934	79	NR_037458
1-1629	chr1	567364	567650	+	141	NA	TTS (NR_106781)	TTS (NR_106781)	286	141	NR_106781
1993-01-01	chr7	143997298	143997396	+	24	NA	TTS (NR_126022)	TTS (NR_126022)	733	24	NR_002157	441295	Hs.591830	NR_002157		OR2A9P	FKSG35|HSDJ0798C17|OR2A19|OR2A22P|OR2A9	olfactory receptor family 2 subfamily A member 9 pseudogene	pseudo
1939-01-01	chr20	29628474	29628572	+	37	NA	TTS (NR_132316)	TTS (NR_132316)	9615	37	NR_045115	140678	Hs.653099	NR_045115		MLLT10P1	MLLT10L|bA348I14.3	myeloid/lymphoid or mixed-lineage leukemia; translocated to, 10 pseudogene 1	pseudo
1941-01-01	chr20	29628165	29628300	+	24	NA	TTS (NR_132316)	TTS (NR_132316)	9906	24	NR_045115	140678	Hs.653099	NR_045115		MLLT10P1	MLLT10L|bA348I14.3	myeloid/lymphoid or mixed-lineage leukemia; translocated to, 10 pseudogene 1	pseudo
1941-01-01	chrM	14	7369	+	431	NA	TTS (NR_137295)	TTS (NR_137295)	2018	431	NR_137295

## Sheet: Fig.6
6c						6g
6e							6i
	PBS	sgGFP	sgZNF117	TMZ	sgZNF117+TMZ			sgGFP	sgZNF117
26	1							38.8462	76.4405
30	1							24.2336	76.4384
30	1							25.3499	86.1438
32	1
33	1
34	1
34	1
26		1
32		1
33		1
33		1
33		1
35		1
35		1
33			1
34			1
40			1
41			1
42			1
43			1
44			1
33				1
34				1
35				1
37				1
38				1
40				1
41				1
37					1
40					1
45					1
48					1
50					1
52					1
54					1

## Sheet: Fig.s1
	1xRNAiMax		2xRNAiMax
	RISC Fee	Nestin	RISC Fee	Nestin
	58.5	4.9	54.3	0.8
	42.7	10.6	46.7	6.7
	41.3	0.6	45	3.2

[truncated: 8 more sheets: Fig.s2g, Fig.s2h, Fig.s6a, Fig.s7, Fig.s8a, Fig.s8b-e,  Fig.s9, Fig.s11]
